# Supplementary material for: Comparative genomics of muskmelon reveals a potential role for retrotransposons in the modification of gene expression
Source: Commun Biol. 2020 Aug 13;3:432. doi: 10.1038/s42003-020-01172-0 (PMC7426833; doi:10.1038/s42003-020-01172-0)
Supplement: Supplementary file 2 — Supplementary Data 1 [file 42003_2020_1172_MOESM2_ESM.xlsx]

## Sheet: Supplementary data 1
Supplementary data 1 : GO and InterPro ID identifed by InterProscan
Harukei-3 ver1.41 genome reference							DHL92 CM4.0 genome reference
ID	Biological Process	Molecular Function	Cellular Component	InterPro ID	Trancript variant		ID	Biological Process	Molecular Function	Cellular Component	InterPro ID	Trancript variant
MELO.jh000001.1	-	GO:0005515	-	IPR017986; IPR015155; IPR011044; IPR001680; IPR013535; IPR015943	3		MELO3C000001.2	-	-	-	-	1
MELO.jh000002.1	-	-	-	IPR003690	1		MELO3C000003.2	-	-	-	IPR009515	1
MELO.jh000003.1	-	-	-	IPR007816; IPR023494	2		MELO3C000004.2	-	-	-	-	1
MELO.jh000004.1	GO:0055114; GO:0019288	-	-	IPR003451	1		MELO3C000009.2	GO:0006810; GO:0055085	GO:0000166; GO:0005524; GO:0042626; GO:0017111; GO:0016887	GO:0016021	IPR003439; IPR011527; IPR001140; IPR006041; IPR027417; IPR003593; IPR017940	1
MELO.jh000005.1	-	-	-	IPR025714	3		MELO3C000012.2	-	-	-	-	1
MELO.jh000006.1	-	-	-	IPR016040	1		MELO3C000014.2	-	-	-	IPR006649; IPR001163; IPR010920	1
MELO.jh000007.1	-	-	-	-	1		MELO3C000019.2	-	-	-	IPR015880; IPR007087	1
MELO.jh000008.1	-	-	-	IPR025757; IPR006869	1		MELO3C000022.2	-	-	-	-	1
MELO.jh000009.1	GO:0055114	GO:0016705; GO:0020037; GO:0005506; GO:0009055	-	IPR001128	1		MELO3C000026.2	-	-	-	IPR025322	1
MELO.jh000010.1	GO:0055114	GO:0020037; GO:0016705; GO:0009055; GO:0005506	-	IPR001128	2		MELO3C000027.2	-	GO:0005515	-	IPR000717	1
MELO.jh000011.1	GO:0015074	GO:0008270; GO:0003676	-	IPR025314; IPR001878; IPR025724; IPR001584; IPR013103; IPR012337; IPR019151	1		MELO3C000029.2	-	-	-	IPR005175; IPR014476	1
MELO.jh000012.1	-	GO:0005515	-	IPR001680; IPR017986; IPR015943	1		MELO3C000030.2	GO:0006355	GO:0003700; GO:0043565	-	IPR003657	1
MELO.jh000013.1	-	-	-	IPR007872	1		MELO3C000031.2	-	-	-	IPR006566	1
MELO.jh000014.1	-	GO:0005515	-	IPR011990; IPR002885	2		MELO3C000032.2	-	GO:0003723	-	IPR002942; IPR022801	1
MELO.jh000015.1	-	-	-	IPR006904	1		MELO3C000034.2	-	-	-	-	1
MELO.jh000016.1	-	-	GO:0009512	IPR012595	3		MELO3C000036.2	-	GO:0003723	-	IPR022801; IPR002942	1
MELO.jh000017.1	GO:0007154	GO:0035091; GO:0005515	-	IPR003114; IPR013996; IPR013937; IPR001683	1		MELO3C000039.2	-	-	-	-	1
MELO.jh000018.1	-	-	-	-	1		MELO3C000043.2	-	-	-	-	1
MELO.jh000019.1	-	-	-	-	1		MELO3C000044.2	-	-	-	-	1
MELO.jh000020.1	GO:0055114	GO:0016706; GO:0016491	-	IPR005123; IPR027443; IPR026992	1		MELO3C000046.2	GO:0006629	GO:0004806	-	IPR002921	1
MELO.jh000021.1	-	-	-	-	1		MELO3C000047.2	-	-	-	IPR023210; IPR001395	1
MELO.jh000022.1	GO:0055114	GO:0016491; GO:0016706	-	IPR026992; IPR027443; IPR005123	1		MELO3C000049.2	-	-	-	IPR015300	1
MELO.jh000023.1	GO:0055114	GO:0016706; GO:0016491	-	IPR005123; IPR026992; IPR027443	1		MELO3C000051.2	-	GO:0005488	-	IPR016024; IPR011989	1
MELO.jh000024.1	-	-	-	-	1		MELO3C000059.2	-	-	-	-	1
MELO.jh000025.1	-	-	-	-	1		MELO3C000061.2	GO:0006886	-	GO:0016021; GO:0005783	IPR008417	1
MELO.jh000026.1	-	-	-	-	1		MELO3C000062.2	-	GO:0043531	-	IPR027417; IPR002182	1
MELO.jh000027.1	-	GO:0003723	-	IPR004087; IPR004088	2		MELO3C000064.2	GO:0055114	GO:0016705; GO:0009055; GO:0020037; GO:0005506	-	IPR001128	1
MELO.jh000028.1	GO:0006468	GO:0004672; GO:0005524; GO:0004713; GO:0016772	-	IPR020635; IPR000719; IPR002290; IPR011009	1		MELO3C000065.2	GO:0015991	GO:0015078	GO:0033177; GO:0033179	IPR002379; IPR011555	1
MELO.jh000029.1	-	GO:0003677; GO:0003682	-	IPR006447; IPR001005; IPR017930; IPR009057	2		MELO3C000067.2	-	-	-	IPR003388	1
MELO.jh000030.1	-	GO:0005515	-	IPR002885; IPR011990	1		MELO3C000068.2	-	-	-	IPR004883	1
MELO.jh000031.1	-	-	-	-	1		MELO3C000069.2	-	-	-	-	1
MELO.jh000032.1	-	GO:0003723; GO:0004540	-	IPR002716; IPR001900	1		MELO3C000070.2	GO:0055085	GO:0022857; GO:0022891	GO:0016020; GO:0016021	IPR003663; IPR005828; IPR020846; IPR016196	1
MELO.jh000033.1	-	-	-	-	1		MELO3C000071.2	-	-	-	-	1
MELO.jh000034.1	GO:0006457	GO:0003755; GO:0005515	-	IPR002130; IPR013026; IPR023114; IPR013105; IPR019734; IPR011990	2		MELO3C000075.2	-	-	-	-	1
MELO.jh000035.1	-	GO:0005488	-	IPR016024; IPR000225; IPR011989	2		MELO3C000076.2	-	-	-	IPR004883	1
MELO.jh000036.1	-	GO:0005524; GO:0017111; GO:0000166	-	IPR027417; IPR003593; IPR003959	1		MELO3C000081.2	GO:0006260	GO:0003677; GO:0003887	-	IPR001098	1
MELO.jh000037.1	GO:0006468	GO:0016772; GO:0004713; GO:0005524; GO:0004672; GO:0005509	-	IPR011009; IPR002048; IPR002290; IPR000719; IPR011992; IPR020635	2		MELO3C000082.2	-	-	-	-	1
MELO.jh000038.1	-	GO:0005515	-	IPR011990; IPR002885	1		MELO3C000083.2	-	-	-	IPR008539; IPR006598	1
MELO.jh000039.1	-	GO:0003676; GO:0008270	-	IPR003604; IPR000690; IPR013085	3		MELO3C000084.2	GO:0008152	GO:0008168	-	IPR013216	1
MELO.jh000040.1	-	-	-	IPR012442	1		MELO3C000086.2	-	-	-	IPR019557	1
MELO.jh000041.1	-	-	-	IPR027417	1		MELO3C000087.2	-	-	-	IPR006780	1
MELO.jh000042.1	GO:0006508	GO:0046872; GO:0003824	-	IPR011237; IPR013578; IPR011249; IPR011765; IPR007863	2		MELO3C000089.2	-	-	-	-	1
MELO.jh000043.1	GO:0007050	GO:0004861	GO:0005634	IPR003175; IPR016701	1		MELO3C000090.2	-	-	-	-	1
MELO.jh000044.1	-	GO:0003677	-	IPR015300; IPR003340	2		MELO3C000093.2	-	-	-	-	1
MELO.jh000045.1	-	-	-	IPR002885	1		MELO3C000099.2	-	GO:0003677	-	IPR006456; IPR006455; IPR009057	1
MELO.jh000046.1	-	GO:0005509	-	IPR002048; IPR011992	1		MELO3C000100.2	GO:0015979	-	GO:0009522; GO:0016021; GO:0009579	IPR001280	1
MELO.jh000047.1	-	-	-	IPR024788; IPR001611	2		MELO3C000101.2	GO:0015979	-	GO:0016021; GO:0009579; GO:0009522	IPR001280	1
MELO.jh000048.1	GO:0006355	GO:0003677; GO:0003700	-	IPR016177; IPR001471	1		MELO3C000102.2	-	-	-	-	1
MELO.jh000049.1	-	-	GO:0016021	IPR006634	1		MELO3C000103.2	GO:0015693	GO:0015095	-	IPR026573	1
MELO.jh000050.1	GO:0055114	GO:0016705; GO:0020037; GO:0009055; GO:0005506	-	IPR001128	1		MELO3C000105.2	GO:0006508	GO:0004185	-	IPR001563	1
MELO.jh000051.1	-	GO:0008171	-	IPR002935	1		MELO3C000106.2	GO:0006412	GO:0003735	GO:0005622; GO:0005840; GO:0015935	IPR012340; IPR006032; IPR005679	1
MELO.jh000052.1	-	GO:0046983	-	IPR011598	1		MELO3C000108.2	GO:0006412	GO:0019843; GO:0003735	GO:0005840	IPR000114; IPR016180	1
MELO.jh000053.1	-	GO:0005515	-	IPR008145; IPR008144; IPR027417	2		MELO3C000109.2	-	-	-	IPR004182	1
MELO.jh000054.1	GO:0006486	GO:0008417	GO:0016020	IPR001503	1		MELO3C000111.2	GO:0006412	GO:0003735	GO:0005622; GO:0005840	IPR022666; IPR012340; IPR002171	1
MELO.jh000055.1	-	-	-	-	2		MELO3C000113.2	GO:0055114	GO:0020037; GO:0005506; GO:0009055; GO:0016705	-	IPR001128	1
MELO.jh000056.1	GO:0045454; GO:0006662	GO:0009055; GO:0015035	-	IPR012336; IPR013766; IPR005746	1		MELO3C000117.2	-	GO:0030170; GO:0003824	-	IPR015422; IPR015424	1
MELO.jh000057.1	-	GO:0016874	-	IPR011763; IPR000022; IPR011762	2		MELO3C000121.2	-	-	-	IPR010264	1
MELO.jh000058.1	-	-	-	IPR002818; IPR006287	3		MELO3C000123.2	-	GO:0008270; GO:0003676	-	IPR001878	1
MELO.jh000059.1	GO:0006355; GO:0006412	GO:0003735; GO:0043565; GO:0003700	GO:0005840	IPR020568; IPR004827; IPR000754; IPR014721	3		MELO3C000126.2	-	-	-	IPR012336	1
MELO.jh000060.1	GO:0006412	GO:0003735	GO:0005840	IPR020568; IPR014721; IPR000754	1		MELO3C000129.2	-	-	-	-	1
MELO.jh000061.1	GO:0045017	GO:0004144	-	IPR009721; IPR004255	1		MELO3C000130.2	GO:0015977	GO:0000287; GO:0016984	-	IPR000685; IPR017443; IPR017444	1
MELO.jh000062.1	-	GO:0008270	-	IPR011016; IPR013083	2		MELO3C000131.2	GO:0019684; GO:0009767	GO:0016168	GO:0009521; GO:0016020	IPR000932	1
MELO.jh000063.1	-	GO:0000166; GO:0003723; GO:0003676	-	IPR000504; IPR006515; IPR003954; IPR012677; IPR002004	2		MELO3C000134.2	GO:0005975	GO:0004650	-	IPR006626; IPR011050; IPR012334; IPR000743	1
MELO.jh000064.1	-	GO:0030554	-	IPR000644	1		MELO3C000137.2	-	-	-	-	1
MELO.jh000065.1	-	-	-	-	1		MELO3C000138.2	-	-	-	-	1
MELO.jh000066.1	GO:0008152	GO:0016758	-	IPR002213	1		MELO3C000140.2	GO:0055085	-	GO:0016021	IPR020846; IPR011701; IPR016196	1
MELO.jh000067.1	GO:0008152	GO:0016758	-	IPR002213	1		MELO3C000141.2	GO:0006508	GO:0008234	-	IPR003653	1
MELO.jh000068.1	GO:0008152	GO:0016758	-	IPR002213	1		MELO3C000144.2	-	-	-	-	1
MELO.jh000069.1	GO:0008152	GO:0016758	-	IPR002213	1		MELO3C000146.2	-	-	-	-	1
MELO.jh000070.1	GO:0008152	GO:0016758	-	IPR002213	1		MELO3C000147.2	-	-	-	-	1
MELO.jh000071.1	GO:0008152	GO:0016758	-	IPR002213	1		MELO3C000149.2	-	-	-	IPR019557	1
MELO.jh000072.1	-	-	-	IPR021148; IPR006514	1		MELO3C000150.2	GO:0006810	GO:0005215	GO:0016020	IPR000109; IPR016196	1
MELO.jh000073.1	-	-	-	-	1		MELO3C000152.2	-	-	-	-	1
MELO.jh000074.1	-	-	-	IPR001611	1		MELO3C000153.2	-	-	-	-	1
MELO.jh000075.1	GO:0006508	GO:0008234	-	IPR013128; IPR013201; IPR000668; IPR000118	1		MELO3C000154.2	-	-	-	-	1
MELO.jh000076.1	-	GO:0005515	-	IPR008973; IPR014020; IPR014019	2		MELO3C000155.2	-	-	-	-	1
MELO.jh000077.1	-	GO:0005515	-	IPR000008; IPR008973; IPR018029	2		MELO3C000157.2	GO:0006950	-	-	IPR006016; IPR014729	1
MELO.jh000078.1	-	-	GO:0005634	IPR013763; IPR006671; IPR004367	1		MELO3C000161.2	-	-	-	-	1
MELO.jh000079.1	-	-	-	IPR009646	1		MELO3C000166.2	-	GO:0003676; GO:0008026; GO:0005524	-	IPR027417; IPR014001; IPR011545; IPR001650; IPR004179	1
MELO.jh000080.1	-	-	-	IPR007325	1		MELO3C000169.2	GO:0006952	-	GO:0016021	IPR004326	1
MELO.jh000081.1	-	-	-	IPR007325	1		MELO3C000171.2	-	-	-	-	1
MELO.jh000082.1	-	-	-	-	1		MELO3C000173.2	GO:0019684; GO:0009767	GO:0016168	GO:0009521; GO:0016020	IPR000932	1
MELO.jh000083.1	-	-	-	IPR013210; IPR003591; IPR001611; IPR025875	1		MELO3C000175.2	-	-	-	-	1
MELO.jh000084.1	GO:0007264; GO:0006886	GO:0005525	GO:0005622	IPR027417; IPR006689; IPR024156; IPR006687; IPR005225; IPR023329	2		MELO3C000178.2	-	-	-	-	1
MELO.jh000085.1	-	-	-	IPR007541	1		MELO3C000179.2	GO:0055114	-	GO:0016020	IPR001694	1
MELO.jh000086.1	-	-	-	IPR007541	1		MELO3C000180.2	-	-	-	-	1
MELO.jh000087.1	-	-	-	-	1		MELO3C000189.2	GO:0030001	GO:0046872	-	IPR006121	1
MELO.jh000088.1	-	-	-	IPR008978; IPR002068	1		MELO3C000192.2	-	-	-	-	1
MELO.jh000089.1	GO:0006629	-	-	IPR000073; IPR006693	1		MELO3C000193.2	-	-	-	-	1
MELO.jh000090.1	-	-	-	-	1		MELO3C000196.2	GO:0015992; GO:0015991; GO:0046034; GO:0015986	GO:0046933; GO:0005524; GO:0046961; GO:0016820	GO:0045261; GO:0033178	IPR000194; IPR023366; IPR000793; IPR027417; IPR005294; IPR004100	1
MELO.jh000091.1	GO:0008152	GO:0016758	-	IPR002213	1		MELO3C000198.2	-	GO:0016798	GO:0016020	IPR017853; IPR005199	1
MELO.jh000092.1	GO:0008152	GO:0016758	-	IPR002213	1		MELO3C000199.2	-	-	-	IPR012336	1
MELO.jh000093.1	-	-	-	-	1		MELO3C000200.2	-	-	GO:0016021	IPR004316	1
MELO.jh000094.1	GO:0008152	GO:0016758	-	IPR002213	1		MELO3C000201.2	GO:0006355	GO:0003677	-	IPR003851	1
MELO.jh000095.1	GO:0009451; GO:0001522	GO:0003723; GO:0009982	-	IPR006145; IPR020103	2		MELO3C000203.2	-	GO:0008168	-	IPR005299	1
MELO.jh000096.1	GO:0055114	GO:0008270; GO:0016491; GO:0016747	-	IPR020843; IPR013149; IPR016040; IPR002085; IPR013154; IPR011032	1		MELO3C000204.2	-	GO:0008168	-	IPR005299	1
MELO.jh000097.1	-	-	-	IPR007881	3		MELO3C000210.2	-	-	-	-	1
MELO.jh000098.1	-	-	-	IPR022051	1		MELO3C000213.2	-	-	-	-	1
MELO.jh000099.1	-	-	-	IPR005181	1		MELO3C000215.2	GO:0055085	-	GO:0005741	IPR027246; IPR023614	1
MELO.jh000100.1	-	-	-	-	1		MELO3C000217.2	-	GO:0003676; GO:0000166	-	IPR012677; IPR000504	1
MELO.jh000101.1	-	GO:0046983	-	IPR011598	1		MELO3C000220.2	GO:0008152	GO:0016758	-	IPR002213	1
MELO.jh000102.1	-	GO:0008270	-	IPR010666	1		MELO3C000225.2	-	-	-	-	1
MELO.jh000103.1	-	-	-	-	2		MELO3C000228.2	-	-	-	-	1
MELO.jh000104.1	-	-	-	IPR007087	1		MELO3C000230.2	GO:0006629	GO:0016788; GO:0016787	-	IPR013831; IPR001087	1
MELO.jh000105.1	-	-	-	IPR007303	1		MELO3C000231.2	GO:0005975	GO:0004553; GO:0003824	-	IPR013781; IPR001944; IPR017853	1
MELO.jh000106.1	GO:0000079; GO:0051726	GO:0019901	GO:0005634	IPR006671; IPR014400; IPR013763; IPR004367	2		MELO3C000234.2	-	-	-	-	1
MELO.jh000107.1	-	-	-	IPR008479	2		MELO3C000236.2	-	-	-	-	1
MELO.jh000108.1	-	GO:0005515	-	IPR002885; IPR011990	1		MELO3C000237.2	-	-	-	-	1
MELO.jh000109.1	-	-	-	IPR003854	1		MELO3C000238.2	GO:0006352	GO:0046982	GO:0005669	IPR003228; IPR009072	1
MELO.jh000110.1	-	-	-	-	1		MELO3C000240.2	-	-	-	IPR005178	1
MELO.jh000111.1	-	GO:0005488; GO:0003723	-	IPR016024; IPR011989; IPR001313	1		MELO3C000241.2	GO:0006412	GO:0003735	GO:0005840; GO:0015934	IPR000218; IPR005745; IPR023571	1
MELO.jh000112.1	-	-	-	IPR004252	1		MELO3C000242.2	-	-	-	-	1
MELO.jh000113.1	-	GO:0005515	-	IPR019835; IPR003121	1		MELO3C000243.2	-	-	-	-	1
MELO.jh000114.1	-	GO:0005515	-	IPR002885; IPR011990	1		MELO3C000247.2	-	-	-	-	1
MELO.jh000115.1	-	GO:0003824	-	IPR001932; IPR015655	1		MELO3C000249.2	GO:0006913; GO:0006886	GO:0008536; GO:0008565; GO:0005488	-	IPR027140; IPR001494; IPR011989; IPR016024	1
MELO.jh000116.1	-	GO:0008270; GO:0005515	-	IPR013083; IPR001841	1		MELO3C000251.2	-	-	-	IPR005178	1
MELO.jh000117.1	-	-	-	-	1		MELO3C000253.2	-	-	-	-	1
MELO.jh000118.1	-	-	-	IPR013210; IPR001611	1		MELO3C000254.2	-	-	-	-	1
MELO.jh000119.1	GO:0003333	GO:0015171	GO:0016020	IPR002293	1		MELO3C000256.2	-	-	-	-	1
MELO.jh000120.1	GO:0006412	GO:0003735	GO:0005840; GO:0005622	IPR001209	1		MELO3C000258.2	-	-	-	-	1
MELO.jh000121.1	-	-	-	IPR007573	1		MELO3C000260.2	-	GO:0046983; GO:0003677	-	IPR002100	1
MELO.jh000122.1	-	-	-	IPR015880; IPR007087	1		MELO3C000262.2	-	-	-	IPR020864	1
MELO.jh000123.1	-	-	-	IPR023562	1		MELO3C000268.2	GO:0055114	GO:0046872; GO:0016702	-	IPR000907; IPR013819	1
MELO.jh000124.1	-	-	-	IPR001841; IPR013083	1		MELO3C000273.2	GO:0006457	GO:0051082	GO:0016272	IPR004127; IPR027236; IPR009053; IPR011599	1
MELO.jh000125.1	-	GO:0046983	-	IPR011598	1		MELO3C000277.2	GO:0022904	GO:0016491; GO:0009055	GO:0016020	IPR005797; IPR027387; IPR016174; IPR016175	1
MELO.jh000126.1	-	-	-	IPR003137; IPR026823; IPR001881	1		MELO3C000279.2	-	-	-	-	1
MELO.jh000127.1	-	-	-	IPR007528	1		MELO3C000282.2	-	-	-	IPR004264	1
MELO.jh000128.1	GO:0006364	GO:0003824; GO:0008173; GO:0051536	GO:0005737	IPR007197; IPR004383; IPR013785	1		MELO3C000284.2	GO:0009058	GO:0003824; GO:0030170	-	IPR015421; IPR004839; IPR015424	1
MELO.jh000129.1	GO:0006281	GO:0003887; GO:0003684	-	IPR022880; IPR017963; IPR017961; IPR001126	3		MELO3C000289.2	-	-	-	-	1
MELO.jh000130.1	GO:0005975	GO:0004553; GO:0016798; GO:0003824	-	IPR001000; IPR003305; IPR017853; IPR013781; IPR008979	1		MELO3C000290.2	-	-	-	-	1
MELO.jh000131.1	GO:0006886; GO:0007264; GO:0015031	GO:0005525	GO:0005622	IPR027417; IPR003579; IPR006689; IPR006687; IPR024156; IPR005225	1		MELO3C000294.2	-	-	-	-	1
MELO.jh000132.1	-	-	-	-	1		MELO3C000295.2	-	-	-	-	1
MELO.jh000133.1	-	GO:0008270	-	IPR001781	1		MELO3C000296.2	-	-	-	IPR001623	1
MELO.jh000134.1	-	-	-	-	2		MELO3C000298.2	-	-	-	IPR026057	1
MELO.jh000135.1	-	-	-	-	1		MELO3C000302.2	-	-	-	-	1
MELO.jh000136.1	-	-	-	-	1		MELO3C000306.2	-	-	-	-	1
MELO.jh000137.1	-	-	-	-	1		MELO3C000307.2	-	-	-	IPR005175; IPR014476	1
MELO.jh000138.1	GO:0015979	GO:0005516	GO:0042651; GO:0009522	IPR008796	1		MELO3C000309.2	-	-	-	-	1
MELO.jh000139.1	GO:0015693; GO:0055085; GO:0030001	GO:0046873; GO:0015095	GO:0016020	IPR002523; IPR026573	1		MELO3C000311.2	-	-	-	IPR001789; IPR011006	1
MELO.jh000140.1	GO:0006364	GO:0008168	-	IPR006700; IPR015947	2		MELO3C000313.2	-	-	-	IPR008998	1
MELO.jh000141.1	-	-	-	-	1		MELO3C000317.2	GO:0008152	GO:0008168	-	IPR013216	1
MELO.jh000142.1	GO:0006184; GO:0051258	GO:0003924; GO:0005525	GO:0043234	IPR008280; IPR018316; IPR000217; IPR023123; IPR003008	1		MELO3C000319.2	-	-	-	-	1
MELO.jh000143.1	-	GO:0005515; GO:0016772; GO:0016773; GO:0005488; GO:0008144	-	IPR011989; IPR003151; IPR026683; IPR011009; IPR024585; IPR003152; IPR009076; IPR014009; IPR016024; IPR011990; IPR000403	1		MELO3C000321.2	-	-	-	-	1
MELO.jh000144.1	-	-	-	IPR014044; IPR001283	1		MELO3C000323.2	-	-	-	-	1
MELO.jh000145.1	-	-	-	IPR014044; IPR001283; IPR008030; IPR016040	2		MELO3C000324.2	-	-	-	-	1
MELO.jh000146.1	-	-	-	IPR014044; IPR001283	1		MELO3C000325.2	-	-	-	IPR001623	1
MELO.jh000147.1	-	-	-	IPR001283; IPR014044	1		MELO3C000329.2	-	-	-	IPR008502	1
MELO.jh000148.1	-	-	-	IPR001283; IPR014044	1		MELO3C000330.2	-	-	-	-	1
MELO.jh000149.1	-	-	-	IPR001283; IPR014044	1		MELO3C000332.2	GO:0006351	GO:0003677; GO:0032549; GO:0003899	-	IPR007120; IPR007645; IPR015712	1
MELO.jh000150.1	-	-	-	IPR014044; IPR001283	1		MELO3C000333.2	GO:0046488	GO:0016307	-	IPR027483; IPR023610; IPR027484; IPR002498; IPR016034	1
MELO.jh000151.1	-	-	-	IPR014044; IPR001283	1		MELO3C000334.2	-	-	-	-	1
MELO.jh000152.1	-	-	-	IPR001283; IPR014044	2		MELO3C000335.2	-	-	-	IPR001611	1
MELO.jh000153.1	-	-	-	IPR001283; IPR014044	1		MELO3C000336.2	GO:0006508	GO:0003677; GO:0008234	-	IPR009057; IPR003653; IPR017930	1
MELO.jh000154.1	-	-	-	IPR014044; IPR001283	1		MELO3C000339.2	-	-	-	-	1
MELO.jh000155.1	-	-	-	IPR014044; IPR001283	1		MELO3C000340.2	-	-	-	-	1
MELO.jh000156.1	-	-	-	IPR014044; IPR001283	1		MELO3C000341.2	GO:0006855; GO:0055085	GO:0015297; GO:0015238	GO:0016020	IPR002528	1
MELO.jh000157.1	-	-	-	-	1		MELO3C000342.2	-	-	-	-	1
MELO.jh000158.1	-	-	-	IPR002550; IPR000644	2		MELO3C000347.2	GO:0015031	-	GO:0016020	IPR023201; IPR002208	1
MELO.jh000159.1	GO:0055114	GO:0016491; GO:0004506; GO:0050660	GO:0016021	IPR006076; IPR013698	1		MELO3C000349.2	-	-	-	-	1
MELO.jh000160.1	-	-	-	-	2		MELO3C000350.2	-	-	-	-	1
MELO.jh000161.1	GO:0006468	GO:0004672; GO:0005524; GO:0016772; GO:0004713	-	IPR002290; IPR000719; IPR011009; IPR020635; IPR001611; IPR003591; IPR013210	1		MELO3C000351.2	GO:0006412	GO:0003735	GO:0005840; GO:0005622	IPR000589; IPR009068	1
MELO.jh000162.1	-	-	-	IPR011692	1		MELO3C000356.2	-	GO:0080019	-	IPR013120; IPR026055	1
MELO.jh000163.1	-	-	-	-	2		MELO3C000358.2	-	-	-	-	1
MELO.jh000164.1	-	GO:0046983	-	IPR011598	1		MELO3C000359.2	-	-	-	-	1
MELO.jh000165.1	-	-	-	-	2		MELO3C000362.2	-	-	-	-	1
MELO.jh000166.1	-	-	-	-	1		MELO3C000364.2	-	-	-	IPR008502	1
MELO.jh000167.1	-	-	-	-	1		MELO3C000366.2	-	-	-	-	1
MELO.jh000168.1	GO:0006351	GO:0005488; GO:0003677; GO:0003887	-	IPR007015; IPR016024	1		MELO3C000367.2	-	-	-	IPR023211	1
MELO.jh000169.1	-	GO:0005515	-	IPR001487; IPR027353	2		MELO3C000370.2	-	-	-	-	1
MELO.jh000170.1	-	-	-	IPR028144	1		MELO3C000371.2	-	-	-	-	1
MELO.jh000171.1	-	GO:0005515	-	IPR000270	1		MELO3C000372.2	GO:0015914	GO:0000287; GO:0046872; GO:0004012; GO:0005524; GO:0000166	GO:0016021	IPR006539; IPR008250	1
MELO.jh000172.1	-	GO:0016884	-	IPR023631; IPR000120	1		MELO3C000374.2	-	-	-	-	1
MELO.jh000173.1	-	-	-	IPR026057; IPR025846	2		MELO3C000376.2	-	-	-	IPR019955; IPR022617	1
MELO.jh000174.1	GO:0055114; GO:0033014	GO:0008883; GO:0050661	-	IPR016040; IPR015895; IPR015896; IPR000343; IPR018214; IPR006151	1		MELO3C000377.2	-	-	-	-	1
MELO.jh000175.1	-	GO:0008270; GO:0005515	-	IPR011016; IPR001841; IPR013083	1		MELO3C000378.2	GO:0055114	GO:0016491	-	IPR017938; IPR013121; IPR013112	1
MELO.jh000176.1	-	GO:0005515; GO:0008270	-	IPR001841; IPR013083	1		MELO3C000379.2	-	-	-	-	1
MELO.jh000177.1	-	GO:0008270; GO:0005515	-	IPR013083; IPR001841	1		MELO3C000382.2	GO:0007018	GO:0005524; GO:0003777; GO:0008017	GO:0005871	IPR027640; IPR027417; IPR001752	1
MELO.jh000178.1	GO:0055114	GO:0033743	-	IPR002579; IPR011057	1		MELO3C000387.2	-	GO:0030599; GO:0004857	-	IPR006501	1
MELO.jh000179.1	GO:0006813; GO:0006812; GO:0055085	GO:0015299	GO:0016021	IPR003148; IPR006153; IPR016040	1		MELO3C000388.2	GO:0031929	GO:0005515	GO:0031931	IPR015943; IPR004083; IPR017986; IPR001680	1
MELO.jh000180.1	GO:0055085	-	GO:0016021	IPR016196; IPR011701; IPR020846	1		MELO3C000389.2	-	-	-	-	1
MELO.jh000181.1	GO:0033014	GO:0030170; GO:0008483; GO:0042286; GO:0003824	-	IPR015424; IPR004639; IPR015421; IPR005814; IPR015422	1		MELO3C000391.2	-	-	-	IPR015880; IPR007087	1
MELO.jh000182.1	GO:0006796	GO:0000287; GO:0004427	GO:0005737	IPR008162	1		MELO3C000392.2	-	-	-	-	1
MELO.jh000183.1	-	GO:0008276; GO:0008270; GO:0005515	-	IPR004557; IPR002110; IPR020683; IPR001594	2		MELO3C000393.2	-	-	-	IPR013130	1
MELO.jh000184.1	-	GO:0008276	-	IPR004557; IPR002052	1		MELO3C000395.2	-	-	-	-	1
MELO.jh000185.1	-	-	-	IPR001395; IPR023210	2		MELO3C000397.2	-	-	-	IPR018034; IPR024626	1
MELO.jh000186.1	GO:0032957	GO:0052725; GO:0052726; GO:0005524; GO:0047325; GO:0000287	GO:0005622	IPR008656	2		MELO3C000398.2	-	-	-	-	1
MELO.jh000187.1	-	-	-	-	1		MELO3C000399.2	GO:0022904; GO:0009767	GO:0016491; GO:0045156; GO:0009055	GO:0016020; GO:0042651	IPR005798; IPR016175; IPR005870	1
MELO.jh000188.1	GO:0006468	GO:0016772; GO:0004713; GO:0030246; GO:0005524; GO:0004672	-	IPR020635; IPR013320; IPR002290; IPR008985; IPR001220; IPR000719; IPR011009	1		MELO3C000402.2	-	-	-	-	1
MELO.jh000189.1	-	-	-	IPR009994	1		MELO3C000403.2	-	-	-	IPR025558	1
MELO.jh000190.1	-	-	-	IPR009994	1		MELO3C000406.2	-	-	-	IPR025558	1
MELO.jh000191.1	-	-	-	IPR009994	1		MELO3C000407.2	-	-	-	-	1
MELO.jh000192.1	GO:0006468	GO:0005524; GO:0004672; GO:0030246; GO:0016772; GO:0004713	-	IPR000719; IPR001220; IPR002290; IPR008985; IPR011009; IPR020635; IPR013320	2		MELO3C000409.2	-	-	-	IPR013831; IPR005181	1
MELO.jh000193.1	GO:0055114; GO:0008152	GO:0016491; GO:0004491; GO:0016620	-	IPR015590; IPR016161; IPR016163; IPR010061; IPR016162	4		MELO3C000410.2	-	-	-	IPR026992; IPR027443	1
MELO.jh000194.1	-	-	-	IPR017926	1		MELO3C000411.2	-	-	-	-	1
MELO.jh000195.1	-	GO:0005515	-	IPR011990; IPR002885	1		MELO3C000413.2	-	-	-	-	1
MELO.jh000196.1	-	GO:0005515	-	IPR015362	1		MELO3C000414.2	-	-	-	-	1
MELO.jh000197.1	-	GO:0003924; GO:0005525	-	IPR022812; IPR003130; IPR001401; IPR020850; IPR027417; IPR000375	2		MELO3C000415.2	-	-	-	-	1
MELO.jh000198.1	-	-	-	-	1		MELO3C000416.2	-	-	-	-	1
MELO.jh000199.1	-	GO:0005515; GO:0008270	-	IPR013083; IPR001841	1		MELO3C000421.2	-	-	-	-	1
MELO.jh000200.1	-	-	-	IPR002885	3		MELO3C000423.2	GO:0015992; GO:0046034	-	-	IPR023366; IPR004100	1
MELO.jh000201.1	-	-	-	IPR011333; IPR027356; IPR000210	2		MELO3C000424.2	-	-	-	-	1
MELO.jh000202.1	-	-	-	-	2		MELO3C000425.2	GO:0006419	GO:0005524; GO:0000166; GO:0004813	GO:0005737	IPR002318; IPR018164	1
MELO.jh000203.1	-	-	-	IPR009994	1		MELO3C000428.2	GO:0009772; GO:0019684	GO:0045156	-	IPR000484	1
MELO.jh000204.1	-	-	-	IPR009994	1		MELO3C000439.2	-	-	-	IPR020864	1
MELO.jh000205.1	-	-	-	-	1		MELO3C000443.2	-	-	-	-	1
MELO.jh000206.1	GO:0006457	-	-	IPR023566; IPR001179	1		MELO3C000447.2	-	-	-	IPR019557	1
MELO.jh000207.1	-	-	-	-	1		MELO3C000449.2	-	-	-	-	1
MELO.jh000208.1	-	-	-	-	1		MELO3C000450.2	-	-	-	IPR011650	1
MELO.jh000209.1	-	-	-	-	1		MELO3C000452.2	-	-	-	IPR007590	1
MELO.jh000210.1	-	-	-	-	1		MELO3C000453.2	GO:0006913	GO:0005488; GO:0008565	-	IPR016024; IPR011989; IPR027140	1
MELO.jh000211.1	GO:0006355	GO:0003677; GO:0003700; GO:0046983	GO:0005634	IPR002487; IPR002100	1		MELO3C000454.2	-	-	-	-	1
MELO.jh000212.1	-	-	-	IPR001623	1		MELO3C000456.2	-	-	-	-	1
MELO.jh000213.1	-	-	-	IPR018203	1		MELO3C000457.2	-	-	-	IPR019557	1
MELO.jh000214.1	GO:0006508	GO:0008234	-	IPR003653	1		MELO3C000458.2	-	-	-	-	1
MELO.jh000215.1	GO:0006468	GO:0004713; GO:0016772; GO:0004672; GO:0005524	-	IPR020635; IPR011009; IPR002290; IPR000719	1		MELO3C000460.2	GO:0031929	-	GO:0031931	IPR004083	1
MELO.jh000216.1	-	GO:0016791	-	IPR010033; IPR023214; IPR024734; IPR010036	1		MELO3C000464.2	-	-	-	-	1
MELO.jh000217.1	GO:0006807	GO:0016810	-	IPR003010	1		MELO3C000465.2	GO:0000103	GO:0004020; GO:0005524	-	IPR027417; IPR002891	1
MELO.jh000218.1	-	-	-	IPR021894	1		MELO3C000474.2	-	-	-	-	1
MELO.jh000219.1	GO:0008152	GO:0003824	-	IPR000868	1		MELO3C000478.2	-	-	-	-	1
MELO.jh000220.1	GO:0005975	GO:0042578; GO:0042132	-	IPR000146	1		MELO3C000479.2	-	-	-	IPR013057	1
MELO.jh000221.1	-	GO:0005515	-	IPR003121; IPR019835	1		MELO3C000482.2	-	-	-	-	1
MELO.jh000222.1	-	GO:0003723	-	IPR004088; IPR004087	1		MELO3C000483.2	-	GO:0000287	-	IPR000685	1
MELO.jh000223.1	GO:0006355	GO:0043565; GO:0005515; GO:0008270; GO:0003700	-	IPR010402; IPR013088; IPR010399; IPR000679	2		MELO3C000487.2	-	GO:0008171	-	IPR001077	1
MELO.jh000224.1	-	GO:0016765	-	IPR001441	2		MELO3C000488.2	-	-	-	-	1
MELO.jh000225.1	-	-	-	-	1		MELO3C000489.2	-	-	-	-	1
MELO.jh000226.1	-	-	-	-	1		MELO3C000490.2	-	-	-	-	1
MELO.jh000227.1	-	-	-	-	1		MELO3C000497.2	-	-	-	-	1
MELO.jh000228.1	GO:0006260	GO:0005524; GO:0017111; GO:0000166; GO:0003677	-	IPR012340; IPR003593; IPR027417; IPR001208	2		MELO3C000499.2	-	-	-	-	1
MELO.jh000229.1	GO:0006412	GO:0003735	GO:0005840; GO:0005622	IPR000231; IPR004038	1		MELO3C000500.2	GO:0019684; GO:0009767	GO:0016168	GO:0016020; GO:0009521	IPR000932	1
MELO.jh000230.1	-	-	-	IPR026960	1		MELO3C000503.2	GO:0055085	GO:0022857	GO:0016021	IPR016196; IPR020846; IPR005828	1
MELO.jh000231.1	-	GO:0004659	GO:0016021	IPR000537; IPR011937	1		MELO3C000505.2	-	-	-	IPR004264	1
MELO.jh000232.1	GO:0009073	GO:0003849	-	IPR002480	1		MELO3C000507.2	-	GO:0003682; GO:0003677	-	IPR009057; IPR017930; IPR001005	1
MELO.jh000233.1	GO:0055114	GO:0018580; GO:0003824	-	IPR004136; IPR013785	1		MELO3C000512.2	-	-	-	-	1
MELO.jh000234.1	GO:0006310; GO:0006302	GO:0003677	GO:0005634	IPR014751; IPR010585; IPR009089	2		MELO3C000513.2	-	-	-	-	1
MELO.jh000235.1	GO:0055114	GO:0016491; GO:0003824; GO:0010181	-	IPR001155; IPR013785	2		MELO3C000514.2	-	-	-	-	1
MELO.jh000236.1	GO:0008152	GO:0016758	-	IPR002213	1		MELO3C000515.2	-	-	-	-	1
MELO.jh000237.1	GO:0008152	GO:0016758	-	IPR002213	1		MELO3C000517.2	GO:0006096	GO:0003824; GO:0004743; GO:0030955; GO:0000287	-	IPR015793; IPR015813	1
MELO.jh000238.1	GO:0008152	GO:0016758	-	IPR002213	1		MELO3C000519.2	-	-	-	-	1
MELO.jh000239.1	GO:0008152	GO:0016758	-	IPR002213	1		MELO3C000522.2	-	-	-	-	1
MELO.jh000240.1	-	GO:0005515	-	IPR011990; IPR002885	1		MELO3C000525.2	-	GO:0008171	-	IPR001077	1
MELO.jh000241.1	GO:0008152	GO:0016758	-	IPR002213	1		MELO3C000526.2	-	-	-	-	1
MELO.jh000242.1	GO:0008152	GO:0016758	-	IPR002213	1		MELO3C000527.2	-	GO:0003677	GO:0005634	IPR005540; IPR005541	1
MELO.jh000243.1	GO:0006508	GO:0004197	-	IPR011600	1		MELO3C000530.2	-	-	-	-	1
MELO.jh000244.1	-	GO:0016884; GO:0005515	-	IPR023631; IPR001440; IPR019734; IPR011990; IPR000120; IPR013026	1		MELO3C000533.2	GO:0055114	GO:0005507; GO:0016491	-	IPR001117; IPR011706; IPR008972	1
MELO.jh000245.1	-	-	-	IPR009457	1		MELO3C000534.2	-	GO:0005515	-	IPR011333; IPR000210; IPR013069	1
MELO.jh000246.1	-	-	-	-	2		MELO3C000537.2	-	-	-	IPR002938	1
MELO.jh000247.1	-	GO:0005515	-	IPR011990; IPR002885	1		MELO3C000538.2	-	-	-	IPR007650	1
MELO.jh000248.1	-	-	-	-	1		MELO3C000540.2	-	-	-	-	1
MELO.jh000249.1	-	GO:0003677	GO:0005634	IPR005559; IPR000048; IPR027417; IPR014756; IPR013783; IPR002909; IPR020683	1		MELO3C000543.2	-	-	-	-	1
MELO.jh000250.1	GO:0030001; GO:0006812	GO:0019829; GO:0046872	GO:0016021	IPR001757; IPR006121	1		MELO3C000545.2	-	-	-	-	1
MELO.jh000251.1	-	GO:0000166; GO:0003676	-	IPR000504; IPR003954; IPR012677	2		MELO3C000547.2	-	-	-	-	1
MELO.jh000252.1	GO:0006468	GO:0005524; GO:0004672; GO:0016772; GO:0004713	-	IPR011009; IPR003591; IPR013210; IPR001611; IPR013320; IPR000719; IPR002290; IPR020635	1		MELO3C000551.2	-	GO:0030599; GO:0004857	-	IPR006501	1
MELO.jh000253.1	-	-	-	-	1		MELO3C000553.2	-	-	-	-	1
MELO.jh000254.1	-	-	-	-	1		MELO3C000565.2	-	-	-	-	1
MELO.jh000255.1	-	GO:0005544; GO:0005509	-	IPR001464; IPR009118; IPR018502	1		MELO3C000569.2	-	-	-	-	1
MELO.jh000256.1	-	-	-	-	1		MELO3C000574.2	-	-	-	-	1
MELO.jh000257.1	-	-	-	-	1		MELO3C000583.2	GO:0006334	GO:0046982; GO:0003677	GO:0000786	IPR000164; IPR009072; IPR007125	1
MELO.jh000258.1	GO:0006260	GO:0003677; GO:0003887; GO:0003824	-	IPR004013; IPR016195; IPR003141	2		MELO3C000585.2	GO:0015979	-	GO:0016021; GO:0009579; GO:0009522	IPR001280	1
MELO.jh000259.1	-	GO:0003723	-	IPR001890	2		MELO3C000589.2	-	GO:0016772	-	IPR011009	1
MELO.jh000260.1	-	-	-	-	1		MELO3C000592.2	GO:0006950; GO:0006457	GO:0005524; GO:0051082	-	IPR001404; IPR003594	1
MELO.jh000261.1	GO:0006979; GO:0055114	GO:0004601; GO:0020037	-	IPR010255; IPR002016	1		MELO3C000599.2	GO:0006633	GO:0003989; GO:0005524	-	IPR013537	1
MELO.jh000262.1	GO:0055114; GO:0006979	GO:0020037; GO:0004601	-	IPR002016; IPR010255	1		MELO3C000601.2	GO:0006351	GO:0003899; GO:0003677	-	IPR007080; IPR009010; IPR006592; IPR000722	1
MELO.jh000263.1	GO:0055114; GO:0006979	GO:0020037; GO:0004601	-	IPR002016; IPR010255	1		MELO3C000605.2	-	-	-	-	1
MELO.jh000264.1	-	-	-	IPR016140	1		MELO3C000606.2	-	-	-	-	1
MELO.jh000265.1	-	-	-	IPR001623	1		MELO3C000608.2	-	-	-	-	1
MELO.jh000266.1	GO:0008272; GO:0055085	GO:0015116; GO:0008271	GO:0016020; GO:0016021	IPR001902; IPR011547; IPR002645	1		MELO3C000609.2	GO:0006334	GO:0003677	GO:0000786; GO:0005634	IPR005818; IPR011991; IPR017956	1
MELO.jh000267.1	-	-	-	-	1		MELO3C000611.2	-	GO:0008270	-	IPR001876	1
MELO.jh000268.1	-	-	-	-	1		MELO3C000612.2	-	-	-	-	1
MELO.jh000269.1	GO:0030001	GO:0046872	-	IPR006121	1		MELO3C000613.2	GO:0055114	GO:0016705; GO:0009055; GO:0005506; GO:0020037	-	IPR001128	1
MELO.jh000270.1	-	GO:0005515	-	IPR006652; IPR015916; IPR001810	2		MELO3C000615.2	-	-	-	-	1
MELO.jh000271.1	GO:0015074; GO:0006468	GO:0003676; GO:0004713; GO:0016772; GO:0008270; GO:0005524; GO:0004672	-	IPR025724; IPR013320; IPR001611; IPR001878; IPR003591; IPR013210; IPR011009; IPR001584; IPR020635; IPR002290; IPR000719; IPR013103; IPR012337	2		MELO3C000620.2	GO:0005975	GO:0004650	-	IPR006626; IPR011050; IPR012334; IPR000743	1
MELO.jh000272.1	GO:0008152	GO:0016758	-	IPR002213	1		MELO3C000622.2	GO:0006278	GO:0003723; GO:0005515; GO:0003964	-	IPR000477; IPR000270	1
MELO.jh000273.1	-	GO:0005515	GO:0005634	IPR017986; IPR012580; IPR015943	1		MELO3C000623.2	GO:0006412	GO:0003735	GO:0015935; GO:0005840; GO:0005622	IPR023591; IPR001865; IPR005706	1
MELO.jh000274.1	GO:0055114; GO:0046274	GO:0016491; GO:0052716; GO:0005507	GO:0048046	IPR008972; IPR011706; IPR011707; IPR001117; IPR017761	1		MELO3C000631.2	-	-	-	IPR027417	1
MELO.jh000275.1	GO:0005975	GO:0004553	-	IPR017853; IPR002772; IPR026892; IPR026891; IPR001764	2		MELO3C000643.2	-	GO:0030599; GO:0004857	-	IPR006501	1
MELO.jh000276.1	-	-	-	-	1		MELO3C000644.2	-	GO:0005515	-	IPR002110; IPR020683	1
MELO.jh000277.1	-	GO:0003676; GO:0008270; GO:0000166	-	IPR000504; IPR012677; IPR001878	3		MELO3C000645.2	-	GO:0008270	-	IPR007527; IPR006564	1
MELO.jh000278.1	GO:0055114	GO:0008270; GO:0016491	-	IPR016040; IPR013149; IPR011032; IPR002085	1		MELO3C000650.2	-	-	-	-	1
MELO.jh000279.1	GO:0055114	GO:0008270; GO:0016491	-	IPR002085; IPR011032; IPR013149; IPR020843; IPR016040	1		MELO3C000653.2	-	-	-	-	1
MELO.jh000280.1	GO:0055114	GO:0016491; GO:0008270	-	IPR016040; IPR020843; IPR013149; IPR011032; IPR002085	1		MELO3C000655.2	GO:0055114	GO:0009055; GO:0020037; GO:0005506; GO:0016705	-	IPR001128	1
MELO.jh000281.1	GO:0006979; GO:0055114	GO:0020037; GO:0004601	-	IPR010255; IPR002016	1		MELO3C000658.2	-	-	-	-	1
MELO.jh000282.1	GO:0048268	GO:0005543; GO:0030276; GO:0005545	GO:0030118	IPR008942; IPR011417; IPR013809; IPR014712	1		MELO3C000665.2	-	-	-	-	1
MELO.jh000283.1	GO:0008654	GO:0005515; GO:0005509; GO:0004609	-	IPR002048; IPR005221; IPR003817; IPR008973; IPR011992	2		MELO3C000666.2	GO:0005975	GO:0004553	-	IPR008979; IPR001944	1
MELO.jh000284.1	GO:0006355	GO:0003677	-	IPR003441	1		MELO3C000667.2	-	-	-	-	1
MELO.jh000285.1	GO:0006355	GO:0003712	-	IPR003101	1		MELO3C000668.2	GO:0006855; GO:0055085	GO:0015297; GO:0015238	GO:0016020	IPR002528	1
MELO.jh000286.1	GO:0006355	GO:0003712	-	IPR003101	1		MELO3C000671.2	-	-	-	-	1
MELO.jh000287.1	-	-	-	-	2		MELO3C000673.2	-	-	-	-	1
MELO.jh000288.1	-	-	-	IPR025886	1		MELO3C000680.2	-	-	-	-	1
MELO.jh000289.1	GO:0017183	-	GO:0005737	IPR002728; IPR016435	2		MELO3C000682.2	-	-	-	-	1
MELO.jh000290.1	-	-	-	IPR004000	2		MELO3C000684.2	GO:0055114	GO:0016702; GO:0046872	-	IPR000907; IPR013819	1
MELO.jh000291.1	-	GO:0008270	GO:0005622	IPR000315	1		MELO3C000685.2	GO:0009611	GO:0004867	-	IPR000864	1
MELO.jh000292.1	-	-	-	-	1		MELO3C000692.2	-	-	-	-	1
MELO.jh000293.1	-	-	-	-	1		MELO3C000695.2	GO:0005975	GO:0003824; GO:0004553	-	IPR001547; IPR013781; IPR017853	1
MELO.jh000294.1	-	-	-	IPR007818; IPR006511; IPR006510	1		MELO3C000701.2	GO:0006351	GO:0003677; GO:0003899	-	IPR007066	1
MELO.jh000295.1	-	GO:0005515	-	IPR025999; IPR000253; IPR008984	3		MELO3C000703.2	GO:0006468	GO:0016772; GO:0005524; GO:0004672	-	IPR011009; IPR002290; IPR000719	1
MELO.jh000296.1	-	GO:0003924; GO:0005525	-	IPR027417; IPR001401; IPR022812	3		MELO3C000704.2	-	-	-	-	1
MELO.jh000297.1	GO:0006355	GO:0043565; GO:0046982; GO:0003700	GO:0016602; GO:0005622	IPR003958; IPR027170; IPR009072	2		MELO3C000706.2	-	-	-	-	1
MELO.jh000298.1	-	-	-	-	1		MELO3C000707.2	-	-	-	-	1
MELO.jh000299.1	GO:0008152	GO:0016758	-	IPR002213	1		MELO3C000708.2	-	-	-	-	1
MELO.jh000300.1	-	-	-	-	1		MELO3C000709.2	-	-	-	IPR026058; IPR013209; IPR023214	1
MELO.jh000301.1	GO:0008152	GO:0016758	-	IPR002213	1		MELO3C000712.2	-	-	-	IPR010264	1
MELO.jh000302.1	GO:0006468	GO:0005524; GO:0004672; GO:0005515; GO:0004713; GO:0016772	-	IPR020635; IPR002290; IPR000719; IPR020683; IPR001245; IPR016253; IPR011009; IPR002110	1		MELO3C000713.2	-	-	-	-	1
MELO.jh000303.1	GO:0008152	GO:0016758	-	IPR002213	1		MELO3C000718.2	-	-	-	IPR028082; IPR001828	1
MELO.jh000304.1	GO:0008652; GO:0009082; GO:0055114	GO:0004455; GO:0050662; GO:0016616; GO:0016491	-	IPR013328; IPR013023; IPR013116; IPR016040; IPR008927; IPR000506; IPR016206	2		MELO3C000721.2	-	-	-	-	1
MELO.jh000305.1	GO:0045454	GO:0005515	-	IPR013766; IPR012336; IPR011990; IPR019734; IPR013026	1		MELO3C000722.2	-	GO:0030599; GO:0004857	-	IPR006501	1
MELO.jh000306.1	GO:0045017	GO:0004144	-	IPR004255; IPR009721	1		MELO3C000729.2	-	-	-	-	1
MELO.jh000307.1	GO:0045017	GO:0004144	-	IPR004255	1		MELO3C000732.2	-	-	-	-	1
MELO.jh000308.1	GO:0045017	GO:0004144	-	IPR004255; IPR009721	1		MELO3C000736.2	GO:0006904	-	GO:0000145	IPR007225	1
MELO.jh000309.1	-	-	-	IPR001611	1		MELO3C000737.2	-	-	-	-	1
MELO.jh000310.1	-	-	-	IPR018108; IPR023395	1		MELO3C000742.2	GO:0005975	GO:0004650	-	IPR006626; IPR011050; IPR000743; IPR012334	1
MELO.jh000311.1	GO:0006468	GO:0016772; GO:0004672; GO:0005524	-	IPR023395; IPR000719; IPR002290; IPR015661; IPR011009; IPR018108; IPR013212	3		MELO3C000744.2	-	-	-	-	1
MELO.jh000312.1	GO:0007067	-	GO:0005819; GO:0005874	IPR027329; IPR009675; IPR027330	3		MELO3C000745.2	-	-	-	-	1
MELO.jh000313.1	-	GO:0003824	-	IPR015655; IPR001932	1		MELO3C000754.2	GO:0006412	GO:0003735; GO:0003723	GO:0015934	IPR023674; IPR016094; IPR002143	1
MELO.jh000314.1	-	-	-	-	1		MELO3C000756.2	GO:0006419	GO:0000166; GO:0005524; GO:0004813	GO:0005737	IPR018162; IPR018164; IPR018165; IPR002318	1
MELO.jh000315.1	-	-	-	IPR000571	1		MELO3C000759.2	-	-	-	IPR022803	1
MELO.jh000316.1	GO:0006812; GO:0015914	GO:0000166; GO:0046872; GO:0005524; GO:0004012; GO:0000287; GO:0019829	GO:0016021	IPR023299; IPR001757; IPR006539; IPR008250; IPR023214	2		MELO3C000760.2	GO:0055114; GO:0009231	GO:0016491; GO:0004746	-	IPR023366; IPR026017; IPR001783; IPR017938	1
MELO.jh000317.1	GO:0006355	GO:0003700; GO:0003677	-	IPR001471; IPR016177	1		MELO3C000761.2	-	GO:0005525	-	IPR000640; IPR014721; IPR005517; IPR009022; IPR020568	1
MELO.jh000318.1	-	-	-	-	1		MELO3C000762.2	GO:0051603	GO:0004298	GO:0005839	IPR023333; IPR001353	1
MELO.jh000319.1	-	GO:0008270; GO:0005515	-	IPR013083; IPR001841	1		MELO3C000763.2	-	-	-	-	1
MELO.jh000320.1	GO:0030163; GO:0006508	GO:0000166; GO:0004222; GO:0005524; GO:0017111	GO:0016020	IPR003593; IPR000642; IPR003959; IPR005936; IPR027417	1		MELO3C000768.2	-	-	-	-	1
MELO.jh000321.1	-	GO:0005515	-	IPR011990; IPR002885	1		MELO3C000769.2	-	-	-	IPR025110	1
MELO.jh000322.1	GO:0008152; GO:0005992	GO:0003824	-	IPR001830; IPR006379; IPR003337; IPR023214	1		MELO3C000770.2	GO:0055114	GO:0016702; GO:0046872	-	IPR013819; IPR000907; IPR027433	1
MELO.jh000323.1	GO:0015031; GO:0007165; GO:0006913; GO:0007264; GO:0006184; GO:0006886	GO:0005525; GO:0003924	GO:0016020; GO:0005622	IPR001806; IPR005225; IPR002041; IPR027417; IPR003579; IPR003578; IPR020849	2		MELO3C000772.2	GO:0055114; GO:0006979	GO:0020037; GO:0004601	-	IPR002016; IPR010255	1
MELO.jh000324.1	GO:0006355	GO:0043565; GO:0003700	-	IPR003657	1		MELO3C000773.2	-	-	-	-	1
MELO.jh000325.1	-	-	-	IPR012881	1		MELO3C000776.2	GO:0006810	GO:0005215	GO:0016020	IPR000425; IPR023271	1
MELO.jh000326.1	GO:0055114; GO:0006979	GO:0020037; GO:0004601	-	IPR002016; IPR010255	1		MELO3C000779.2	-	-	-	-	1
MELO.jh000327.1	-	-	-	IPR006553	1		MELO3C000781.2	-	GO:0016887; GO:0005524	-	IPR003439; IPR027417	1
MELO.jh000328.1	-	-	-	IPR007789	2		MELO3C000787.2	-	-	-	IPR019557	1
MELO.jh000329.1	-	-	-	-	1		MELO3C000788.2	-	-	-	-	1
MELO.jh000330.1	-	-	-	-	2		MELO3C000790.2	-	-	-	-	1
MELO.jh000332.1	-	-	-	IPR006936	1		MELO3C000792.2	-	-	-	-	1
MELO.jh000333.1	GO:0006099; GO:0015977	GO:0008964	-	IPR015813; IPR021135; IPR022805	3		MELO3C000794.2	-	GO:0005524	-	IPR027417; IPR003959	1
MELO.jh000334.1	GO:0030001	GO:0046872	-	IPR006121	1		MELO3C000795.2	-	-	-	IPR019557	1
MELO.jh000335.1	-	GO:0019904	-	IPR023410; IPR000308	1		MELO3C000796.2	-	-	-	-	1
MELO.jh000336.1	GO:0008152	GO:0016787	-	IPR023214; IPR006439; IPR023465	2		MELO3C000797.2	-	-	-	-	1
MELO.jh000337.1	-	GO:0046983	-	IPR011598	1		MELO3C000805.2	-	-	-	-	1
MELO.jh000338.1	-	-	-	IPR006502	1		MELO3C000806.2	GO:0055114	GO:0004097	-	IPR008922; IPR022740; IPR022739	1
MELO.jh000339.1	GO:0006468	GO:0030246; GO:0016772; GO:0004713; GO:0005524; GO:0004672	-	IPR013320; IPR020635; IPR001220; IPR000719; IPR008985; IPR002290; IPR011009	1		MELO3C000813.2	-	-	-	-	1
MELO.jh000340.1	-	-	-	-	1		MELO3C000816.2	-	-	-	IPR005181	1
MELO.jh000341.1	-	-	-	-	1		MELO3C000817.2	-	-	-	-	1
MELO.jh000342.1	GO:0009607; GO:0006952	-	-	IPR024948; IPR023393; IPR000916	1		MELO3C000818.2	-	-	-	-	1
MELO.jh000343.1	GO:0055085; GO:0006811	GO:0005216; GO:0005509	GO:0016020	IPR005821; IPR011992; IPR027359; IPR002048	2		MELO3C000821.2	-	-	-	-	1
MELO.jh000344.1	-	-	-	IPR010820	1		MELO3C000822.2	GO:0055114; GO:0006468	GO:0020037; GO:0004713; GO:0016772; GO:0016705; GO:0005524; GO:0004672; GO:0005506; GO:0009055	-	IPR020635; IPR001128; IPR011009; IPR013320; IPR001245; IPR000719; IPR002290	1
MELO.jh000345.1	-	-	-	IPR010820	1		MELO3C000826.2	-	-	-	-	1
MELO.jh000346.1	-	-	-	IPR006459; IPR006702	1		MELO3C000827.2	GO:0015986	GO:0015078	GO:0045263	IPR002146	1
MELO.jh000347.1	-	-	-	-	1		MELO3C000830.2	-	-	-	-	1
MELO.jh000348.1	-	-	-	-	1		MELO3C000835.2	GO:0016192; GO:0006886	GO:0005198	GO:0030117	IPR006692	1
MELO.jh000349.1	-	-	-	-	1		MELO3C000841.2	-	GO:0016758	GO:0016021	IPR008630	1
MELO.jh000350.1	-	GO:0008270; GO:0005515	-	IPR001841; IPR013083	1		MELO3C000846.2	-	-	-	-	1
MELO.jh000351.1	-	GO:0005515	-	IPR002885; IPR011990	1		MELO3C000849.2	-	-	-	IPR015500	1
MELO.jh000352.1	-	GO:0005515	-	IPR002885; IPR011990	1		MELO3C000850.2	-	-	-	-	1
MELO.jh000353.1	-	-	-	IPR009009; IPR007117; IPR007112; IPR014733	2		MELO3C000851.2	-	-	-	-	1
MELO.jh000354.1	GO:0006355	GO:0003700; GO:0003677	-	IPR001471; IPR016177	1		MELO3C000853.2	-	-	-	-	1
MELO.jh000355.1	-	-	-	IPR005061	1		MELO3C000855.2	-	-	-	-	1
MELO.jh000356.1	-	-	-	IPR004864	1		MELO3C000865.2	-	GO:0005515	-	IPR017986; IPR001680; IPR015943	1
MELO.jh000357.1	-	-	-	-	1		MELO3C000868.2	GO:0015914	GO:0000287; GO:0004012; GO:0005524	GO:0016021	IPR023214; IPR023299; IPR006539	1
MELO.jh000358.1	-	-	-	IPR008507	1		MELO3C000875.2	-	-	-	-	1
MELO.jh000359.1	-	-	-	IPR025585	1		MELO3C000879.2	-	-	-	IPR024942	1
MELO.jh000360.1	-	GO:0003824	-	IPR015655; IPR001932	2		MELO3C000881.2	-	-	-	-	1
MELO.jh000361.1	-	-	GO:0016021	IPR007248	1		MELO3C000885.2	-	-	-	IPR003676	1
MELO.jh000362.1	-	GO:0005515	-	IPR002885; IPR011990	1		MELO3C000887.2	-	GO:0004866	-	IPR011065; IPR002160	1
MELO.jh000363.1	-	-	-	-	1		MELO3C000888.2	-	-	-	-	1
MELO.jh000364.1	-	-	-	-	1		MELO3C000894.2	-	-	-	-	1
MELO.jh000365.1	GO:0009107	GO:0003824; GO:0016992; GO:0051536; GO:0051539	-	IPR027527; IPR007197; IPR003698; IPR013785; IPR006638	3		MELO3C000897.2	-	-	-	-	1
MELO.jh000366.1	GO:0006468	GO:0004713; GO:0016772; GO:0004672; GO:0005524	-	IPR011009; IPR002290; IPR000719; IPR001611; IPR020635; IPR001245	1		MELO3C000900.2	-	GO:0005524	GO:0009507	IPR008543	1
MELO.jh000367.1	GO:0015031	-	GO:0016021	IPR007273	1		MELO3C000904.2	-	-	-	-	1
MELO.jh000368.1	-	-	-	-	1		MELO3C000905.2	-	-	-	-	1
MELO.jh000369.1	-	GO:0005515	-	IPR002885; IPR019734; IPR011990	1		MELO3C000909.2	-	-	-	IPR020683	1
MELO.jh000370.1	-	-	-	-	1		MELO3C000910.2	-	-	-	IPR013057	1
MELO.jh000371.1	-	-	-	-	1		MELO3C000911.2	-	-	-	-	1
MELO.jh000372.1	-	GO:0008375	GO:0016020	IPR003406	1		MELO3C000914.2	GO:0007018	GO:0005524; GO:0008017; GO:0003777	-	IPR001752	1
MELO.jh000373.1	GO:0055114	GO:0016491; GO:0005509	-	IPR002048; IPR023753; IPR011992	1		MELO3C000915.2	-	-	-	-	1
MELO.jh000374.1	GO:0006886; GO:0016192	-	-	IPR000547; IPR013083; IPR007810	2		MELO3C000916.2	-	GO:0016787	-	IPR013831	1
MELO.jh000375.1	-	-	-	IPR022251	1		MELO3C000919.2	-	-	-	-	1
MELO.jh000376.1	-	-	-	IPR022251	1		MELO3C000920.2	-	-	-	-	1
MELO.jh000377.1	-	-	-	IPR022251	1		MELO3C000922.2	GO:0006355	GO:0003677	-	IPR003441	1
MELO.jh000378.1	-	-	-	-	1		MELO3C000923.2	-	-	-	-	1
MELO.jh000379.1	-	-	-	IPR022251	2		MELO3C000924.2	GO:0055114	GO:0016651; GO:0051536; GO:0051539	-	IPR006137; IPR014406	1
MELO.jh000380.1	-	-	-	IPR022251	1		MELO3C000925.2	-	-	-	-	1
MELO.jh000381.1	-	-	-	IPR022251	1		MELO3C000934.2	-	-	-	IPR004179	1
MELO.jh000382.1	-	-	-	IPR022251	1		MELO3C000936.2	-	-	-	-	1
MELO.jh000383.1	GO:0010027; GO:0015979	-	GO:0009523	IPR017499	1		MELO3C000937.2	-	-	-	-	1
MELO.jh000384.1	-	GO:0003677; GO:0003682	-	IPR009057; IPR001005; IPR017930	1		MELO3C000951.2	GO:0006351	GO:0003899; GO:0046983	-	IPR009025; IPR011262; IPR011263	1
MELO.jh000385.1	-	-	-	-	1		MELO3C000955.2	-	GO:0019904	-	IPR023410; IPR000308	1
MELO.jh000386.1	GO:0055114	GO:0009496; GO:0016679; GO:0016491; GO:0051537	GO:0042651	IPR014349; IPR023960; IPR017941; IPR014909	2		MELO3C000960.2	-	-	-	IPR000905	1
MELO.jh000387.1	-	GO:0003677; GO:0003682	-	IPR009057; IPR001005; IPR017930	1		MELO3C000962.2	-	GO:0000166; GO:0003676	-	IPR000504; IPR012677	1
MELO.jh000388.1	-	GO:0003677; GO:0003682	-	IPR009057; IPR001005; IPR017930	1		MELO3C000965.2	-	-	-	-	1
MELO.jh000389.1	GO:0006468; GO:0048544	GO:0005524; GO:0004672; GO:0004713; GO:0016772	-	IPR013320; IPR000858; IPR003609; IPR011009; IPR013227; IPR020635; IPR001480; IPR002290; IPR000719	1		MELO3C000966.2	-	-	-	-	1
MELO.jh000390.1	-	-	-	-	1		MELO3C000969.2	-	-	-	-	1
MELO.jh000391.1	-	GO:0016787	-	IPR011084; IPR001279	1		MELO3C000973.2	-	-	-	-	1
MELO.jh000392.1	GO:0006950	-	-	IPR006016; IPR014729	1		MELO3C000977.2	-	-	-	-	1
MELO.jh000393.1	-	-	-	IPR001611; IPR025875	2		MELO3C000979.2	-	-	-	-	1
MELO.jh000394.1	GO:0048544; GO:0006468	GO:0004674; GO:0004672; GO:0005524; GO:0004713; GO:0016772	-	IPR001480; IPR021820; IPR020635; IPR002290; IPR000719; IPR000858; IPR013320; IPR003609; IPR001245; IPR011009; IPR013227	1		MELO3C000980.2	-	-	-	-	1
MELO.jh000395.1	-	-	-	-	1		MELO3C000985.2	GO:0005975	GO:0004650	-	IPR006626; IPR011050; IPR012334; IPR000743	1
MELO.jh000396.1	GO:0008152	GO:0008168	-	IPR013216	1		MELO3C000986.2	-	-	-	-	1
MELO.jh000397.1	-	-	-	IPR000782	1		MELO3C000989.2	-	-	-	-	1
MELO.jh000398.1	-	-	-	-	1		MELO3C000990.2	-	-	-	-	1
MELO.jh000399.1	GO:0005975; GO:0006073	GO:0016762; GO:0004553	GO:0048046; GO:0005618	IPR000757; IPR013320; IPR016455; IPR008985; IPR010713	1		MELO3C000993.2	-	-	-	-	1
MELO.jh000400.1	GO:0018344	GO:0004663	-	IPR026873; IPR008930	1		MELO3C000994.2	-	-	-	-	1
MELO.jh000401.1	-	-	-	IPR027356	3		MELO3C000995.2	GO:0015986	GO:0015078	GO:0045263	IPR000568	1
MELO.jh000402.1	-	-	-	IPR005202	1		MELO3C001002.2	-	-	-	IPR010264	1
MELO.jh000403.1	-	-	-	-	1		MELO3C001005.2	GO:0055114	GO:0020037; GO:0005506; GO:0009055; GO:0016705	-	IPR001128	1
MELO.jh000404.1	-	GO:0005515	-	IPR003169; IPR001214; IPR001810	1		MELO3C001006.2	-	-	-	-	1
MELO.jh000405.1	-	GO:0046983	-	IPR011598	1		MELO3C001014.2	GO:0006810	GO:0005215	GO:0016020	IPR000109	1
MELO.jh000406.1	-	-	-	IPR007592	1		MELO3C001017.2	GO:0006396	GO:0004525; GO:0003723	-	IPR000999	1
MELO.jh000407.1	-	-	-	IPR002885	1		MELO3C001037.2	-	-	-	-	1
MELO.jh000408.1	GO:0000272; GO:0005975	GO:0003824; GO:0016161	-	IPR001554; IPR017853; IPR013781	1		MELO3C001048.2	-	-	-	-	1
MELO.jh000409.1	-	-	-	-	1		MELO3C001055.2	GO:0055114; GO:0008152	GO:0016616; GO:0051287	-	IPR006139; IPR016040	1
MELO.jh000410.1	-	-	-	-	1		MELO3C001056.2	GO:0003333	GO:0015171	GO:0016020	IPR002293; IPR015606	1
MELO.jh000411.1	-	-	-	IPR002902	1		MELO3C001058.2	-	GO:0005515	-	IPR001024; IPR008976	1
MELO.jh000412.1	-	-	-	IPR002902	1		MELO3C001063.2	-	-	-	-	1
MELO.jh000413.1	-	-	-	-	1		MELO3C001065.2	-	-	-	-	1
MELO.jh000414.1	-	-	-	IPR002902	1		MELO3C001068.2	-	GO:0005515	-	IPR000270	1
MELO.jh000415.1	-	-	-	IPR002902	1		MELO3C001070.2	-	-	-	-	1
MELO.jh000416.1	-	-	-	IPR006740	1		MELO3C001077.2	-	-	-	-	1
MELO.jh000417.1	-	GO:0008270	GO:0005622	IPR000315	1		MELO3C001078.2	-	-	-	IPR012881	1
MELO.jh000418.1	-	-	-	-	1		MELO3C001082.2	-	-	-	-	1
MELO.jh000419.1	-	GO:0046872	-	IPR000571	1		MELO3C001088.2	-	GO:0080019	-	IPR026055	1
MELO.jh000420.1	GO:0006979; GO:0055114	GO:0020037; GO:0004601	-	IPR010255; IPR002016	2		MELO3C001093.2	GO:0006351	GO:0003677; GO:0003899	-	IPR007081	1
MELO.jh000421.1	-	GO:0005515	-	IPR019955; IPR000626	1		MELO3C001094.2	-	-	-	-	1
MELO.jh000422.1	-	-	-	IPR019955	1		MELO3C001095.2	-	-	-	-	1
MELO.jh000423.1	GO:0006413	GO:0003743	-	IPR001950; IPR005874	1		MELO3C001101.2	-	GO:0005515	-	IPR000270	1
MELO.jh000424.1	-	-	-	-	1		MELO3C001110.2	GO:0006810; GO:0055085	GO:0005524; GO:0042626	GO:0016021	IPR011527; IPR001140; IPR017940	1
MELO.jh000425.1	GO:0006355	GO:0043565; GO:0003677; GO:0003700	-	IPR023393; IPR001356; IPR002913; IPR009057	1		MELO3C001111.2	-	GO:0046983; GO:0003677	-	IPR002100	1
MELO.jh000426.1	-	-	-	IPR016964	1		MELO3C001113.2	-	-	-	-	1
MELO.jh000427.1	-	-	-	-	1		MELO3C001115.2	-	-	-	-	1
MELO.jh000428.1	GO:0006810	GO:0005215; GO:0005234; GO:0004970	GO:0016020	IPR001320; IPR001828; IPR017103; IPR028082; IPR001638	1		MELO3C001120.2	-	-	-	-	1
MELO.jh000429.1	GO:0006412	GO:0003735; GO:0019843	GO:0005840	IPR019906; IPR000702; IPR020040	2		MELO3C001121.2	-	GO:0030170; GO:0003824	-	IPR015424; IPR004839; IPR015421	1
MELO.jh000430.1	GO:0055085; GO:0006855	GO:0015297; GO:0015238	GO:0016020	IPR002528	1		MELO3C001128.2	-	-	-	IPR005636	1
MELO.jh000431.1	-	-	-	-	1		MELO3C001132.2	-	-	-	-	1
MELO.jh000432.1	GO:0055085; GO:0006855	GO:0015238; GO:0015297	GO:0016020	IPR002528	2		MELO3C001148.2	-	-	-	-	1
MELO.jh000433.1	GO:0055085; GO:0006855	GO:0015238; GO:0015297	GO:0016020	IPR002528	1		MELO3C001150.2	-	-	-	-	1
MELO.jh000434.1	GO:0006855; GO:0055085	GO:0015238; GO:0015297	GO:0016020	IPR002528	1		MELO3C001156.2	-	-	-	-	1
MELO.jh000435.1	GO:0055085; GO:0006855	GO:0015297; GO:0015238	GO:0016020	IPR002528	1		MELO3C001158.2	-	-	-	-	1
MELO.jh000436.1	GO:0008152	-	-	IPR015932; IPR001030; IPR015928; IPR015934; IPR015931; IPR015937; IPR006249; IPR000573	2		MELO3C001160.2	-	-	-	IPR015947	1
MELO.jh000437.1	-	-	-	-	1		MELO3C001161.2	-	-	-	-	1
MELO.jh000438.1	GO:0006139; GO:0044237	GO:0003676; GO:0003824; GO:0008408; GO:0000166	GO:0005622	IPR002121; IPR012337; IPR010997; IPR002562	3		MELO3C001165.2	-	GO:0005515	-	IPR000717	1
MELO.jh000439.1	GO:0006486	GO:0008378	GO:0016020	IPR002659; IPR025298	1		MELO3C001168.2	GO:0006412	GO:0003735	GO:0005622; GO:0005840	IPR000589; IPR009068	1
MELO.jh000440.1	-	GO:0003677; GO:0003682	-	IPR001005; IPR017930; IPR009057	1		MELO3C001173.2	-	-	-	-	1
MELO.jh000441.1	GO:0055114	GO:0005507; GO:0016491	-	IPR001117; IPR011707; IPR011706; IPR008972	2		MELO3C001174.2	-	-	-	-	1
MELO.jh000442.1	-	-	-	-	1		MELO3C001175.2	-	-	-	IPR004046; IPR010987; IPR017933	1
MELO.jh000443.1	-	-	-	IPR004265	1		MELO3C001187.2	GO:0006412	GO:0003735	GO:0005622; GO:0005840	IPR001971; IPR019981; IPR018102	1
MELO.jh000444.1	GO:0055085	-	GO:0016021	IPR004695	1		MELO3C001202.2	-	-	-	IPR010399; IPR018467	1
MELO.jh000445.1	GO:0006468	GO:0016772; GO:0004713; GO:0004672; GO:0005524	-	IPR020635; IPR011009; IPR000719; IPR002290	1		MELO3C001206.2	GO:0055085	-	GO:0016021	IPR004776	1
MELO.jh000446.1	GO:0006355	GO:0003700; GO:0043565	-	IPR003657	1		MELO3C001210.2	-	-	-	-	1
MELO.jh000447.1	-	-	-	-	1		MELO3C001212.2	GO:0006468	GO:0005524; GO:0004672; GO:0016772	-	IPR011009; IPR000719	1
MELO.jh000448.1	-	GO:0016787	-	IPR002925	1		MELO3C001216.2	GO:0006468	GO:0004672; GO:0005524; GO:0016772	-	IPR000719; IPR011009	1
MELO.jh000449.1	-	-	-	IPR002885	1		MELO3C001220.2	-	-	-	-	1
MELO.jh000450.1	GO:0030244	GO:0016760	GO:0016020	IPR005150	1		MELO3C001224.2	GO:0008152	GO:0016758	-	IPR002213	1
MELO.jh000451.1	-	-	-	-	1		MELO3C001225.2	-	-	-	IPR011762	1
MELO.jh000452.1	-	-	-	IPR007216	1		MELO3C001230.2	-	-	-	-	1
MELO.jh000453.1	-	-	-	IPR010471	2		MELO3C001232.2	-	-	-	-	1
MELO.jh000454.1	GO:0055114	GO:0020037; GO:0016705; GO:0009055; GO:0005506	-	IPR001128	1		MELO3C001234.2	-	-	-	-	1
MELO.jh000455.1	GO:0006511	-	-	IPR004854	1		MELO3C001235.2	GO:0055085; GO:0006855	GO:0015297; GO:0015238	GO:0016020	IPR002528	1
MELO.jh000456.1	GO:0006396	GO:0003723; GO:0004525	-	IPR014720; IPR000999	1		MELO3C001238.2	GO:0008152	GO:0016758	-	IPR002213	1
MELO.jh000457.1	GO:0006468	GO:0004672; GO:0005524; GO:0004713; GO:0016772	-	IPR011009; IPR002290; IPR000719; IPR013320; IPR020635; IPR001245	3		MELO3C001244.2	-	-	-	-	1
MELO.jh000458.1	-	-	-	-	1		MELO3C001245.2	-	-	-	-	1
MELO.jh000459.1	-	-	-	-	1		MELO3C001246.2	-	-	-	-	1
MELO.jh000460.1	-	-	-	-	1		MELO3C001251.2	-	-	-	-	1
MELO.jh000461.1	-	-	-	IPR008579; IPR011051; IPR014710	1		MELO3C001253.2	-	-	-	IPR013057	1
MELO.jh000462.1	GO:0016192; GO:0006886	GO:0005488	GO:0030117; GO:0030131	IPR011989; IPR013041; IPR012295; IPR016342; IPR009028; IPR013037; IPR026739; IPR016024; IPR008152; IPR002553; IPR015151	1		MELO3C001258.2	GO:0006810	GO:0005215	GO:0016020	IPR000109	1
MELO.jh000463.1	-	GO:0008270; GO:0003677; GO:0005515	-	IPR001965; IPR013083; IPR001025; IPR011011; IPR019787	3		MELO3C001259.2	GO:0005975	GO:0003824; GO:0004553	-	IPR017853; IPR013781; IPR001547	1
MELO.jh000464.1	-	-	GO:0016021	IPR006593; IPR005018; IPR004877; IPR017214	1		MELO3C001266.2	-	-	-	-	1
MELO.jh000465.1	GO:0006355	GO:0003700; GO:0003677; GO:0043565	GO:0005634	IPR001356; IPR005541; IPR005540; IPR005539; IPR008422; IPR009057	1		MELO3C001268.2	GO:0006351	GO:0003677; GO:0003899	-	IPR007081	1
MELO.jh000466.1	-	-	-	-	1		MELO3C001272.2	-	GO:0030599; GO:0004857	-	IPR006501	1
MELO.jh000467.1	GO:0006355	GO:0043565; GO:0003700	-	IPR004827	2		MELO3C001274.2	-	-	-	IPR023395; IPR018108	1
MELO.jh000468.1	-	-	-	IPR002172; IPR028146	1		MELO3C001276.2	-	-	-	-	1
MELO.jh000469.1	-	-	-	-	1		MELO3C001279.2	-	-	-	-	1
MELO.jh000470.1	-	GO:0005525; GO:0003924	-	IPR009022; IPR005225; IPR009000; IPR027417; IPR004161; IPR000640; IPR000795; IPR006298	2		MELO3C001286.2	-	-	-	-	1
MELO.jh000471.1	GO:0008152	GO:0016758	-	IPR002213	2		MELO3C001290.2	-	-	-	-	1
MELO.jh000472.1	GO:0008152	GO:0016758	-	IPR002213	1		MELO3C001295.2	-	-	-	-	1
MELO.jh000473.1	GO:0008152	GO:0016758	-	IPR002213	2		MELO3C001297.2	-	-	-	-	1
MELO.jh000474.1	-	-	-	-	1		MELO3C001302.2	-	-	-	-	1
MELO.jh000475.1	-	-	-	-	1		MELO3C001303.2	-	-	-	IPR003137; IPR003690; IPR015500	1
MELO.jh000476.1	-	-	-	IPR002885	1		MELO3C001305.2	-	-	-	IPR027417	1
MELO.jh000477.1	-	-	-	-	1		MELO3C001307.2	-	-	-	IPR013209; IPR026058; IPR023214	1
MELO.jh000478.1	GO:0008152	GO:0016758	-	IPR002213	1		MELO3C001309.2	GO:0006412	GO:0003735	GO:0005840; GO:0005622	IPR001648; IPR018275	1
MELO.jh000479.1	-	-	-	IPR010754	1		MELO3C001310.2	-	-	-	-	1
MELO.jh000480.1	-	GO:0008168; GO:0046983; GO:0008171	-	IPR011991; IPR016461; IPR001077; IPR012967	1		MELO3C001315.2	-	-	-	-	1
MELO.jh000481.1	-	-	-	-	1		MELO3C001317.2	-	-	-	IPR007590	1
MELO.jh000482.1	GO:0015074	GO:0003676; GO:0008270	-	IPR025724; IPR001878; IPR025314; IPR001584; IPR013103; IPR012337	1		MELO3C001319.2	-	-	-	-	1
MELO.jh000483.1	-	GO:0008171	-	IPR001077	1		MELO3C001321.2	-	-	-	-	1
MELO.jh000484.1	-	-	-	-	1		MELO3C001323.2	-	-	-	IPR005178	1
MELO.jh000485.1	-	-	-	-	1		MELO3C001327.2	-	-	-	-	1
MELO.jh000486.1	-	GO:0008171; GO:0046983	-	IPR011991; IPR012967; IPR001077	1		MELO3C001328.2	-	-	-	-	1
MELO.jh000487.1	-	-	-	-	1		MELO3C001330.2	-	-	-	-	1
MELO.jh000488.1	-	GO:0046983; GO:0008171; GO:0008168	-	IPR001077; IPR012967; IPR011991; IPR016461	1		MELO3C001332.2	-	GO:0030599; GO:0004857	-	IPR006501	1
MELO.jh000489.1	-	-	-	-	1		MELO3C001335.2	-	-	-	-	1
MELO.jh000490.1	-	-	-	-	1		MELO3C001336.2	-	-	-	IPR004264	1
MELO.jh000491.1	-	-	-	-	1		MELO3C001345.2	-	-	-	-	1
MELO.jh000492.1	-	-	-	IPR000782	1		MELO3C001347.2	-	-	-	-	1
MELO.jh000493.1	-	-	-	-	1		MELO3C001348.2	-	-	-	IPR015333	1
MELO.jh000494.1	-	-	-	IPR007087; IPR013087; IPR015880	1		MELO3C001351.2	-	-	-	-	1
MELO.jh000495.1	GO:0006468	GO:0016772; GO:0004713; GO:0005524; GO:0004672	-	IPR013210; IPR003591; IPR001611; IPR011009; IPR025875; IPR020635; IPR000719; IPR002290	1		MELO3C001352.2	GO:0006412	GO:0003735	GO:0005622; GO:0005840; GO:0015935	IPR005706; IPR001865; IPR023591	1
MELO.jh000496.1	GO:0006457	GO:0051082	-	IPR002939; IPR001623; IPR008971	2		MELO3C001354.2	-	GO:0016772	-	IPR013320; IPR011009	1
MELO.jh000497.1	-	-	-	-	1		MELO3C001356.2	-	-	-	-	1
MELO.jh000498.1	-	GO:0005488	-	IPR016024; IPR002015; IPR011989; IPR016643	3		MELO3C001358.2	GO:0006412	GO:0003735	GO:0005622; GO:0005840; GO:0015935	IPR005706; IPR001865; IPR023591	1
MELO.jh000499.1	-	GO:0005515	-	IPR001680; IPR017986; IPR015943; IPR007287	3		MELO3C001359.2	-	-	-	-	1
MELO.jh000500.1	-	-	-	IPR012340	1		MELO3C001363.2	GO:0006810; GO:0016192	-	GO:0016021	IPR011691; IPR007305	1
MELO.jh000501.1	GO:0005975	GO:0004650	-	IPR012334; IPR000743; IPR011050; IPR006626	1		MELO3C001364.2	-	-	-	IPR000409	1
MELO.jh000502.1	GO:0006413	GO:0003743; GO:0003723	-	IPR012340; IPR001253; IPR006196	1		MELO3C001365.2	-	-	-	-	1
MELO.jh000503.1	-	-	-	IPR000048	3		MELO3C001366.2	-	-	-	-	1
MELO.jh000504.1	GO:0051090; GO:0006352	GO:0005488; GO:0046982	GO:0005634	IPR011442; IPR011989; IPR009072; IPR016024; IPR004823	1		MELO3C001368.2	-	-	-	-	1
MELO.jh000505.1	-	GO:0005509	-	IPR011992; IPR002048	1		MELO3C001373.2	-	-	-	-	1
MELO.jh000506.1	-	GO:0005509	-	IPR011992; IPR002048	1		MELO3C001376.2	-	-	-	-	1
MELO.jh000507.1	-	-	-	-	1		MELO3C001377.2	GO:0005975	GO:0004650	-	IPR000743; IPR012334; IPR011050	1
MELO.jh000508.1	-	GO:0046983; GO:0008171	-	IPR011991; IPR012967; IPR001077	2		MELO3C001380.2	GO:0006508	GO:0004177; GO:0008270	-	IPR023358; IPR001948	1
MELO.jh000509.1	-	-	-	-	1		MELO3C001387.2	GO:0015991; GO:0015986	GO:0015078	GO:0033177; GO:0045263	IPR000454; IPR002379	1
MELO.jh000510.1	-	-	-	-	1		MELO3C001388.2	-	GO:0005515	-	IPR000626; IPR019955	1
MELO.jh000511.1	-	GO:0005509	-	IPR011992; IPR002048	1		MELO3C001390.2	-	GO:0005515	-	IPR015943; IPR017986	1
MELO.jh000512.1	-	-	-	IPR010800	1		MELO3C001392.2	-	-	-	IPR023395; IPR018108	1
MELO.jh000513.1	GO:0005975	GO:0004650	-	IPR000743; IPR006626; IPR011050; IPR012334	1		MELO3C001395.2	-	-	-	-	1
MELO.jh000514.1	-	-	-	-	1		MELO3C001396.2	-	-	-	IPR019557	1
MELO.jh000515.1	-	-	-	-	1		MELO3C001398.2	-	-	-	-	1
MELO.jh000516.1	-	-	-	-	1		MELO3C001403.2	-	-	-	-	1
MELO.jh000517.1	-	-	-	-	1		MELO3C001405.2	-	-	-	-	1
MELO.jh000518.1	-	-	-	-	1		MELO3C001406.2	-	GO:0005524	-	IPR003959; IPR027417	1
MELO.jh000519.1	-	-	-	-	1		MELO3C001407.2	-	-	-	-	1
MELO.jh000520.1	-	-	-	IPR018289	1		MELO3C001415.2	GO:0006412	GO:0003735; GO:0003723; GO:0016740	GO:0005622; GO:0015934; GO:0005840	IPR002171; IPR014722; IPR005880; IPR014726; IPR022669; IPR008991	1
MELO.jh000521.1	-	-	-	-	1		MELO3C001419.2	-	GO:0005524	-	IPR003959; IPR027417	1
MELO.jh000522.1	-	-	-	-	1		MELO3C001427.2	-	GO:0005507	-	IPR011707; IPR008972	1
MELO.jh000523.1	-	GO:0005515	-	IPR001715	2		MELO3C001430.2	GO:0005975	GO:0004650	-	IPR006626; IPR011050; IPR012334; IPR000743	1
MELO.jh000524.1	-	-	-	IPR000782	1		MELO3C001454.2	-	-	-	-	1
MELO.jh000525.1	-	GO:0005094	GO:0005737	IPR014756; IPR024792; IPR000406	2		MELO3C001461.2	-	-	-	-	1
MELO.jh000526.1	-	-	-	-	1		MELO3C001462.2	-	-	-	-	1
MELO.jh000527.1	-	-	-	-	1		MELO3C001466.2	-	-	-	IPR018108; IPR023395	1
MELO.jh000528.1	GO:0008152	GO:0016758	-	IPR002213	1		MELO3C001469.2	-	-	-	-	1
MELO.jh000529.1	-	-	-	-	1		MELO3C001482.2	-	-	-	-	1
MELO.jh000530.1	GO:0005975	GO:0004650	-	IPR000743; IPR011050; IPR012334	1		MELO3C001489.2	GO:0008152	GO:0010333; GO:0016829	-	IPR001906; IPR008949; IPR008930	1
MELO.jh000531.1	GO:0005975	GO:0004650	-	IPR000743; IPR011050; IPR006626; IPR012334	2		MELO3C001492.2	-	-	-	-	1
MELO.jh000532.1	-	-	-	-	1		MELO3C001494.2	GO:0042545	GO:0030599	GO:0005618	IPR011050; IPR000070; IPR012334	1
MELO.jh000534.1	-	-	-	-	1		MELO3C001497.2	-	-	-	-	1
MELO.jh000535.1	GO:0005975	GO:0004650	-	IPR012334; IPR011050; IPR006626; IPR000743	1		MELO3C001500.2	-	-	-	IPR008930	1
MELO.jh000536.1	-	GO:0016772	-	IPR011009	1		MELO3C001501.2	GO:0006886	-	GO:0016021; GO:0005783	IPR008417	1
MELO.jh000537.1	-	-	-	-	1		MELO3C001502.2	GO:0016192; GO:0006810	-	GO:0016021	IPR011691; IPR007305	1
MELO.jh000538.1	-	-	-	-	1		MELO3C001504.2	-	-	-	-	1
MELO.jh000541.1	GO:0005975	GO:0004650	-	IPR012334; IPR011050; IPR000743	1		MELO3C001510.2	GO:0015693	GO:0015095	GO:0016020	IPR008521	1
MELO.jh000542.1	GO:0005975	GO:0004650	-	IPR012334; IPR011050; IPR000743	1		MELO3C001514.2	GO:0006412	GO:0003735	GO:0005622; GO:0005840	IPR001705; IPR011332	1
MELO.jh000543.1	GO:0005975	GO:0004650	-	IPR012334; IPR000743; IPR011050; IPR006626	1		MELO3C001516.2	-	-	-	-	1
MELO.jh000544.1	GO:0043039; GO:0006418; GO:0006435	GO:0004812; GO:0004829; GO:0005524; GO:0016876; GO:0000166	GO:0005737	IPR018163; IPR002314; IPR002320; IPR012947; IPR004154; IPR006195	1		MELO3C001521.2	-	-	-	IPR025757	1
MELO.jh000545.1	-	GO:0005488	-	IPR011989; IPR016024; IPR013878	1		MELO3C001541.2	-	-	-	-	1
MELO.jh000546.1	-	-	GO:0016021	IPR017214; IPR005018; IPR006593; IPR004877	1		MELO3C001545.2	-	-	-	-	1
MELO.jh000547.1	-	GO:0008080	-	IPR000182; IPR016181	3		MELO3C001553.2	-	-	-	-	1
MELO.jh000548.1	-	-	GO:0016021	IPR017214; IPR006593; IPR005018; IPR004877	1		MELO3C001555.2	-	-	-	-	1
MELO.jh000549.1	-	-	-	-	1		MELO3C001556.2	-	GO:0019843	GO:0005622	IPR022801; IPR001912	1
MELO.jh000550.1	-	GO:0005515	-	IPR013069; IPR027356; IPR000210; IPR011333	1		MELO3C001561.2	-	-	-	-	1
MELO.jh000551.1	-	-	-	-	1		MELO3C001566.2	GO:0015986; GO:0015991	GO:0015078	GO:0045263; GO:0033177	IPR000454; IPR002379	1
MELO.jh000552.1	-	-	-	IPR019148	2		MELO3C001567.2	-	-	-	-	1
MELO.jh000553.1	GO:0006355	GO:0043565; GO:0003700	-	IPR003657	1		MELO3C001571.2	-	-	-	-	1
MELO.jh000554.1	-	-	-	IPR000782	1		MELO3C001574.2	GO:0006508	GO:0008234	-	IPR003653	1
MELO.jh000555.1	-	-	-	IPR001965; IPR004082	1		MELO3C001577.2	-	-	-	-	1
MELO.jh000556.1	GO:0009765	-	GO:0016020	IPR023329; IPR022796; IPR001344	1		MELO3C001580.2	-	-	-	-	1
MELO.jh000557.1	GO:0006812	GO:0000166; GO:0046872; GO:0019829	GO:0016021	IPR023214; IPR008250; IPR006068; IPR023298; IPR001757; IPR023299	1		MELO3C001586.2	-	-	-	-	1
MELO.jh000558.1	-	-	-	-	1		MELO3C001590.2	-	-	-	-	1
MELO.jh000559.1	-	-	-	-	1		MELO3C001593.2	-	-	-	IPR027949	1
MELO.jh000560.1	-	-	-	-	1		MELO3C001595.2	GO:0015979	-	GO:0016021; GO:0009579; GO:0009522	IPR001280	1
MELO.jh000561.1	-	-	-	-	1		MELO3C001601.2	-	-	-	IPR003137	1
MELO.jh000562.1	-	-	-	IPR014908; IPR015943; IPR007187	1		MELO3C001609.2	-	GO:0016787	-	IPR000246	1
MELO.jh000563.1	-	-	-	IPR006696	2		MELO3C001612.2	GO:0006886	-	GO:0005783; GO:0016021	IPR008417	1
MELO.jh000564.1	-	-	-	IPR001623; IPR024593	1		MELO3C001614.2	-	-	-	IPR008978; IPR002068	1
MELO.jh000565.1	-	-	-	IPR001611; IPR025875	2		MELO3C001616.2	-	-	-	-	1
MELO.jh000566.1	-	-	-	IPR025875; IPR001611; IPR003591	1		MELO3C001621.2	-	-	-	-	1
MELO.jh000567.1	-	-	-	-	1		MELO3C001633.2	-	-	-	-	1
MELO.jh000568.1	-	GO:0008270	-	IPR018289; IPR004330; IPR006564; IPR007527	2		MELO3C001635.2	-	-	-	-	1
MELO.jh000569.1	-	-	-	IPR002885	1		MELO3C001637.2	-	-	-	-	1
MELO.jh000570.1	GO:0009584; GO:0018298; GO:0007165; GO:0006355	GO:0005515; GO:0005524; GO:0004871	-	IPR012129; IPR003594; IPR016132; IPR013767; IPR005467; IPR013515; IPR013654; IPR000014; IPR003018	2		MELO3C001641.2	-	-	-	-	1
MELO.jh000571.1	GO:0009312	GO:0008455	GO:0016021; GO:0005795	IPR007754	1		MELO3C001644.2	-	-	-	-	1
MELO.jh000573.1	-	-	-	IPR000782	1		MELO3C001650.2	-	-	-	IPR004316	1
MELO.jh000574.1	-	GO:0016787	-	IPR000086; IPR015797	1		MELO3C001651.2	-	-	-	-	1
MELO.jh000575.1	GO:0008152	GO:0016747; GO:0003824	-	IPR020616; IPR002155; IPR020617; IPR016039; IPR016038	2		MELO3C001656.2	-	-	-	-	1
MELO.jh000576.1	GO:0006810	-	GO:0016021	IPR009038	1		MELO3C001657.2	-	GO:0051087	-	IPR003103	1
MELO.jh000577.1	GO:0008152	GO:0003824; GO:0004425	-	IPR013785; IPR013798; IPR011060	1		MELO3C001663.2	-	-	-	-	1
MELO.jh000578.1	-	GO:0005515; GO:0030785	GO:0009507	IPR015353; IPR001214; IPR011192	1		MELO3C001664.2	GO:0015979	-	GO:0009579; GO:0016021; GO:0009522	IPR001280	1
MELO.jh000579.1	GO:0008152	GO:0003824	-	IPR000873	2		MELO3C001671.2	-	-	-	-	1
MELO.jh000580.1	-	GO:0005515	-	IPR009060; IPR009719	1		MELO3C001676.2	-	-	-	-	1
MELO.jh000581.1	GO:0006396	GO:0004540; GO:0003723; GO:2001070; GO:0030246	-	IPR012340; IPR013784; IPR019307; IPR002044; IPR004659; IPR013783	2		MELO3C001682.2	-	-	-	-	1
MELO.jh000582.1	-	-	-	-	1		MELO3C001698.2	-	-	GO:0016021	IPR004316	1
MELO.jh000583.1	-	GO:0005515; GO:0008270	-	IPR013083; IPR001841	2		MELO3C001701.2	-	-	-	-	1
MELO.jh000584.1	-	GO:0008270; GO:0005515	-	IPR013083; IPR001841	1		MELO3C001702.2	-	-	-	IPR010987	1
MELO.jh000585.1	-	-	-	-	1		MELO3C001707.2	-	-	-	-	1
MELO.jh000587.1	-	-	-	-	1		MELO3C001711.2	-	-	-	-	1
MELO.jh000588.1	-	-	-	IPR012459	1		MELO3C001721.2	-	-	-	-	1
MELO.jh000589.1	-	GO:0005515; GO:0008270	GO:0005622	IPR000315; IPR010402	2		MELO3C001739.2	GO:0006334	GO:0003677	GO:0000786; GO:0005634	IPR000558	1
MELO.jh000590.1	-	-	-	-	2		MELO3C001741.2	-	-	-	-	1
MELO.jh000591.1	-	-	-	-	1		MELO3C001749.2	-	GO:0004857; GO:0030599	-	IPR006501	1
MELO.jh000592.1	GO:0006508; GO:0043086	GO:0004252; GO:0042802	-	IPR003137; IPR000209; IPR015500; IPR010259	1		MELO3C001754.2	-	-	-	-	1
MELO.jh000593.1	GO:0005978; GO:0009058	GO:0008878; GO:0016779	-	IPR011004; IPR005835; IPR011831	1		MELO3C001755.2	-	-	-	-	1
MELO.jh000594.1	-	GO:0003682; GO:0003677; GO:0005515; GO:0008270	-	IPR017930; IPR001005; IPR009057; IPR001965; IPR011011; IPR013083	2		MELO3C001757.2	-	-	-	-	1
MELO.jh000595.1	-	GO:0005515	-	IPR020683; IPR002110	2		MELO3C001758.2	-	-	-	-	1
MELO.jh000596.1	-	-	-	IPR003084; IPR023801; IPR000286	1		MELO3C001761.2	-	-	-	-	1
MELO.jh000597.1	-	-	-	-	1		MELO3C001764.2	-	-	-	-	1
MELO.jh000598.1	-	-	-	-	1		MELO3C001765.2	-	-	-	-	1
MELO.jh000599.1	-	-	-	-	1		MELO3C001768.2	GO:0005975	GO:0003824	-	IPR013781	1
MELO.jh000600.1	-	-	-	-	1		MELO3C001773.2	GO:0005975	GO:0003824	-	IPR013781	1
MELO.jh000601.1	GO:0006468; GO:0007165	GO:0004672; GO:0005524; GO:0004713; GO:0016772; GO:0004871	-	IPR020635; IPR011993; IPR000014; IPR000700; IPR011009; IPR000719; IPR002290	2		MELO3C001782.2	-	-	-	-	1
MELO.jh000602.1	GO:0006810; GO:0015031	GO:0008565	-	IPR022775; IPR011012; IPR016635	3		MELO3C001795.2	-	-	-	-	1
MELO.jh000603.1	-	GO:0005515; GO:0008270	-	IPR001841; IPR013083	1		MELO3C001803.2	-	-	-	-	1
MELO.jh000604.1	-	-	-	IPR002885	2		MELO3C001806.2	-	-	-	-	1
MELO.jh000605.1	-	-	-	-	1		MELO3C001808.2	-	-	-	-	1
MELO.jh000607.1	-	-	-	-	1		MELO3C001809.2	-	-	-	-	1
MELO.jh000608.1	-	-	-	-	1		MELO3C001812.2	-	-	-	-	1
MELO.jh000609.1	-	-	-	IPR010686	1		MELO3C001821.2	-	-	-	IPR002325; IPR024094	1
MELO.jh000610.1	-	-	-	-	1		MELO3C001842.2	-	-	-	-	1
MELO.jh000611.1	-	-	-	-	1		MELO3C001844.2	-	-	-	-	1
MELO.jh000612.1	-	-	-	-	1		MELO3C001863.2	-	-	-	-	1
MELO.jh000613.1	-	-	-	-	1		MELO3C001865.2	-	-	-	-	1
MELO.jh000614.1	-	-	-	IPR010264	1		MELO3C001880.2	-	GO:0003824	-	IPR009215; IPR013785	1
MELO.jh000615.1	-	-	-	-	1		MELO3C001889.2	-	-	-	-	1
MELO.jh000616.1	-	-	-	IPR010264	1		MELO3C001900.2	-	-	-	-	1
MELO.jh000617.1	-	-	-	IPR010264	1		MELO3C001902.2	-	-	-	-	1
MELO.jh000618.1	-	-	-	-	1		MELO3C001905.2	-	-	-	-	1
MELO.jh000619.1	-	-	-	-	1		MELO3C001914.2	-	-	-	-	1
MELO.jh000620.1	-	-	-	IPR010264	1		MELO3C001915.2	GO:0055114	GO:0005507; GO:0016491	-	IPR001117; IPR008972; IPR011707; IPR011706	1
MELO.jh000621.1	GO:0006355	GO:0046983	-	IPR024097; IPR011598; IPR024102	2		MELO3C001916.2	GO:0006457	GO:0031072; GO:0051082	-	IPR001305; IPR012724; IPR008971; IPR002939; IPR001623	1
MELO.jh000622.1	GO:0044267	GO:0005524	-	IPR002423; IPR013103; IPR027413	1		MELO3C001921.2	GO:0006468	GO:0004672; GO:0005524; GO:0016772; GO:0004713	-	IPR011009; IPR020635; IPR000961; IPR002290; IPR000719	1
MELO.jh000623.1	GO:0044267	GO:0005524	-	IPR027413; IPR002423; IPR027410	1		MELO3C001922.2	GO:0007165; GO:0007186	GO:0031683; GO:0003924; GO:0004871; GO:0019001	-	IPR001019; IPR027417; IPR011025	1
MELO.jh000624.1	-	-	-	-	1		MELO3C001923.2	GO:0006397	GO:0004721	GO:0005634	IPR006811	1
MELO.jh000625.1	-	-	-	-	1		MELO3C001924.2	-	GO:0008080	-	IPR016181; IPR000182	1
MELO.jh000626.1	-	-	-	-	1		MELO3C001926.2	GO:0006071	GO:0004371; GO:0005524	-	IPR004006; IPR012734; IPR004007	1
MELO.jh000627.1	-	-	-	-	1		MELO3C001929.2	-	-	-	IPR015880; IPR013087; IPR007087	1
MELO.jh000628.1	-	-	-	-	1		MELO3C001930.2	-	-	-	IPR006702	1
MELO.jh000629.1	-	GO:0005488	-	IPR024395; IPR011989; IPR016024; IPR021133	2		MELO3C001931.2	-	-	GO:0016021	IPR004240	1
MELO.jh000630.1	-	-	-	IPR003590	2		MELO3C001932.2	-	GO:0016772	-	IPR011009; IPR000719	1
MELO.jh000631.1	-	-	-	-	1		MELO3C001934.2	-	-	-	-	1
MELO.jh000632.1	-	-	-	-	1		MELO3C001937.2	GO:0006260; GO:0006261	GO:0003887; GO:0003677	GO:0005634	IPR016266; IPR007185	1
MELO.jh000633.1	-	-	-	-	1		MELO3C001938.2	GO:0006536; GO:0019752	GO:0004351; GO:0003824; GO:0016831; GO:0030170	-	IPR002129; IPR015421; IPR015424; IPR010107	1
MELO.jh000634.1	-	-	-	-	1		MELO3C001939.2	-	-	-	IPR001395; IPR023210	1
MELO.jh000635.1	-	-	-	IPR025486; IPR022212	1		MELO3C001940.2	GO:0006355	GO:0003700; GO:0043565; GO:0003677	-	IPR009057; IPR023393; IPR001356; IPR002913	1
MELO.jh000636.1	-	-	-	-	1		MELO3C001941.2	-	-	-	IPR018490; IPR014710; IPR000595	1
MELO.jh000637.1	-	-	-	-	1		MELO3C001942.2	-	GO:0003824	-	IPR001926; IPR005966	1
MELO.jh000638.1	GO:0006508	GO:0008234	-	IPR003653	1		MELO3C001943.2	-	-	-	IPR002068; IPR008978	1
MELO.jh000639.1	-	-	-	-	1		MELO3C001944.2	-	-	-	IPR008480; IPR025520	1
MELO.jh000640.1	-	-	-	-	1		MELO3C001945.2	-	-	-	-	1
MELO.jh000641.1	GO:0006508	GO:0004190	-	IPR001461; IPR021109	1		MELO3C001946.2	-	GO:0009055; GO:0005507	-	IPR008972; IPR003245	1
MELO.jh000642.1	-	-	-	-	1		MELO3C001947.2	-	GO:0000166; GO:0003676; GO:0003743	GO:0005852; GO:0005737	IPR017334; IPR012677; IPR000504; IPR024675	1
MELO.jh000643.1	-	GO:0008898	-	IPR003726	1		MELO3C001948.2	GO:0008152	GO:0016491	-	IPR016040; IPR002198	1
MELO.jh000644.1	GO:0006777	-	-	IPR002820; IPR023045	1		MELO3C001949.2	-	-	-	IPR011684	1
MELO.jh000645.1	-	-	-	-	1		MELO3C001950.2	-	-	-	IPR012336	1
MELO.jh000646.1	GO:0006355; GO:0009725	GO:0003677	GO:0005634	IPR011525; IPR003340; IPR003311; IPR010525; IPR015300	1		MELO3C001951.2	GO:0006073; GO:0005975	GO:0004553; GO:0016762	GO:0005618; GO:0048046	IPR008985; IPR016455; IPR000757; IPR013320; IPR010713	1
MELO.jh000647.1	-	-	-	IPR019557	1		MELO3C001952.2	-	-	-	IPR002715	1
MELO.jh000648.1	-	-	-	-	1		MELO3C001953.2	-	-	-	-	1
MELO.jh000649.1	GO:0006355	GO:0043565; GO:0003700	-	IPR003657	1		MELO3C001954.2	-	-	-	IPR005069	1
MELO.jh000650.1	-	-	-	-	1		MELO3C001955.2	-	-	-	-	1
MELO.jh000651.1	-	-	-	IPR010264	1		MELO3C001956.2	GO:0009058; GO:0005985	-	-	IPR012820; IPR000368; IPR001296	1
MELO.jh000652.1	-	-	-	-	1		MELO3C001957.2	-	GO:0005515; GO:0003676	-	IPR012337; IPR024357; IPR003165; IPR003100; IPR014811	1
MELO.jh000653.1	-	-	-	IPR010264	1		MELO3C001958.2	-	-	-	IPR012334; IPR011050; IPR002022	1
MELO.jh000654.1	-	-	-	-	1		MELO3C001959.2	GO:0006355	GO:0003677	-	IPR003441	1
MELO.jh000655.1	-	-	-	IPR010264	1		MELO3C001960.2	-	-	-	-	1
MELO.jh000656.1	-	-	-	IPR010264	1		MELO3C001961.2	-	GO:0000166; GO:0003676	-	IPR000504; IPR012677; IPR003954	1
MELO.jh000657.1	-	-	-	IPR010264	1		MELO3C001962.2	-	GO:0003682; GO:0003677	-	IPR009057; IPR017930; IPR001005; IPR006447	1
MELO.jh000658.1	-	GO:0005488	-	IPR007205; IPR007206; IPR016024; IPR011989	2		MELO3C001963.2	-	-	-	-	1
MELO.jh000659.1	-	-	-	IPR006852	1		MELO3C001964.2	GO:0006355	GO:0004402; GO:0008270; GO:0003712; GO:0005515	GO:0005634	IPR000197; IPR013069; IPR000210; IPR011333	1
MELO.jh000660.1	-	-	-	-	1		MELO3C001965.2	-	-	-	-	1
MELO.jh000661.1	-	-	-	-	1		MELO3C001966.2	-	-	-	-	1
MELO.jh000662.1	-	-	-	IPR007955	1		MELO3C001967.2	-	GO:0005515	-	IPR006652; IPR015916	1
MELO.jh000663.1	GO:0006334	GO:0003677; GO:0046982	GO:0000786	IPR009072; IPR000164; IPR007125	1		MELO3C001968.2	-	GO:0046983	-	IPR011598	1
MELO.jh000664.1	-	-	-	IPR014939	1		MELO3C001969.2	-	GO:0030599; GO:0004857	-	IPR006501	1
MELO.jh000665.1	-	-	-	-	1		MELO3C001970.2	-	GO:0008017; GO:0005515	-	IPR001715; IPR027328; IPR004953	1
MELO.jh000666.1	-	-	-	IPR021099	1		MELO3C001971.2	-	-	-	IPR004345	1
MELO.jh000667.1	-	-	-	IPR023393; IPR019587	1		MELO3C001972.2	-	-	-	IPR005333; IPR017887	1
MELO.jh000668.1	-	-	-	-	1		MELO3C001973.2	GO:0006334	-	GO:0005634	IPR002164	1
MELO.jh000669.1	GO:0006629	GO:0004806	-	IPR002921	1		MELO3C001974.2	GO:0006355	GO:0008270	GO:0005634	IPR009349	1
MELO.jh000670.1	-	-	-	-	1		MELO3C001976.2	-	GO:0005515	-	IPR002885; IPR011990	1
MELO.jh000671.1	-	-	-	-	1		MELO3C001977.2	-	GO:0005515	-	IPR012336; IPR004045; IPR010987	1
MELO.jh000672.1	-	-	-	-	1		MELO3C001978.2	-	GO:0005515	-	IPR004045; IPR010987; IPR012336	1
MELO.jh000673.1	-	GO:0004386; GO:0003676; GO:0008026; GO:0005524	-	IPR014014; IPR027417; IPR001650; IPR014001; IPR011545	1		MELO3C001979.2	-	GO:0005515	-	IPR002885; IPR011990	1
MELO.jh000674.1	-	-	-	-	1		MELO3C001980.2	-	-	-	-	1
MELO.jh000675.1	-	-	-	IPR025846; IPR026057	1		MELO3C001981.2	-	GO:0003682; GO:0003677	-	IPR009057; IPR017930; IPR001005	1
MELO.jh000676.1	-	GO:0005509	-	IPR003903; IPR025257; IPR011992	1		MELO3C001982.2	-	-	-	IPR006456	1
MELO.jh000679.1	-	GO:0005525; GO:0003924	-	IPR009000; IPR027417; IPR005225; IPR004161; IPR023115; IPR015760; IPR000795	3		MELO3C001983.2	-	-	-	IPR004263	1
MELO.jh000680.1	-	-	-	-	1		MELO3C001984.2	-	-	-	-	1
MELO.jh000681.1	-	-	-	IPR008217	1		MELO3C001985.2	-	GO:0008270	-	IPR013083; IPR011016; IPR022143	1
MELO.jh000682.1	-	-	-	-	1		MELO3C001986.2	-	-	-	-	1
MELO.jh000683.1	-	-	-	-	1		MELO3C001987.2	GO:0006355	GO:0003677	-	IPR003851	1
MELO.jh000684.1	GO:0006355	GO:0043565; GO:0003700	-	IPR004827	1		MELO3C001988.2	-	GO:0005509	-	IPR002048; IPR011992	1
MELO.jh000685.1	GO:0055114; GO:0006355	GO:0003700; GO:0016705; GO:0020037; GO:0005506; GO:0009055; GO:0043565	-	IPR001128; IPR004827	2		MELO3C001989.2	GO:0006464	GO:0003824	-	IPR004143	1
MELO.jh000686.1	-	-	-	IPR010264	1		MELO3C001991.2	-	GO:0003677; GO:0046983	-	IPR002100	1
MELO.jh000687.1	-	-	-	-	1		MELO3C001992.2	GO:0009765	-	GO:0016020	IPR001344; IPR023329; IPR022796	1
MELO.jh000688.1	-	-	-	-	1		MELO3C001993.2	-	-	-	IPR009009; IPR007117; IPR014733; IPR007112	1
MELO.jh000689.1	-	-	-	-	1		MELO3C001994.2	GO:0006662; GO:0045454	GO:0009055; GO:0015035	-	IPR012336; IPR005746; IPR013766	1
MELO.jh000690.1	-	-	-	-	1		MELO3C001995.2	-	-	-	IPR009305	1
MELO.jh000691.1	-	-	-	-	1		MELO3C001996.2	GO:0006355	GO:0003677	-	IPR003441	1
MELO.jh000692.1	-	-	-	-	1		MELO3C001997.2	GO:0042546	GO:0008107	GO:0016020	IPR004938	1
MELO.jh000693.1	-	-	-	-	1		MELO3C001998.2	GO:0005975; GO:0008152	GO:0016857; GO:0003824	-	IPR000056; IPR011060; IPR013785	1
MELO.jh000694.1	-	GO:0046983; GO:0003676	-	IPR008906; IPR012337	1		MELO3C001999.2	GO:0006355; GO:0000160	GO:0005515; GO:0000156	-	IPR011006; IPR001789; IPR010402	1
MELO.jh000695.1	GO:0006412	GO:0003723; GO:0003735	GO:0005840; GO:0005622	IPR013845; IPR000876; IPR005824; IPR013843; IPR002942	1		MELO3C002000.2	-	-	-	-	1
MELO.jh000696.1	-	GO:0045735	-	IPR006045; IPR014710; IPR011051	1		MELO3C002001.2	-	-	-	-	1
MELO.jh000697.1	-	GO:0003676; GO:0000166; GO:0005515	-	IPR011400; IPR012677; IPR015943; IPR011042; IPR013979; IPR000504	1		MELO3C002002.2	-	GO:0005515	-	IPR027643; IPR014020; IPR015425; IPR008973	1
MELO.jh000698.1	-	-	-	-	1		MELO3C002003.2	GO:0006468	GO:0016772; GO:0004713; GO:0005524; GO:0004672	-	IPR011009; IPR020635; IPR002290; IPR000719	1
MELO.jh000699.1	-	-	-	-	1		MELO3C002004.2	-	-	-	IPR007493	1
MELO.jh000700.1	-	-	-	-	1		MELO3C002005.2	-	-	-	-	1
MELO.jh000701.1	GO:0046836	GO:0051861; GO:0017089	GO:0005737	IPR014830	1		MELO3C002006.2	-	-	-	IPR008581	1
MELO.jh000702.1	-	-	-	IPR003848; IPR014729	1		MELO3C002007.2	GO:0055114	GO:0050660; GO:0050661; GO:0004499	-	IPR012143; IPR020946	1
MELO.jh000703.1	-	-	-	-	1		MELO3C002008.2	-	GO:0005516	-	IPR012417	1
MELO.jh000704.1	-	-	-	-	1		MELO3C002009.2	-	GO:0005515	-	IPR001810; IPR017451	1
MELO.jh000705.1	GO:0006508	GO:0004185	-	IPR001563	3		MELO3C002010.2	-	GO:0016798	GO:0016020	IPR017853; IPR005199	1
MELO.jh000706.1	GO:0000256	GO:0004848	-	IPR007247; IPR011051; IPR024060	1		MELO3C002011.2	-	-	-	IPR005516	1
MELO.jh000707.1	-	-	-	-	1		MELO3C002012.2	GO:0006355	GO:0046983	-	IPR011598; IPR024097; IPR024102	1
MELO.jh000708.1	-	-	-	IPR026057; IPR025846	1		MELO3C002013.2	-	-	-	IPR008011	1
MELO.jh000709.1	-	-	-	-	1		MELO3C002014.2	-	GO:0005515	-	IPR000727	1
MELO.jh000710.1	-	-	-	-	1		MELO3C002015.2	-	-	-	-	1
MELO.jh000711.1	GO:0055114	GO:0008270; GO:0016491	-	IPR016040; IPR013149; IPR011032; IPR013154; IPR002085	1		MELO3C002016.2	-	-	-	IPR015880; IPR007087	1
MELO.jh000713.1	-	-	-	IPR004264	1		MELO3C002017.2	GO:0035556; GO:0007205	GO:0004143	-	IPR000756; IPR001206; IPR002219	1
MELO.jh000714.1	GO:0055114	GO:0008270; GO:0016491	-	IPR013154; IPR002085; IPR011032; IPR013149; IPR016040	1		MELO3C002018.2	-	-	-	-	1
MELO.jh000715.1	GO:0055114	GO:0016491; GO:0008270	-	IPR016040; IPR013149; IPR011032; IPR013154; IPR002085	1		MELO3C002019.2	-	-	-	IPR007149	1
MELO.jh000716.1	-	-	-	-	1		MELO3C002020.2	GO:0019538	GO:0017111; GO:0000166; GO:0005524	-	IPR003959; IPR023150; IPR003593; IPR027417; IPR013093; IPR019489; IPR004176	1
MELO.jh000717.1	-	-	-	-	1		MELO3C002021.2	-	-	-	IPR018781	1
MELO.jh000718.1	-	-	-	IPR005202	1		MELO3C002022.2	GO:0006396; GO:0009451; GO:0001522	GO:0009982; GO:0003723	-	IPR020103; IPR012960; IPR004802; IPR015947; IPR002501; IPR002478; IPR004521	1
MELO.jh000719.1	GO:0006412	GO:0003735; GO:0003723	GO:0015934	IPR018108; IPR016094; IPR002143; IPR023395; IPR023674	2		MELO3C002023.2	-	GO:0003676; GO:0004386; GO:0008026; GO:0005524	-	IPR001650; IPR004179; IPR011545; IPR014001; IPR027417	1
MELO.jh000720.1	-	-	-	-	1		MELO3C002024.2	-	-	-	IPR012946	1
MELO.jh000721.1	GO:0015979	GO:0005509	GO:0009523; GO:0019898; GO:0009654	IPR002683; IPR016123	1		MELO3C002025.2	-	-	-	IPR011011; IPR013083	1
MELO.jh000722.1	-	-	-	-	1		MELO3C002027.2	GO:0015986	GO:0046933; GO:0046961	GO:0045261	IPR000131; IPR023633	1
MELO.jh000723.1	-	-	-	-	1		MELO3C002028.2	-	-	-	-	1
MELO.jh000724.1	-	-	-	-	1		MELO3C002029.2	-	GO:0003676; GO:0000166	-	IPR000504; IPR012677	1
MELO.jh000725.1	-	-	-	-	1		MELO3C002030.2	-	GO:0003676; GO:0000166	-	IPR000504; IPR012677; IPR003954	1
MELO.jh000726.1	-	-	-	-	1		MELO3C002031.2	GO:0006887	-	GO:0000145	IPR016159; IPR004140	1
MELO.jh000727.1	-	-	-	IPR004252	1		MELO3C002032.2	-	GO:0004190	GO:0016021	IPR006639; IPR001108	1
MELO.jh000728.1	-	-	-	IPR027806; IPR026103	1		MELO3C002033.2	GO:0006629; GO:0006071	GO:0008889; GO:0008081	-	IPR004129; IPR017946	1
MELO.jh000729.1	GO:0031047	-	-	IPR005381; IPR005380; IPR005379	2		MELO3C002034.2	-	-	-	IPR012463	1
MELO.jh000730.1	-	-	-	-	1		MELO3C002035.2	-	-	-	-	1
MELO.jh000731.1	GO:0006470	GO:0004725	-	IPR000242; IPR003595; IPR000387	2		MELO3C002036.2	-	-	-	IPR009500	1
MELO.jh000732.1	GO:0008033	GO:0004540	-	IPR002759	1		MELO3C002037.2	-	-	-	-	1
MELO.jh000733.1	-	-	-	IPR007700; IPR021864	1		MELO3C002038.2	-	-	-	IPR005333; IPR017887	1
MELO.jh000734.1	-	-	-	-	1		MELO3C002039.2	-	-	-	IPR025486	1
MELO.jh000735.1	-	GO:0005515	-	IPR026721; IPR002716; IPR000253; IPR008984	2		MELO3C002040.2	-	GO:0005515	-	IPR023214; IPR004274	1
MELO.jh000736.1	-	-	-	-	1		MELO3C002041.2	-	GO:0004252	GO:0016021	IPR022764	1
MELO.jh000737.1	-	GO:0003676	-	IPR007087; IPR013087; IPR015880	1		MELO3C002042.2	GO:0055085; GO:0006810	GO:0017111; GO:0016887; GO:0000166; GO:0005524; GO:0042626	GO:0016021	IPR027417; IPR001140; IPR017940; IPR003593; IPR003439; IPR011527	1
MELO.jh000738.1	-	-	-	-	1		MELO3C002043.2	GO:0055114	GO:0020037; GO:0005506; GO:0009055; GO:0016705	-	IPR001128	1
MELO.jh000739.1	-	GO:0005515	-	IPR013026; IPR011990; IPR019734	1		MELO3C002044.2	GO:0006260	GO:0003887; GO:0003677	-	IPR013627; IPR007185; IPR016722	1
MELO.jh000740.1	GO:0008152	GO:0016746	-	IPR004167; IPR001078; IPR011053; IPR000089; IPR023213	1		MELO3C002045.2	-	GO:0005515	-	IPR001680; IPR017986; IPR015943	1
MELO.jh000741.1	-	-	-	-	1		MELO3C002046.2	GO:0016049; GO:0010215	-	GO:0031225	IPR006918	1
MELO.jh000742.1	GO:0006468	GO:0004672; GO:0005524; GO:0016772	-	IPR003591; IPR001611; IPR020635; IPR011009; IPR000719; IPR002290	1		MELO3C002047.2	GO:0030244	GO:0016866	-	IPR004901	1
MELO.jh000743.1	-	-	-	-	1		MELO3C002048.2	-	GO:0003677	GO:0005634	IPR004333	1
MELO.jh000744.1	-	-	-	-	1		MELO3C002049.2	GO:0006355	GO:0046983; GO:0003700; GO:0003677	GO:0005634	IPR002487; IPR002100	1
MELO.jh000745.1	-	-	-	-	1		MELO3C002050.2	GO:0006355	GO:0003700; GO:0046983; GO:0003677	GO:0005634	IPR002100; IPR002487	1
MELO.jh000746.1	-	-	-	-	1		MELO3C002051.2	GO:0006950	-	-	IPR014729; IPR006016	1
MELO.jh000747.1	-	-	-	-	1		MELO3C002052.2	-	-	-	IPR023395; IPR018108	1
MELO.jh000748.1	GO:0006364	-	GO:0032040	IPR007144	1		MELO3C002053.2	-	-	-	-	1
MELO.jh000749.1	-	-	-	-	1		MELO3C002054.2	-	-	-	-	1
MELO.jh000750.1	-	-	-	-	1		MELO3C002056.2	-	-	-	IPR019378	1
MELO.jh000751.1	-	GO:0005515	-	IPR002885; IPR011990	1		MELO3C002057.2	-	GO:0046983	-	IPR011598	1
MELO.jh000753.1	-	-	-	IPR013126	1		MELO3C002058.2	-	GO:0005515; GO:0008270	-	IPR001965; IPR001841; IPR011011; IPR013083; IPR019787	1
MELO.jh000754.1	-	-	-	-	1		MELO3C002059.2	GO:0006355	GO:0043565; GO:0003700	-	IPR004827	1
MELO.jh000755.1	-	-	-	IPR027417	1		MELO3C002060.2	-	-	-	IPR004038	1
MELO.jh000756.1	GO:0006629	GO:0016787; GO:0016788	-	IPR001087; IPR013831	1		MELO3C002061.2	GO:0006468	GO:0016772; GO:0005524; GO:0004672	-	IPR011009; IPR002290; IPR000719	1
MELO.jh000757.1	GO:0015693	GO:0015095	GO:0016020	IPR008521	1		MELO3C002062.2	-	-	GO:0016021	IPR018499	1
MELO.jh000758.1	-	-	-	IPR002885	1		MELO3C002063.2	-	-	-	IPR001763	1
MELO.jh000759.1	-	-	-	-	1		MELO3C002064.2	GO:0015914; GO:0006812	GO:0005524; GO:0004012; GO:0019829; GO:0000287	GO:0016021	IPR023299; IPR023214; IPR006539; IPR001757	1
MELO.jh000760.1	GO:0043086	GO:0004252; GO:0042802	-	IPR010259	1		MELO3C002065.2	GO:0006812; GO:0015914	GO:0000287; GO:0005524; GO:0019829; GO:0004012	GO:0016021	IPR023299; IPR023214; IPR006539; IPR001757	1
MELO.jh000761.1	-	-	-	-	1		MELO3C002066.2	-	-	-	IPR006460	1
MELO.jh000762.1	-	-	-	-	1		MELO3C002067.2	-	GO:0005524; GO:0008026; GO:0003676; GO:0004386	-	IPR014014; IPR011545; IPR025313; IPR014001; IPR027417; IPR001650	1
MELO.jh000763.1	-	-	-	-	1		MELO3C002068.2	-	GO:0005507; GO:0009055	-	IPR008972; IPR003245	1
MELO.jh000764.1	GO:0043086	GO:0004252; GO:0042802	-	IPR010259	2		MELO3C002069.2	-	GO:0008270	GO:0005634	IPR012935	1
MELO.jh000765.1	-	-	-	-	1		MELO3C002070.2	GO:0006457	GO:0003755	-	IPR002130	1
MELO.jh000766.1	-	GO:0004386; GO:0003676; GO:0008026; GO:0005524	-	IPR027417; IPR014014; IPR014001; IPR001650; IPR011545	1		MELO3C002071.2	GO:0006260	GO:0003697	-	IPR011344; IPR000424; IPR012340	1
MELO.jh000767.1	GO:0006508	GO:0008234	-	IPR003653	1		MELO3C002072.2	GO:0006950	-	-	IPR006016; IPR014729	1
MELO.jh000768.1	-	-	-	-	1		MELO3C002073.2	-	-	-	-	1
MELO.jh000769.1	GO:0008152	GO:0016491	-	IPR002198; IPR016040	1		MELO3C002074.2	-	GO:0008237; GO:0008270	-	IPR014782	1
MELO.jh000770.1	GO:0046474	GO:0016301; GO:0016772	-	IPR011009; IPR026712	2		MELO3C002076.2	-	-	-	IPR005333; IPR017887; IPR017888	1
MELO.jh000771.1	-	-	-	-	1		MELO3C002077.2	GO:0006629	-	-	IPR006693	1
MELO.jh000772.1	-	-	GO:0016020	IPR003675	1		MELO3C002078.2	GO:0030163	-	-	IPR022935; IPR003769; IPR014719	1
MELO.jh000773.1	-	-	-	-	2		MELO3C002079.2	GO:0006508	GO:0004190	-	IPR001461; IPR021109	1
MELO.jh000774.1	-	-	-	-	1		MELO3C002080.2	-	GO:0004045	-	IPR001328	1
MELO.jh000775.1	-	-	-	-	1		MELO3C002081.2	-	GO:0005515	-	IPR005113; IPR001194; IPR015943; IPR001680; IPR017986; IPR005112	1
MELO.jh000776.1	-	-	-	-	1		MELO3C002082.2	GO:0006508	GO:0004190	-	IPR021109; IPR001461	1
MELO.jh000777.1	GO:0006412	GO:0003676; GO:0003735; GO:0003723	GO:0005622; GO:0005840	IPR010979; IPR027437; IPR001892	1		MELO3C002083.2	-	-	-	-	1
MELO.jh000778.1	-	-	-	-	1		MELO3C002084.2	-	-	-	-	1
MELO.jh000780.1	-	-	-	IPR010264	1		MELO3C002085.2	GO:0006355	GO:0003700; GO:0003677	-	IPR001471; IPR016177	1
MELO.jh000781.1	-	-	-	-	1		MELO3C002086.2	-	-	-	IPR019377	1
MELO.jh000782.1	-	-	-	-	1		MELO3C002087.2	-	-	-	IPR025742; IPR026896	1
MELO.jh000783.1	-	-	-	-	1		MELO3C002088.2	-	GO:0005515	-	IPR000008; IPR008973; IPR018029	1
MELO.jh000784.1	-	-	-	IPR010264	1		MELO3C002089.2	-	GO:0046983	-	IPR011598	1
MELO.jh000785.1	GO:0006508	GO:0008234	-	IPR003653	1		MELO3C002090.2	-	GO:0003682; GO:0003677	-	IPR001005; IPR009057; IPR017930	1
MELO.jh000786.1	-	-	-	IPR010264	1		MELO3C002091.2	GO:0006412	GO:0003735	GO:0005840; GO:0005622	IPR000554	1
MELO.jh000787.1	-	-	-	IPR016549	1		MELO3C002092.2	GO:0006468	GO:0004713; GO:0016772; GO:0004672; GO:0005524	-	IPR000719; IPR002290; IPR020635; IPR011009	1
MELO.jh000788.1	-	-	-	IPR008511	2		MELO3C002093.2	-	GO:0005515	-	IPR015063; IPR000555	1
MELO.jh000789.1	-	-	-	-	1		MELO3C002094.2	-	-	-	-	1
MELO.jh000790.1	-	-	-	-	1		MELO3C002095.2	-	-	-	-	1
MELO.jh000791.1	GO:0015743	-	-	IPR020966	1		MELO3C002096.2	GO:0006886; GO:0015031; GO:0016192	GO:0005488; GO:0008565	GO:0005794; GO:0030117	IPR016024; IPR011989; IPR017105; IPR002553	1
MELO.jh000792.1	-	-	-	-	1		MELO3C002097.2	-	GO:0008375	GO:0016020	IPR003406	1
MELO.jh000793.1	-	GO:0004842	GO:0005680	IPR024991; IPR013083; IPR001841	1		MELO3C002098.2	-	GO:0008375	GO:0016020	IPR003406	1
MELO.jh000794.1	-	-	-	-	1		MELO3C002099.2	-	-	-	IPR012416	1
MELO.jh000795.1	-	GO:0016887; GO:0000166; GO:0017111; GO:0005524	GO:0016020	IPR013525; IPR003439; IPR003593; IPR027417	1		MELO3C002100.2	GO:0006468	GO:0004672; GO:0005524; GO:0016772; GO:0004713	-	IPR002290; IPR000719; IPR013320; IPR011009; IPR001245; IPR020635	1
MELO.jh000796.1	-	-	-	-	1		MELO3C002101.2	GO:0006468	GO:0005524; GO:0004672; GO:0004713; GO:0016772	-	IPR002290; IPR000719; IPR011009; IPR020635	1
MELO.jh000797.1	-	-	-	-	1		MELO3C002102.2	GO:0006468	GO:0005524; GO:0004672; GO:0016772; GO:0004713; GO:0030247	-	IPR002290; IPR000719; IPR001245; IPR025287; IPR011009; IPR013320; IPR020635	1
MELO.jh000798.1	-	-	-	-	1		MELO3C002103.2	GO:0006468	GO:0016772; GO:0004713; GO:0004672; GO:0005524	-	IPR002290; IPR000719; IPR013320; IPR011009; IPR001245; IPR020635	1
MELO.jh000799.1	-	GO:0033926; GO:0003824	-	IPR024746; IPR008928; IPR000571	3		MELO3C002104.2	GO:0006468	GO:0004672; GO:0005524; GO:0004713; GO:0016772	-	IPR011009; IPR013320; IPR001245; IPR020635; IPR002290; IPR000719	1
MELO.jh000800.1	-	-	-	-	1		MELO3C002105.2	GO:0006468	GO:0004713; GO:0016772; GO:0005524; GO:0004672	-	IPR000719; IPR002290; IPR020635; IPR011009	1
MELO.jh000801.1	-	-	-	-	1		MELO3C002106.2	GO:0007018	GO:0003777; GO:0008017; GO:0005524	-	IPR027417; IPR027640; IPR001752; IPR021881	1
MELO.jh000802.1	-	-	-	-	1		MELO3C002107.2	-	-	-	IPR003388	1
MELO.jh000803.1	-	-	-	IPR001878	1		MELO3C002108.2	-	-	-	-	1
MELO.jh000804.1	-	-	-	-	1		MELO3C002109.2	-	-	-	-	1
MELO.jh000805.1	-	GO:0008080	-	IPR016181; IPR000182	1		MELO3C002110.2	-	-	-	-	1
MELO.jh000806.1	-	-	-	-	1		MELO3C002111.2	-	-	-	-	1
MELO.jh000807.1	GO:0055085	GO:0005216	-	IPR014743	1		MELO3C002112.2	GO:0005975; GO:0030259; GO:0019277	GO:0030246; GO:0050511; GO:0016758	-	IPR004276; IPR006009; IPR007235	1
MELO.jh000808.1	GO:0006457	GO:0051082; GO:0005524	-	IPR012725; IPR013126	1		MELO3C002114.2	-	-	-	IPR006747	1
MELO.jh000809.1	GO:0006355	GO:0043565; GO:0003700	-	IPR004827	1		MELO3C002115.2	GO:0043631; GO:0031123	GO:0004652; GO:0016779; GO:0003723	GO:0005634	IPR011068; IPR007012; IPR007010	1
MELO.jh000810.1	-	-	-	IPR027806	1		MELO3C002116.2	-	-	-	-	1
MELO.jh000811.1	-	GO:0005515	-	IPR001810; IPR017451	2		MELO3C002117.2	GO:0044267; GO:0006457	GO:0051082; GO:0005524	-	IPR027409; IPR002423; IPR027413; IPR027410; IPR012717	1
MELO.jh000812.1	GO:0008152; GO:0055114	GO:0048037; GO:0016616; GO:0051287	-	IPR006139; IPR016040; IPR006140	1		MELO3C002118.2	-	GO:0005525; GO:0003924	-	IPR027417; IPR009001; IPR000795; IPR004160; IPR004161; IPR009000	1
MELO.jh000813.1	-	-	-	-	1		MELO3C002119.2	-	-	-	IPR001623	1
MELO.jh000814.1	-	-	-	-	1		MELO3C002120.2	GO:0006397	-	-	IPR008409	1
MELO.jh000815.1	-	-	-	IPR027141; IPR010920	1		MELO3C002121.2	GO:0006281	GO:0004518; GO:0003824; GO:0003677	-	IPR008918; IPR006084; IPR006086; IPR020045; IPR006085	1
MELO.jh000816.1	-	-	-	IPR016159	1		MELO3C002122.2	GO:0005975	GO:0004553; GO:0003824	-	IPR017853; IPR013781; IPR001360	1
MELO.jh000817.1	-	-	-	-	1		MELO3C002123.2	GO:0055114; GO:0046274	GO:0016491; GO:0005507; GO:0052716	GO:0048046	IPR001117; IPR011706; IPR011707; IPR008972; IPR017761	1
MELO.jh000818.1	-	-	-	-	1		MELO3C002124.2	GO:0006468	GO:0005524; GO:0004672; GO:0016772; GO:0004713	-	IPR002290; IPR000719; IPR011009; IPR020635	1
MELO.jh000819.1	GO:0009664	GO:0005199	-	IPR006706	1		MELO3C002125.2	GO:0006468	GO:0004672; GO:0005524; GO:0004713; GO:0016772	-	IPR001245; IPR011009; IPR026839; IPR026840; IPR020635; IPR002290; IPR000719	1
MELO.jh000820.1	-	-	-	-	1		MELO3C002126.2	GO:0006457	-	-	IPR001179; IPR016184; IPR023566	1
MELO.jh000821.1	-	GO:0005488	GO:0016021	IPR018499; IPR016024; IPR011989	1		MELO3C002127.2	-	-	-	IPR010721; IPR001104	1
MELO.jh000822.1	-	GO:0046872	-	IPR000306; IPR009091; IPR017455; IPR011993; IPR027988; IPR011011; IPR013591; IPR013083; IPR000408	1		MELO3C002128.2	-	-	-	IPR001938	1
MELO.jh000824.1	-	-	-	-	1		MELO3C002129.2	GO:0006355	GO:0003700; GO:0043565; GO:0003677	-	IPR001356; IPR009057	1
MELO.jh000825.1	-	-	-	-	1		MELO3C002130.2	GO:0051258; GO:0006184	GO:0003924; GO:0005525	GO:0043234	IPR008280; IPR023123; IPR000217; IPR003008; IPR018316	1
MELO.jh000826.1	-	-	-	IPR011011; IPR013083	3		MELO3C002131.2	GO:0008152	GO:0008168	-	IPR025771; IPR013216	1
MELO.jh000827.1	GO:0006468	GO:0004713; GO:0016772; GO:0004672; GO:0005524	-	IPR000719; IPR002290; IPR011009; IPR020635; IPR003591; IPR013210; IPR001611	2		MELO3C002132.2	GO:0055085	-	GO:0016021	IPR004776; IPR014024	1
MELO.jh000828.1	GO:0055114	GO:0016209; GO:0016491	-	IPR012336; IPR000866	1		MELO3C002133.2	-	GO:0005515	-	IPR018029; IPR008973; IPR000008	1
MELO.jh000829.1	-	-	-	IPR022226; IPR001623	1		MELO3C002134.2	GO:0000723	GO:0003677	GO:0000784	IPR011564; IPR012340	1
MELO.jh000830.1	-	-	-	IPR018501; IPR004022; IPR018500	1		MELO3C002135.2	-	GO:0005515	-	IPR011990; IPR006597	1
MELO.jh000833.1	-	-	-	IPR004082; IPR001965	2		MELO3C002137.2	GO:0007034	-	GO:0030904	IPR005377; IPR014756	1
MELO.jh000834.1	-	-	-	-	1		MELO3C002138.2	-	-	-	-	1
MELO.jh000835.1	-	-	-	-	1		MELO3C002139.2	-	-	GO:0016020	IPR002994	1
MELO.jh000836.1	-	-	-	-	1		MELO3C002140.2	GO:0006468	GO:0004672; GO:0005524; GO:0004713; GO:0016772	-	IPR000719; IPR002290; IPR020635; IPR011009	1
MELO.jh000837.1	-	GO:0005515	-	IPR011990; IPR002885	1		MELO3C002141.2	-	-	-	IPR016140	1
MELO.jh000838.1	GO:0006355	GO:0003677	-	IPR003441	2		MELO3C002142.2	-	GO:0017111; GO:0016887; GO:0000166; GO:0005524	GO:0016020	IPR003593; IPR027417; IPR013525; IPR003439	1
MELO.jh000839.1	-	-	-	-	1		MELO3C002143.2	-	-	-	IPR010399; IPR018467	1
MELO.jh000840.1	-	-	-	IPR015414	2		MELO3C002144.2	GO:0006468	GO:0016772; GO:0004713; GO:0004672; GO:0005524	-	IPR011009; IPR013210; IPR020635; IPR002290; IPR000719	1
MELO.jh000841.1	GO:0006412	GO:0003735; GO:0003723	GO:0005622; GO:0005840	IPR001787	1		MELO3C002145.2	-	-	-	IPR018866	1
MELO.jh000842.1	-	-	-	-	1		MELO3C002146.2	-	GO:0005524; GO:0008026; GO:0004386; GO:0003676	-	IPR014001; IPR027417; IPR014014; IPR025313; IPR011545; IPR001650	1
MELO.jh000843.1	GO:0006468	GO:0005524; GO:0004672; GO:0005509; GO:0004713; GO:0016772	-	IPR011992; IPR020635; IPR011009; IPR000719; IPR002048; IPR002290	1		MELO3C002147.2	-	-	-	-	1
MELO.jh000844.1	-	-	-	-	1		MELO3C002148.2	-	GO:0000166	-	IPR001841; IPR019787; IPR000967; IPR012677	1
MELO.jh000845.1	-	-	-	-	1		MELO3C002149.2	GO:0006222; GO:0055114	GO:0004152; GO:0004158; GO:0003824	GO:0005737	IPR012135; IPR013785; IPR005720	1
MELO.jh000846.1	-	-	-	-	1		MELO3C002150.2	GO:0006468	GO:0016772; GO:0004713; GO:0004672; GO:0005524	-	IPR002290; IPR000719; IPR011009; IPR020635	1
MELO.jh000847.1	GO:0043086	GO:0042802; GO:0004252	-	IPR010259	2		MELO3C002151.2	-	-	-	-	1
MELO.jh000848.1	-	-	-	-	1		MELO3C002152.2	-	-	-	IPR008479	1
MELO.jh000849.1	GO:0043086	GO:0004252; GO:0042802	-	IPR010259	2		MELO3C002153.2	-	GO:0003682; GO:0003677	-	IPR009057; IPR006447; IPR001005	1
MELO.jh000850.1	-	-	-	-	1		MELO3C002154.2	-	-	-	-	1
MELO.jh000851.1	-	-	-	-	1		MELO3C002155.2	-	-	-	IPR015880; IPR013087; IPR007087	1
MELO.jh000852.1	-	-	-	-	1		MELO3C002156.2	-	-	-	-	1
MELO.jh000853.1	GO:0006457	-	-	IPR023566; IPR001179	1		MELO3C002157.2	-	GO:0003677	-	IPR009057; IPR006456; IPR006455	1
MELO.jh000854.1	GO:0055085	GO:0005216	-	IPR014743	1		MELO3C002158.2	GO:0006396	-	GO:0005622	IPR003107; IPR011990; IPR013633	1
MELO.jh000855.1	-	-	-	-	1		MELO3C002159.2	-	-	-	IPR002715	1
MELO.jh000856.1	-	GO:0005515	-	IPR001202	3		MELO3C002160.2	-	-	-	-	1
MELO.jh000857.1	-	-	-	-	1		MELO3C002161.2	-	-	-	IPR002634	1
MELO.jh000858.1	GO:0008299	-	-	IPR000092; IPR008949	1		MELO3C002162.2	-	GO:0008270; GO:0005515	-	IPR013083; IPR001841	1
MELO.jh000859.1	-	-	-	IPR019557	1		MELO3C002163.2	-	GO:0008270; GO:0005515	-	IPR001841; IPR013083	1
MELO.jh000860.1	-	GO:0008270; GO:0005515	-	IPR011016; IPR001841; IPR013083	1		MELO3C002164.2	-	-	-	IPR018392	1
MELO.jh000861.1	-	GO:0005515; GO:0008270	-	IPR013083; IPR001841	1		MELO3C002165.2	GO:0006486	GO:0004576	GO:0016020	IPR003674	1
MELO.jh000862.1	-	-	-	-	1		MELO3C002167.2	GO:0008152	GO:0003824; GO:0048037	-	IPR005810; IPR016102; IPR016040; IPR003781; IPR005811	1
MELO.jh000864.1	-	-	-	-	1		MELO3C002168.2	-	-	-	-	1
MELO.jh000865.1	-	-	-	IPR002549	1		MELO3C002170.2	-	-	-	IPR023210; IPR001395	1
MELO.jh000866.1	-	-	-	-	1		MELO3C002171.2	GO:0055085	-	-	IPR004813	1
MELO.jh000867.1	-	GO:0000166; GO:0003676	-	IPR000504; IPR012677	1		MELO3C002172.2	-	-	-	IPR008507	1
MELO.jh000868.1	-	GO:0005515	-	IPR002885; IPR011990	2		MELO3C002173.2	GO:0006351	GO:0003899; GO:0003677	-	IPR006591	1
MELO.jh000869.1	GO:0055085	-	-	IPR004648; IPR004813	1		MELO3C002174.2	-	-	-	IPR004182	1
MELO.jh000870.1	GO:0006364	GO:0008757; GO:0003723	-	IPR001678; IPR011023	1		MELO3C002175.2	-	GO:0004866	-	IPR002160; IPR011065	1
MELO.jh000871.1	-	-	-	-	1		MELO3C002176.2	-	GO:0004866	-	IPR002160; IPR011065	1
MELO.jh000872.1	-	-	-	IPR012336; IPR009737	2		MELO3C002177.2	-	GO:0004866	-	IPR011065; IPR002160	1
MELO.jh000873.1	-	-	-	IPR001878	1		MELO3C002178.2	-	-	-	IPR014939	1
MELO.jh000874.1	-	-	-	-	1		MELO3C002179.2	-	-	-	IPR004328	1
MELO.jh000875.1	GO:0030244	GO:0016760	GO:0016020	IPR005150	1		MELO3C002180.2	-	-	-	IPR013169	1
MELO.jh000876.1	-	-	-	-	1		MELO3C002181.2	-	-	-	IPR001163; IPR006649; IPR010920	1
MELO.jh000877.1	-	-	-	-	1		MELO3C002182.2	-	GO:0004674; GO:0003824; GO:0005524; GO:0016772	-	IPR011009; IPR017407; IPR000687; IPR018934	1
MELO.jh000878.1	GO:0030244	GO:0016760	GO:0016020	IPR005150	1		MELO3C002183.2	GO:0006810	GO:0005215	GO:0016020	IPR023271; IPR000425	1
MELO.jh000879.1	-	-	-	-	1		MELO3C002184.2	-	GO:0016787	-	IPR004843	1
MELO.jh000880.1	-	-	-	IPR008700	2		MELO3C002185.2	-	-	-	IPR002885	1
MELO.jh000881.1	-	-	-	-	1		MELO3C002186.2	-	-	-	IPR019411	1
MELO.jh000882.1	-	-	-	IPR005635	1		MELO3C002187.2	-	-	-	IPR008507	1
MELO.jh000883.1	-	-	-	-	1		MELO3C002188.2	-	GO:0000166; GO:0005524; GO:0017111; GO:0016887	GO:0016020	IPR013525; IPR003439; IPR003593; IPR027417	1
MELO.jh000884.1	-	GO:0070403	-	IPR003000; IPR026590	1		MELO3C002189.2	GO:0055114	GO:0008270; GO:0016491	-	IPR011032; IPR002085; IPR013149; IPR013154; IPR016040	1
MELO.jh000885.1	-	-	-	-	1		MELO3C002190.2	GO:0006855; GO:0055085	GO:0015297; GO:0015238	GO:0016020	IPR002528	1
MELO.jh000886.1	GO:0006662; GO:0045454	GO:0015035; GO:0009055	-	IPR005746; IPR012336; IPR013766	1		MELO3C002191.2	GO:0008152	GO:0016491	-	IPR002198; IPR016040	1
MELO.jh000887.1	-	-	-	-	1		MELO3C002192.2	GO:0055114	GO:0005506; GO:0020037; GO:0009055; GO:0016705	-	IPR001128	1
MELO.jh000888.1	-	GO:0000166; GO:0003676	-	IPR012677; IPR000504	1		MELO3C002193.2	-	GO:0016747	-	IPR023213; IPR003480	1
MELO.jh000890.1	-	-	-	-	1		MELO3C002194.2	-	-	-	IPR006747; IPR028159; IPR028155; IPR028158	1
MELO.jh000891.1	-	-	-	-	1		MELO3C002196.2	-	-	-	IPR021148; IPR006514	1
MELO.jh000892.1	-	GO:0003676	-	IPR012337; IPR025525	2		MELO3C002197.2	-	GO:0046983	-	IPR011598	1
MELO.jh000893.1	-	-	-	-	1		MELO3C002198.2	GO:0006468	GO:0016772; GO:0004713; GO:0004672; GO:0005524	-	IPR001245; IPR013320; IPR011009; IPR020635; IPR002290; IPR000719	1
MELO.jh000894.1	-	GO:0046872	-	IPR000571	2		MELO3C002199.2	-	GO:0008270; GO:0005515	-	IPR001841; IPR013083	1
MELO.jh000895.1	-	-	-	-	1		MELO3C002200.2	-	GO:0005524; GO:0000166; GO:0016887; GO:0017111	-	IPR026082; IPR027417; IPR003593; IPR003439	1
MELO.jh000896.1	-	-	-	-	1		MELO3C002201.2	-	GO:0005515	-	IPR025064; IPR000048	1
MELO.jh000897.1	-	-	-	IPR001926	1		MELO3C002202.2	GO:0006355	GO:0003700; GO:0043565	-	IPR003657	1
MELO.jh000898.1	-	-	-	-	1		MELO3C002203.2	GO:0008152; GO:0055114	GO:0016620; GO:0016491	-	IPR015590; IPR016161; IPR016162; IPR016163	1
MELO.jh000899.1	-	-	-	-	1		MELO3C002204.2	-	-	GO:0005634	IPR026314; IPR027417	1
MELO.jh000900.1	-	-	-	IPR013099	1		MELO3C002205.2	-	-	-	IPR011050; IPR012334; IPR002022	1
MELO.jh000901.1	-	-	-	IPR018289; IPR004332	1		MELO3C002206.2	-	GO:0005515	-	IPR018029; IPR008973; IPR013583; IPR000008	1
MELO.jh000902.1	-	-	-	-	1		MELO3C002207.2	-	-	-	-	1
MELO.jh000903.1	GO:0006259	GO:0003677; GO:0005524; GO:0003824	GO:0005694	IPR011991; IPR013049; IPR002815	2		MELO3C002208.2	-	-	-	IPR009500	1
MELO.jh000904.1	-	-	-	-	1		MELO3C002209.2	GO:0006355	GO:0003677; GO:0003700; GO:0043565	GO:0005634	IPR009057; IPR001356; IPR003106	1
MELO.jh000905.1	GO:0015031	GO:0005515	GO:0005743; GO:0005744	IPR023214; IPR027111; IPR004274	1		MELO3C002210.2	-	-	-	IPR007065	1
MELO.jh000906.1	-	-	-	-	1		MELO3C002211.2	GO:0006468	GO:0004713; GO:0016772; GO:0005524; GO:0004672	-	IPR011009; IPR013210; IPR001611; IPR020635; IPR002290; IPR000719	1
MELO.jh000907.1	-	-	-	-	1		MELO3C002212.2	GO:0006810	GO:0005215	GO:0016020	IPR016196; IPR000109	1
MELO.jh000908.1	-	-	-	-	1		MELO3C002213.2	GO:0006812	GO:0046872; GO:0019829; GO:0000166	GO:0016021	IPR006534; IPR023298; IPR023299; IPR023214; IPR008250; IPR001757; IPR004014	1
MELO.jh000909.1	GO:0030001; GO:0055085	GO:0046873	GO:0016020	IPR003689	2		MELO3C002214.2	GO:0006457	GO:0051082	-	IPR001623; IPR008971; IPR002939	1
MELO.jh000910.1	-	-	-	-	1		MELO3C002215.2	GO:0006468	GO:0004713; GO:0016772; GO:0005509; GO:0004672; GO:0005524	-	IPR000719; IPR002290; IPR002048; IPR011992; IPR020635; IPR011009	1
MELO.jh000911.1	-	-	-	IPR013536; IPR001876	2		MELO3C002216.2	GO:0006952	-	GO:0016021	IPR004326	1
MELO.jh000912.1	GO:0042545	GO:0030599	GO:0005618	IPR000070; IPR012334; IPR011050	1		MELO3C002218.2	GO:0006396	-	-	IPR019007	1
MELO.jh000913.1	-	GO:0003677	-	IPR008395; IPR001025; IPR014002	1		MELO3C002219.2	GO:0005975	GO:0003824; GO:0048038; GO:0016901	-	IPR012938; IPR011041; IPR011042	1
MELO.jh000914.1	-	-	-	-	1		MELO3C002220.2	-	GO:0017111; GO:0000166; GO:0005524	-	IPR025753; IPR003959; IPR027417; IPR003593	1
MELO.jh000915.1	-	-	-	-	1		MELO3C002221.2	-	GO:0005524; GO:0000166; GO:0017111	-	IPR003959; IPR025753; IPR027417; IPR003593	1
MELO.jh000916.1	GO:0006468	GO:0004672; GO:0005524; GO:0016772; GO:0004713	-	IPR011009; IPR025875; IPR000719; IPR002290; IPR001611; IPR020635	1		MELO3C002222.2	-	GO:0000166; GO:0005524; GO:0017111	-	IPR003593; IPR027417; IPR025753; IPR003959	1
MELO.jh000918.1	-	-	-	IPR012474	1		MELO3C002223.2	GO:0006486	GO:0030246; GO:0008378	GO:0016020	IPR002659; IPR001079; IPR013320; IPR008985	1
MELO.jh000919.1	-	-	-	-	1		MELO3C002224.2	GO:0007017	-	GO:0005875	IPR001372	1
MELO.jh000920.1	-	-	-	IPR027806	1		MELO3C002225.2	-	-	-	IPR007656	1
MELO.jh000921.1	-	-	-	-	1		MELO3C002226.2	-	-	-	IPR010655; IPR027417	1
MELO.jh000922.1	-	-	-	-	1		MELO3C002227.2	-	-	-	-	1
MELO.jh000923.1	-	-	-	IPR003690	3		MELO3C002228.2	-	GO:0003682; GO:0003677	-	IPR006447; IPR001005; IPR017930; IPR009057	1
MELO.jh000924.1	-	GO:0005488; GO:0005515	-	IPR011989; IPR000225; IPR016024	2		MELO3C002229.2	-	GO:0005515	-	IPR002625; IPR002885; IPR011990	1
MELO.jh000925.1	-	-	-	-	1		MELO3C002230.2	-	-	-	-	1
MELO.jh000926.1	-	-	-	-	1		MELO3C002231.2	-	-	-	-	1
MELO.jh000927.1	-	-	-	-	1		MELO3C002232.2	-	-	-	-	1
MELO.jh000928.1	-	GO:0050660; GO:0030554	-	IPR016169; IPR000644; IPR005170; IPR002550	2		MELO3C002233.2	-	-	-	IPR010530	1
MELO.jh000929.1	-	-	-	-	1		MELO3C002234.2	GO:0030071	GO:0005515	GO:0005680	IPR007192; IPR013026; IPR011990; IPR001440; IPR019734	1
MELO.jh000930.1	-	GO:0046983; GO:0003676	-	IPR012337; IPR008906	1		MELO3C002235.2	-	GO:0005515	-	IPR011990; IPR002885	1
MELO.jh000931.1	-	-	-	IPR015410	1		MELO3C002236.2	GO:0006355	GO:0003700	GO:0005667	IPR015633; IPR011991; IPR003316	1
MELO.jh000932.1	-	GO:0009055; GO:0051536	-	IPR012675; IPR001041	1		MELO3C002238.2	GO:0006364	GO:0008649	GO:0005737	IPR003682	1
MELO.jh000933.1	-	-	-	-	1		MELO3C002239.2	-	-	-	-	1
MELO.jh000934.1	GO:0006810; GO:0055085	GO:0016887; GO:0017111; GO:0005524; GO:0000166; GO:0042626	GO:0016021	IPR027417; IPR011527; IPR017940; IPR001140; IPR003439; IPR003593	1		MELO3C002240.2	GO:0016567	GO:0005488; GO:0004842; GO:0005515	GO:0000151	IPR000225; IPR013083; IPR016024; IPR011989; IPR003613	1
MELO.jh000935.1	-	-	-	IPR005269	1		MELO3C002241.2	GO:0006284; GO:0006281	GO:0003824	-	IPR011257; IPR023170; IPR003265	1
MELO.jh000936.1	GO:0006535	GO:0009001	GO:0005737	IPR011004; IPR010493; IPR005881; IPR001451	1		MELO3C002242.2	GO:0006979; GO:0055114	GO:0020037; GO:0004601	-	IPR002016; IPR010255	1
MELO.jh000937.1	-	-	-	-	1		MELO3C002243.2	-	-	-	IPR003854	1
MELO.jh000938.1	-	-	-	-	1		MELO3C002244.2	-	-	-	IPR025322	1
MELO.jh000939.1	-	-	-	-	1		MELO3C002245.2	GO:0006508	GO:0005515; GO:0003824; GO:0004252	-	IPR001254; IPR001478; IPR015724; IPR009003	1
MELO.jh000940.1	GO:0006412	GO:0003735	GO:0005840	IPR001848; IPR027486	1		MELO3C002246.2	-	-	-	IPR007667	1
MELO.jh000941.1	-	-	-	IPR027417	2		MELO3C002247.2	-	-	-	-	1
MELO.jh000942.1	-	GO:0005515	-	IPR000008; IPR018029; IPR008973	2		MELO3C002248.2	-	GO:0016881	-	IPR000608; IPR016135	1
MELO.jh000943.1	-	-	-	-	1		MELO3C002249.2	-	GO:0008270; GO:0005515	-	IPR013083; IPR001841	1
MELO.jh000944.1	-	-	-	IPR003388	1		MELO3C002250.2	-	-	-	-	1
MELO.jh000945.1	-	-	-	-	1		MELO3C002251.2	-	-	-	-	1
MELO.jh000946.1	GO:0009058	GO:0003824; GO:0030170	-	IPR004839; IPR015421; IPR015424	1		MELO3C002252.2	-	GO:0003824	-	IPR001045	1
MELO.jh000947.1	-	-	-	-	1		MELO3C002253.2	GO:0016567	GO:0005488; GO:0004842; GO:0005515	GO:0000151	IPR000225; IPR013083; IPR011989; IPR016024; IPR003613	1
MELO.jh000948.1	-	GO:0016757	-	IPR007657	1		MELO3C002255.2	-	GO:0005515; GO:0008270	-	IPR001841; IPR013083	1
MELO.jh000949.1	-	-	-	-	1		MELO3C002256.2	-	-	GO:0016021	IPR004316	1
MELO.jh000950.1	-	-	-	-	1		MELO3C002257.2	-	GO:0046983	-	IPR011598	1
MELO.jh000951.1	-	-	-	IPR003829; IPR012093; IPR008778; IPR011051; IPR014710	1		MELO3C002259.2	-	GO:0005515; GO:0008270	-	IPR001841; IPR013078; IPR013083	1
MELO.jh000952.1	-	-	-	-	1		MELO3C002260.2	-	-	-	-	1
MELO.jh000953.1	GO:0006071; GO:0006629	GO:0008081; GO:0008889	-	IPR004129; IPR017946	2		MELO3C002261.2	GO:0006468	GO:0004713; GO:0016772; GO:0005524; GO:0004672	-	IPR002290; IPR000719; IPR001245; IPR011009; IPR020635	1
MELO.jh000954.1	GO:0006885; GO:0055085; GO:0006812; GO:0006814	GO:0015299; GO:0015385	GO:0016021	IPR018422; IPR006153; IPR004709	2		MELO3C002262.2	-	-	-	IPR012442	1
MELO.jh000955.1	-	-	-	IPR016140	1		MELO3C002263.2	-	GO:0003950	-	IPR022003; IPR012317	1
MELO.jh000956.1	-	-	-	IPR016140	1		MELO3C002264.2	GO:0006355	GO:0003677	-	IPR003851	1
MELO.jh000957.1	-	GO:0005515	-	IPR019835; IPR003121	1		MELO3C002265.2	-	-	-	-	1
MELO.jh000958.1	-	-	-	-	1		MELO3C002267.2	GO:0015937	GO:0004594; GO:0005524	-	IPR004567; IPR015844; IPR002791	1
MELO.jh000959.1	-	-	-	-	1		MELO3C002268.2	GO:0016226	GO:0005506; GO:0051536	-	IPR011339; IPR002871	1
MELO.jh000960.1	-	-	-	IPR001965; IPR022702; IPR013083; IPR011011	2		MELO3C002269.2	GO:0006820	-	GO:0016021	IPR003020; IPR011531	1
MELO.jh000961.1	-	-	-	-	1		MELO3C002270.2	GO:0006810	GO:0005215	GO:0016020; GO:0016021	IPR004696; IPR000620; IPR004853	1
MELO.jh000962.1	-	-	-	-	1		MELO3C002271.2	-	GO:0005515	-	IPR007474; IPR001943	1
MELO.jh000963.1	-	-	-	-	1		MELO3C002272.2	-	-	-	-	1
MELO.jh000964.1	-	-	-	-	1		MELO3C002273.2	-	-	-	-	1
MELO.jh000965.1	-	-	-	-	1		MELO3C002274.2	-	GO:0030247	-	IPR025287	1
MELO.jh000966.1	-	-	-	-	1		MELO3C002275.2	GO:0000162; GO:0008152	GO:0004048; GO:0016757	-	IPR000312; IPR005940; IPR017459	1
MELO.jh000967.1	-	-	-	-	1		MELO3C002276.2	GO:0045454	GO:0009055; GO:0015035	-	IPR002109; IPR012336; IPR011899	1
MELO.jh000968.1	-	-	-	-	1		MELO3C002277.2	-	-	-	-	1
MELO.jh000969.1	-	-	-	-	1		MELO3C002280.2	-	-	-	IPR001611; IPR013210; IPR003591	1
MELO.jh000970.1	-	-	-	-	1		MELO3C002281.2	-	-	-	-	1
MELO.jh000971.1	-	-	-	-	1		MELO3C002282.2	-	GO:0016787	-	IPR000407	1
MELO.jh000972.1	GO:0015991	GO:0015078	GO:0033179	IPR008389	1		MELO3C002283.2	-	-	-	IPR011256; IPR006917	1
MELO.jh000973.1	-	GO:0005515	-	IPR000727	1		MELO3C002284.2	-	GO:0005515	-	IPR001012; IPR006577	1
MELO.jh000974.1	-	GO:0016787	-	IPR004843; IPR006186	1		MELO3C002285.2	-	-	-	IPR025521; IPR004314	1
MELO.jh000975.1	-	GO:0008289	-	IPR017942; IPR001124; IPR017943	2		MELO3C002286.2	GO:0006468	GO:0016772; GO:0004713; GO:0005524; GO:0004672	-	IPR011009; IPR001611; IPR013210; IPR020635; IPR002290; IPR003591; IPR000719	1
MELO.jh000976.1	-	GO:0008168	-	IPR005299	1		MELO3C002287.2	-	GO:0003824	-	IPR013785; IPR017853; IPR008811	1
MELO.jh000977.1	-	-	-	-	1		MELO3C002288.2	-	GO:0016846; GO:0003824; GO:0030170	-	IPR015421; IPR015422; IPR006948; IPR015424	1
MELO.jh000978.1	-	-	-	-	1		MELO3C002289.2	-	-	GO:0016021; GO:0012511	IPR000136	1
MELO.jh000979.1	GO:0006457	GO:0000774; GO:0051087; GO:0042803	-	IPR013805; IPR000740	1		MELO3C002290.2	-	-	-	IPR004883	1
MELO.jh000980.1	GO:0005975	GO:0004650	-	IPR011050; IPR006626; IPR000743; IPR012334	1		MELO3C002291.2	-	-	-	-	1
MELO.jh000981.1	GO:0006629	GO:0016788; GO:0016787	-	IPR013831; IPR001087	1		MELO3C002292.2	-	GO:0003677; GO:0003682	-	IPR009057; IPR017930; IPR001005	1
MELO.jh000982.1	-	-	-	IPR021924	2		MELO3C002293.2	-	GO:0005488; GO:0005515	-	IPR000225; IPR016024; IPR011989	1
MELO.jh000983.1	-	-	-	-	1		MELO3C002294.2	-	-	-	IPR021131	1
MELO.jh000984.1	-	-	-	-	1		MELO3C002295.2	-	-	-	-	1
MELO.jh000985.1	-	GO:0003682; GO:0003677; GO:0005515; GO:0008270	-	IPR001005; IPR017884; IPR009057; IPR000433; IPR007526; IPR016827	1		MELO3C002296.2	-	GO:0005515	-	IPR004182; IPR000008; IPR018029; IPR008973	1
MELO.jh000986.1	-	-	-	IPR006969	2		MELO3C002297.2	-	GO:0005515; GO:0008270	-	IPR000433; IPR000270; IPR015940; IPR009060	1
MELO.jh000987.1	-	-	-	-	1		MELO3C002298.2	-	-	-	-	1
MELO.jh000988.1	-	-	-	-	1		MELO3C002299.2	-	GO:0017111; GO:0005524; GO:0000166	-	IPR003959; IPR003593; IPR027417	1
MELO.jh000989.1	-	-	-	-	1		MELO3C002300.2	-	-	-	-	1
MELO.jh000990.1	-	-	-	-	1		MELO3C002301.2	-	-	-	IPR027935	1
MELO.jh000991.1	-	-	GO:0016020	IPR001107; IPR000163	2		MELO3C002302.2	GO:0006468	GO:0005524; GO:0004672; GO:0016772; GO:0004713	-	IPR011009; IPR020635; IPR002290; IPR000719	1
MELO.jh000992.1	GO:0022904	GO:0009055; GO:0016491	GO:0016020	IPR016174; IPR027387; IPR005797; IPR016175	1		MELO3C002304.2	-	-	-	-	1
MELO.jh000993.1	-	-	-	IPR007216	2		MELO3C002305.2	-	-	-	IPR016605	1
MELO.jh000994.1	GO:0005975	GO:0004553; GO:0003824; GO:0043169	-	IPR006589; IPR013780; IPR006048; IPR004193; IPR017853; IPR014756; IPR013781; IPR006047; IPR015902; IPR013783	2		MELO3C002306.2	-	GO:0016787	-	IPR004843	1
MELO.jh000995.1	-	-	-	-	1		MELO3C002307.2	GO:0009435	GO:0008987	-	IPR003808; IPR003473	1
MELO.jh000996.1	-	-	-	-	1		MELO3C002308.2	GO:0055114	GO:0016705; GO:0005506; GO:0020037; GO:0009055	-	IPR001128	1
MELO.jh000997.1	GO:0006468	GO:0016772; GO:0004713; GO:0004672; GO:0005524	-	IPR020635; IPR002290; IPR000719; IPR011009	2		MELO3C002309.2	GO:0055114	GO:0016705; GO:0009055; GO:0020037; GO:0005506	-	IPR001128	1
MELO.jh000998.1	GO:0008152; GO:0000105	GO:0016763; GO:0003824; GO:0000107	GO:0005737	IPR017926; IPR013785; IPR004651; IPR010139; IPR006062; IPR014640; IPR011060	1		MELO3C002310.2	GO:0055114	GO:0016705; GO:0009055; GO:0020037; GO:0005506	-	IPR001128	1
MELO.jh000999.1	GO:0008152; GO:0006099	GO:0004149; GO:0016746	GO:0045252	IPR001078; IPR006255; IPR000089; IPR011053; IPR023213	2		MELO3C002311.2	GO:0055114	GO:0020037; GO:0005506; GO:0009055; GO:0016705	-	IPR001128	1
MELO.jh001000.1	-	GO:0016757	-	IPR002495	1		MELO3C002312.2	GO:0055114	GO:0016705; GO:0009055; GO:0005506; GO:0020037	-	IPR001128	1
MELO.jh001001.1	GO:0009245	GO:0009029; GO:0005524	-	IPR003758	1		MELO3C002313.2	GO:0006468	GO:0004672; GO:0005524; GO:0004713; GO:0016772	-	IPR020635; IPR011009; IPR000719; IPR002290	1
MELO.jh001002.1	-	GO:0005515	-	IPR001487	1		MELO3C002314.2	GO:0055114	GO:0009055; GO:0020037; GO:0005506; GO:0016705	-	IPR001128	1
MELO.jh001003.1	-	-	-	-	1		MELO3C002315.2	GO:0055114	GO:0009055; GO:0005506; GO:0020037; GO:0016705	-	IPR001128	1
MELO.jh001004.1	-	-	-	-	1		MELO3C002316.2	GO:0042545	GO:0030599	GO:0005618	IPR011050; IPR012334; IPR000070	1
MELO.jh001005.1	GO:0008299	-	-	IPR017446; IPR008949; IPR000092	1		MELO3C002317.2	GO:0042545	GO:0030599	GO:0005618	IPR000070; IPR012334; IPR011050	1
MELO.jh001006.1	-	GO:0003924; GO:0005525	-	IPR000375; IPR027417; IPR001401; IPR022812	2		MELO3C002318.2	GO:0006355	GO:0008270; GO:0004402; GO:0003712; GO:0005515	GO:0005634	IPR013069; IPR000197; IPR000210; IPR011333	1
MELO.jh001007.1	-	-	-	IPR007608	1		MELO3C002319.2	-	-	-	IPR012334; IPR011050; IPR002022	1
MELO.jh001008.1	-	-	-	-	1		MELO3C002320.2	-	-	-	-	1
MELO.jh001009.1	-	-	-	IPR006553	1		MELO3C002321.2	-	-	-	IPR012462	1
MELO.jh001010.1	-	-	-	-	1		MELO3C002322.2	-	GO:0005515	-	IPR002885; IPR011990	1
MELO.jh001011.1	-	-	-	-	2		MELO3C002324.2	GO:0016070	GO:0005488	-	IPR016024; IPR016021; IPR003891	1
MELO.jh001012.1	GO:0006413	GO:0003743	-	IPR001950; IPR005874	1		MELO3C002325.2	-	GO:0005515	-	IPR019734; IPR011990; IPR013105; IPR013026; IPR001440	1
MELO.jh001013.1	-	-	-	-	1		MELO3C002326.2	GO:0006281	GO:0004518	-	IPR005135; IPR004808	1
MELO.jh001014.1	-	-	-	-	1		MELO3C002327.2	-	GO:0005515	-	IPR003349; IPR003347	1
MELO.jh001015.1	-	-	-	-	1		MELO3C002328.2	-	GO:0046872	-	IPR000571	1
MELO.jh001016.1	-	-	-	-	1		MELO3C002329.2	GO:0006629	GO:0016787; GO:0016788; GO:0003824	-	IPR001087; IPR003382; IPR013831	1
MELO.jh001017.1	-	-	-	-	1		MELO3C002331.2	-	GO:0003677	-	IPR015300; IPR003340	1
MELO.jh001018.1	-	GO:0005515; GO:0008270	-	IPR013083; IPR001841	1		MELO3C002332.2	-	GO:0005488	-	IPR019337; IPR016024	1
MELO.jh001019.1	-	-	-	-	1		MELO3C002333.2	GO:0006412	GO:0003735	GO:0005622; GO:0005840	IPR001911	1
MELO.jh001020.1	-	-	-	-	1		MELO3C002334.2	GO:0006508	GO:0008234	-	IPR003653	1
MELO.jh001021.1	-	-	-	-	1		MELO3C002335.2	-	GO:0005515	-	IPR000717; IPR019585; IPR011991	1
MELO.jh001022.1	-	-	-	IPR003323	1		MELO3C002336.2	-	GO:0016772	-	IPR011009; IPR000719; IPR004147	1
MELO.jh001023.1	-	-	-	-	1		MELO3C002337.2	-	-	-	-	1
MELO.jh001024.1	-	-	-	-	1		MELO3C002338.2	GO:0006241; GO:0006228; GO:0006165; GO:0006183	GO:0005524; GO:0004550	-	IPR001564; IPR023005	1
MELO.jh001025.1	-	-	-	-	1		MELO3C002339.2	-	GO:0016747	-	IPR003480; IPR023213	1
MELO.jh001026.1	GO:0055114; GO:0009089	GO:0008839; GO:0070402	GO:0009507	IPR011770; IPR016040; IPR011859; IPR000846; IPR022663	2		MELO3C002340.2	-	GO:0016747	-	IPR023213; IPR003480	1
MELO.jh001027.1	-	GO:0016772	-	IPR011009; IPR000719; IPR004147	2		MELO3C002341.2	-	-	-	-	1
MELO.jh001028.1	GO:0006355	GO:0003677	-	IPR003441	1		MELO3C002342.2	GO:0055114	GO:0016620	-	IPR020829; IPR020828; IPR020831; IPR016040; IPR020830; IPR006424	1
MELO.jh001029.1	-	-	-	-	1		MELO3C002343.2	GO:0055114	GO:0016620	-	IPR020831; IPR016040; IPR020829; IPR020828	1
MELO.jh001030.1	-	-	-	IPR011990; IPR002885	2		MELO3C002344.2	-	-	-	-	1
MELO.jh001031.1	GO:0006468	GO:0004713; GO:0016772; GO:0004672; GO:0005524	-	IPR020635; IPR002290; IPR000719; IPR011009	2		MELO3C002345.2	-	-	-	-	1
MELO.jh001032.1	-	-	-	-	1		MELO3C002346.2	GO:0008152	GO:0003824	-	IPR000873; IPR025110	1
MELO.jh001033.1	GO:0046488; GO:0044267	GO:0005524; GO:0016307	-	IPR002498; IPR002423; IPR027483; IPR016034; IPR027409; IPR027484	2		MELO3C002347.2	-	GO:0005515	-	IPR015943; IPR017986; IPR001680	1
MELO.jh001034.1	GO:0000398	-	GO:0005681	IPR006649; IPR001163; IPR010920; IPR027078	1		MELO3C002348.2	-	-	-	IPR019378	1
MELO.jh001035.1	GO:0006886; GO:0007264; GO:0006184; GO:0006913; GO:0007165; GO:0015031	GO:0005525; GO:0003924	GO:0005622; GO:0016020	IPR001806; IPR005225; IPR003579; IPR027417; IPR002041; IPR003578; IPR020849	3		MELO3C002349.2	GO:0046939; GO:0006139	GO:0019205; GO:0016776; GO:0019201; GO:0004017; GO:0005524	-	IPR000850; IPR007862; IPR027417; IPR006259	1
MELO.jh001036.1	-	-	-	-	1		MELO3C002350.2	GO:0006097	GO:0003824; GO:0004474	-	IPR001465; IPR011076; IPR006252	1
MELO.jh001037.1	-	-	-	IPR024752	1		MELO3C002351.2	GO:0006468	GO:0016772; GO:0004713; GO:0004672; GO:0005524	-	IPR000719; IPR003591; IPR002290; IPR020635; IPR001245; IPR001611; IPR013320; IPR011009	1
MELO.jh001038.1	-	GO:0003924; GO:0005525	-	IPR027417; IPR014721; IPR009000; IPR020568; IPR005225; IPR009022; IPR000795; IPR000640; IPR004161	1		MELO3C002352.2	GO:0006526	GO:0004055; GO:0005524	-	IPR014729; IPR023434; IPR001518; IPR024074	1
MELO.jh001039.1	-	-	-	-	1		MELO3C002354.2	-	-	-	-	1
MELO.jh001040.1	-	-	-	IPR004263	1		MELO3C002355.2	GO:0006414	GO:0003746	GO:0005853	IPR014038; IPR014717	1
MELO.jh001041.1	-	-	-	-	1		MELO3C002356.2	-	GO:0005515	-	IPR000253; IPR008984	1
MELO.jh001042.1	-	-	-	-	1		MELO3C002357.2	-	-	-	IPR003746	1
MELO.jh001043.1	GO:0042254	GO:0003924; GO:0005525	GO:0005634	IPR012948; IPR027417; IPR007034; IPR000795	2		MELO3C002358.2	-	-	-	-	1
MELO.jh001044.1	-	-	-	IPR004853	1		MELO3C002359.2	GO:0006887	-	GO:0000145	IPR004140; IPR016159	1
MELO.jh001045.1	-	-	-	-	1		MELO3C002360.2	-	GO:0005515	-	IPR001810; IPR002893; IPR011990; IPR006597	1
MELO.jh001046.1	-	GO:0005515	-	IPR002885; IPR011990	1		MELO3C002361.2	-	GO:0003824	-	IPR000594; IPR009036; IPR016040	1
MELO.jh001047.1	GO:0006810; GO:0016192	-	GO:0016021	IPR011691; IPR007305	1		MELO3C002362.2	-	GO:0003824; GO:0008270; GO:0016787	-	IPR015517; IPR016193; IPR002125	1
MELO.jh001048.1	-	-	-	-	1		MELO3C002363.2	-	-	-	IPR028015	1
MELO.jh001049.1	-	-	-	-	1		MELO3C002364.2	-	-	-	IPR021148; IPR006514	1
MELO.jh001050.1	GO:0030244	GO:0016760	GO:0016020	IPR005150	1		MELO3C002365.2	-	GO:0030170; GO:0003824	-	IPR015421	1
MELO.jh001051.1	-	-	-	-	1		MELO3C002366.2	GO:0006605; GO:0006886; GO:0015031	GO:0015450	GO:0016020	IPR001901; IPR023391; IPR008158	1
MELO.jh001052.1	GO:0055114	GO:0009055; GO:0005506; GO:0020037; GO:0016705	-	IPR001128	1		MELO3C002367.2	-	-	-	-	1
MELO.jh001053.1	-	-	-	-	1		MELO3C002368.2	-	-	-	-	1
MELO.jh001054.1	GO:0006468	GO:0004672; GO:0005524; GO:0016772; GO:0004713	-	IPR011009; IPR025875; IPR001611; IPR003591; IPR013210; IPR002290; IPR000719; IPR020635	1		MELO3C002369.2	GO:0006355	GO:0003677; GO:0003700; GO:0046983	GO:0005634	IPR002100; IPR002487	1
MELO.jh001055.1	GO:0006282	-	-	IPR011991; IPR003783	2		MELO3C002370.2	-	GO:0003677	GO:0005634	IPR004333	1
MELO.jh001056.1	GO:0043039	GO:0000166; GO:0016876; GO:0005524	GO:0005737	IPR000924	1		MELO3C002371.2	-	GO:0003824	-	IPR009036; IPR016040; IPR000594	1
MELO.jh001057.1	GO:0007018	GO:0005515; GO:0005524; GO:0008017; GO:0003777	GO:0005871	IPR027417; IPR001715; IPR001752; IPR027640	1		MELO3C002372.2	GO:0030001	GO:0046872	-	IPR006121	1
MELO.jh001058.1	-	-	-	IPR027799; IPR013083; IPR001841; IPR016818	1		MELO3C002373.2	GO:0006633	GO:0016790	-	IPR002864	1
MELO.jh001059.1	-	-	-	-	1		MELO3C002374.2	GO:0008152	GO:0016491	-	IPR002198; IPR025520; IPR016040	1
MELO.jh001060.1	-	-	-	-	1		MELO3C002375.2	GO:0008152	GO:0016491	-	IPR016040; IPR002198	1
MELO.jh001061.1	-	-	-	-	1		MELO3C002376.2	GO:0008152	GO:0016491	-	IPR002198; IPR016040	1
MELO.jh001062.1	GO:0006096; GO:0008152	GO:0016301; GO:0003824; GO:0005524; GO:0004849; GO:0004332; GO:0016773	-	IPR000741; IPR000764; IPR027417; IPR013785; IPR006083; IPR026008	2		MELO3C002377.2	GO:0008152	GO:0016491	-	IPR016040; IPR002198	1
MELO.jh001063.1	GO:0006096	GO:0003824; GO:0004332	-	IPR013785; IPR000741	1		MELO3C002378.2	-	-	-	IPR003676	1
MELO.jh001064.1	-	-	-	IPR015410	1		MELO3C002379.2	-	-	-	-	1
MELO.jh001065.1	-	-	-	-	1		MELO3C002380.2	-	-	GO:0016021	IPR004316	1
MELO.jh001066.1	-	-	-	IPR002634; IPR003808	1		MELO3C002381.2	-	-	GO:0016021	IPR004316	1
MELO.jh001067.1	-	-	-	-	1		MELO3C002382.2	GO:0006468	GO:0016772; GO:0004713; GO:0005524; GO:0004672	-	IPR011009; IPR020635; IPR002290; IPR000719	1
MELO.jh001068.1	-	-	-	IPR004864	1		MELO3C002383.2	-	GO:0046983	-	IPR011598	1
MELO.jh001069.1	-	-	-	IPR013057	1		MELO3C002384.2	-	-	-	-	1
MELO.jh001070.1	-	-	-	-	1		MELO3C002385.2	-	GO:0046983	-	IPR011598	1
MELO.jh001071.1	-	-	-	IPR019446	2		MELO3C002386.2	-	GO:0005515	-	IPR001680; IPR017986; IPR015943	1
MELO.jh001072.1	-	-	-	-	1		MELO3C002387.2	GO:0017009	-	-	IPR010404	1
MELO.jh001073.1	-	-	-	IPR019446	1		MELO3C002388.2	GO:0006457	GO:0005509; GO:0005515; GO:0051082	GO:0005783	IPR001580; IPR008985; IPR013320; IPR009033	1
MELO.jh001074.1	-	-	-	-	1		MELO3C002389.2	GO:0006468	GO:0004672; GO:0005524; GO:0016772; GO:0004713	-	IPR020635; IPR013210; IPR002290; IPR000719; IPR003591; IPR011009; IPR013320; IPR001611	1
MELO.jh001075.1	-	-	-	IPR019446	1		MELO3C002390.2	-	-	-	-	1
MELO.jh001076.1	-	-	-	-	1		MELO3C002391.2	GO:0055114; GO:0006979	GO:0020037; GO:0004601	-	IPR002016; IPR010255	1
MELO.jh001077.1	-	-	-	-	1		MELO3C002392.2	-	-	-	IPR003591; IPR013210; IPR001611; IPR025875	1
MELO.jh001078.1	-	-	-	-	1		MELO3C002393.2	-	-	-	IPR003591; IPR001611	1
MELO.jh001079.1	-	GO:0005515	-	IPR000210; IPR013069; IPR011333	3		MELO3C002394.2	-	-	-	IPR003591; IPR001611; IPR013210; IPR025875	1
MELO.jh001080.1	-	-	-	-	1		MELO3C002396.2	-	GO:0005515	-	IPR015353; IPR001214	1
MELO.jh001081.1	-	-	-	-	1		MELO3C002397.2	-	-	-	IPR013219	1
MELO.jh001082.1	GO:0006508	GO:0005515; GO:0004190	-	IPR019103; IPR000626; IPR021109; IPR000449; IPR019955; IPR015940; IPR009060	2		MELO3C002398.2	GO:0003333	GO:0015171	GO:0016020	IPR015606; IPR002293	1
MELO.jh001083.1	-	-	-	IPR001623	1		MELO3C002399.2	GO:0006629	GO:0016788; GO:0016787	-	IPR001087; IPR013831	1
MELO.jh001084.1	GO:0030244	GO:0016760	GO:0016020	IPR005150	1		MELO3C002400.2	GO:0008152	GO:0016758	-	IPR002213	1
MELO.jh001085.1	GO:0030244	GO:0016760	GO:0016020	IPR005150	1		MELO3C002401.2	-	-	-	IPR011043	1
MELO.jh001086.1	GO:0008152	GO:0005524; GO:0003824	-	IPR013815; IPR006275; IPR011607; IPR005481; IPR005479; IPR016185; IPR013816; IPR011761; IPR005480	1		MELO3C002402.2	GO:0006468	GO:0004672; GO:0005524; GO:0030246; GO:0004713; GO:0016772	-	IPR020635; IPR001245; IPR000719; IPR002290; IPR001304; IPR011009; IPR013320; IPR016186; IPR016187	1
MELO.jh001087.1	-	-	-	-	1		MELO3C002403.2	GO:0008152	GO:0016813; GO:0016787	-	IPR011650; IPR002933; IPR010158	1
MELO.jh001088.1	-	-	-	-	1		MELO3C002404.2	-	-	-	IPR006734	1
MELO.jh001089.1	-	GO:0003723	-	IPR004087	1		MELO3C002405.2	GO:0006412	GO:0003735	GO:0005622; GO:0005840	IPR015608; IPR014719; IPR000206; IPR008932; IPR013823	1
MELO.jh001090.1	-	-	-	-	1		MELO3C002406.2	GO:0006164	GO:0003937; GO:0004643; GO:0003824	-	IPR024051; IPR011607; IPR002695; IPR016193	1
MELO.jh001091.1	-	-	-	IPR004252	1		MELO3C002407.2	GO:0006468	GO:0016772; GO:0004713; GO:0005515; GO:0005524; GO:0004672	-	IPR011009; IPR001245; IPR020635; IPR002290; IPR000719; IPR000270	1
MELO.jh001092.1	-	-	-	-	1		MELO3C002408.2	GO:0071805	GO:0015079	GO:0016020	IPR003855	1
MELO.jh001093.1	-	-	-	IPR001251; IPR011074	2		MELO3C002409.2	GO:0071805	GO:0015079	GO:0016020	IPR003855	1
MELO.jh001094.1	-	-	-	-	1		MELO3C002411.2	-	-	-	-	1
MELO.jh001095.1	-	-	-	-	1		MELO3C002412.2	-	GO:0005515	-	IPR020683; IPR002110; IPR026961	1
MELO.jh001096.1	-	-	-	-	2		MELO3C002413.2	-	-	-	IPR020683	1
MELO.jh001097.1	GO:0019538	GO:0000166; GO:0005524; GO:0017111	-	IPR003593; IPR003959; IPR004176; IPR013093; IPR023150; IPR027417; IPR019489	2		MELO3C002414.2	-	GO:0005515	-	IPR026961; IPR002110; IPR020683	1
MELO.jh001098.1	-	GO:0005515	-	IPR024969; IPR000555	2		MELO3C002416.2	-	GO:0005515	-	IPR020683; IPR026961; IPR002110	1
MELO.jh001099.1	-	-	-	-	1		MELO3C002417.2	-	GO:0005515	-	IPR026961; IPR002110; IPR020683	1
MELO.jh001100.1	-	-	-	IPR006553; IPR001810	1		MELO3C002418.2	-	GO:0005515	-	IPR020683; IPR026961; IPR002110	1
MELO.jh001101.1	-	-	-	-	1		MELO3C002419.2	-	-	-	IPR004265	1
MELO.jh001102.1	-	GO:0005515; GO:0000166; GO:0003676	-	IPR013979; IPR000504; IPR011042; IPR015943; IPR012677; IPR011400	1		MELO3C002420.2	-	-	-	-	1
MELO.jh001103.1	-	-	-	-	1		MELO3C002421.2	-	-	-	IPR022742	1
MELO.jh001104.1	-	GO:0005515; GO:0008270	-	IPR001965; IPR019787; IPR011011; IPR001841; IPR013083	1		MELO3C002422.2	-	-	-	IPR006969	1
MELO.jh001105.1	-	-	-	-	1		MELO3C002423.2	-	-	-	IPR006969	1
MELO.jh001106.1	-	-	-	IPR008010	3		MELO3C002424.2	-	-	-	IPR026961	1
MELO.jh001107.1	GO:0006468	GO:0016772; GO:0004713; GO:0030247; GO:0005509; GO:0004672; GO:0005524	-	IPR013320; IPR001881; IPR025287; IPR011009; IPR000742; IPR020635; IPR002290; IPR000719	1		MELO3C002425.2	-	-	-	IPR020683	1
MELO.jh001108.1	-	-	-	IPR004294	1		MELO3C002426.2	-	GO:0005515	-	IPR002110; IPR026961; IPR020683	1
MELO.jh001109.1	GO:0006886	-	GO:0005622	IPR002014; IPR018205; IPR008942; IPR004152	1		MELO3C002428.2	-	-	-	-	1
MELO.jh001110.1	-	-	-	-	1		MELO3C002429.2	-	GO:0005515	-	IPR026961; IPR002110; IPR020683	1
MELO.jh001111.1	-	-	-	-	1		MELO3C002430.2	-	GO:0030247	-	IPR025287	1
MELO.jh001112.1	GO:0006412	GO:0003735	GO:0005622; GO:0005840	IPR019978; IPR012340; IPR000266	1		MELO3C002431.2	-	-	-	IPR002022; IPR011050; IPR012334	1
MELO.jh001113.1	GO:0006810	GO:0005234; GO:0005215; GO:0004970	GO:0016020	IPR001638; IPR028082; IPR001828; IPR001320; IPR017103	1		MELO3C002432.2	-	-	-	IPR026961	1
MELO.jh001114.1	-	-	-	-	1		MELO3C002433.2	-	-	-	IPR006969	1
MELO.jh001115.1	-	-	-	IPR005612	1		MELO3C002434.2	-	GO:0005515	-	IPR002110; IPR026961; IPR020683	1
MELO.jh001116.1	GO:0006486	GO:0008375	GO:0000139	IPR004139	1		MELO3C002435.2	-	-	-	-	1
MELO.jh001117.1	-	-	-	IPR013057	1		MELO3C002436.2	-	-	-	-	1
MELO.jh001118.1	-	GO:0005515; GO:0005509	-	IPR002048; IPR000261; IPR011992	1		MELO3C002437.2	-	-	-	-	1
MELO.jh001119.1	-	-	-	IPR006766	1		MELO3C002438.2	-	GO:0005515	-	IPR002110; IPR026961; IPR020683	1
MELO.jh001120.1	-	GO:0005515	-	IPR001487	1		MELO3C002439.2	-	GO:0005515	-	IPR026961; IPR002110; IPR020683	1
MELO.jh001121.1	GO:0006468	GO:0004672; GO:0005524; GO:0016772; GO:0004713	-	IPR002290; IPR000719; IPR011009; IPR020635; IPR013320; IPR001245	2		MELO3C002441.2	-	GO:0005515	-	IPR020683; IPR002110; IPR026961	1
MELO.jh001122.1	-	GO:0016757	-	IPR002495	3		MELO3C002442.2	GO:0006508; GO:0006629	GO:0004190	-	IPR021109; IPR007856; IPR001461; IPR011001; IPR008138; IPR008139	1
MELO.jh001123.1	-	GO:0005515	-	IPR002885; IPR011990	1		MELO3C002443.2	-	-	-	IPR027949	1
MELO.jh001124.1	-	-	-	-	1		MELO3C002444.2	GO:0006546	GO:0004047; GO:0005515	GO:0005737	IPR006222; IPR013977; IPR027266; IPR006223	1
MELO.jh001125.1	-	-	-	IPR007087; IPR015880	1		MELO3C002445.2	-	-	-	-	1
MELO.jh001126.1	-	GO:0005515	-	IPR000449; IPR019955; IPR015940; IPR009060; IPR006636; IPR015496; IPR000626	2		MELO3C002446.2	-	-	-	-	1
MELO.jh001127.1	-	-	-	IPR005178	2		MELO3C002447.2	GO:0055114	GO:0005507; GO:0016491	-	IPR008972; IPR011707; IPR011706; IPR001117	1
MELO.jh001128.1	GO:0006904; GO:0016192	-	-	IPR027482; IPR001619	1		MELO3C002448.2	-	GO:0008270	-	IPR005135; IPR001876	1
MELO.jh001129.1	GO:0055085; GO:0006855	GO:0015238; GO:0015297	GO:0016020	IPR002528	3		MELO3C002449.2	GO:0005975	GO:0003824; GO:0004553	-	IPR017853; IPR000490; IPR013781; IPR012946	1
MELO.jh001130.1	GO:0016998	-	-	IPR018392	1		MELO3C002450.2	GO:0045454; GO:0008152	GO:0003824	-	IPR014729; IPR013766; IPR004508; IPR002500; IPR012336	1
MELO.jh001131.1	-	-	-	-	1		MELO3C002451.2	-	GO:0046872; GO:0004462	-	IPR004360; IPR018146; IPR004361	1
MELO.jh001132.1	GO:0008152	GO:0016746	-	IPR002123	2		MELO3C002452.2	GO:0032258; GO:0006914; GO:0015031	-	-	IPR027732; IPR004241	1
MELO.jh001133.1	-	-	-	-	1		MELO3C002453.2	GO:0006486	GO:0008378	GO:0016020	IPR002659	1
MELO.jh001134.1	-	-	-	IPR006868; IPR006867	1		MELO3C002454.2	-	-	-	IPR007608	1
MELO.jh001135.1	-	-	-	IPR004320	1		MELO3C002455.2	GO:0009058	GO:2001070	-	IPR013534; IPR001296; IPR005085	1
MELO.jh001136.1	-	-	-	IPR004320	1		MELO3C002456.2	GO:0015986	GO:0046961; GO:0046933	GO:0045261	IPR023633; IPR023632; IPR000131	1
MELO.jh001137.1	-	-	-	-	1		MELO3C002457.2	GO:0055114; GO:0006979	GO:0004601; GO:0020037	-	IPR000823; IPR010255; IPR002016	1
MELO.jh001138.1	-	-	-	IPR004320	1		MELO3C002458.2	-	-	-	-	1
MELO.jh001139.1	-	-	-	IPR004320	1		MELO3C002459.2	-	-	-	IPR007608	1
MELO.jh001140.1	-	-	-	IPR004320	1		MELO3C002460.2	-	-	-	-	1
MELO.jh001141.1	-	-	-	IPR004320	1		MELO3C002461.2	-	-	-	-	1
MELO.jh001142.1	-	-	-	IPR004320	1		MELO3C002462.2	-	-	-	-	1
MELO.jh001143.1	-	-	-	IPR004320	1		MELO3C002463.2	GO:0016226	-	-	IPR010231; IPR000825	1
MELO.jh001144.1	-	-	-	IPR004320	1		MELO3C002464.2	-	GO:0003676; GO:0000166	-	IPR000504; IPR012677	1
MELO.jh001145.1	-	-	-	IPR000905; IPR022449; IPR017861	1		MELO3C002465.2	-	-	-	IPR008978; IPR002068	1
MELO.jh001146.1	-	-	-	IPR004320	1		MELO3C002466.2	-	GO:0005515; GO:0005488	-	IPR000048; IPR001715; IPR016024; IPR011989; IPR027417; IPR000225	1
MELO.jh001147.1	-	-	-	IPR004320	1		MELO3C002468.2	-	-	-	IPR009457	1
MELO.jh001148.1	-	-	-	IPR004320	1		MELO3C002469.2	-	-	-	-	1
MELO.jh001149.1	-	-	-	IPR004320	1		MELO3C002470.2	GO:0008152; GO:0006629	GO:0005488	-	IPR016035; IPR002641; IPR016024; IPR011989; IPR003591	1
MELO.jh001150.1	-	-	-	IPR004320	1		MELO3C002471.2	GO:0009451; GO:0001522	GO:0009982; GO:0003723	-	IPR020103; IPR006145	1
MELO.jh001151.1	-	-	-	IPR004320	1		MELO3C002473.2	GO:0009451; GO:0001522	GO:0009982; GO:0003723	-	IPR020103; IPR006145	1
MELO.jh001152.1	-	-	-	-	1		MELO3C002474.2	GO:0005975	GO:0003824; GO:0004553	-	IPR001360; IPR013781; IPR017853	1
MELO.jh001153.1	GO:0006355	GO:0003677	-	IPR003441	1		MELO3C002475.2	GO:0006568	GO:0004834	-	IPR001926; IPR006654	1
MELO.jh001154.1	-	-	-	IPR005269	1		MELO3C002476.2	GO:0006568	GO:0004834	-	IPR006654; IPR001926; IPR023026	1
MELO.jh001155.1	-	-	-	IPR007112; IPR007117; IPR009009; IPR014733	1		MELO3C002477.2	GO:0006355	GO:0003677; GO:0043565; GO:0003700	-	IPR009057; IPR001356; IPR023393; IPR002913	1
MELO.jh001156.1	-	-	-	IPR007112; IPR007117; IPR009009; IPR014733	1		MELO3C002478.2	-	-	-	IPR000095	1
MELO.jh001157.1	-	-	-	-	1		MELO3C002479.2	GO:0006810	-	GO:0005622	IPR002075; IPR018222	1
MELO.jh001158.1	-	-	-	-	1		MELO3C002480.2	GO:0006073; GO:0005975	GO:0004553; GO:0016762	GO:0048046; GO:0005618	IPR000757; IPR010713; IPR013320; IPR016455; IPR008985	1
MELO.jh001159.1	-	-	-	IPR014733; IPR007112; IPR009009; IPR007117	1		MELO3C002482.2	-	-	-	IPR001623	1
MELO.jh001160.1	-	-	-	IPR007112; IPR007117; IPR009009; IPR014733	2		MELO3C002483.2	GO:0055114	GO:0016706; GO:0016491	-	IPR005123; IPR027443; IPR026992	1
MELO.jh001161.1	-	-	-	IPR007112; IPR007117; IPR009009; IPR014733	1		MELO3C002484.2	-	GO:0005524; GO:0016772	-	IPR005177; IPR026565	1
MELO.jh001162.1	-	-	-	IPR007117; IPR007112; IPR009009; IPR014733	1		MELO3C002485.2	-	-	-	-	1
MELO.jh001163.1	-	-	-	IPR014733; IPR007112; IPR009009; IPR007117	1		MELO3C002486.2	-	-	-	IPR004864	1
MELO.jh001164.1	-	-	-	IPR009009; IPR007112; IPR007117; IPR014733	1		MELO3C002487.2	-	-	-	-	1
MELO.jh001165.1	-	-	-	IPR014733; IPR009009; IPR007112; IPR007117	1		MELO3C002488.2	-	GO:0016772	-	IPR011009; IPR013320	1
MELO.jh001166.1	-	-	-	-	1		MELO3C002489.2	GO:0006468	GO:0004672; GO:0005524; GO:0016772; GO:0004713	-	IPR013320; IPR001245; IPR011009; IPR020635; IPR002902; IPR002290; IPR000719	1
MELO.jh001167.1	-	-	-	IPR003676	1		MELO3C002491.2	-	-	-	IPR002902	1
MELO.jh001168.1	-	-	-	-	1		MELO3C002492.2	-	-	-	IPR002902	1
MELO.jh001169.1	-	-	-	IPR013057	1		MELO3C002493.2	-	-	-	IPR005162	1
MELO.jh001170.1	-	-	-	IPR004864	1		MELO3C002495.2	GO:0006468	GO:0016772; GO:0004713; GO:0005524; GO:0004672	-	IPR020635; IPR011009; IPR001245; IPR013320; IPR000719; IPR002902; IPR002290	1
MELO.jh001171.1	-	-	-	-	1		MELO3C002496.2	GO:0006468	GO:0016772; GO:0004713; GO:0004672; GO:0005524	-	IPR020635; IPR001245; IPR013320; IPR011009; IPR000719; IPR002290; IPR002902	1
MELO.jh001173.1	GO:0055114	GO:0016491; GO:0005507	-	IPR008972; IPR011706; IPR001117; IPR011707	1		MELO3C002499.2	-	-	-	IPR002902	1
MELO.jh001174.1	GO:0006468	GO:0004713; GO:0016772; GO:0005524; GO:0004672	-	IPR020635; IPR011009; IPR000719; IPR002290	1		MELO3C002500.2	-	-	GO:0016021	IPR002781	1
MELO.jh001175.1	-	-	-	IPR010422	1		MELO3C002501.2	GO:0006468	GO:0005524; GO:0004672; GO:0004713; GO:0016772	-	IPR000719; IPR002902; IPR002290; IPR020635; IPR013320; IPR011009	1
MELO.jh001176.1	-	GO:0008171; GO:0046983; GO:0008168	-	IPR016461; IPR011991; IPR012967; IPR001077	1		MELO3C002504.2	GO:0006468	GO:0016772; GO:0004713; GO:0004672; GO:0005524	-	IPR020635; IPR013320; IPR011009; IPR000719; IPR002902; IPR002290	1
MELO.jh001177.1	-	-	-	-	1		MELO3C002506.2	GO:0006468	GO:0005524; GO:0004672; GO:0004713; GO:0016772	-	IPR000719; IPR002902; IPR002290; IPR020635; IPR013320; IPR011009; IPR001245	1
MELO.jh001178.1	-	GO:0008168; GO:0046983; GO:0008171	-	IPR011991; IPR016461; IPR001077; IPR012967	1		MELO3C002507.2	-	GO:0046983	-	IPR011598	1
MELO.jh001179.1	-	-	-	-	1		MELO3C002508.2	GO:0006662; GO:0045454	GO:0015035; GO:0009055	-	IPR005746; IPR012336; IPR013766	1
MELO.jh001180.1	-	GO:0008168; GO:0008171; GO:0046983	-	IPR012967; IPR001077; IPR016461; IPR011991	1		MELO3C002509.2	GO:0007018	GO:0005524; GO:0003777; GO:0008017	GO:0005871	IPR027640; IPR027417; IPR001752	1
MELO.jh001181.1	-	-	-	-	1		MELO3C002510.2	GO:0015979	GO:0005509	GO:0009523; GO:0019898; GO:0009654	IPR008797; IPR023222	1
MELO.jh001182.1	-	GO:0046983; GO:0008171; GO:0008168	-	IPR011991; IPR016461; IPR001077; IPR012967	2		MELO3C002511.2	-	-	-	IPR009606	1
MELO.jh001184.1	-	GO:0008171	-	IPR001077	1		MELO3C002512.2	GO:0005975	GO:0004650	-	IPR006626; IPR000743; IPR012334; IPR011050	1
MELO.jh001185.1	-	-	-	-	3		MELO3C002513.2	GO:0019295	GO:0003824	-	IPR003830; IPR015500; IPR013785	1
MELO.jh001186.1	-	-	-	-	1		MELO3C002514.2	-	-	-	IPR027356; IPR000210; IPR011333	1
MELO.jh001187.1	GO:0006506	GO:0016758	GO:0016021; GO:0005789	IPR007704	1		MELO3C002515.2	-	-	-	IPR010433	1
MELO.jh001188.1	GO:0008299	-	-	IPR000092; IPR017446; IPR008949	1		MELO3C002516.2	GO:0008152	GO:0000287; GO:0016829; GO:0010333	-	IPR008930; IPR005630; IPR008949; IPR001906	1
MELO.jh001189.1	-	-	-	IPR007592	1		MELO3C002517.2	GO:0008152	GO:0000287; GO:0016829; GO:0010333	-	IPR008949; IPR008930; IPR005630; IPR001906	1
MELO.jh001190.1	-	GO:0005515	-	IPR001810; IPR006553	1		MELO3C002519.2	-	-	-	-	1
MELO.jh001191.1	GO:0008152; GO:0006468	GO:0004672; GO:0005524; GO:0016597; GO:0016772; GO:0004713	-	IPR000719; IPR002290; IPR011009; IPR001245; IPR020635; IPR002912	3		MELO3C002520.2	GO:0008152	GO:0016829; GO:0010333; GO:0000287	-	IPR008930; IPR005630; IPR008949; IPR001906	1
MELO.jh001192.1	GO:0055085	-	GO:0016020	IPR006685; IPR016688; IPR010920	1		MELO3C002521.2	-	-	-	-	1
MELO.jh001193.1	-	GO:0005515; GO:0004674; GO:0016772; GO:0016773; GO:0005488	-	IPR011009; IPR003151; IPR012993; IPR014009; IPR003152; IPR011990; IPR016024; IPR000403	1		MELO3C002522.2	-	GO:0046983	-	IPR011598	1
MELO.jh001194.1	-	-	-	-	1		MELO3C002524.2	GO:0006468; GO:0048544	GO:0004713; GO:0016772; GO:0004672; GO:0005524; GO:0004674	-	IPR003609; IPR013320; IPR011009; IPR000858; IPR000719; IPR002290; IPR020635; IPR021820; IPR001480; IPR013227; IPR001245	1
MELO.jh001195.1	-	GO:0005515	-	IPR002885; IPR011990	1		MELO3C002525.2	-	-	-	-	1
MELO.jh001196.1	-	GO:0005515	-	IPR015943; IPR001680; IPR017986	1		MELO3C002526.2	GO:0006855; GO:0055085	GO:0015238; GO:0015297	GO:0016020	IPR002528	1
MELO.jh001197.1	-	-	-	-	1		MELO3C002527.2	GO:0048544; GO:0006468	GO:0005524; GO:0004672; GO:0004674; GO:0004713; GO:0016772	-	IPR011009; IPR013320; IPR000858; IPR003609; IPR013227; IPR001245; IPR020635; IPR021820; IPR001480; IPR002290; IPR000719	1
MELO.jh001198.1	-	-	-	-	1		MELO3C002528.2	-	-	-	-	1
MELO.jh001199.1	-	-	-	IPR010264	1		MELO3C002529.2	-	-	-	IPR003609; IPR013227; IPR000858	1
MELO.jh001200.1	-	-	-	IPR010264	1		MELO3C002530.2	GO:0048544; GO:0006468	GO:0004672; GO:0005524; GO:0004674; GO:0004713; GO:0016772	-	IPR011009; IPR013320; IPR000858; IPR003609; IPR000742; IPR020635; IPR021820; IPR001480; IPR013227; IPR000719; IPR002290	1
MELO.jh001201.1	-	-	-	-	1		MELO3C002532.2	GO:0006468; GO:0048544	GO:0004713; GO:0016772; GO:0004672; GO:0005524; GO:0004674	-	IPR003609; IPR000742; IPR000858; IPR011009; IPR013320; IPR000719; IPR002290; IPR001480; IPR021820; IPR020635; IPR001245; IPR013227	1
MELO.jh001202.1	-	-	-	-	1		MELO3C002534.2	GO:0048544; GO:0006468	GO:0004713; GO:0016772; GO:0004672; GO:0005524; GO:0004674	-	IPR013227; IPR001245; IPR020635; IPR001480; IPR021820; IPR002290; IPR000719; IPR011009; IPR013320; IPR000858; IPR000742; IPR003609	1
MELO.jh001203.1	-	-	-	-	1		MELO3C002535.2	GO:0048544; GO:0006468	GO:0004713; GO:0016772; GO:0004672; GO:0005524; GO:0004674	-	IPR000858; IPR011009; IPR013320; IPR003609; IPR000742; IPR001480; IPR021820; IPR020635; IPR001245; IPR013227; IPR000719; IPR002290	1
MELO.jh001205.1	-	-	-	-	1		MELO3C002536.2	GO:0006468; GO:0048544	GO:0004713; GO:0016772; GO:0004672; GO:0005524	-	IPR003609; IPR000858; IPR013320; IPR011009; IPR000719; IPR002290; IPR001480; IPR020635; IPR001245; IPR013227	1
MELO.jh001206.1	-	-	-	-	1		MELO3C002537.2	GO:0006468; GO:0048544	GO:0004672; GO:0005524; GO:0004713; GO:0016772	-	IPR003609; IPR013320; IPR011009; IPR000858; IPR000719; IPR002290; IPR020635; IPR001480; IPR013227; IPR001245	1
MELO.jh001207.1	-	-	-	-	1		MELO3C002538.2	GO:0048544; GO:0006468	GO:0004713; GO:0016772; GO:0005524; GO:0004672	-	IPR001245; IPR013227; IPR001480; IPR020635; IPR002290; IPR000719; IPR000858; IPR013320; IPR011009; IPR003609	1
MELO.jh001208.1	-	GO:0008270	-	IPR024158; IPR007853	2		MELO3C002541.2	GO:0048544; GO:0006468	GO:0004713; GO:0016772; GO:0005524; GO:0004672	-	IPR020635; IPR001480; IPR013227; IPR001245; IPR000719; IPR002290; IPR011009; IPR013320; IPR000858; IPR003609	1
MELO.jh001209.1	-	-	-	-	1		MELO3C002542.2	GO:0006468; GO:0048544	GO:0016772; GO:0004713; GO:0004672; GO:0005524	-	IPR000858; IPR013320; IPR011009; IPR003609; IPR013227; IPR001245; IPR001480; IPR020635; IPR002290; IPR000719	1
MELO.jh001210.1	-	-	-	-	1		MELO3C002543.2	GO:0006468; GO:0048544	GO:0005524; GO:0004672; GO:0004674; GO:0004713; GO:0016772	-	IPR000858; IPR011009; IPR003609; IPR001480; IPR021820; IPR020635; IPR007527; IPR013227; IPR000719; IPR002290	1
MELO.jh001211.1	GO:0055085	-	GO:0016021	IPR011701; IPR020846; IPR016196	2		MELO3C002545.2	-	-	GO:0016020	IPR000620; IPR004853	1
MELO.jh001212.1	-	-	-	-	1		MELO3C002546.2	GO:0006468	GO:0005524; GO:0004672; GO:0004674; GO:0004713; GO:0016772	-	IPR013320; IPR001245; IPR011009; IPR021820; IPR020635; IPR002290; IPR000719	1
MELO.jh001213.1	-	-	-	-	1		MELO3C002548.2	-	GO:0008270	GO:0005622	IPR000315	1
MELO.jh001214.1	-	GO:0000166	-	IPR012677; IPR001623	4		MELO3C002549.2	-	GO:0003676	-	IPR012337; IPR002156	1
MELO.jh001215.1	GO:0015991; GO:0015992; GO:0046034	GO:0005524; GO:0016820	GO:0033180; GO:0033178	IPR005723; IPR000793; IPR000194; IPR022879; IPR027417; IPR004100	1		MELO3C002550.2	-	-	-	IPR008914	1
MELO.jh001216.1	-	-	-	IPR021788	1		MELO3C002551.2	-	GO:0003677; GO:0003682	-	IPR017930; IPR009057; IPR001005	1
MELO.jh001217.1	-	GO:0003824	-	IPR001932; IPR015655	1		MELO3C002552.2	-	-	-	IPR022251	1
MELO.jh001218.1	GO:0006886; GO:0006605	-	GO:0016020	IPR001901	1		MELO3C002553.2	GO:0055085	GO:0022857; GO:0022891	GO:0016020; GO:0016021	IPR016196; IPR003663; IPR020846; IPR005828	1
MELO.jh001219.1	-	-	-	-	1		MELO3C002554.2	-	GO:0005515; GO:0005488	-	IPR016024; IPR011989; IPR000225	1
MELO.jh001220.1	-	-	-	-	1		MELO3C002555.2	GO:0055114	GO:0005509; GO:0016491	-	IPR002048; IPR023753; IPR011992	1
MELO.jh001221.1	GO:0006397	GO:0003723; GO:0000166; GO:0003676	GO:0005634	IPR000504; IPR006509; IPR003954; IPR012677	1		MELO3C002556.2	-	GO:0005515	-	IPR018355; IPR003877; IPR027417; IPR008985	1
MELO.jh001222.1	-	-	-	IPR002938	2		MELO3C002557.2	-	GO:0005515	-	IPR001680; IPR017986; IPR015943	1
MELO.jh001223.1	-	-	-	IPR025558	2		MELO3C002558.2	GO:0008152; GO:0009231	GO:0016787; GO:0008531	-	IPR023465; IPR023214; IPR023468; IPR006439; IPR015865	1
MELO.jh001224.1	-	-	-	IPR002938	1		MELO3C002559.2	GO:0016192	GO:0005515	GO:0016020	IPR010989; IPR006011; IPR000727	1
MELO.jh001225.1	-	-	-	IPR002938	1		MELO3C002560.2	-	-	-	IPR008480; IPR025520	1
MELO.jh001226.1	GO:0042176	GO:0030234; GO:0005515	GO:0000502	IPR013143; IPR011991; IPR013586; IPR000717	1		MELO3C002561.2	-	-	-	IPR005178	1
MELO.jh001227.1	GO:0006810; GO:0006888	-	GO:0005622	IPR011012; IPR006722	2		MELO3C002562.2	GO:0006308	GO:0003676; GO:0016788; GO:0004519	-	IPR003154; IPR008947	1
MELO.jh001228.1	-	-	-	IPR007942	2		MELO3C002563.2	GO:0046854; GO:0006790	GO:0008441	-	IPR000760; IPR006239	1
MELO.jh001229.1	GO:0006810	GO:0005215	GO:0016020	IPR000425; IPR023271	1		MELO3C002564.2	-	-	-	IPR007877	1
MELO.jh001230.1	-	GO:0003676; GO:0046983	-	IPR012337; IPR025525; IPR008906	2		MELO3C002565.2	-	GO:0005515	-	IPR001487	1
MELO.jh001231.1	-	GO:0008080	-	IPR000182; IPR016181	1		MELO3C002566.2	GO:0051013	GO:0005515; GO:0008017	GO:0008352	IPR028021; IPR026962; IPR015943; IPR001680; IPR017986	1
MELO.jh001232.1	GO:0006511	-	-	IPR011333; IPR016073; IPR016072; IPR016897; IPR001232	1		MELO3C002567.2	-	-	-	-	1
MELO.jh001233.1	GO:0055114; GO:0008152	GO:0051287; GO:0016616; GO:0048037	-	IPR006139; IPR016040; IPR006140	2		MELO3C002568.2	-	-	-	-	1
MELO.jh001234.1	GO:0015675; GO:0055085; GO:0006824	GO:0015087; GO:0046872; GO:0015099	GO:0016021	IPR011541	1		MELO3C002569.2	-	-	-	-	1
MELO.jh001235.1	-	-	-	IPR001841	1		MELO3C002570.2	-	GO:0005515	-	IPR006595; IPR013720; IPR024964; IPR006594; IPR013144	1
MELO.jh001236.1	GO:0030001	GO:0046872	-	IPR006121	1		MELO3C002571.2	-	-	-	-	1
MELO.jh001237.1	-	-	-	-	1		MELO3C002572.2	GO:0006508	GO:0004185	-	IPR001563	1
MELO.jh001238.1	-	GO:0005515	-	IPR017986; IPR001680; IPR022052; IPR015943	2		MELO3C002573.2	GO:0006355	GO:0003677	-	IPR003441	1
MELO.jh001239.1	GO:0006355	GO:0043565; GO:0003700	-	IPR004827	2		MELO3C002574.2	GO:0007165	GO:0005515	-	IPR000157	1
MELO.jh001240.1	-	-	-	-	1		MELO3C002575.2	-	-	-	-	1
MELO.jh001241.1	-	GO:0016881	-	IPR000608; IPR016135	2		MELO3C002576.2	GO:0008152; GO:0055114	GO:0004097; GO:0016491	-	IPR002227; IPR008922; IPR022740; IPR022739	1
MELO.jh001242.1	GO:0005975	GO:0030246; GO:0004553; GO:0003824	-	IPR000922; IPR013781; IPR008979; IPR006104; IPR001944; IPR017853	2		MELO3C002578.2	-	-	-	-	1
MELO.jh001243.1	-	-	-	-	1		MELO3C002579.2	GO:0008152; GO:0055114	GO:0016491; GO:0004097	-	IPR022740; IPR022739; IPR008922; IPR002227; IPR016213	1
MELO.jh001244.1	-	GO:0005515	-	IPR008973; IPR018029; IPR000008	1		MELO3C002580.2	GO:0008152; GO:0055114	GO:0004097; GO:0016491	-	IPR022739; IPR022740; IPR002227; IPR008922	1
MELO.jh001245.1	GO:0006979; GO:0055114	GO:0004601; GO:0020037	-	IPR010255; IPR002016	1		MELO3C002581.2	-	-	-	IPR009606	1
MELO.jh001246.1	-	GO:0003677; GO:0003682	-	IPR017930; IPR001005; IPR009057	1		MELO3C002582.2	-	GO:0008378	GO:0005795	IPR007577; IPR007652	1
MELO.jh001247.1	-	-	-	-	1		MELO3C002583.2	-	-	-	IPR013057	1
MELO.jh001249.1	-	-	-	IPR016196; IPR010658	2		MELO3C002584.2	-	-	-	IPR013057	1
MELO.jh001250.1	-	-	-	IPR013057	1		MELO3C002585.2	-	-	-	-	1
MELO.jh001251.1	GO:0006355	GO:0003676; GO:0003677; GO:0008270	-	IPR002059; IPR011129; IPR012340; IPR001878	1		MELO3C002586.2	-	-	-	IPR022771	1
MELO.jh001252.1	-	GO:0008168	-	IPR017182; IPR010286	2		MELO3C002587.2	GO:0006468	GO:0004713; GO:0016772; GO:0005524; GO:0004672	-	IPR002290; IPR000719; IPR013320; IPR011009; IPR001245; IPR020635	1
MELO.jh001253.1	-	GO:0005525	-	IPR027417; IPR005690; IPR006703; IPR024283	2		MELO3C002588.2	-	-	-	-	1
MELO.jh001254.1	-	GO:0016884	-	IPR000120; IPR023631	1		MELO3C002589.2	-	-	-	IPR010378	1
MELO.jh001255.1	-	-	-	-	1		MELO3C002590.2	-	-	-	IPR000644	1
MELO.jh001256.1	-	GO:0016884	-	IPR023631; IPR000120	1		MELO3C002591.2	GO:0006633; GO:0006629; GO:0055114	GO:0016705	GO:0016021	IPR011388; IPR013866; IPR005804	1
MELO.jh001257.1	-	-	-	IPR010433	1		MELO3C002592.2	-	-	-	-	1
MELO.jh001258.1	GO:0015693	GO:0015095	GO:0016020	IPR008521	3		MELO3C002593.2	-	GO:0016810	-	IPR011059	1
MELO.jh001259.1	GO:0006457	GO:0003755	-	IPR002130	1		MELO3C002594.2	GO:0006298; GO:0045005	GO:0003684; GO:0030983; GO:0005524	-	IPR000432; IPR007696; IPR005747; IPR002625; IPR027417	1
MELO.jh001260.1	-	-	-	IPR006041	1		MELO3C002595.2	-	GO:0005515	-	IPR002885; IPR011990	1
MELO.jh001261.1	-	-	GO:0005783	IPR005595	1		MELO3C002596.2	-	GO:0005515	-	IPR011990; IPR002885	1
MELO.jh001262.1	-	-	-	-	1		MELO3C002597.2	-	GO:0005515	-	IPR019734; IPR011990; IPR013026; IPR002885	1
MELO.jh001263.1	-	-	-	-	1		MELO3C002598.2	-	GO:0008270; GO:0005515	-	IPR013083; IPR001841	1
MELO.jh001264.1	-	GO:0003824; GO:0033926	-	IPR008928; IPR024746	1		MELO3C002599.2	-	-	-	-	1
MELO.jh001265.1	GO:0010215; GO:0016049	-	GO:0031225	IPR006918	1		MELO3C002600.2	-	-	-	IPR005735	1
MELO.jh001266.1	-	-	-	-	1		MELO3C002601.2	-	-	-	IPR013078	1
MELO.jh001267.1	GO:0009116	GO:0003824	-	IPR000845; IPR018017	1		MELO3C002602.2	-	-	-	-	1
MELO.jh001268.1	-	GO:0005509	-	IPR011992; IPR002048	1		MELO3C002603.2	GO:0006075	GO:0003843	GO:0016020; GO:0000148	IPR003440; IPR026899	1
MELO.jh001269.1	-	-	-	IPR004345; IPR003676	2		MELO3C002604.2	-	-	-	IPR021319	1
MELO.jh001270.1	-	-	-	-	1		MELO3C002605.2	-	-	-	IPR015425; IPR006852	1
MELO.jh001271.1	-	-	-	IPR003676	1		MELO3C002606.2	GO:0006468	GO:0005524; GO:0004672; GO:0030246; GO:0004713; GO:0016772	-	IPR008985; IPR002290; IPR000719; IPR011009; IPR013320; IPR001220; IPR020635	1
MELO.jh001272.1	-	-	-	-	1		MELO3C002607.2	-	-	-	IPR006502	1
MELO.jh001274.1	-	-	-	IPR003676	1		MELO3C002608.2	-	GO:0046983	-	IPR011598	1
MELO.jh001275.1	-	-	-	IPR003676	1		MELO3C002609.2	GO:0006468	GO:0005524; GO:0004672; GO:0004713; GO:0016772	-	IPR020635; IPR001245; IPR011009; IPR000719; IPR002290	1
MELO.jh001276.1	-	-	-	IPR003676	1		MELO3C002610.2	-	-	-	IPR006041	1
MELO.jh001277.1	-	-	-	IPR003676	1		MELO3C002611.2	-	-	-	IPR008889	1
MELO.jh001278.1	-	-	-	-	1		MELO3C002612.2	-	-	-	IPR019458; IPR018834	1
MELO.jh001279.1	GO:0006950; GO:0006468	GO:0005524; GO:0004672; GO:0016772; GO:0004713	-	IPR014729; IPR013320; IPR020635; IPR006016; IPR011009; IPR000719; IPR002290	1		MELO3C002614.2	-	-	-	-	1
MELO.jh001280.1	-	-	-	IPR003676	2		MELO3C002615.2	-	-	-	-	1
MELO.jh001281.1	-	-	-	IPR003676	1		MELO3C002616.2	GO:0006355	GO:0003677	-	IPR003851	1
MELO.jh001282.1	-	-	-	-	1		MELO3C002617.2	GO:0006355	GO:0003677	-	IPR003851	1
MELO.jh001283.1	-	-	-	IPR003676	1		MELO3C002618.2	-	GO:0003677	GO:0005634	IPR017238; IPR004333	1
MELO.jh001284.1	-	-	-	IPR003676	1		MELO3C002619.2	-	-	-	IPR023395; IPR018108	1
MELO.jh001285.1	-	-	-	-	1		MELO3C002620.2	-	-	-	IPR008406	1
MELO.jh001286.1	-	-	-	IPR003676	1		MELO3C002621.2	-	-	-	-	1
MELO.jh001287.1	-	-	-	IPR003676	1		MELO3C002622.2	-	-	-	IPR024788; IPR025875	1
MELO.jh001288.1	-	-	-	IPR003676	1		MELO3C002623.2	GO:0006355	GO:0003700; GO:0003677	-	IPR001471; IPR016177	1
MELO.jh001289.1	-	-	-	IPR003676	1		MELO3C002624.2	GO:0006355	GO:0003700; GO:0003677	-	IPR001471; IPR016177	1
MELO.jh001290.1	-	-	-	IPR003676	1		MELO3C002625.2	-	-	-	-	1
MELO.jh001292.1	-	-	-	IPR003676	1		MELO3C002626.2	GO:0005975	GO:0004645; GO:0008184; GO:0030170	-	IPR000811; IPR011833	1
MELO.jh001293.1	-	-	-	-	1		MELO3C002627.2	GO:0006468	GO:0005524; GO:0004672; GO:0004713; GO:0016772	-	IPR001611; IPR011009; IPR000719; IPR003591; IPR002290; IPR020635; IPR013210; IPR025875	1
MELO.jh001294.1	-	-	-	IPR003676	1		MELO3C002628.2	GO:0006355	GO:0003677	-	IPR003441	1
MELO.jh001295.1	-	-	-	IPR003676	1		MELO3C002630.2	-	-	-	-	1
MELO.jh001296.1	-	-	-	-	1		MELO3C002631.2	GO:0019478	GO:0016788	GO:0005737	IPR023509; IPR003732	1
MELO.jh001297.1	-	-	-	IPR003676	1		MELO3C002633.2	-	GO:0005524; GO:0003676; GO:0004386	-	IPR011709; IPR014001; IPR027417; IPR001650	1
MELO.jh001298.1	GO:0015986	GO:0015078	GO:0000276	IPR008386	1		MELO3C002635.2	-	-	-	-	1
MELO.jh001299.1	-	-	-	-	1		MELO3C002636.2	-	-	-	IPR017887; IPR005333	1
MELO.jh001300.1	-	-	-	IPR002885	2		MELO3C002637.2	-	GO:0016787	-	IPR015797; IPR000086	1
MELO.jh001301.1	-	-	-	-	1		MELO3C002638.2	-	-	-	-	1
MELO.jh001302.1	GO:0055114; GO:0008033	GO:0017150; GO:0003824; GO:0050660	-	IPR013785; IPR001269; IPR000571	1		MELO3C002639.2	-	-	-	IPR002885; IPR011990	1
MELO.jh001303.1	-	-	-	-	1		MELO3C002640.2	-	-	-	-	1
MELO.jh001304.1	GO:0006355	GO:0043565; GO:0003700	-	IPR004827	1		MELO3C002641.2	-	-	-	IPR025846; IPR026057	1
MELO.jh001305.1	GO:0006355	GO:0003700; GO:0043565	-	IPR004827	1		MELO3C002642.2	-	-	-	IPR002882	1
MELO.jh001306.1	-	-	-	IPR010409	3		MELO3C002643.2	-	GO:0005488	-	IPR016024; IPR011989	1
MELO.jh001307.1	-	-	-	-	1		MELO3C002644.2	-	GO:0046983	-	IPR011598	1
MELO.jh001308.1	-	-	-	IPR023210; IPR001395	2		MELO3C002645.2	-	-	-	IPR024950	1
MELO.jh001309.1	-	-	-	IPR023210; IPR001395	1		MELO3C002646.2	GO:0006355; GO:0006352	GO:0008270	-	IPR013137; IPR000812; IPR013763	1
MELO.jh001310.1	-	-	-	-	1		MELO3C002647.2	GO:0030001	GO:0046872	-	IPR006121	1
MELO.jh001311.1	-	-	-	-	1		MELO3C002648.2	-	-	-	IPR007751	1
MELO.jh001312.1	-	-	-	-	1		MELO3C002649.2	GO:0006355	GO:0003677	-	IPR003851	1
MELO.jh001313.1	-	-	-	-	1		MELO3C002651.2	GO:0030036	-	GO:0005856	IPR028288; IPR003124	1
MELO.jh001314.1	GO:0055085	-	GO:0016021	IPR011701; IPR016196	1		MELO3C002654.2	-	-	-	-	1
MELO.jh001315.1	-	-	-	-	1		MELO3C002655.2	-	-	-	IPR025322	1
MELO.jh001316.1	-	-	-	IPR016040; IPR010099	1		MELO3C002656.2	-	-	-	IPR019587; IPR023393	1
MELO.jh001317.1	-	-	-	-	1		MELO3C002658.2	-	-	-	IPR007789	1
MELO.jh001318.1	GO:0007018	GO:0005524; GO:0003777; GO:0008017	GO:0005871	IPR021881; IPR027640; IPR027417; IPR001752	1		MELO3C002659.2	-	-	-	IPR013210; IPR001611	1
MELO.jh001319.1	-	-	-	-	2		MELO3C002660.2	GO:0006351	GO:0043565	-	IPR025422	1
MELO.jh001320.1	-	-	-	-	1		MELO3C002661.2	GO:0006468; GO:0007165	GO:0004672; GO:0005524; GO:0016772; GO:0004713	-	IPR004041; IPR000719; IPR002290; IPR020636; IPR020635; IPR018451; IPR011009	1
MELO.jh001321.1	-	GO:0003676; GO:0008270	-	IPR001878	1		MELO3C002662.2	GO:0006468	GO:0005524; GO:0004672; GO:0016772; GO:0004713	-	IPR013320; IPR011009; IPR001611; IPR001245; IPR025875; IPR020635; IPR002290; IPR000719; IPR003591	1
MELO.jh001322.1	GO:0006278; GO:0016570; GO:0006352	GO:0008270; GO:0003677; GO:0005515; GO:0003723; GO:0003964	GO:0005634	IPR019787; IPR019835; IPR004343; IPR013083; IPR011011; IPR003169; IPR001965; IPR000571; IPR003121; IPR018144; IPR000477	2		MELO3C002663.2	-	-	-	IPR012479	1
MELO.jh001323.1	GO:0055114	GO:0005506; GO:0009055; GO:0020037; GO:0016705	-	IPR001128	1		MELO3C002664.2	GO:0055085; GO:0006810	GO:0005215	GO:0016020	IPR006043	1
MELO.jh001324.1	-	GO:0003723	-	IPR001890	1		MELO3C002665.2	-	-	-	IPR019378	1
MELO.jh001325.1	GO:0007018	GO:0003777; GO:0008017; GO:0005524	-	IPR013083; IPR027417; IPR001841; IPR001752; IPR027640	1		MELO3C002666.2	GO:0006468	GO:0004713; GO:0016772; GO:0005524; GO:0004672	-	IPR020635; IPR001611; IPR011009; IPR013320; IPR000719; IPR003591; IPR002290	1
MELO.jh001326.1	-	GO:0008270	GO:0005622	IPR000315	3		MELO3C002667.2	GO:0006468	GO:0004713; GO:0016772; GO:0005524; GO:0004672	-	IPR002290; IPR000719; IPR003591; IPR025875; IPR020635; IPR013210; IPR011009; IPR013320; IPR001611	1
MELO.jh001327.1	GO:0032313	GO:0005097	-	IPR000195	1		MELO3C002668.2	GO:0006412	GO:0003735	GO:0005840	IPR002132; IPR022803	1
MELO.jh001328.1	GO:0006950	-	-	IPR014729; IPR006016	1		MELO3C002669.2	GO:0006353	-	-	IPR011112	1
MELO.jh001329.1	-	GO:0005515	-	IPR025886; IPR001810	1		MELO3C002670.2	-	GO:0005515	-	IPR011990; IPR002885	1
MELO.jh001330.1	GO:0006886; GO:0016192	GO:0005198; GO:0005515	GO:0030117; GO:0030126	IPR017986; IPR001680; IPR010714; IPR016391; IPR015943; IPR011048; IPR006692	2		MELO3C002671.2	-	-	-	IPR025875; IPR001611	1
MELO.jh001331.1	-	-	-	-	1		MELO3C002672.2	-	-	-	IPR013083; IPR017896; IPR005150; IPR027934	1
MELO.jh001332.1	GO:0006260	GO:0003677; GO:0005524	-	IPR027417; IPR027925; IPR001208; IPR004039; IPR012340	1		MELO3C002673.2	-	-	-	-	1
MELO.jh001333.1	GO:0015991	GO:0015078	GO:0033179	IPR002490	1		MELO3C002674.2	-	-	-	IPR012881	1
MELO.jh001334.1	GO:0006508	GO:0008234	-	IPR000668; IPR013201; IPR013128	1		MELO3C002675.2	GO:0006355	GO:0003700; GO:0043565	-	IPR003657	1
MELO.jh001335.1	-	GO:0046872; GO:0016787; GO:0003993	-	IPR004843; IPR008963; IPR025733; IPR015914	2		MELO3C002676.2	GO:0006913; GO:0006184; GO:0006886; GO:0007264; GO:0015031; GO:0007165	GO:0003924; GO:0005525	GO:0005622; GO:0016020	IPR003579; IPR001806; IPR002041; IPR005225; IPR027417; IPR003578; IPR020849	1
MELO.jh001336.1	-	GO:0005515; GO:0003677; GO:0008270	-	IPR001965; IPR001025; IPR011011; IPR019787; IPR013083	3		MELO3C002677.2	-	-	-	IPR008979; IPR013857; IPR016040	1
MELO.jh001337.1	-	GO:0003676; GO:0000166	-	IPR003954; IPR012677; IPR000504	2		MELO3C002678.2	GO:0016567	GO:0005515; GO:0004842; GO:0005488	GO:0000151	IPR003613; IPR000225; IPR016024; IPR011989; IPR013083	1
MELO.jh001338.1	-	-	-	-	1		MELO3C002679.2	GO:0006355; GO:0009408	GO:0003700; GO:0043565	GO:0005634	IPR011991; IPR027709; IPR000232; IPR027725	1
MELO.jh001339.1	-	GO:0005515; GO:0008270	-	IPR001841; IPR013083	1		MELO3C002680.2	GO:0006468	GO:0004672; GO:0005524; GO:0016772	-	IPR002290; IPR000719; IPR011009	1
MELO.jh001340.1	-	-	-	IPR016040; IPR008030	1		MELO3C002681.2	-	-	-	IPR008540	1
MELO.jh001341.1	-	-	-	-	1		MELO3C002682.2	-	GO:0046872	-	IPR000306; IPR017455; IPR007461; IPR011011; IPR013083	1
MELO.jh001342.1	-	-	-	-	1		MELO3C002683.2	-	-	-	-	1
MELO.jh001343.1	-	-	-	-	1		MELO3C002684.2	-	-	-	-	1
MELO.jh001344.1	-	-	-	IPR008030; IPR016040	1		MELO3C002685.2	GO:0005975	GO:0004553; GO:0003824	-	IPR012341; IPR001701; IPR008928	1
MELO.jh001345.1	-	-	-	-	1		MELO3C002686.2	GO:0006468	GO:0005524; GO:0004672; GO:0004713; GO:0016772	-	IPR020635; IPR001245; IPR011009; IPR000719; IPR021720; IPR002290	1
MELO.jh001346.1	-	-	-	IPR004252	1		MELO3C002687.2	-	GO:0003924; GO:0005525	-	IPR027417; IPR022812; IPR000375; IPR003130; IPR020850; IPR001401	1
MELO.jh001347.1	-	-	-	IPR008030; IPR016040	1		MELO3C002688.2	-	-	-	-	1
MELO.jh001348.1	GO:0006397	-	-	IPR008409	1		MELO3C002689.2	GO:0006468; GO:0009966	GO:0016772; GO:0004713; GO:0004674; GO:0005515; GO:0005524; GO:0004672	-	IPR002290; IPR000719; IPR020683; IPR011009; IPR002110; IPR020635; IPR016253	1
MELO.jh001349.1	GO:0006662; GO:0045454	GO:0009055; GO:0015035	-	IPR013766; IPR012336; IPR005746	1		MELO3C002690.2	-	GO:0005515; GO:0016772; GO:0008270	-	IPR013083; IPR001841; IPR000719; IPR011009; IPR015943; IPR017986; IPR001680	1
MELO.jh001350.1	-	-	-	-	1		MELO3C002691.2	GO:0006355	GO:0046983; GO:0003700; GO:0003677	GO:0005634	IPR002100; IPR002487	1
MELO.jh001351.1	-	GO:0046983	-	IPR011598	1		MELO3C002692.2	GO:0006629	GO:0016787; GO:0016788	-	IPR001087; IPR013831	1
MELO.jh001352.1	-	-	-	-	1		MELO3C002693.2	-	-	-	-	1
MELO.jh001353.1	-	-	-	-	1		MELO3C002694.2	GO:0005992	GO:0003825; GO:0003824	-	IPR001830; IPR023214; IPR012766; IPR003337	1
MELO.jh001354.1	-	GO:0003682; GO:0003677	-	IPR017877; IPR009057; IPR001005	1		MELO3C002695.2	GO:0008152	GO:0016787	-	IPR013094	1
MELO.jh001355.1	-	GO:0003682; GO:0003677	-	IPR009057; IPR017877; IPR001005	1		MELO3C002696.2	-	-	-	IPR007608	1
MELO.jh001356.1	-	-	-	-	1		MELO3C002697.2	GO:0006281	GO:0003677; GO:0003824; GO:0004518	-	IPR006085; IPR020045; IPR006086; IPR008918; IPR006084	1
MELO.jh001357.1	-	-	-	-	1		MELO3C002698.2	GO:0006413	GO:0003723; GO:0003743	GO:0005737	IPR023398; IPR001040	1
MELO.jh001358.1	-	GO:0003677; GO:0003682	-	IPR001005; IPR009057; IPR017877	2		MELO3C002699.2	-	GO:0005515	-	IPR000108; IPR001452	1
MELO.jh001359.1	-	GO:0003677; GO:0003682	-	IPR017884; IPR009057; IPR001005	1		MELO3C002700.2	-	-	-	-	1
MELO.jh001360.1	-	GO:0003682; GO:0003677	-	IPR001005; IPR017884; IPR009057	1		MELO3C002701.2	-	-	-	-	1
MELO.jh001361.1	-	GO:0003677; GO:0003682	-	IPR017877; IPR009057; IPR001005	1		MELO3C002702.2	-	-	-	IPR008390	1
MELO.jh001362.1	-	-	-	-	1		MELO3C002703.2	GO:0006412	GO:0003735	GO:0005622; GO:0005840	IPR001515	1
MELO.jh001363.1	-	-	-	-	1		MELO3C002704.2	GO:0008152	GO:0016779	-	IPR002618	1
MELO.jh001364.1	-	-	-	-	1		MELO3C002705.2	GO:0006355; GO:0009584; GO:0007165; GO:0018298	GO:0005524; GO:0004871; GO:0005515; GO:0000155	GO:0016020	IPR013767; IPR012129; IPR016132; IPR003018; IPR000014; IPR003594; IPR003661; IPR005467; IPR000700; IPR013654; IPR013515	1
MELO.jh001365.1	GO:0006468	GO:0005524; GO:0004672; GO:0016772; GO:0004713	-	IPR013320; IPR001245; IPR001611; IPR003591; IPR011009; IPR020635; IPR002290; IPR000719	2		MELO3C002706.2	GO:0006396	-	GO:0005622	IPR011990; IPR003107	1
MELO.jh001366.1	-	-	-	-	1		MELO3C002708.2	-	-	-	IPR008892	1
MELO.jh001367.1	-	-	-	-	1		MELO3C002709.2	-	-	-	IPR012946	1
MELO.jh001368.1	-	-	-	-	1		MELO3C002710.2	GO:0006508	GO:0008236; GO:0005515	-	IPR001478; IPR005151; IPR004447	1
MELO.jh001369.1	-	-	-	IPR008803	1		MELO3C002711.2	GO:0030001; GO:0055085	GO:0046873	GO:0016020	IPR002523	1
MELO.jh001370.1	-	-	-	-	1		MELO3C002712.2	GO:0006810	-	-	IPR011012; IPR022775	1
MELO.jh001371.1	GO:0006355	GO:0042393	-	IPR021998; IPR013083; IPR011011	1		MELO3C002713.2	-	GO:0008168	-	IPR004159	1
MELO.jh001372.1	-	-	-	-	1		MELO3C002714.2	GO:0006412	GO:0003735	GO:0005840	IPR021138	1
MELO.jh001373.1	-	-	-	-	1		MELO3C002715.2	GO:0006412	GO:0003735	GO:0005840	IPR001971	1
MELO.jh001374.1	-	-	-	IPR003690	1		MELO3C002716.2	-	GO:0008963	GO:0016021; GO:0016020	IPR018480; IPR000715; IPR003524	1
MELO.jh001375.1	GO:0055114	GO:0009055; GO:0016651; GO:0051536; GO:0051539	GO:0016020	IPR010226; IPR001450; IPR017896	1		MELO3C002717.2	GO:0006457	GO:0051082	GO:0016272	IPR002777; IPR009053	1
MELO.jh001376.1	-	-	-	-	1		MELO3C002718.2	GO:0055085; GO:0006811	GO:0005216	GO:0016020	IPR005821; IPR000595; IPR014710; IPR018490; IPR021789	1
MELO.jh001377.1	-	-	-	IPR011333	1		MELO3C002719.2	GO:0006412	GO:0003735	GO:0005622; GO:0005840	IPR002670; IPR021138; IPR023573	1
MELO.jh001378.1	GO:0006468	GO:0016772; GO:0004713; GO:0004672; GO:0005524	-	IPR011009; IPR002290; IPR000719; IPR020635; IPR013320; IPR001245	1		MELO3C002720.2	-	-	GO:0016021	IPR004877; IPR006593	1
MELO.jh001379.1	GO:0000902; GO:0007010	GO:0003779	-	IPR013912; IPR013992; IPR006599; IPR016098; IPR001837; IPR017901	1		MELO3C002721.2	GO:0006184	GO:0042803; GO:0003924; GO:0005524; GO:0016530; GO:0016151	GO:0005737	IPR012202; IPR004400; IPR027417; IPR003495	1
MELO.jh001380.1	-	GO:0005515	-	IPR001680; IPR017986; IPR016346; IPR015943	3		MELO3C002722.2	GO:0006633; GO:0008152	GO:0016747; GO:0003824	-	IPR014031; IPR016038; IPR014030; IPR016039; IPR020841; IPR017568	1
MELO.jh001381.1	GO:0016192; GO:0006886	GO:0005198; GO:0005488	GO:0030126; GO:0030117	IPR009028; IPR011989; IPR013041; IPR002553; IPR013040; IPR017106; IPR015873; IPR016024	1		MELO3C002723.2	-	GO:0046983; GO:0003677	-	IPR002100	1
MELO.jh001382.1	GO:0015031; GO:0007165; GO:0007264; GO:0006184; GO:0006913; GO:0006886	GO:0005525; GO:0003924	GO:0005622; GO:0016020	IPR003579; IPR027417; IPR002041; IPR003578; IPR020849; IPR001806; IPR005225	1		MELO3C002724.2	-	-	-	IPR009457	1
MELO.jh001383.1	-	GO:0008270; GO:0003677; GO:0005515; GO:0003682	-	IPR017884; IPR009057; IPR001005; IPR011991; IPR000433; IPR007526	2		MELO3C002725.2	-	GO:0005515	-	IPR001440; IPR011990; IPR002893; IPR013026; IPR019734	1
MELO.jh001384.1	GO:0006508	GO:0008234	-	IPR003653	1		MELO3C002726.2	-	-	-	-	1
MELO.jh001385.1	-	-	-	-	1		MELO3C002727.2	GO:0009765	-	GO:0016020	IPR022796; IPR001344; IPR023329	1
MELO.jh001386.1	-	-	-	IPR024489	1		MELO3C002729.2	-	-	-	IPR004853	1
MELO.jh001387.1	-	-	-	-	1		MELO3C002730.2	-	-	-	IPR004853	1
MELO.jh001388.1	-	-	-	-	1		MELO3C002731.2	-	-	-	IPR004853	1
MELO.jh001389.1	-	-	-	IPR004332; IPR018289; IPR001926	2		MELO3C002732.2	-	-	-	IPR012419	1
MELO.jh001390.1	-	-	-	-	1		MELO3C002733.2	GO:0006278; GO:0006397	GO:0003964; GO:0003723	-	IPR024937; IPR000477	1
MELO.jh001391.1	-	-	-	IPR024489	1		MELO3C002734.2	-	-	-	-	1
MELO.jh001392.1	-	GO:0003676; GO:0008270	-	IPR001878	1		MELO3C002735.2	GO:0055114	GO:0016491; GO:0016706	-	IPR005123; IPR026992; IPR027443	1
MELO.jh001393.1	-	-	-	-	1		MELO3C002736.2	-	-	-	IPR008978; IPR015120; IPR007052; IPR007699	1
MELO.jh001394.1	-	-	-	IPR004873	2		MELO3C002737.2	GO:0005975	GO:0003824; GO:0004553	-	IPR013781; IPR000490; IPR017853	1
MELO.jh001396.1	-	-	-	-	1		MELO3C002738.2	GO:0006511	GO:0031625	GO:0031461	IPR019559; IPR016159; IPR011991; IPR016158; IPR001373	1
MELO.jh001397.1	-	GO:0005488; GO:0016772; GO:0016773	-	IPR000403; IPR001263; IPR015433; IPR016024; IPR011009	1		MELO3C002739.2	-	-	-	IPR008480	1
MELO.jh001398.1	-	-	-	IPR027806; IPR026103	1		MELO3C002740.2	-	-	-	IPR003591; IPR001611	1
MELO.jh001399.1	GO:0055085	GO:0022857; GO:0022891	GO:0016020; GO:0016021	IPR005828; IPR016196; IPR003663; IPR020846	1		MELO3C002741.2	-	-	-	IPR018467	1
MELO.jh001400.1	-	-	-	-	1		MELO3C002742.2	-	GO:0005515	-	IPR015916; IPR001810; IPR006652	1
MELO.jh001401.1	-	-	-	-	1		MELO3C002743.2	-	-	-	-	1
MELO.jh001402.1	GO:0055085	GO:0022891; GO:0022857	GO:0016020; GO:0016021	IPR016196; IPR005828; IPR020846; IPR003663	1		MELO3C002744.2	-	-	-	IPR004294	1
MELO.jh001403.1	-	-	-	-	1		MELO3C002745.2	GO:0015991; GO:0015986	GO:0015078	GO:0045263; GO:0033177	IPR002379; IPR000454	1
MELO.jh001404.1	-	GO:0005488	-	IPR011989; IPR000225; IPR016024	1		MELO3C002746.2	GO:0008152	GO:0003824	-	IPR015941; IPR005475; IPR009014; IPR005476	1
MELO.jh001405.1	-	-	-	-	1		MELO3C002747.2	-	-	-	IPR003591; IPR013210; IPR001611	1
MELO.jh001406.1	GO:0055085	GO:0022891; GO:0022857	GO:0016021; GO:0016020	IPR003663; IPR020846; IPR005828; IPR016196	1		MELO3C002748.2	-	-	-	-	1
MELO.jh001407.1	GO:0055114	GO:0016705; GO:0020037; GO:0009055; GO:0005506	-	IPR001128	1		MELO3C002749.2	-	-	-	IPR008480	1
MELO.jh001408.1	-	-	-	-	1		MELO3C002750.2	-	GO:0003824	-	IPR009003	1
MELO.jh001409.1	GO:0055085	GO:0022857; GO:0022891	GO:0016021; GO:0016020	IPR020846; IPR003663; IPR016196; IPR005828	1		MELO3C002751.2	-	-	-	-	1
MELO.jh001410.1	-	-	-	-	1		MELO3C002752.2	-	GO:0003824; GO:0030170; GO:0008483	-	IPR015421; IPR005814; IPR015422; IPR010164; IPR015424	1
MELO.jh001412.1	-	-	-	-	1		MELO3C002753.2	-	GO:0005515	-	IPR001810	1
MELO.jh001414.1	-	-	-	-	1		MELO3C002754.2	-	-	-	IPR017888; IPR017887; IPR005333	1
MELO.jh001415.1	GO:0055085	GO:0022857	GO:0016021	IPR020846; IPR005828; IPR016196	1		MELO3C002755.2	GO:0055085	GO:0022891; GO:0022857	GO:0016020; GO:0016021	IPR005828; IPR020846; IPR003663; IPR016196	1
MELO.jh001416.1	-	-	-	-	1		MELO3C002756.2	GO:0055085	GO:0022857	GO:0016021	IPR005828; IPR020846; IPR016196	1
MELO.jh001417.1	GO:0055085	GO:0022891; GO:0022857	GO:0016020; GO:0016021	IPR016196; IPR005828; IPR020846; IPR003663	1		MELO3C002757.2	GO:0006614	GO:0008312; GO:0030942	GO:0048500; GO:0005786	IPR003210; IPR009018	1
MELO.jh001418.1	-	-	-	-	2		MELO3C002758.2	-	-	-	-	1
MELO.jh001419.1	GO:0055085	GO:0022857; GO:0022891	GO:0016020; GO:0016021	IPR020846; IPR003663; IPR016196; IPR005828	1		MELO3C002759.2	GO:0005975; GO:0006032; GO:0016998	GO:0004568; GO:0008061	-	IPR001002; IPR023346; IPR016283; IPR000726	1
MELO.jh001420.1	-	-	-	-	1		MELO3C002760.2	-	-	-	-	1
MELO.jh001421.1	-	-	-	IPR011611	2		MELO3C002761.2	-	-	-	-	1
MELO.jh001422.1	-	GO:0005515	-	IPR002885; IPR011990	1		MELO3C002762.2	-	GO:0008375	GO:0016020	IPR003406	1
MELO.jh001423.1	-	-	-	IPR003388; IPR005069; IPR008580	2		MELO3C002763.2	-	-	-	-	1
MELO.jh001424.1	-	-	-	IPR008580	1		MELO3C002765.2	-	-	-	-	1
MELO.jh001425.1	-	GO:0016881	-	IPR000608; IPR016135	2		MELO3C002766.2	GO:0007165; GO:0006468	GO:0004672; GO:0005524; GO:0016772; GO:0004713	-	IPR002290; IPR000719; IPR004041; IPR011009; IPR020635; IPR018451; IPR020636	1
MELO.jh001426.1	GO:0008033	GO:0005524	-	IPR002627; IPR027417	1		MELO3C002767.2	-	GO:0008270	GO:0005634	IPR012935	1
MELO.jh001427.1	-	-	-	IPR007749	1		MELO3C002768.2	-	-	-	IPR003690	1
MELO.jh001428.1	GO:0008152	GO:0016746	-	IPR002123	1		MELO3C002769.2	-	-	-	IPR001623	1
MELO.jh001429.1	GO:0006221; GO:0006355	GO:0003883; GO:0003677	-	IPR004468; IPR003441; IPR027417; IPR017456; IPR017926	2		MELO3C002770.2	-	GO:0016787	-	IPR001279	1
MELO.jh001430.1	GO:0006355	GO:0003677	-	IPR003441	1		MELO3C002771.2	GO:0009725; GO:0006355	GO:0003677	GO:0005634	IPR003311; IPR010525; IPR011525; IPR003340; IPR015300	1
MELO.jh001431.1	-	-	-	-	1		MELO3C002772.2	-	-	-	-	1
MELO.jh001432.1	-	-	-	-	1		MELO3C002773.2	GO:0006629	GO:0004806	-	IPR002921	1
MELO.jh001433.1	-	-	-	-	1		MELO3C002774.2	-	-	-	-	1
MELO.jh001434.1	-	-	-	-	1		MELO3C002775.2	GO:0019752	GO:0030170; GO:0003824; GO:0016831	-	IPR015424; IPR015421; IPR002129; IPR015422	1
MELO.jh001435.1	GO:0006352; GO:0016570	GO:0003677; GO:0005515	GO:0005634	IPR004343; IPR003169; IPR019835; IPR003121; IPR018144	2		MELO3C002777.2	-	-	-	-	1
MELO.jh001436.1	-	-	-	-	1		MELO3C002778.2	-	GO:0051087; GO:0005515	-	IPR019955; IPR003103; IPR000626	1
MELO.jh001437.1	-	-	-	-	1		MELO3C002779.2	-	-	-	-	1
MELO.jh001438.1	-	-	-	-	1		MELO3C002780.2	-	-	-	-	1
MELO.jh001439.1	-	-	-	-	1		MELO3C002781.2	GO:0006468	GO:0016772; GO:0004713; GO:0004672; GO:0005524	-	IPR011009; IPR020635; IPR002290; IPR000719	1
MELO.jh001440.1	-	GO:0046872	-	IPR000571	1		MELO3C002782.2	-	-	-	IPR012946	1
MELO.jh001441.1	-	-	-	-	1		MELO3C002784.2	-	-	-	IPR008586	1
MELO.jh001442.1	-	-	-	-	1		MELO3C002785.2	GO:0044237	GO:0050662; GO:0003824	-	IPR001509; IPR016040; IPR010099	1
MELO.jh001443.1	-	-	-	-	1		MELO3C002786.2	GO:0006511	-	-	IPR004854	1
MELO.jh001444.1	GO:0006606	-	GO:0005643	IPR012929; IPR009053	2		MELO3C002787.2	-	-	-	IPR001395; IPR023210	1
MELO.jh001445.1	-	GO:0003677; GO:0003682	-	IPR009057; IPR001005; IPR025756; IPR017930; IPR006447	1		MELO3C002788.2	GO:0006629	GO:0016627	GO:0016021; GO:0005737	IPR001104	1
MELO.jh001446.1	-	-	-	-	1		MELO3C002789.2	-	-	-	-	1
MELO.jh001447.1	-	-	-	-	1		MELO3C002790.2	-	-	-	-	1
MELO.jh001448.1	-	-	-	-	1		MELO3C002791.2	-	-	-	-	1
MELO.jh001449.1	GO:0008152	GO:0016829; GO:0010333; GO:0000287	-	IPR008949; IPR001906; IPR008930; IPR005630	2		MELO3C002793.2	-	GO:0005515; GO:0003676	GO:0005634	IPR015943; IPR017986; IPR004871	1
MELO.jh001450.1	GO:0055114; GO:0006164	GO:0003938; GO:0003824	-	IPR005990; IPR013785; IPR001093	1		MELO3C002794.2	-	-	-	-	1
MELO.jh001451.1	-	-	-	-	1		MELO3C002795.2	-	-	GO:0016020	IPR000620	1
MELO.jh001452.1	-	-	-	IPR012946	2		MELO3C002796.2	-	-	-	IPR006867; IPR006868	1
MELO.jh001453.1	GO:0030001; GO:0071577; GO:0055085	GO:0005385; GO:0046873	GO:0016020; GO:0016021	IPR003689; IPR004698	1		MELO3C002797.2	-	-	-	IPR007117	1
MELO.jh001454.1	-	-	GO:0005634	IPR006671; IPR013763; IPR004367	1		MELO3C002798.2	-	-	-	IPR003690	1
MELO.jh001455.1	-	GO:0005515	-	IPR009060; IPR005176; IPR014764	1		MELO3C002800.2	GO:0006412	GO:0003735	GO:0005840; GO:0005622	IPR001705; IPR011332	1
MELO.jh001456.1	GO:0006952	-	-	IPR003614; IPR008176	1		MELO3C002801.2	GO:0008152	GO:0003824	-	IPR002591; IPR017849; IPR017850	1
MELO.jh001457.1	-	-	-	-	1		MELO3C002802.2	-	-	-	-	1
MELO.jh001458.1	GO:0006006; GO:0055114	GO:0016620; GO:0051287; GO:0050661	-	IPR016040; IPR020829; IPR020828; IPR020831; IPR006424	1		MELO3C002803.2	GO:0006810; GO:0055085	-	GO:0016020	IPR004841	1
MELO.jh001459.1	-	-	-	-	1		MELO3C002805.2	-	-	-	IPR007275; IPR000571	1
MELO.jh001460.1	-	-	-	-	1		MELO3C002806.2	GO:0006904; GO:0016192	-	-	IPR027482; IPR001619	1
MELO.jh001461.1	-	-	-	IPR023346; IPR008258	3		MELO3C002807.2	GO:0006355	GO:0003700; GO:0043565; GO:0003677	-	IPR002913; IPR013978; IPR023393; IPR001356; IPR009057	1
MELO.jh001462.1	GO:0006508	GO:0008234	-	IPR003653	1		MELO3C002808.2	GO:0032312	GO:0008060; GO:0008270; GO:0005515	-	IPR000008; IPR001164; IPR008973; IPR018029	1
MELO.jh001463.1	-	-	-	-	2		MELO3C002809.2	-	-	-	-	1
MELO.jh001464.1	-	-	-	-	1		MELO3C002810.2	-	-	-	-	1
MELO.jh001465.1	-	-	-	IPR005162	1		MELO3C002811.2	-	-	-	-	1
MELO.jh001466.1	GO:0006096	GO:0004618	-	IPR015824; IPR001576; IPR015901	3		MELO3C002812.2	-	-	-	-	1
MELO.jh001467.1	-	-	-	-	1		MELO3C002813.2	GO:0055114; GO:0006098	GO:0050662; GO:0016616; GO:0016491; GO:0004616	-	IPR006115; IPR016040; IPR015815; IPR008927; IPR013328	1
MELO.jh001468.1	-	-	-	IPR004265	1		MELO3C002814.2	GO:0006468	GO:0004672; GO:0005524; GO:0004713; GO:0016772	-	IPR001611; IPR011009; IPR000719; IPR003591; IPR002290; IPR020635; IPR013210; IPR001245	1
MELO.jh001469.1	-	-	-	IPR027357; IPR026791; IPR010703; IPR027007	1		MELO3C002815.2	GO:0042545	GO:0004857; GO:0030599	GO:0005618	IPR011050; IPR006501; IPR012334; IPR000070	1
MELO.jh001470.1	-	-	-	IPR016040	1		MELO3C002816.2	-	GO:0005525	-	IPR006073; IPR012676; IPR012675; IPR004396; IPR027417; IPR023192; IPR013029	1
MELO.jh001471.1	-	-	-	-	1		MELO3C002819.2	-	-	GO:0005852	IPR027512	1
MELO.jh001472.1	GO:0055114; GO:0006979	GO:0004601; GO:0020037	-	IPR010255; IPR002016	2		MELO3C002820.2	-	-	-	-	1
MELO.jh001473.1	-	GO:0005488	-	IPR011989; IPR016024	2		MELO3C002821.2	-	-	-	-	1
MELO.jh001474.1	-	-	-	-	1		MELO3C002822.2	-	GO:0005515	-	IPR000717; IPR027512	1
MELO.jh001475.1	-	-	-	-	1		MELO3C002823.2	-	GO:0005515	-	IPR019734; IPR001440; IPR011990; IPR013026	1
MELO.jh001476.1	-	GO:0005488	-	IPR005612; IPR016024; IPR011989; IPR011501	1		MELO3C002826.2	GO:0006457; GO:0001510	GO:0008173; GO:0008171	-	IPR001179; IPR014720; IPR026610	1
MELO.jh001477.1	-	-	-	IPR003676	1		MELO3C002828.2	GO:0000105; GO:0055114; GO:0008152	GO:0016491; GO:0004399; GO:0051287; GO:0008270	-	IPR012131; IPR016161	1
MELO.jh001478.1	GO:0006468	GO:0016772; GO:0004713; GO:0005524; GO:0004672	-	IPR020635; IPR002290; IPR000719; IPR013320; IPR021720; IPR001245; IPR001611; IPR011009; IPR025875	3		MELO3C002829.2	-	GO:0045735	-	IPR011051; IPR006045; IPR014710	1
MELO.jh001479.1	-	-	-	-	1		MELO3C002830.2	GO:0051258; GO:0006184	GO:0003924; GO:0005525	GO:0043234	IPR018316; IPR003008; IPR000217; IPR023123; IPR008280	1
MELO.jh001480.1	-	-	-	-	1		MELO3C002831.2	-	-	-	IPR002885	1
MELO.jh001481.1	-	-	-	-	1		MELO3C002832.2	-	-	-	-	1
MELO.jh001482.1	-	-	-	-	1		MELO3C002833.2	-	-	-	-	1
MELO.jh001483.1	GO:0006457	GO:0000166; GO:0003755; GO:0008270; GO:0003676	-	IPR000504; IPR002130; IPR012677; IPR001878	1		MELO3C002835.2	GO:0006364	GO:0005515	GO:0032040	IPR001680; IPR017986; IPR013934; IPR015943	1
MELO.jh001484.1	-	GO:0005515	-	IPR010402	1		MELO3C002837.2	-	-	-	-	1
MELO.jh001485.1	-	-	-	-	1		MELO3C002839.2	GO:0055114	GO:0008762; GO:0016614; GO:0003824; GO:0050660; GO:0016491	-	IPR006094; IPR012951; IPR016166; IPR016167; IPR016169	1
MELO.jh001486.1	-	-	-	-	1		MELO3C002841.2	GO:0055114	GO:0008762; GO:0050660; GO:0016491; GO:0003824; GO:0016614	-	IPR006094; IPR016166; IPR012951; IPR016167; IPR016169	1
MELO.jh001487.1	-	-	-	IPR004883	1		MELO3C002842.2	GO:0055114	GO:0003824; GO:0016491; GO:0050660; GO:0016614; GO:0008762	-	IPR012951; IPR016166; IPR006094; IPR016169; IPR016167	1
MELO.jh001488.1	GO:0006508	GO:0008234	-	IPR003653	1		MELO3C002843.2	GO:0055114	GO:0016491; GO:0050660; GO:0003824; GO:0016614; GO:0008762	-	IPR006094; IPR016166; IPR012951; IPR016169	1
MELO.jh001489.1	GO:0006355	GO:0003677	-	IPR003441	1		MELO3C002844.2	GO:0055114	GO:0008762; GO:0003824; GO:0050660; GO:0016491; GO:0016614	-	IPR016167; IPR016169; IPR006094; IPR016166; IPR012951	1
MELO.jh001490.1	-	-	-	IPR024166	3		MELO3C002845.2	GO:0055114	GO:0016614; GO:0003824; GO:0016491; GO:0050660; GO:0008762	-	IPR016166; IPR012951; IPR006094; IPR016169; IPR016167	1
MELO.jh001491.1	-	-	-	IPR001841	1		MELO3C002846.2	GO:0006508	GO:0008234	-	IPR013128; IPR000668	1
MELO.jh001492.1	-	GO:0005515	-	IPR000270	1		MELO3C002849.2	-	-	-	-	1
MELO.jh001493.1	-	-	-	IPR019378	1		MELO3C002850.2	GO:0055114	GO:0016614; GO:0003824; GO:0050660; GO:0016491; GO:0008762	-	IPR012951; IPR016166; IPR006094; IPR016169; IPR016167	1
MELO.jh001494.1	-	-	-	IPR028144	2		MELO3C002851.2	GO:0055114	GO:0008762; GO:0016491; GO:0050660; GO:0003824; GO:0016614	-	IPR016167; IPR016169; IPR006094; IPR016166; IPR012951	1
MELO.jh001495.1	GO:0006075	GO:0003843	GO:0016020; GO:0000148	IPR026953; IPR026899; IPR023175; IPR003440	1		MELO3C002852.2	GO:0055114	GO:0008762; GO:0016614; GO:0050660; GO:0016491; GO:0003824	-	IPR006094; IPR012951; IPR016166; IPR016167; IPR016169	1
MELO.jh001496.1	GO:0006468	GO:0004672; GO:0005524; GO:0016772; GO:0004713	-	IPR020635; IPR002290; IPR000719; IPR011009	3		MELO3C002853.2	GO:0055114	GO:0008762; GO:0003824; GO:0050660; GO:0016491; GO:0016614	-	IPR016167; IPR016169; IPR006094; IPR016166; IPR012951	1
MELO.jh001497.1	GO:0006355	GO:0003700; GO:0043565	-	IPR003657	1		MELO3C002855.2	-	-	-	-	1
MELO.jh001498.1	-	-	-	-	1		MELO3C002856.2	GO:0055114	GO:0008762; GO:0016614; GO:0016491; GO:0050660; GO:0003824	-	IPR012951; IPR016166; IPR006094; IPR016169	1
MELO.jh001499.1	-	-	-	-	1		MELO3C002857.2	-	-	-	-	1
MELO.jh001500.1	-	-	-	-	1		MELO3C002860.2	GO:0055114	GO:0016614; GO:0003824; GO:0050660; GO:0016491; GO:0008762	-	IPR016169; IPR016167; IPR016166; IPR012951; IPR006094	1
MELO.jh001501.1	-	-	-	-	1		MELO3C002861.2	GO:0055114	GO:0003824; GO:0016491; GO:0050660; GO:0016614; GO:0008762	-	IPR012951; IPR016166; IPR006094; IPR016169; IPR016167	1
MELO.jh001502.1	GO:0006075	GO:0003843	GO:0016020; GO:0000148	IPR003440	1		MELO3C002862.2	-	-	-	-	1
MELO.jh001503.1	-	GO:0003843	-	IPR026953	1		MELO3C002863.2	-	-	-	IPR009038; IPR001251; IPR011074	1
MELO.jh001504.1	-	GO:0016772	-	IPR011009	1		MELO3C002865.2	-	-	-	IPR007694; IPR027417; IPR006171	1
MELO.jh001505.1	GO:0006468	GO:0016772; GO:0004672; GO:0005524	-	IPR000719; IPR011009	1		MELO3C002869.2	-	-	-	IPR003690	1
MELO.jh001506.1	-	-	-	IPR021099	2		MELO3C002870.2	-	GO:0046983	-	IPR011598	1
MELO.jh001507.1	-	-	-	-	1		MELO3C002871.2	GO:0006468	GO:0016772; GO:0004672	-	IPR001245; IPR011009; IPR000719	1
MELO.jh001508.1	-	GO:0005515	-	IPR002885; IPR011990	1		MELO3C002872.2	GO:0008152	GO:0016491	-	IPR016040; IPR002198	1
MELO.jh001509.1	-	-	-	IPR012946	2		MELO3C002873.2	-	-	-	IPR025886	1
MELO.jh001510.1	-	-	-	-	1		MELO3C002874.2	-	-	-	IPR025886	1
MELO.jh001511.1	-	-	-	-	1		MELO3C002875.2	GO:0006355	GO:0043565; GO:0003700	-	IPR003657	1
MELO.jh001512.1	GO:0006468	GO:0016772; GO:0004713; GO:0004672; GO:0005524	-	IPR000719; IPR002290; IPR011009; IPR020635	1		MELO3C002876.2	-	-	-	-	1
MELO.jh001513.1	-	GO:0005515; GO:0008270	-	IPR001965; IPR019787; IPR011011; IPR016181; IPR013083	3		MELO3C002877.2	GO:0007165	GO:0043531; GO:0005515	-	IPR002182; IPR027417; IPR000157	1
MELO.jh001514.1	-	-	-	IPR019557	1		MELO3C002878.2	-	GO:0005525; GO:0003924	-	IPR009000; IPR004161; IPR004160; IPR000795; IPR009001; IPR027417	1
MELO.jh001515.1	GO:0000105	GO:0004424	-	IPR020568; IPR000807	3		MELO3C002879.2	-	-	-	IPR009724	1
MELO.jh001516.1	-	-	-	IPR025585	1		MELO3C002880.2	-	-	-	-	1
MELO.jh001517.1	-	-	-	IPR026103; IPR027806	1		MELO3C002881.2	-	-	-	IPR019557	1
MELO.jh001518.1	GO:0031047	-	-	IPR005380	1		MELO3C002884.2	-	-	-	-	1
MELO.jh001519.1	-	-	-	IPR012474	1		MELO3C002885.2	-	GO:0005515	-	IPR027353; IPR001487	1
MELO.jh001520.1	-	-	-	IPR007011	2		MELO3C002886.2	-	GO:0019905	-	IPR026183	1
MELO.jh001521.1	-	-	-	-	1		MELO3C002888.2	GO:0006367	GO:0005524	GO:0005674	IPR011991; IPR003196	1
MELO.jh001522.1	-	-	-	IPR012876	1		MELO3C002890.2	-	GO:0003676; GO:0008270	-	IPR001878	1
MELO.jh001523.1	-	-	-	IPR016196; IPR004324	1		MELO3C002891.2	-	-	-	-	1
MELO.jh001524.1	-	-	-	IPR007650	2		MELO3C002892.2	GO:0006260; GO:0006139	GO:0003676; GO:0003887; GO:0003677; GO:0000166	-	IPR006134; IPR012337; IPR006133; IPR006172	1
MELO.jh001525.1	-	-	-	IPR016140	1		MELO3C002893.2	-	-	-	-	1
MELO.jh001526.1	-	-	-	IPR016140	1		MELO3C002894.2	-	-	-	-	1
MELO.jh001527.1	-	-	-	IPR016140	1		MELO3C002895.2	-	-	-	-	1
MELO.jh001528.1	-	-	-	IPR027417; IPR026127	2		MELO3C002896.2	GO:0001522; GO:0009451	GO:0003723; GO:0009982	-	IPR006145; IPR020103	1
MELO.jh001529.1	-	-	-	-	1		MELO3C002897.2	-	GO:0003677; GO:0003682	-	IPR001005; IPR017884; IPR009057	1
MELO.jh001530.1	-	GO:0003723; GO:0003743	GO:0005850	IPR012340; IPR022967; IPR024054; IPR011488; IPR024055; IPR003029	1		MELO3C002898.2	-	-	-	-	1
MELO.jh001531.1	-	-	-	-	1		MELO3C002899.2	-	-	GO:0016021	IPR018499	1
MELO.jh001532.1	-	-	-	-	1		MELO3C002900.2	-	-	-	IPR013861	1
MELO.jh001533.1	-	-	-	-	1		MELO3C002901.2	-	-	-	-	1
MELO.jh001534.1	GO:0006412	GO:0003735	GO:0015935	IPR005716; IPR000235; IPR023798	1		MELO3C002903.2	-	GO:0008270; GO:0031072; GO:0003676; GO:0051082	-	IPR001878; IPR001305	1
MELO.jh001535.1	-	-	-	-	1		MELO3C002904.2	GO:0005975	GO:0003824; GO:0004553	-	IPR017853; IPR001944; IPR013781	1
MELO.jh001536.1	-	-	-	-	1		MELO3C002906.2	-	GO:0003676	-	IPR002156; IPR012337; IPR011320	1
MELO.jh001537.1	-	-	-	IPR012866; IPR013083	1		MELO3C002907.2	-	-	-	-	1
MELO.jh001538.1	-	-	-	-	1		MELO3C002909.2	-	-	-	-	1
MELO.jh001539.1	-	-	-	-	2		MELO3C002910.2	-	-	GO:0005634	IPR013763; IPR006671; IPR004367	1
MELO.jh001540.1	-	-	-	-	1		MELO3C002911.2	-	-	-	-	1
MELO.jh001541.1	GO:0045454	GO:0009055; GO:0015035	-	IPR002109; IPR012336; IPR011905	1		MELO3C002912.2	-	-	-	-	1
MELO.jh001542.1	-	-	-	-	1		MELO3C002913.2	-	-	-	-	1
MELO.jh001543.1	-	-	-	-	1		MELO3C002914.2	-	-	-	-	1
MELO.jh001544.1	-	-	-	IPR004242	1		MELO3C002915.2	GO:0042545	GO:0030599	GO:0005618	IPR011050; IPR012334; IPR000070	1
MELO.jh001545.1	-	-	-	-	1		MELO3C002916.2	-	-	-	IPR020849	1
MELO.jh001546.1	-	-	-	-	2		MELO3C002917.2	-	-	-	-	1
MELO.jh001547.1	-	-	-	IPR002885	1		MELO3C002919.2	-	-	-	IPR001251; IPR002589	1
MELO.jh001548.1	-	-	-	-	1		MELO3C002920.2	-	-	-	-	1
MELO.jh001549.1	-	-	-	-	1		MELO3C002921.2	-	-	-	-	1
MELO.jh001550.1	-	-	-	-	1		MELO3C002922.2	-	GO:0003993; GO:0046872; GO:0016787	-	IPR004843; IPR008963; IPR025733; IPR015914	1
MELO.jh001551.1	-	-	-	IPR027330	2		MELO3C002923.2	-	-	-	IPR003388	1
MELO.jh001552.1	-	-	-	-	1		MELO3C002925.2	-	-	-	IPR009994	1
MELO.jh001553.1	-	-	-	-	1		MELO3C002926.2	-	-	-	IPR009994	1
MELO.jh001554.1	-	-	-	-	1		MELO3C002928.2	-	-	-	IPR025875; IPR013210; IPR001611; IPR003591	1
MELO.jh001555.1	-	-	-	-	1		MELO3C002929.2	-	-	-	IPR013083; IPR027370; IPR001841	1
MELO.jh001556.1	-	GO:0008168	-	IPR000241; IPR016691	1		MELO3C002930.2	-	GO:0005515	-	IPR020683; IPR002110	1
MELO.jh001557.1	-	-	-	-	1		MELO3C002931.2	GO:0006355	-	GO:0005634	IPR013194; IPR003822	1
MELO.jh001558.1	-	-	-	-	1		MELO3C002934.2	-	GO:0004386; GO:0003676; GO:0008026; GO:0005524; GO:0016818	-	IPR027417; IPR014001; IPR011545; IPR012961; IPR001650	1
MELO.jh001559.1	-	-	-	-	1		MELO3C002936.2	GO:0006508	GO:0008270; GO:0008237; GO:0004222	GO:0031012	IPR002477; IPR006026; IPR001818; IPR024079	1
MELO.jh001560.1	GO:0006468	GO:0005524; GO:0004672	-	IPR000719	1		MELO3C002939.2	-	-	-	IPR001660; IPR013761; IPR021129	1
MELO.jh001561.1	GO:0006334	GO:0003677	GO:0000786; GO:0005634	IPR005818; IPR011991	1		MELO3C002941.2	-	GO:0016866	-	IPR008930; IPR018333	1
MELO.jh001562.1	GO:0007205	GO:0004143	-	IPR001206	1		MELO3C002943.2	-	GO:0016866	-	IPR018333; IPR008930	1
MELO.jh001563.1	-	GO:0000166	-	IPR000504; IPR006630; IPR011991; IPR012677	1		MELO3C002945.2	-	GO:0016866	-	IPR008930; IPR018333	1
MELO.jh001564.1	-	-	-	-	1		MELO3C002946.2	-	-	-	-	1
MELO.jh001565.1	-	-	-	-	1		MELO3C002947.2	-	-	-	IPR007087	1
MELO.jh001566.1	-	-	-	IPR004864	1		MELO3C002948.2	-	-	-	-	1
MELO.jh001567.1	-	-	-	IPR009994	1		MELO3C002949.2	GO:0006468	GO:0004672; GO:0005524; GO:0016772	-	IPR011009; IPR000719; IPR002290	1
MELO.jh001568.1	-	GO:0003676	-	IPR009994; IPR012337	2		MELO3C002950.2	GO:0005975	GO:0004650	-	IPR006626; IPR000743; IPR012334; IPR011050	1
MELO.jh001569.1	-	-	-	-	1		MELO3C002951.2	-	GO:0016853	-	IPR000297	1
MELO.jh001570.1	-	-	-	-	1		MELO3C002952.2	-	-	GO:0016021	IPR004342; IPR004331	1
MELO.jh001571.1	-	-	-	-	1		MELO3C002953.2	-	GO:0008270; GO:0003676; GO:0004527	GO:0005622	IPR027073; IPR001878; IPR017151; IPR004859	1
MELO.jh001572.1	-	-	-	IPR002885; IPR011990	1		MELO3C002957.2	-	-	-	-	1
MELO.jh001573.1	-	-	-	-	1		MELO3C002960.2	GO:0006511	GO:0031625	GO:0031461	IPR011991; IPR016158; IPR014786; IPR001373	1
MELO.jh001574.1	-	-	-	-	1		MELO3C002961.2	GO:0015996	GO:0047746	-	IPR010821	1
MELO.jh001575.1	-	-	-	-	2		MELO3C002962.2	-	-	-	IPR026961; IPR020683	1
MELO.jh001576.1	GO:0055114	GO:0016655	-	IPR018922	1		MELO3C002963.2	-	-	-	-	1
MELO.jh001577.1	-	-	-	-	1		MELO3C002964.2	-	-	-	-	1
MELO.jh001578.1	-	-	-	-	1		MELO3C002965.2	-	-	-	-	1
MELO.jh001579.1	-	-	-	-	1		MELO3C002966.2	-	-	-	IPR016196	1
MELO.jh001580.1	GO:0055114	GO:0005507; GO:0016491	-	IPR008972; IPR011707; IPR001117; IPR011706	1		MELO3C002967.2	GO:0006915	GO:0005509	-	IPR002048; IPR025954; IPR025224; IPR011992	1
MELO.jh001581.1	GO:0006357	GO:0001104	GO:0016592	IPR019403	3		MELO3C002969.2	-	-	-	IPR020683; IPR026961	1
MELO.jh001582.1	-	GO:0008270	-	IPR007527; IPR006564	1		MELO3C002970.2	-	GO:0005515	-	IPR020683; IPR002110	1
MELO.jh001583.1	-	-	-	-	1		MELO3C002971.2	-	-	-	IPR020683	1
MELO.jh001584.1	-	GO:0003723; GO:0033897	-	IPR001568	1		MELO3C002974.2	GO:0032955; GO:0051301	-	-	IPR005527	1
MELO.jh001585.1	-	-	-	-	1		MELO3C002975.2	-	-	-	-	1
MELO.jh001586.1	-	-	-	-	1		MELO3C002976.2	-	-	-	IPR003690	1
MELO.jh001587.1	-	-	-	-	1		MELO3C002978.2	GO:0055114	GO:0008270; GO:0016491	-	IPR011032; IPR002085; IPR020843; IPR013149; IPR016040	1
MELO.jh001588.1	-	-	-	-	1		MELO3C002980.2	GO:0008652	-	-	IPR001048	1
MELO.jh001589.1	-	-	-	-	1		MELO3C002981.2	GO:0006810	-	GO:0016021	IPR009038	1
MELO.jh001590.1	GO:0006508	GO:0008234	-	IPR003653	1		MELO3C002982.2	GO:0005975	GO:0004650	-	IPR006626; IPR012334; IPR000743; IPR011050	1
MELO.jh001592.1	-	GO:0005515	-	IPR011990; IPR002885	2		MELO3C002983.2	-	-	-	-	1
MELO.jh001593.1	GO:0051225	-	GO:0070652	IPR026206	2		MELO3C002984.2	-	-	-	IPR021503	1
MELO.jh001594.1	-	-	-	-	1		MELO3C002985.2	-	-	-	-	1
MELO.jh001595.1	-	-	-	IPR016140	1		MELO3C002986.2	-	-	-	IPR003734	1
MELO.jh001596.1	-	-	-	IPR007493	1		MELO3C002988.2	-	-	-	IPR003690	1
MELO.jh001597.1	-	-	-	-	1		MELO3C002989.2	-	-	-	IPR003590	1
MELO.jh001598.1	GO:0006814	GO:0008508	GO:0016020	IPR002657	2		MELO3C002993.2	-	-	-	-	1
MELO.jh001599.1	-	GO:0005515	-	IPR001715	2		MELO3C002995.2	-	-	-	IPR001623	1
MELO.jh001600.1	-	-	-	-	1		MELO3C002996.2	-	-	-	-	1
MELO.jh001601.1	GO:0015031	-	-	IPR005024	1		MELO3C002999.2	-	-	-	IPR024788	1
MELO.jh001602.1	-	-	-	IPR005202	2		MELO3C003002.2	GO:0006355	GO:0003700; GO:0003677	-	IPR001471; IPR015300; IPR003340; IPR016177	1
MELO.jh001603.1	GO:0051276	GO:0005524; GO:0005515	GO:0005694	IPR027417; IPR010935; IPR003395	2		MELO3C003003.2	-	-	-	-	1
MELO.jh001605.1	-	-	-	-	1		MELO3C003005.2	-	GO:0005515	-	IPR011990; IPR002885	1
MELO.jh001606.1	-	-	-	-	1		MELO3C003007.2	-	-	-	-	1
MELO.jh001607.1	-	-	-	-	1		MELO3C003008.2	-	-	-	-	1
MELO.jh001608.1	-	-	-	IPR024752	1		MELO3C003009.2	-	GO:0003676	-	IPR013087; IPR007087; IPR015880	1
MELO.jh001609.1	-	-	-	-	1		MELO3C003015.2	-	GO:0016853	GO:0009507	IPR009410	1
MELO.jh001610.1	-	-	-	-	1		MELO3C003017.2	-	-	-	-	1
MELO.jh001611.1	-	-	-	-	1		MELO3C003018.2	-	-	-	-	1
MELO.jh001612.1	-	-	-	-	3		MELO3C003021.2	-	-	-	IPR007087	1
MELO.jh001613.1	-	-	-	IPR004330	2		MELO3C003023.2	-	-	-	-	1
MELO.jh001614.1	GO:0009611	GO:0004867	-	IPR000864	1		MELO3C003027.2	-	-	-	IPR009606	1
MELO.jh001615.1	-	GO:0005515; GO:0003774; GO:0005524	GO:0016459	IPR000048; IPR001609; IPR027417	1		MELO3C003028.2	-	-	-	-	1
MELO.jh001616.1	-	GO:0005488	-	IPR016024; IPR004155; IPR011989; IPR027517	2		MELO3C003029.2	-	-	GO:0016020	IPR003691	1
MELO.jh001617.1	-	-	-	IPR004883	1		MELO3C003032.2	GO:0006355	GO:0003677; GO:0003676; GO:0008270	-	IPR001878; IPR011129; IPR002059; IPR012340	1
MELO.jh001618.1	-	-	-	-	1		MELO3C003034.2	-	-	-	-	1
MELO.jh001619.1	-	-	-	-	1		MELO3C003035.2	-	-	-	IPR013057	1
MELO.jh001620.1	GO:0006629	GO:0004806	-	IPR002921	1		MELO3C003037.2	-	-	-	IPR001938	1
MELO.jh001621.1	-	GO:0005515	GO:0005634	IPR004198; IPR003349; IPR003347	2		MELO3C003038.2	-	-	-	IPR005375	1
MELO.jh001622.1	GO:0006508	GO:0008236	GO:0016020	IPR019759; IPR011056; IPR000223; IPR015927	2		MELO3C003040.2	-	-	-	-	1
MELO.jh001623.1	-	-	-	IPR019557	1		MELO3C003042.2	-	-	-	-	1
MELO.jh001624.1	-	-	-	IPR018865	2		MELO3C003043.2	-	GO:0005515	-	IPR011990; IPR002885	1
MELO.jh001625.1	-	-	-	-	1		MELO3C003044.2	-	GO:0003950	-	IPR007087; IPR012317	1
MELO.jh001626.1	GO:0006468	GO:0004674; GO:0004672; GO:0005524; GO:0004713; GO:0016772	-	IPR017892; IPR011009; IPR002290; IPR000719; IPR000961; IPR020635	1		MELO3C003047.2	GO:0006468	GO:0005524; GO:0004672; GO:0016772; GO:0004713	-	IPR000719; IPR002290; IPR020635; IPR011009	1
MELO.jh001627.1	GO:0006814	GO:0008508	GO:0016020	IPR002657	2		MELO3C003048.2	-	GO:0005515	-	IPR002893; IPR001214	1
MELO.jh001628.1	-	-	-	-	1		MELO3C003051.2	-	-	-	-	1
MELO.jh001629.1	GO:0006468	GO:0004672; GO:0005524; GO:0016772; GO:0004713	-	IPR013320; IPR020635; IPR001245; IPR013210; IPR002290; IPR000719; IPR011009	1		MELO3C003052.2	-	-	-	-	1
MELO.jh001630.1	-	-	-	-	1		MELO3C003053.2	-	-	-	-	1
MELO.jh001631.1	-	-	-	-	1		MELO3C003054.2	-	-	-	-	1
MELO.jh001632.1	-	-	-	-	1		MELO3C003055.2	-	GO:0005543; GO:0005515	-	IPR011993; IPR001849; IPR000648	1
MELO.jh001633.1	-	-	-	-	1		MELO3C003056.2	-	-	-	-	1
MELO.jh001635.1	-	-	-	-	1		MELO3C003057.2	GO:0046488	GO:0016307	-	IPR003409; IPR016034; IPR002498; IPR023610; IPR027484; IPR027483; IPR017163	1
MELO.jh001636.1	-	-	-	-	1		MELO3C003058.2	-	-	-	-	1
MELO.jh001637.1	-	-	-	-	1		MELO3C003061.2	GO:0006412	GO:0003676; GO:0003723; GO:0003735	GO:0005622; GO:0005840	IPR027437; IPR001892; IPR010979; IPR019980	1
MELO.jh001638.1	GO:0006508	GO:0008234	-	IPR003653	1		MELO3C003062.2	-	-	-	IPR012677; IPR007201	1
MELO.jh001639.1	-	-	-	IPR022552	1		MELO3C003063.2	-	-	-	-	1
MELO.jh001640.1	-	-	-	-	1		MELO3C003064.2	-	-	-	-	1
MELO.jh001641.1	-	-	-	IPR005162	1		MELO3C003065.2	-	-	-	-	1
MELO.jh001642.1	-	-	-	-	1		MELO3C003066.2	-	-	-	IPR025886	1
MELO.jh001643.1	-	-	-	IPR013083; IPR012866	3		MELO3C003069.2	-	-	-	IPR002885; IPR011990	1
MELO.jh001644.1	-	-	-	-	1		MELO3C003071.2	GO:0006259	GO:0005524; GO:0003824; GO:0003677	GO:0005694	IPR013049; IPR011991; IPR002815	1
MELO.jh001645.1	GO:0015940	GO:0003824; GO:0003864	-	IPR015813; IPR003700	4		MELO3C003072.2	-	-	-	-	1
MELO.jh001646.1	GO:0006508	GO:0008234	-	IPR003653	1		MELO3C003073.2	-	-	-	-	1
MELO.jh001647.1	-	GO:0008270; GO:0003676	-	IPR001878	1		MELO3C003074.2	GO:0046939; GO:0006139	GO:0005524; GO:0019205; GO:0019201; GO:0016776	-	IPR027417; IPR006259; IPR000850	1
MELO.jh001649.1	-	-	-	-	1		MELO3C003075.2	GO:0006355; GO:0000160	GO:0000156; GO:0005515	-	IPR010402; IPR001789; IPR011006	1
MELO.jh001650.1	-	-	-	-	1		MELO3C003076.2	-	-	GO:0016021	IPR022369; IPR005496	1
MELO.jh001651.1	-	GO:0046983; GO:0003676	-	IPR008906; IPR012337	1		MELO3C003077.2	-	-	-	-	1
MELO.jh001652.1	-	-	-	IPR025927	1		MELO3C003078.2	-	-	-	-	1
MELO.jh001653.1	-	-	-	-	1		MELO3C003079.2	-	-	-	-	1
MELO.jh001654.1	-	-	-	IPR005162	1		MELO3C003080.2	-	-	-	-	1
MELO.jh001655.1	-	GO:0005515	-	IPR011990; IPR002885	2		MELO3C003081.2	-	GO:0000166	-	IPR012677	1
MELO.jh001656.1	-	-	-	-	1		MELO3C003082.2	-	-	-	IPR014044; IPR001283	1
MELO.jh001657.1	-	-	-	-	1		MELO3C003083.2	-	-	-	-	1
MELO.jh001658.1	GO:0007067	-	GO:0005681	IPR004123; IPR012336	3		MELO3C003084.2	-	-	-	-	1
MELO.jh001659.1	-	-	-	-	1		MELO3C003085.2	-	-	-	IPR005358	1
MELO.jh001660.1	-	-	-	-	1		MELO3C003086.2	-	-	GO:0016021	IPR009637	1
MELO.jh001661.1	-	-	-	-	1		MELO3C003088.2	-	-	-	IPR023214; IPR007651; IPR026058; IPR013209	1
MELO.jh001662.1	-	-	-	-	1		MELO3C003090.2	-	-	-	-	1
MELO.jh001663.1	-	-	-	-	1		MELO3C003091.2	-	-	-	-	1
MELO.jh001664.1	-	-	-	-	1		MELO3C003092.2	-	GO:0005515	-	IPR020683; IPR027001; IPR002110; IPR027002; IPR026961	1
MELO.jh001665.1	-	-	-	-	1		MELO3C003093.2	-	-	-	IPR012334; IPR011050; IPR002022	1
MELO.jh001666.1	-	-	-	IPR007695; IPR016151	1		MELO3C003094.2	GO:0006887	-	GO:0000145	IPR004140; IPR016159	1
MELO.jh001667.1	-	-	-	-	1		MELO3C003095.2	GO:0030001	GO:0046872	-	IPR006121	1
MELO.jh001668.1	GO:0008152; GO:0005975; GO:0030259	GO:0016758	-	IPR002213; IPR004276	1		MELO3C003096.2	-	-	-	IPR022212; IPR025486	1
MELO.jh001669.1	GO:0006468	GO:0004713; GO:0016772; GO:0004672; GO:0005524	-	IPR001245; IPR020635; IPR001611; IPR000719; IPR002290; IPR011009	2		MELO3C003097.2	-	GO:0005515	-	IPR019734; IPR011990; IPR013105; IPR013026	1
MELO.jh001670.1	-	GO:0005515	-	IPR002885; IPR011990	2		MELO3C003098.2	-	-	-	IPR006476	1
MELO.jh001671.1	-	-	-	-	1		MELO3C003099.2	-	GO:0005515	-	IPR011990; IPR002885	1
MELO.jh001672.1	-	-	-	IPR013103	2		MELO3C003100.2	GO:0009089	GO:0008837	-	IPR001653	1
MELO.jh001674.1	-	GO:0003677	-	IPR015300; IPR003340	1		MELO3C003101.2	GO:0007018	GO:0005524; GO:0008017; GO:0003777	-	IPR001752; IPR027417; IPR027640	1
MELO.jh001675.1	-	-	-	IPR004252	1		MELO3C003103.2	-	-	-	IPR015880; IPR007087	1
MELO.jh001676.1	-	-	-	-	1		MELO3C003104.2	GO:0006415	GO:0016149	GO:0005737	IPR005141; IPR005142; IPR024049; IPR005140; IPR004403	1
MELO.jh001677.1	-	-	-	-	1		MELO3C003105.2	-	-	GO:0016020	IPR000620	1
MELO.jh001678.1	-	-	-	-	1		MELO3C003106.2	GO:0015031; GO:0007264; GO:0007165; GO:0006886; GO:0006184; GO:0006913	GO:0005525; GO:0003924	GO:0005622; GO:0016020	IPR001806; IPR024156; IPR002041; IPR005225; IPR003579; IPR027417; IPR003578; IPR020849	1
MELO.jh001679.1	-	-	-	-	1		MELO3C003107.2	GO:0006796	GO:0000287; GO:0004427	GO:0005737	IPR008162	1
MELO.jh001680.1	GO:0006351; GO:0006355	GO:0003677	GO:0005634	IPR012900	1		MELO3C003108.2	GO:0006334	GO:0046982; GO:0003677	GO:0005634; GO:0000786	IPR009072; IPR002119; IPR007125	1
MELO.jh001681.1	-	-	-	-	1		MELO3C003109.2	-	GO:0003676; GO:0000166	-	IPR000504; IPR012677	1
MELO.jh001682.1	-	-	-	-	2		MELO3C003110.2	GO:0030042	GO:0003779	GO:0015629; GO:0005622	IPR017904; IPR002108	1
MELO.jh001683.1	-	-	-	-	2		MELO3C003111.2	-	GO:0005515	-	IPR011990; IPR002885	1
MELO.jh001685.1	-	-	-	-	1		MELO3C003112.2	-	-	-	-	1
MELO.jh001686.1	-	-	-	-	1		MELO3C003113.2	GO:0006812; GO:0055085	GO:0015299	GO:0016021	IPR006153; IPR014729	1
MELO.jh001687.1	-	-	-	-	1		MELO3C003114.2	-	-	-	-	1
MELO.jh001688.1	-	-	-	-	1		MELO3C003115.2	-	-	-	IPR015216	1
MELO.jh001689.1	-	-	-	-	1		MELO3C003116.2	-	-	-	-	1
MELO.jh001690.1	-	-	-	-	2		MELO3C003117.2	-	-	-	-	1
MELO.jh001691.1	-	-	-	IPR008580	1		MELO3C003118.2	-	-	-	-	1
MELO.jh001692.1	-	-	-	-	1		MELO3C003119.2	-	-	-	IPR013126	1
MELO.jh001693.1	-	-	-	-	1		MELO3C003120.2	-	-	-	-	1
MELO.jh001694.1	GO:0006468	GO:0005524; GO:0004672; GO:0004713; GO:0016772	-	IPR002290; IPR000719; IPR011009; IPR020635; IPR013320	2		MELO3C003121.2	-	-	-	-	1
MELO.jh001695.1	-	-	-	IPR013083	1		MELO3C003122.2	-	-	-	-	1
MELO.jh001696.1	-	GO:0005515; GO:0008270	-	IPR001841; IPR013083; IPR000433	2		MELO3C003123.2	-	GO:0005515	-	IPR013083; IPR001841; IPR020683; IPR002110	1
MELO.jh001697.1	GO:0007050	GO:0004861	GO:0005634	IPR016701; IPR003175	1		MELO3C003124.2	-	-	-	-	1
MELO.jh001698.1	-	-	-	-	1		MELO3C003126.2	-	GO:0005515	-	IPR015943; IPR001680; IPR017986	1
MELO.jh001699.1	-	-	-	IPR025322	1		MELO3C003127.2	-	-	-	-	1
MELO.jh001700.1	GO:0008152	GO:0008168	-	IPR000878; IPR014776; IPR014777	1		MELO3C003128.2	-	-	-	IPR004000	1
MELO.jh001701.1	GO:0006468	GO:0004713; GO:0016772; GO:0005524; GO:0004672	-	IPR011009; IPR001611; IPR003591; IPR013320; IPR001245; IPR024788; IPR002290; IPR000719; IPR020635	1		MELO3C003129.2	-	GO:0016758	GO:0016021	IPR016900	1
MELO.jh001702.1	-	-	-	-	1		MELO3C003130.2	-	-	-	IPR004963	1
MELO.jh001703.1	-	-	-	-	1		MELO3C003131.2	-	GO:0003824	-	IPR001932; IPR015655	1
MELO.jh001704.1	-	-	-	-	1		MELO3C003132.2	-	-	-	-	1
MELO.jh001705.1	-	-	-	-	1		MELO3C003133.2	GO:0006468	GO:0005524; GO:0004672; GO:0004713; GO:0016772	-	IPR002290; IPR000719; IPR011009; IPR013320; IPR020635	1
MELO.jh001706.1	-	-	-	-	1		MELO3C003134.2	-	-	-	IPR014733; IPR007112; IPR009009; IPR007117	1
MELO.jh001707.1	-	-	-	IPR007656	1		MELO3C003135.2	-	GO:0003723; GO:0004540	-	IPR001900	1
MELO.jh001708.1	-	-	-	IPR011074; IPR001251	1		MELO3C003137.2	-	-	-	IPR016040	1
MELO.jh001709.1	-	GO:0005515	-	IPR002885; IPR011990	1		MELO3C003138.2	GO:0008152	GO:0016787	-	IPR006439; IPR010237; IPR023214	1
MELO.jh001710.1	-	GO:0003677	-	IPR001005; IPR017877; IPR013999; IPR009057; IPR014012	1		MELO3C003139.2	GO:0030163; GO:0006508	GO:0017111; GO:0008270; GO:0000166; GO:0005524; GO:0004222	GO:0016021; GO:0016020	IPR000642; IPR005936; IPR003959; IPR003593; IPR011546; IPR027417	1
MELO.jh001711.1	-	-	-	IPR006578; IPR017877	1		MELO3C003140.2	GO:0006355	GO:0003700; GO:0043565	-	IPR003657	1
MELO.jh001712.1	-	-	-	-	1		MELO3C003141.2	-	-	-	-	1
MELO.jh001713.1	-	-	-	IPR009829	1		MELO3C003142.2	-	-	-	-	1
MELO.jh001714.1	-	-	-	IPR007513	1		MELO3C003143.2	-	GO:0005488	-	IPR016024; IPR011989; IPR000357	1
MELO.jh001715.1	-	-	-	IPR010264	1		MELO3C003144.2	-	-	-	IPR001938	1
MELO.jh001716.1	-	-	-	-	1		MELO3C003145.2	-	-	GO:0005634	IPR006671; IPR013763; IPR014400; IPR004367	1
MELO.jh001718.1	-	-	-	-	1		MELO3C003146.2	GO:0006468	GO:0004672; GO:0005524; GO:0030246; GO:0004713; GO:0016772	-	IPR008985; IPR002290; IPR000719; IPR011009; IPR013320; IPR020635; IPR001220	1
MELO.jh001719.1	-	-	-	-	1		MELO3C003147.2	GO:0006468	GO:0030246; GO:0004672; GO:0005524; GO:0016772; GO:0004713	-	IPR013320; IPR011009; IPR020635; IPR001220; IPR008985; IPR002290; IPR000719	1
MELO.jh001720.1	-	-	-	-	1		MELO3C003148.2	-	-	-	IPR007700; IPR021864	1
MELO.jh001721.1	GO:0006397	-	-	IPR016654; IPR006649; IPR001163; IPR010920	1		MELO3C003149.2	-	-	-	IPR015880; IPR007087	1
MELO.jh001723.1	-	-	-	-	1		MELO3C003150.2	-	-	-	IPR009091	1
MELO.jh001724.1	-	-	-	-	1		MELO3C003151.2	-	-	-	-	1
MELO.jh001725.1	-	-	-	-	1		MELO3C003153.2	GO:0006468	GO:0030247; GO:0004713; GO:0016772; GO:0004672; GO:0005524	-	IPR000719; IPR002290; IPR020635; IPR011009; IPR013320; IPR025287	1
MELO.jh001726.1	GO:0016255	-	GO:0042765	IPR007245	1		MELO3C003154.2	-	-	-	IPR006702	1
MELO.jh001727.1	-	-	-	-	1		MELO3C003155.2	-	-	-	IPR001395; IPR023210	1
MELO.jh001728.1	-	GO:0005515	-	IPR021129; IPR001660; IPR013761	1		MELO3C003156.2	-	-	-	IPR023210; IPR001395	1
MELO.jh001729.1	GO:0046836	GO:0017089; GO:0051861	GO:0005737	IPR014830	1		MELO3C003157.2	-	-	-	IPR023210; IPR001395	1
MELO.jh001730.1	-	-	-	-	1		MELO3C003158.2	-	-	-	IPR023210; IPR001395	1
MELO.jh001731.1	-	GO:0003677; GO:0003676	-	IPR012337; IPR003656	2		MELO3C003159.2	-	-	-	IPR002219	1
MELO.jh001733.1	-	-	-	-	1		MELO3C003160.2	-	-	-	IPR004146	1
MELO.jh001734.1	-	-	-	IPR008700	2		MELO3C003161.2	-	-	-	IPR004146	1
MELO.jh001735.1	GO:0006270	-	-	IPR003874	1		MELO3C003162.2	-	-	-	-	1
MELO.jh001736.1	GO:0006633	GO:0016790	-	IPR002864	2		MELO3C003163.2	-	-	-	IPR004146	1
MELO.jh001737.1	GO:0006278	GO:0003964; GO:0003723	-	IPR009834; IPR000477	3		MELO3C003164.2	GO:0055114	GO:0047134	-	IPR004146; IPR011424	1
MELO.jh001738.1	-	-	-	IPR010264	2		MELO3C003165.2	GO:0006223	GO:0004845	-	IPR005765	1
MELO.jh001739.1	-	-	-	-	1		MELO3C003167.2	-	-	-	-	1
MELO.jh001740.1	GO:0006457	GO:0003755	-	IPR002130	1		MELO3C003168.2	-	-	-	-	1
MELO.jh001741.1	-	GO:0005524; GO:0005515; GO:0003677	-	IPR000330; IPR027417; IPR002083; IPR008974	1		MELO3C003169.2	-	-	-	-	1
MELO.jh001742.1	-	GO:0016747	-	IPR003480; IPR023213	1		MELO3C003171.2	GO:0006810	GO:0005215	GO:0016020	IPR016196; IPR000109	1
MELO.jh001743.1	-	-	-	-	1		MELO3C003172.2	-	-	-	IPR006460	1
MELO.jh001744.1	-	-	-	-	1		MELO3C003173.2	GO:0051603; GO:0006511	GO:0004298; GO:0004175	GO:0019773; GO:0005839	IPR001353; IPR023332; IPR000426	1
MELO.jh001745.1	-	-	-	-	1		MELO3C003174.2	-	-	-	IPR023395; IPR018108	1
MELO.jh001746.1	-	-	-	-	1		MELO3C003175.2	GO:0006355	GO:0003700; GO:0043565; GO:0003677	-	IPR009057; IPR006563; IPR001356; IPR008422	1
MELO.jh001747.1	GO:0042545	GO:0004857; GO:0030599	GO:0005618	IPR006501; IPR011050; IPR000070; IPR012334	1		MELO3C003177.2	GO:0006810	GO:0005215	GO:0016020	IPR016196; IPR000109	1
MELO.jh001748.1	-	-	-	-	1		MELO3C003178.2	-	-	-	-	1
MELO.jh001749.1	GO:0042545	GO:0030599	GO:0005618	IPR012334; IPR000070; IPR011050	1		MELO3C003179.2	-	-	-	IPR025558	1
MELO.jh001750.1	-	GO:0003676; GO:0008270	-	IPR001878	1		MELO3C003181.2	-	-	-	-	1
MELO.jh001751.1	-	GO:0016747	-	IPR003480; IPR023213	1		MELO3C003183.2	-	-	-	-	1
MELO.jh001752.1	GO:0006508	GO:0008234	-	IPR003653	1		MELO3C003184.2	-	-	-	-	1
MELO.jh001753.1	-	-	-	-	1		MELO3C003185.2	-	-	-	IPR021625	1
MELO.jh001754.1	-	-	-	-	1		MELO3C003186.2	-	-	-	-	1
MELO.jh001755.1	GO:0046654	GO:0003934	GO:0005737	IPR001474; IPR020602	1		MELO3C003187.2	-	GO:0005089	-	IPR005512	1
MELO.jh001756.1	-	-	-	IPR006073; IPR027417	3		MELO3C003188.2	-	GO:0005515	-	IPR012336; IPR004046; IPR004045; IPR010987; IPR017933	1
MELO.jh001757.1	GO:0055114	GO:0008270; GO:0016747; GO:0016491	-	IPR011032; IPR002085; IPR013154; IPR016040; IPR020843	1		MELO3C003192.2	-	GO:0005515	-	IPR012336; IPR004046; IPR010987; IPR017933; IPR004045	1
MELO.jh001758.1	-	-	-	IPR004252	1		MELO3C003193.2	GO:0008152	GO:0016758	-	IPR002213	1
MELO.jh001759.1	GO:0055114	GO:0008270; GO:0016491; GO:0016747	-	IPR011032; IPR013154; IPR002085; IPR016040; IPR020843	2		MELO3C003195.2	-	-	-	IPR002068; IPR008978	1
MELO.jh001760.1	-	-	-	-	1		MELO3C003197.2	GO:0035434	GO:0005375	GO:0016021	IPR007274	1
MELO.jh001761.1	-	-	-	-	1		MELO3C003198.2	GO:0006457	GO:0005515	-	IPR023566; IPR001440; IPR013026; IPR011990; IPR019734; IPR001179	1
MELO.jh001762.1	-	-	-	IPR008479	1		MELO3C003199.2	-	-	-	-	1
MELO.jh001763.1	-	-	-	-	1		MELO3C003200.2	-	GO:0005515	-	IPR010987; IPR017933; IPR004045; IPR012336; IPR004046	1
MELO.jh001764.1	-	GO:0016757	-	IPR002495	1		MELO3C003201.2	-	GO:0005515	-	IPR004046; IPR012336; IPR010987; IPR017933; IPR004045	1
MELO.jh001765.1	GO:0055114	GO:0005506; GO:0009055; GO:0020037; GO:0016705	-	IPR001128	1		MELO3C003202.2	GO:0005975	GO:0003824; GO:0004553	-	IPR013781; IPR017853; IPR001944	1
MELO.jh001766.1	-	-	-	-	1		MELO3C003204.2	GO:0008152	GO:0016758	-	IPR002213	1
MELO.jh001768.1	-	-	-	IPR012643	1		MELO3C003205.2	-	GO:0005524	-	IPR018955; IPR003594	1
MELO.jh001769.1	GO:0006355	GO:0003700; GO:0003677	-	IPR016177; IPR001471	2		MELO3C003206.2	-	-	-	IPR004853	1
MELO.jh001770.1	-	-	-	IPR003397	1		MELO3C003207.2	-	-	-	-	1
MELO.jh001771.1	-	GO:0003824	-	IPR009003	1		MELO3C003208.2	-	GO:0003677; GO:0005515	GO:0005634	IPR027417; IPR005559; IPR013783; IPR014756; IPR020683; IPR000048; IPR002110	1
MELO.jh001772.1	-	-	-	IPR008217	1		MELO3C003209.2	-	-	-	-	1
MELO.jh001773.1	-	-	-	IPR008217	1		MELO3C003210.2	-	-	-	IPR025749	1
MELO.jh001774.1	-	-	-	-	1		MELO3C003211.2	GO:0006468	GO:0004713; GO:0016772; GO:0004672; GO:0005524; GO:0005515	-	IPR002290; IPR000719; IPR011990; IPR011009; IPR001245; IPR020635	1
MELO.jh001775.1	-	-	-	-	1		MELO3C003212.2	-	GO:0003677; GO:0003682	-	IPR001005; IPR017930; IPR009057	1
MELO.jh001776.1	-	-	-	IPR025558	1		MELO3C003213.2	GO:0046274; GO:0055114	GO:0016491; GO:0005507; GO:0052716	GO:0048046	IPR001117; IPR011706; IPR017761; IPR008972; IPR011707	1
MELO.jh001777.1	-	-	-	-	1		MELO3C003214.2	GO:0005975	GO:0042132; GO:0042578	-	IPR000146	1
MELO.jh001778.1	-	-	-	-	1		MELO3C003215.2	GO:0005975	GO:0042578; GO:0042132	-	IPR000146	1
MELO.jh001779.1	GO:0006468	GO:0004713; GO:0016772; GO:0005524; GO:0004672	-	IPR020635; IPR011009; IPR000719; IPR002290	1		MELO3C003216.2	GO:0006355	-	-	IPR006645; IPR008991; IPR014722	1
MELO.jh001780.1	-	-	-	-	1		MELO3C003217.2	-	GO:0030246	-	IPR008985; IPR013320; IPR001220	1
MELO.jh001781.1	-	-	-	IPR006502	1		MELO3C003218.2	GO:0006184; GO:0007017; GO:0051258	GO:0003924; GO:0005525	GO:0005874; GO:0043234	IPR003008; IPR018316; IPR008280; IPR000217; IPR023123	1
MELO.jh001782.1	-	-	-	-	1		MELO3C003219.2	-	-	-	-	1
MELO.jh001783.1	-	-	-	-	1		MELO3C003220.2	-	-	-	IPR023395; IPR018108	1
MELO.jh001784.1	-	-	-	-	1		MELO3C003221.2	GO:0006633	GO:0003989	GO:0009317	IPR001095; IPR011763	1
MELO.jh001785.1	-	-	-	-	1		MELO3C003222.2	GO:0006470; GO:0006370; GO:0006397	GO:0008138; GO:0004484	-	IPR017074; IPR001339; IPR020422; IPR000340; IPR000387; IPR013846; IPR012310; IPR012340	1
MELO.jh001787.1	GO:0006886; GO:0016192	GO:0005198	GO:0030117	IPR006692	1		MELO3C003223.2	-	-	-	IPR027295; IPR013517	1
MELO.jh001788.1	-	GO:0005515	-	IPR022591; IPR019955; IPR009067; IPR001487; IPR000626	1		MELO3C003224.2	-	GO:0005515	-	IPR017986; IPR001680; IPR015943	1
MELO.jh001789.1	-	-	-	-	1		MELO3C003225.2	-	-	-	IPR008004	1
MELO.jh001790.1	-	-	-	-	1		MELO3C003226.2	-	GO:0005515	-	IPR011990; IPR002885	1
MELO.jh001791.1	-	-	-	-	1		MELO3C003227.2	-	-	-	-	1
MELO.jh001793.1	-	-	-	-	1		MELO3C003228.2	GO:0055114; GO:0046274	GO:0052716; GO:0005507; GO:0016491	GO:0048046	IPR008972; IPR011707; IPR017761; IPR011706; IPR001117	1
MELO.jh001794.1	-	-	-	IPR013126	1		MELO3C003229.2	-	GO:0003682; GO:0003677	-	IPR006447; IPR017884; IPR001005; IPR017930; IPR009057	1
MELO.jh001795.1	-	-	-	-	1		MELO3C003230.2	-	GO:0016747	-	IPR023213; IPR003480	1
MELO.jh001796.1	-	GO:0046983	-	IPR011598	3		MELO3C003231.2	-	-	-	-	1
MELO.jh001797.1	-	-	-	-	1		MELO3C003232.2	-	-	-	-	1
MELO.jh001798.1	-	-	-	IPR004158	1		MELO3C003233.2	GO:0006468	GO:0005524; GO:0004672; GO:0016772; GO:0004713	-	IPR000719; IPR002290; IPR020635; IPR011009	1
MELO.jh001799.1	-	-	-	IPR013103	1		MELO3C003237.2	-	GO:0000166; GO:0003676	-	IPR000571; IPR012677; IPR000504	1
MELO.jh001800.1	-	-	-	-	1		MELO3C003238.2	GO:0009765	-	GO:0016020	IPR001344; IPR023329; IPR022796	1
MELO.jh001801.1	-	-	-	-	1		MELO3C003239.2	-	-	-	IPR004910	1
MELO.jh001802.1	-	-	-	-	2		MELO3C003241.2	-	-	-	-	1
MELO.jh001803.1	GO:0006457	GO:0005515	-	IPR013026; IPR013105; IPR023566; IPR001179; IPR011990; IPR019734	2		MELO3C003242.2	GO:0016192; GO:0006886	GO:0005198	GO:0030132; GO:0030130	IPR000996	1
MELO.jh001804.1	GO:0006457	-	-	IPR001179; IPR023566	1		MELO3C003243.2	-	GO:0005515	-	IPR014720; IPR023214; IPR004274	1
MELO.jh001805.1	GO:0032313	GO:0005097	-	IPR000195	2		MELO3C003244.2	-	-	-	-	1
MELO.jh001806.1	-	-	-	-	3		MELO3C003245.2	-	-	-	-	1
MELO.jh001807.1	GO:0006418; GO:0006421	GO:0000166; GO:0005524; GO:0004816; GO:0004812	GO:0005737	IPR004364; IPR018150; IPR004522	1		MELO3C003246.2	-	GO:0004527; GO:0003676	-	IPR012337; IPR013520; IPR006055	1
MELO.jh001808.1	GO:0007165; GO:0015031; GO:0006886; GO:0007264; GO:0006184; GO:0006913	GO:0003924; GO:0005525	GO:0005622; GO:0016020	IPR020849; IPR003578; IPR027417; IPR002041; IPR003579; IPR005225; IPR001806	2		MELO3C003247.2	-	-	-	-	1
MELO.jh001809.1	GO:0006629	GO:0004806	-	IPR027417; IPR002921	1		MELO3C003249.2	GO:0006886	-	GO:0005622	IPR018205; IPR004152; IPR008942; IPR002014	1
MELO.jh001810.1	-	-	-	-	1		MELO3C003251.2	GO:0055114	GO:0008270; GO:0016491	-	IPR013149; IPR002085; IPR020843; IPR016040; IPR013154; IPR011032	1
MELO.jh001811.1	-	-	-	IPR017214; IPR005018; IPR006593	3		MELO3C003252.2	-	-	-	-	1
MELO.jh001812.1	-	-	-	-	1		MELO3C003253.2	-	GO:0003723	-	IPR009019; IPR004088	1
MELO.jh001813.1	-	-	-	IPR017214; IPR005018	1		MELO3C003254.2	-	-	-	-	1
MELO.jh001814.1	-	-	-	-	1		MELO3C003255.2	GO:0006468	GO:0004713; GO:0016772; GO:0005524; GO:0004672	-	IPR011009; IPR020635; IPR002290; IPR000719	1
MELO.jh001815.1	-	-	-	IPR021714	1		MELO3C003259.2	GO:0008654	GO:0004609; GO:0005509	-	IPR005221; IPR011992; IPR002048; IPR003817	1
MELO.jh001816.1	-	-	-	-	1		MELO3C003260.2	-	-	-	-	1
MELO.jh001817.1	-	GO:0005515	-	IPR015943; IPR017986; IPR001680	1		MELO3C003261.2	-	GO:0003924; GO:0005525	-	IPR027417; IPR000640; IPR009022; IPR004161; IPR027518; IPR005225; IPR013842; IPR006297; IPR009000; IPR000795	1
MELO.jh001818.1	-	GO:0003677; GO:0005524	-	IPR000330; IPR027417	1		MELO3C003262.2	-	-	-	IPR012474	1
MELO.jh001819.1	-	GO:0003676; GO:0000166	-	IPR012677; IPR000504	1		MELO3C003263.2	GO:0006888	-	GO:0005801; GO:0016021; GO:0000139	IPR023601	1
MELO.jh001820.1	-	-	-	IPR007135	1		MELO3C003264.2	-	-	-	IPR019557	1
MELO.jh001821.1	GO:0032259	GO:0003723; GO:0008168	-	IPR002942; IPR002877; IPR004538	1		MELO3C003265.2	GO:0008152	GO:0003824; GO:0005524; GO:0016874	-	IPR011764; IPR013816; IPR005481; IPR016185; IPR004549; IPR011054; IPR011761; IPR005482; IPR013815; IPR005479	1
MELO.jh001822.1	-	-	-	IPR001763	1		MELO3C003267.2	-	-	-	-	1
MELO.jh001823.1	-	-	-	IPR012474	1		MELO3C003268.2	-	-	-	-	1
MELO.jh001824.1	-	GO:0005524; GO:0017111; GO:0000166; GO:0016887	-	IPR003439; IPR003593; IPR027417	1		MELO3C003269.2	-	GO:0000049	-	IPR012340; IPR002547	1
MELO.jh001825.1	GO:0006355	GO:0003677	-	IPR003441	1		MELO3C003271.2	-	-	-	-	1
MELO.jh001826.1	-	-	-	-	1		MELO3C003272.2	-	-	-	-	1
MELO.jh001827.1	-	-	-	-	1		MELO3C003274.2	-	-	-	-	1
MELO.jh001828.1	-	-	-	-	1		MELO3C003275.2	GO:0055114; GO:0006979	GO:0020037; GO:0004601	-	IPR002016; IPR010255	1
MELO.jh001829.1	-	-	-	IPR009039; IPR004518; IPR011394	1		MELO3C003277.2	GO:0055114; GO:0006725	GO:0016701; GO:0008270; GO:0008198; GO:0016491	-	IPR004183; IPR014436	1
MELO.jh001830.1	-	-	-	-	1		MELO3C003278.2	-	GO:0008270; GO:0005515	-	IPR001965; IPR013083; IPR011011; IPR019787	1
MELO.jh001831.1	-	-	-	IPR003738	2		MELO3C003279.2	-	-	-	-	1
MELO.jh001832.1	GO:0006508	GO:0008234	-	IPR003653	1		MELO3C003280.2	GO:0055114; GO:0006006	GO:0050661; GO:0004345	-	IPR001282; IPR022675; IPR022674; IPR016040	1
MELO.jh001833.1	-	-	-	-	1		MELO3C003281.2	-	-	-	-	1
MELO.jh001835.1	-	-	-	-	1		MELO3C003282.2	-	-	-	IPR008429	1
MELO.jh001836.1	-	-	-	-	1		MELO3C003283.2	-	-	-	-	1
MELO.jh001837.1	-	-	-	-	1		MELO3C003284.2	-	-	-	IPR023210; IPR001395	1
MELO.jh001838.1	-	-	-	-	1		MELO3C003285.2	-	-	-	IPR008889	1
MELO.jh001839.1	-	-	-	-	1		MELO3C003286.2	GO:0006468	GO:0005524; GO:0004672; GO:0004713; GO:0016772	-	IPR000719; IPR002290; IPR020635; IPR011009	1
MELO.jh001840.1	-	-	-	-	1		MELO3C003287.2	-	-	-	-	1
MELO.jh001842.1	-	-	-	-	1		MELO3C003289.2	-	-	-	-	1
MELO.jh001843.1	-	-	-	IPR003690	1		MELO3C003290.2	GO:0006468	GO:0016772; GO:0004713; GO:0004672; GO:0005524	-	IPR020635; IPR011009; IPR000719; IPR002290	1
MELO.jh001844.1	GO:0006468	GO:0030246; GO:0016772; GO:0004713; GO:0004672; GO:0005524	-	IPR013320; IPR020635; IPR011009; IPR002290; IPR008985; IPR001220; IPR000719	1		MELO3C003291.2	-	-	-	IPR006876	1
MELO.jh001845.1	GO:0055114	GO:0047134	-	IPR004146; IPR011424	1		MELO3C003292.2	-	-	-	IPR019410	1
MELO.jh001846.1	-	GO:0008270	-	IPR018289; IPR004330; IPR006564; IPR007527	1		MELO3C003294.2	GO:0055085; GO:0006812; GO:0006816	GO:0015369; GO:0008324	GO:0016021	IPR004713; IPR004837; IPR004798	1
MELO.jh001847.1	GO:0030244	GO:0016760	GO:0016020	IPR013083; IPR005150	1		MELO3C003295.2	-	-	-	IPR023395; IPR018108	1
MELO.jh001848.1	-	-	-	IPR014476; IPR005175	1		MELO3C003296.2	-	-	-	IPR006968	1
MELO.jh001849.1	GO:0055114; GO:0008299; GO:0015936	GO:0050661; GO:0050662; GO:0004420; GO:0016616	GO:0016021	IPR009023; IPR023074; IPR002202; IPR023282; IPR004554; IPR009029	1		MELO3C003298.2	-	-	-	IPR009071	1
MELO.jh001850.1	-	-	-	-	1		MELO3C003299.2	-	-	-	IPR013057	1
MELO.jh001851.1	GO:0032012	GO:0005086; GO:0005488	-	IPR015403; IPR023394; IPR000904; IPR011989; IPR016024	1		MELO3C003300.2	-	-	-	-	1
MELO.jh001852.1	GO:0006418; GO:0043039; GO:0006424	GO:0016876; GO:0005524; GO:0000166; GO:0004818; GO:0000049; GO:0004812	GO:0005737	IPR000924; IPR004527; IPR020061; IPR008925; IPR020058; IPR014729; IPR020751	1		MELO3C003302.2	GO:0051260	-	-	IPR011333; IPR003131	1
MELO.jh001853.1	-	-	-	-	2		MELO3C003304.2	-	-	-	IPR007518	1
MELO.jh001854.1	-	-	-	IPR014733; IPR007112; IPR007117; IPR009009	1		MELO3C003305.2	-	-	-	-	1
MELO.jh001855.1	-	-	-	-	1		MELO3C003306.2	-	-	-	IPR006766	1
MELO.jh001856.1	-	-	-	-	1		MELO3C003307.2	-	-	-	IPR006766	1
MELO.jh001857.1	-	-	-	-	1		MELO3C003308.2	-	-	-	IPR011611	1
MELO.jh001858.1	-	-	-	-	1		MELO3C003309.2	-	-	-	-	1
MELO.jh001859.1	GO:0005975	GO:0004650	-	IPR012334; IPR000743; IPR006626; IPR011050	1		MELO3C003310.2	-	-	-	IPR007573	1
MELO.jh001860.1	-	-	-	IPR002791; IPR016949	2		MELO3C003311.2	-	-	-	IPR027417	1
MELO.jh001861.1	GO:0006508	GO:0008234	-	IPR013128; IPR013201; IPR000668	1		MELO3C003312.2	-	-	-	IPR000719	1
MELO.jh001862.1	-	-	-	-	1		MELO3C003313.2	-	GO:0020037	-	IPR001199	1
MELO.jh001863.1	-	-	-	IPR003399	2		MELO3C003314.2	-	-	-	IPR005518; IPR005516	1
MELO.jh001864.1	-	-	-	-	1		MELO3C003316.2	-	GO:0005515	-	IPR015943; IPR017986; IPR001680	1
MELO.jh001865.1	-	-	-	-	1		MELO3C003317.2	-	-	-	IPR019084; IPR006861	1
MELO.jh001866.1	GO:0006468	GO:0004713; GO:0016772; GO:0005524; GO:0005509; GO:0004672	-	IPR000719; IPR002290; IPR002048; IPR011009; IPR020635; IPR011992	3		MELO3C003318.2	GO:0006629	GO:0004806	-	IPR002921	1
MELO.jh001867.1	-	-	-	-	1		MELO3C003319.2	GO:0030001	GO:0046872	-	IPR006121	1
MELO.jh001868.1	-	-	-	IPR018108; IPR023395	1		MELO3C003320.2	-	-	-	-	1
MELO.jh001869.1	GO:0006566	GO:0004413; GO:0005524	-	IPR000870; IPR020568; IPR014721; IPR006204; IPR013750	1		MELO3C003321.2	-	-	-	IPR012418	1
MELO.jh001870.1	GO:0015074	GO:0003676	-	IPR025724; IPR001584; IPR012337	1		MELO3C003322.2	-	-	-	-	1
MELO.jh001871.1	-	GO:0005515	-	IPR000210; IPR013069; IPR011333	1		MELO3C003323.2	-	-	-	IPR019448	1
MELO.jh001872.1	-	-	-	-	1		MELO3C003324.2	-	-	GO:0016021	IPR004877; IPR006593	1
MELO.jh001873.1	GO:0006508	GO:0004185	-	IPR001563	3		MELO3C003325.2	-	-	-	-	1
MELO.jh001874.1	GO:0006351	GO:0003899; GO:0003677	GO:0005634	IPR014381; IPR005571; IPR020609; IPR000783	1		MELO3C003326.2	-	GO:0005488	-	IPR011989; IPR016024; IPR019156	1
MELO.jh001875.1	-	-	-	IPR013978	1		MELO3C003327.2	GO:0006184; GO:0006886; GO:0006913; GO:0007165; GO:0015031; GO:0007264	GO:0005525; GO:0003924	GO:0005622; GO:0016020	IPR001806; IPR024156; IPR002041; IPR005225; IPR003579; IPR027417; IPR003578; IPR020849	1
MELO.jh001876.1	-	-	-	-	1		MELO3C003328.2	-	-	-	IPR002938	1
MELO.jh001877.1	-	GO:0003676	GO:0005634	IPR012337; IPR006941	2		MELO3C003329.2	-	-	-	IPR002938	1
MELO.jh001878.1	-	-	-	-	1		MELO3C003330.2	-	-	-	-	1
MELO.jh001879.1	GO:0055114	GO:0005515; GO:0046872; GO:0016702	-	IPR001024; IPR013819; IPR008976; IPR000907; IPR027433	1		MELO3C003331.2	-	-	-	IPR006214	1
MELO.jh001880.1	-	-	-	-	1		MELO3C003332.2	-	-	-	IPR006214	1
MELO.jh001881.1	GO:0055114	GO:0016491	-	IPR006076	1		MELO3C003333.2	-	-	-	-	1
MELO.jh001882.1	-	GO:0051536; GO:0009055	-	IPR012675; IPR001041	1		MELO3C003335.2	GO:0006355	GO:0043565; GO:0003700; GO:0008270	-	IPR028020; IPR013088; IPR000679	1
MELO.jh001883.1	-	GO:0000166	-	IPR004130; IPR027417	2		MELO3C003336.2	-	-	-	IPR007117; IPR009009; IPR007112; IPR014733	1
MELO.jh001884.1	GO:0016567	GO:0005515; GO:0004842; GO:0005488	GO:0000151	IPR013083; IPR016024; IPR003613; IPR000225; IPR011989	1		MELO3C003337.2	GO:0003333	GO:0015171	GO:0016020	IPR002293; IPR015606	1
MELO.jh001885.1	-	-	-	IPR013899; IPR002625	1		MELO3C003338.2	GO:0006259	GO:0004518; GO:0003677	-	IPR020819; IPR011335; IPR006166; IPR010994	1
MELO.jh001886.1	-	-	-	IPR011990; IPR002885	1		MELO3C003339.2	-	GO:0005509	-	IPR002048; IPR011992	1
MELO.jh001887.1	-	-	-	-	1		MELO3C003340.2	-	-	-	IPR013961	1
MELO.jh001888.1	-	-	-	IPR002885	1		MELO3C003341.2	-	GO:0019887	GO:0005956	IPR016150; IPR000704; IPR016149	1
MELO.jh001889.1	-	-	-	IPR009994	1		MELO3C003342.2	GO:0006412	GO:0003735	GO:0005622; GO:0005840	IPR002674; IPR011331; IPR011332	1
MELO.jh001890.1	-	-	-	-	1		MELO3C003343.2	-	GO:0005524; GO:0003677; GO:0003676; GO:0004386	-	IPR014001; IPR027417; IPR001650; IPR000330	1
MELO.jh001891.1	-	-	-	-	1		MELO3C003344.2	GO:0008652; GO:0008152	GO:0016836; GO:0051539	-	IPR015932; IPR006251; IPR015931; IPR015937; IPR001030	1
MELO.jh001892.1	GO:0005975	GO:0004650	-	IPR012334; IPR006626; IPR011050; IPR004330; IPR000743	2		MELO3C003345.2	GO:0006468	GO:0005524; GO:0004672; GO:0004713; GO:0016772	-	IPR020635; IPR001245; IPR011009; IPR000719; IPR002290	1
MELO.jh001893.1	-	-	-	IPR004330	1		MELO3C003346.2	-	-	-	-	1
MELO.jh001894.1	-	-	-	-	1		MELO3C003355.2	-	-	-	-	1
MELO.jh001895.1	-	-	-	IPR006968	1		MELO3C003356.2	-	-	-	-	1
MELO.jh001896.1	-	GO:0003677; GO:0003682	-	IPR009057; IPR001005; IPR017930	1		MELO3C003358.2	-	-	-	-	1
MELO.jh001897.1	-	-	-	IPR015418	1		MELO3C003359.2	-	GO:0005543; GO:0005515	-	IPR009291; IPR026854; IPR026847; IPR001849; IPR006614; IPR009543; IPR011993	1
MELO.jh001898.1	-	GO:0004386; GO:0008026; GO:0003676; GO:0005524	-	IPR014001; IPR011709; IPR001650; IPR027417; IPR011545; IPR007502	1		MELO3C003360.2	-	-	-	IPR001841; IPR013083; IPR017066	1
MELO.jh001899.1	-	-	-	-	1		MELO3C003361.2	GO:0006812; GO:0055085	GO:0015299	GO:0016021	IPR006153	1
MELO.jh001900.1	-	GO:0005515	-	IPR002885; IPR011990	2		MELO3C003362.2	-	-	-	-	1
MELO.jh001901.1	-	-	-	-	1		MELO3C003366.2	-	GO:0004129	GO:0005739	IPR003213	1
MELO.jh001902.1	-	-	-	-	1		MELO3C003367.2	-	GO:0030599; GO:0004857	-	IPR006501	1
MELO.jh001903.1	GO:0006355	GO:0003700; GO:0003677	-	IPR016177; IPR001471	1		MELO3C003368.2	GO:0006397; GO:0006278	GO:0003723; GO:0003964	-	IPR000477; IPR024937	1
MELO.jh001904.1	-	-	-	-	1		MELO3C003369.2	GO:0015031; GO:0007264; GO:0007165; GO:0006886; GO:0006184; GO:0006913	GO:0005525; GO:0003924	GO:0005622; GO:0016020	IPR001806; IPR003579; IPR027417; IPR005225; IPR002041; IPR003578; IPR020849	1
MELO.jh001905.1	-	-	-	-	1		MELO3C003370.2	-	GO:0003924; GO:0005525	-	IPR003130; IPR001401; IPR020850; IPR022812; IPR027417; IPR000375	1
MELO.jh001906.1	-	-	-	-	2		MELO3C003371.2	-	-	-	IPR014733; IPR007112; IPR009009; IPR007117	1
MELO.jh001907.1	GO:0006355	GO:0003700; GO:0003677	-	IPR001471; IPR016177	1		MELO3C003372.2	-	GO:0003677	-	IPR001005; IPR017877; IPR009057	1
MELO.jh001908.1	-	GO:0005515	-	IPR013026; IPR019734; IPR011990	1		MELO3C003373.2	-	-	-	-	1
MELO.jh001909.1	GO:0055114	GO:0016706; GO:0016491	-	IPR026992; IPR027443; IPR005123	2		MELO3C003374.2	-	-	GO:0005639	IPR018996	1
MELO.jh001910.1	-	-	-	IPR027443	1		MELO3C003375.2	-	GO:0003677; GO:0003682	-	IPR011006; IPR001005; IPR006447; IPR009057; IPR017930	1
MELO.jh001911.1	-	-	-	IPR019557	1		MELO3C003376.2	-	-	GO:0016021	IPR018499	1
MELO.jh001912.1	GO:0055114	GO:0016491; GO:0016706	-	IPR027443; IPR026992; IPR005123	1		MELO3C003377.2	GO:0055114; GO:0006979	GO:0004601; GO:0020037	-	IPR002016; IPR010255	1
MELO.jh001913.1	GO:0006629	-	-	IPR005804	1		MELO3C003378.2	-	-	-	-	1
MELO.jh001915.1	GO:0006629	-	-	IPR005804	1		MELO3C003379.2	GO:0009165	GO:0000287; GO:0004749	-	IPR005946	1
MELO.jh001916.1	-	-	-	-	1		MELO3C003380.2	-	-	-	IPR008502	1
MELO.jh001917.1	-	-	-	-	1		MELO3C003381.2	GO:0006096	GO:0003824; GO:0004743; GO:0030955; GO:0000287	-	IPR011037; IPR015794; IPR015793; IPR015806; IPR015813; IPR001697; IPR015795	1
MELO.jh001918.1	GO:0055114	GO:0016491; GO:0016706	-	IPR026992; IPR027443; IPR005123	1		MELO3C003382.2	GO:0006810	GO:0005215	GO:0016020	IPR000109; IPR016196	1
MELO.jh001919.1	-	-	-	-	1		MELO3C003384.2	GO:0055114	GO:0016705; GO:0009055; GO:0005506; GO:0020037	-	IPR001128	1
MELO.jh001920.1	-	-	-	-	1		MELO3C003385.2	GO:0055114	GO:0016705; GO:0009055; GO:0020037; GO:0005506	-	IPR001128	1
MELO.jh001921.1	-	GO:0046983	-	IPR011598; IPR025610	2		MELO3C003386.2	GO:0006546; GO:0019464	-	GO:0005960	IPR017453; IPR011053; IPR002930	1
MELO.jh001922.1	-	GO:0008898	-	IPR003726	1		MELO3C003387.2	GO:0055114	GO:0005506; GO:0020037; GO:0009055; GO:0016705	-	IPR001128	1
MELO.jh001923.1	-	-	-	IPR011611	2		MELO3C003388.2	GO:0016226	-	-	IPR000825	1
MELO.jh001924.1	GO:0006355	GO:0043565; GO:0003700	-	IPR020983; IPR004827	1		MELO3C003389.2	GO:0016226	-	-	IPR011542; IPR000825	1
MELO.jh001925.1	-	GO:0005525; GO:0003924	-	IPR015894; IPR027417; IPR003191	3		MELO3C003390.2	GO:0006355	GO:0003677	-	IPR003441	1
MELO.jh001926.1	-	-	-	-	1		MELO3C003391.2	GO:0006352	GO:0046982	GO:0005669	IPR022003; IPR007900; IPR009072	1
MELO.jh001927.1	-	-	-	-	1		MELO3C003392.2	GO:0015743	-	-	IPR020966	1
MELO.jh001928.1	-	-	-	-	1		MELO3C003393.2	-	-	-	IPR003591; IPR001611	1
MELO.jh001929.1	-	-	-	-	1		MELO3C003394.2	-	-	-	IPR005735	1
MELO.jh001930.1	-	-	-	-	1		MELO3C003395.2	-	GO:0009055; GO:0051536	-	IPR026960; IPR012675; IPR001041	1
MELO.jh001931.1	-	GO:0046983	-	IPR011598	1		MELO3C003396.2	-	-	-	-	1
MELO.jh001932.1	GO:0006260	GO:0003697	-	IPR011344; IPR012340; IPR000424	1		MELO3C003397.2	GO:0006810; GO:0016192; GO:0006886	GO:0005515	GO:0030132; GO:0030131	IPR015629; IPR011012; IPR001392; IPR008968	1
MELO.jh001933.1	GO:0006355	-	GO:0005634	IPR011525; IPR003311	2		MELO3C003398.2	GO:0008152	GO:0016787	-	IPR002933; IPR011650	1
MELO.jh001934.1	GO:0006355	-	GO:0005634	IPR003311; IPR011525	1		MELO3C003399.2	GO:0008152	GO:0016787	-	IPR011650; IPR002933	1
MELO.jh001935.1	-	GO:0005515	-	IPR001810	1		MELO3C003400.2	GO:0008152	GO:0016787	-	IPR002933; IPR011650	1
MELO.jh001936.1	GO:0006629	GO:0004806	-	IPR002921	1		MELO3C003401.2	-	-	-	IPR007087; IPR015880	1
MELO.jh001937.1	GO:0006629	GO:0004806	-	IPR002921	1		MELO3C003402.2	-	-	-	IPR005175; IPR014476	1
MELO.jh001938.1	-	-	-	IPR003590; IPR025265	3		MELO3C003403.2	-	-	-	-	1
MELO.jh001939.1	-	-	-	-	1		MELO3C003404.2	-	-	-	IPR005175	1
MELO.jh001940.1	GO:0006629	GO:0004806	-	IPR002921	1		MELO3C003405.2	-	-	-	IPR023395; IPR018108	1
MELO.jh001941.1	GO:0006749; GO:0045454; GO:0055114	GO:0004362; GO:0050660; GO:0016491; GO:0050661	-	IPR016156; IPR023753; IPR006324; IPR004099	2		MELO3C003406.2	-	-	-	IPR018108; IPR023395	1
MELO.jh001942.1	GO:0015979	-	GO:0009523; GO:0009507	IPR009806	1		MELO3C003407.2	-	-	-	IPR018108; IPR023395	1
MELO.jh001943.1	GO:0006468	GO:0005524; GO:0004672; GO:0004713; GO:0016772	-	IPR020635; IPR000719; IPR002290; IPR011009	1		MELO3C003408.2	-	-	-	IPR023393; IPR019587	1
MELO.jh001944.1	-	GO:0003824	-	IPR001310; IPR011146	2		MELO3C003409.2	-	-	-	IPR008889	1
MELO.jh001945.1	-	GO:0016757	-	IPR002495	1		MELO3C003410.2	-	-	-	-	1
MELO.jh001946.1	-	-	-	-	1		MELO3C003411.2	-	-	-	-	1
MELO.jh001947.1	GO:0006355	GO:0003700; GO:0043565	-	IPR018872; IPR003657	1		MELO3C003412.2	-	GO:0046983	-	IPR025610; IPR011598	1
MELO.jh001948.1	-	-	-	IPR011990; IPR002885	1		MELO3C003413.2	GO:0032312	GO:0008270; GO:0008060	-	IPR001164	1
MELO.jh001949.1	GO:0006457	GO:0003755	-	IPR002130	1		MELO3C003414.2	-	-	-	-	1
MELO.jh001950.1	GO:0006812; GO:0070588	GO:0019829; GO:0005388; GO:0005524; GO:0046872; GO:0000166	GO:0016020; GO:0016021	IPR023214; IPR001757; IPR006408; IPR023298; IPR006068; IPR008250; IPR004014; IPR023299	1		MELO3C003415.2	-	-	-	-	1
MELO.jh001951.1	-	-	-	IPR026103	1		MELO3C003416.2	-	-	-	-	1
MELO.jh001952.1	-	-	-	-	1		MELO3C003417.2	-	-	-	IPR013024	1
MELO.jh001953.1	-	GO:0005488	-	IPR013320; IPR011989; IPR008985; IPR023362; IPR000409; IPR016024	1		MELO3C003418.2	-	-	-	IPR006734	1
MELO.jh001954.1	-	GO:0005525	-	IPR006073; IPR027417; IPR023179	1		MELO3C003419.2	-	-	GO:0016021	IPR018499	1
MELO.jh001955.1	-	-	-	IPR002885	1		MELO3C003420.2	-	GO:0005515; GO:0008270	-	IPR001841; IPR013083	1
MELO.jh001956.1	-	GO:0045735	-	IPR006792; IPR006045; IPR011051; IPR014710	2		MELO3C003421.2	-	GO:0046983	-	IPR011598	1
MELO.jh001957.1	-	-	-	-	1		MELO3C003422.2	-	GO:0008270; GO:0005515	-	IPR001841; IPR013083	1
MELO.jh001958.1	-	-	-	IPR004242	2		MELO3C003423.2	-	GO:0046872	-	IPR000571	1
MELO.jh001959.1	-	-	-	IPR002885	1		MELO3C003424.2	-	GO:0005515	-	IPR013026; IPR011990	1
MELO.jh001960.1	-	GO:0003676; GO:0008270	-	IPR001878	1		MELO3C003425.2	-	-	-	IPR015414	1
MELO.jh001961.1	GO:0046856	-	-	IPR005135; IPR000300	2		MELO3C003426.2	GO:0032957	GO:0047325; GO:0052725; GO:0000287; GO:0052726; GO:0005524	GO:0005622	IPR011761; IPR017427; IPR008656	1
MELO.jh001962.1	-	-	-	-	1		MELO3C003427.2	-	GO:0003682; GO:0003677	-	IPR017930; IPR009057; IPR001005	1
MELO.jh001963.1	-	-	-	-	1		MELO3C003428.2	GO:0055085; GO:0006810	GO:0000166; GO:0005524; GO:0042626; GO:0017111; GO:0016887	GO:0016021	IPR003439; IPR011527; IPR027417; IPR001140; IPR017940; IPR003593	1
MELO.jh001964.1	-	GO:0008898	-	IPR003726	1		MELO3C003429.2	-	GO:0005515; GO:0008270	-	IPR013083; IPR006575; IPR001841; IPR016135; IPR002867	1
MELO.jh001965.1	GO:0006468	GO:0016772; GO:0004713; GO:0004672; GO:0005524	-	IPR011009; IPR002290; IPR000719; IPR020635; IPR001245	2		MELO3C003430.2	-	-	-	-	1
MELO.jh001966.1	GO:0008152	GO:0016874; GO:0005524; GO:0003824	-	IPR011761; IPR011764; IPR016185; IPR013816; IPR005481; IPR005479; IPR011053; IPR000089; IPR013815; IPR011054; IPR005482	2		MELO3C003431.2	-	-	-	-	1
MELO.jh001967.1	-	-	-	IPR011684	1		MELO3C003432.2	-	-	-	-	1
MELO.jh001968.1	GO:0055085; GO:0008272	GO:0015116; GO:0008271	GO:0016020; GO:0016021	IPR001902; IPR011547; IPR002645	1		MELO3C003433.2	GO:0006355	GO:0003677; GO:0043565; GO:0003700	-	IPR023393; IPR001356; IPR002913; IPR009057	1
MELO.jh001969.1	-	-	-	-	1		MELO3C003434.2	-	-	-	-	1
MELO.jh001970.1	GO:0006468	GO:0016772; GO:0004713; GO:0005524; GO:0004672	-	IPR000719; IPR002290; IPR011009; IPR020635	1		MELO3C003435.2	-	GO:0005515	GO:0005634	IPR003347; IPR004198	1
MELO.jh001971.1	-	-	-	-	1		MELO3C003436.2	-	GO:0003682; GO:0003677	-	IPR009057; IPR006447; IPR001005	1
MELO.jh001972.1	-	-	-	IPR027443	1		MELO3C003437.2	-	GO:0003950	-	IPR022003; IPR004170; IPR012317	1
MELO.jh001973.1	-	-	-	-	1		MELO3C003438.2	-	-	-	-	1
MELO.jh001974.1	-	-	-	-	1		MELO3C003439.2	-	-	-	IPR016040	1
MELO.jh001975.1	-	-	-	-	1		MELO3C003440.2	GO:0006650; GO:0008152	GO:0016746; GO:0004366	-	IPR023083; IPR016222; IPR002123	1
MELO.jh001976.1	GO:0006355; GO:0009408	GO:0003700; GO:0043565	GO:0005634	IPR027725; IPR000232; IPR011991; IPR027709	1		MELO3C003441.2	GO:0006073; GO:0005975	GO:0016762; GO:0004553	GO:0005618; GO:0048046	IPR000757; IPR013320; IPR010713; IPR016455; IPR008985	1
MELO.jh001977.1	-	-	-	-	1		MELO3C003442.2	-	-	-	IPR008479	1
MELO.jh001978.1	-	-	-	-	1		MELO3C003443.2	GO:0006355; GO:0006351	GO:0003677; GO:0003700; GO:0043565	GO:0005634	IPR004827; IPR012900	1
MELO.jh001979.1	-	-	-	IPR013087; IPR015880; IPR007087	1		MELO3C003444.2	GO:0006351	GO:0003677	GO:0005634	IPR017923	1
MELO.jh001980.1	-	GO:0005515	-	IPR003347	2		MELO3C003445.2	-	GO:0005524	-	IPR020568; IPR016005; IPR005916; IPR014721; IPR013750; IPR006204	1
MELO.jh001982.1	-	-	-	-	2		MELO3C003446.2	-	-	-	IPR008889	1
MELO.jh001983.1	-	-	-	IPR002885	1		MELO3C003447.2	GO:0055085	-	GO:0016021	IPR020846; IPR011701; IPR016196	1
MELO.jh001984.1	-	GO:0005525	-	IPR027417; IPR014813; IPR023179; IPR006073; IPR005225	1		MELO3C003448.2	GO:0008152	GO:0008168	-	IPR013216	1
MELO.jh001985.1	-	-	-	-	1		MELO3C003449.2	-	-	-	-	1
MELO.jh001986.1	-	-	-	-	1		MELO3C003450.2	-	-	-	-	1
MELO.jh001987.1	-	GO:0005515	-	IPR006652; IPR015916	2		MELO3C003451.2	-	-	-	-	1
MELO.jh001988.1	-	-	-	-	1		MELO3C003452.2	-	-	-	-	1
MELO.jh001989.1	-	GO:0005515	-	IPR001810; IPR006652; IPR015916	1		MELO3C003453.2	-	GO:0003743	GO:0005737; GO:0005852	IPR019382	1
MELO.jh001990.1	-	GO:0005515	-	IPR001680; IPR017986; IPR015943	1		MELO3C003454.2	GO:0008152	GO:0003824	-	IPR001544	1
MELO.jh001991.1	-	-	-	IPR007650	1		MELO3C003455.2	GO:0006886	-	GO:0005622	IPR004152; IPR002014; IPR008942; IPR018205	1
MELO.jh001992.1	-	-	-	-	2		MELO3C003456.2	-	-	-	-	1
MELO.jh001993.1	-	-	-	IPR007011	1		MELO3C003457.2	-	-	-	-	1
MELO.jh001994.1	-	-	-	-	1		MELO3C003458.2	-	-	-	IPR011989	1
MELO.jh001995.1	-	-	-	IPR006458	1		MELO3C003459.2	-	GO:0015018	GO:0016020	IPR005027	1
MELO.jh001996.1	-	GO:0005515; GO:0008270	-	IPR013083; IPR016181; IPR011011; IPR019787; IPR001965; IPR017956	2		MELO3C003460.2	-	-	-	IPR008546; IPR013666	1
MELO.jh001997.1	-	-	-	-	1		MELO3C003461.2	-	GO:0005515	-	IPR001680; IPR017986; IPR015943	1
MELO.jh001998.1	-	GO:0005515	-	IPR011990; IPR002885	2		MELO3C003462.2	-	-	-	IPR004294	1
MELO.jh001999.1	-	-	-	IPR008586	1		MELO3C003463.2	GO:0006355	GO:0003700; GO:0003677	-	IPR016177; IPR001471	1
MELO.jh002000.1	-	GO:0005515	-	IPR017986; IPR001680; IPR015943	1		MELO3C003464.2	-	GO:0004045	-	IPR023476; IPR002833	1
MELO.jh002001.1	-	GO:0005515	-	IPR001810	2		MELO3C003465.2	-	-	-	-	1
MELO.jh002002.1	GO:0008380	-	GO:0005681	IPR014906; IPR004098; IPR003648	2		MELO3C003466.2	GO:0045893; GO:0006355	GO:0003677; GO:0008270; GO:0003700; GO:0043565	GO:0005634	IPR013088; IPR000679; IPR016679	1
MELO.jh002003.1	-	-	-	-	1		MELO3C003467.2	-	-	-	IPR012336	1
MELO.jh002004.1	-	-	-	-	1		MELO3C003468.2	GO:0006355	GO:0003677; GO:0003700; GO:0043565	-	IPR009057; IPR013978; IPR002913; IPR001356; IPR023393	1
MELO.jh002005.1	-	-	-	-	1		MELO3C003469.2	GO:0006468	GO:0004672; GO:0005524; GO:0016772	-	IPR000719; IPR003591; IPR002290; IPR020635; IPR001611; IPR013210; IPR011009	1
MELO.jh002006.1	-	GO:0008080	-	IPR016181; IPR000182	2		MELO3C003470.2	-	-	-	IPR012876	1
MELO.jh002007.1	-	GO:0016872	-	IPR016087	2		MELO3C003471.2	-	-	-	-	1
MELO.jh002008.1	-	-	-	-	2		MELO3C003472.2	GO:0006436; GO:0006418	GO:0004830; GO:0000166; GO:0004812; GO:0005524	GO:0005737	IPR014729; IPR002306; IPR002305	1
MELO.jh002009.1	GO:0008152; GO:0006629	-	-	IPR016035; IPR002641	1		MELO3C003473.2	GO:0006355	-	GO:0005634	IPR003311; IPR011525	1
MELO.jh002010.1	-	-	-	-	1		MELO3C003474.2	GO:0006364; GO:0008152	GO:0003824; GO:0004222; GO:0016787	-	IPR006379; IPR002036; IPR023091; IPR000150; IPR023214	1
MELO.jh002011.1	GO:0000079	GO:0019901	-	IPR012389; IPR013922; IPR013763	1		MELO3C003475.2	-	GO:0005515	-	IPR002885; IPR011990	1
MELO.jh002012.1	-	-	-	-	2		MELO3C003476.2	GO:0006468	GO:0004672; GO:0005524; GO:0004713; GO:0016772	-	IPR020635; IPR011009; IPR000719; IPR002290	1
MELO.jh002013.1	-	-	-	IPR004263	1		MELO3C003477.2	-	-	-	-	1
MELO.jh002014.1	-	-	-	-	1		MELO3C003478.2	-	GO:0005515	-	IPR019734; IPR013026; IPR011990	1
MELO.jh002015.1	-	-	-	-	1		MELO3C003479.2	GO:0006450	-	-	IPR003837	1
MELO.jh002016.1	-	-	-	-	1		MELO3C003480.2	-	-	-	IPR007751	1
MELO.jh002017.1	-	-	-	IPR021410	1		MELO3C003481.2	-	-	GO:0016021	IPR005352	1
MELO.jh002018.1	GO:0007264; GO:0015031	GO:0005509; GO:0005525	GO:0005622	IPR002048; IPR011992; IPR021181; IPR013684; IPR003578; IPR013566; IPR020860; IPR027417; IPR003579; IPR013567	1		MELO3C003482.2	-	-	-	IPR010410	1
MELO.jh002019.1	-	GO:0005515	-	IPR011990; IPR002885	1		MELO3C003483.2	-	-	-	-	1
MELO.jh002020.1	-	GO:0005524	-	IPR027417; IPR000194	1		MELO3C003484.2	-	GO:0003723	-	IPR004088; IPR004087	1
MELO.jh002021.1	GO:0006412	GO:0003735	GO:0005622; GO:0005840	IPR001266	2		MELO3C003485.2	-	-	-	IPR013057	1
MELO.jh002022.1	-	-	-	-	1		MELO3C003486.2	GO:0006468	GO:0005524; GO:0004672; GO:0004713; GO:0016772	-	IPR020635; IPR001611; IPR011009; IPR000719; IPR003591; IPR002290	1
MELO.jh002023.1	-	-	-	-	1		MELO3C003487.2	GO:0006468	GO:0004713; GO:0016772; GO:0005524; GO:0004672	-	IPR011009; IPR001611; IPR025875; IPR020635; IPR013210; IPR002290; IPR000719; IPR003591	1
MELO.jh002024.1	GO:0006139	GO:0003677; GO:0005524; GO:0003676; GO:0016818; GO:0008026; GO:0004003	GO:0005634	IPR014013; IPR006555; IPR027417; IPR010614; IPR010643; IPR006554; IPR013020	1		MELO3C003488.2	-	GO:0015018	GO:0016020	IPR005027	1
MELO.jh002025.1	GO:0006508	GO:0004190	-	IPR001461; IPR021109	1		MELO3C003489.2	-	-	-	IPR021850; IPR022075	1
MELO.jh002026.1	GO:0009058	GO:0003824	-	IPR003719	1		MELO3C003490.2	-	-	-	IPR014806; IPR016135	1
MELO.jh002027.1	GO:0009058	GO:0003824	-	IPR003719	1		MELO3C003491.2	GO:0006094	GO:0004612; GO:0004611; GO:0005524; GO:0017076	-	IPR001272; IPR008210; IPR013035	1
MELO.jh002028.1	GO:0009058	GO:0003824	-	IPR003719	1		MELO3C003492.2	-	GO:0046983	-	IPR011598	1
MELO.jh002029.1	GO:0009058	GO:0003824	-	IPR003719	1		MELO3C003493.2	-	-	-	-	1
MELO.jh002030.1	-	-	-	-	1		MELO3C003494.2	-	-	-	IPR013078	1
MELO.jh002031.1	-	-	-	IPR025952; IPR001374	1		MELO3C003495.2	-	-	-	-	1
MELO.jh002032.1	-	-	-	-	1		MELO3C003496.2	-	-	-	IPR013078	1
MELO.jh002033.1	GO:0008033	GO:0005524	-	IPR027417; IPR002627	1		MELO3C003497.2	-	-	-	IPR013078	1
MELO.jh002034.1	-	-	-	IPR004252	1		MELO3C003498.2	-	-	-	-	1
MELO.jh002035.1	-	-	-	-	1		MELO3C003499.2	GO:0055085	-	-	IPR004813; IPR004648	1
MELO.jh002036.1	-	-	-	IPR021099	2		MELO3C003500.2	GO:0055085	-	-	IPR004648; IPR004813	1
MELO.jh002037.1	-	-	-	IPR003892	2		MELO3C003502.2	GO:0006355	GO:0046983; GO:0003700; GO:0003677	GO:0005634	IPR002100; IPR002487	1
MELO.jh002038.1	-	-	-	IPR000313; IPR008942; IPR024638; IPR006569	2		MELO3C003503.2	-	-	-	IPR008974	1
MELO.jh002039.1	-	-	-	-	1		MELO3C003505.2	GO:0005975	GO:0030246; GO:0003824	-	IPR008979; IPR011013; IPR010325; IPR013784; IPR014766	1
MELO.jh002040.1	-	-	GO:0016020	IPR003864; IPR027815	1		MELO3C003506.2	-	GO:0030246	-	IPR010325; IPR008979; IPR014766; IPR013784	1
[truncated: 31,832 more rows]
