# Supplementary material for: Comparative genomics of muskmelon reveals a potential role for retrotransposons in the modification of gene expression
Source: Commun Biol. 2020 Aug 13;3:432. doi: 10.1038/s42003-020-01172-0 (PMC7426833; doi:10.1038/s42003-020-01172-0)
Supplement: Supplementary file 3 — Supplementary Data 2 [file 42003_2020_1172_MOESM3_ESM.xlsx]

## Sheet: Supplementary data 2
Supplementary data 2 : Repeat sequences identified by Repeatmasker
Harukei-3 ver1.41 genome reference										DHL92 CM4.0 genome reference
Chromosome	Repeat sequence type	Matching repeat	position start	position end	SW score	perc div.	perc dels.	perl ins.		Chromosome	Repeat sequence type	Matching repeat	position start	position end	SW score	perc div.	perc dels.	perl ins.
chr01	LINE/L1	rnd-5_family-1512	31585	31738	403	21.4	2.6	6		chr01	LINE/L1	rnd-6_family-103	1297	1345	284	18.4	0	0
chr01	LINE/L1	rnd-5_family-1512	32108	32657	685	33.8	1.8	3.7		chr01	LINE/L1	rnd-3_family-200	7600	8107	941	30.3	7.1	2.6
chr01	LINE/L1	rnd-5_family-968	32684	33595	2866	18.6	3.7	3		chr01	LINE/L1	rnd-1_family-471	8137	8776	1472	24.8	1.5	2.4
chr01	LINE/L1	rnd-6_family-22	33592	34032	2529	13.8	0.7	0.9		chr01	DNA/hAT-Tag1	rnd-4_family-97	17258	17419	469	23	0.6	8.7
chr01	LINE/L1	rnd-6_family-1405	34108	34236	733	15.5	0.8	0		chr01	LTR/Copia	rnd-5_family-16	19444	19678	444	19.6	9.8	6.6
chr01	LINE/L1	rnd-5_family-1512	34697	34803	321	22.4	5.6	0		chr01	LINE/L1	rnd-4_family-117	20175	20344	389	29	2.4	0.6
chr01	LTR/Gypsy	rnd-6_family-127	39839	39871	234	15.2	0	0		chr01	LTR/Copia	rnd-1_family-128	20403	20676	1999	6.3	0.7	1.5
chr01	LINE/L1	rnd-5_family-968	41412	41487	244	17.6	0	10.1		chr01	LINE/L1	rnd-4_family-117	20756	20853	320	20.8	1	2.1
chr01	DNA/hAT-Tag1	rnd-4_family-485	42763	42945	476	17.1	3.8	10.5		chr01	LINE/L1	rnd-4_family-117	20853	21104	736	22.7	2.8	2
chr01	LINE/L1	rnd-4_family-134	46318	46455	400	21.1	8.7	0.7		chr01	DNA/hAT-Tag1	rnd-5_family-1759	23049	23504	1638	17.7	14.5	1
chr01	DNA	rnd-6_family-958	46482	46613	994	3.8	1.5	0.8		chr01	DNA/hAT-Tag1	rnd-5_family-1759	30334	30594	876	18.6	14.9	3.1
chr01	LTR/Copia	rnd-6_family-4	46608	46798	1173	13.7	1.1	0.5		chr01	LTR/Gypsy	rnd-1_family-162	38569	38720	296	22.4	2.6	6.1
chr01	LINE/L1	rnd-4_family-134	46910	46982	346	19.2	1.4	0		chr01	LTR/Copia	rnd-5_family-16	51178	52934	7501	22.5	1.4	3.5
chr01	LINE/L1	rnd-4_family-134	47003	47250	789	21.8	2.4	2		chr01	LTR/Copia	rnd-1_family-213	52941	53769	3912	22.8	0.4	0.4
chr01	DNA/hAT-Tag1	rnd-5_family-1178	49206	49688	1967	16.5	10.6	2.3		chr01	LTR/Copia	rnd-5_family-16	54534	54570	423	22.3	1.2	7.5
chr01	DNA/MULE-MuDR	rnd-6_family-286	51935	52135	574	14	21.9	0.4		chr01	LTR/Copia	rnd-5_family-1304	60471	60598	276	23.6	3.2	3.5
chr01	DNA/hAT-Tag1	rnd-5_family-1178	56077	56358	1108	21.7	6	2		chr01	DNA/MULE-MuDR	rnd-5_family-209	72889	72957	291	15.9	0	0
chr01	LTR/Gypsy	rnd-1_family-167	64340	64463	258	23.1	2.4	5.8		chr01	DNA/MULE-MuDR	rnd-4_family-259	80466	80502	241	23.4	5.6	7.7
chr01	LTR/Copia	rnd-6_family-400	75757	77514	8225	21	0.8	3.4		chr01	DNA/MULE-MuDR	rnd-4_family-259	80555	80584	241	23.4	5.6	7.7
chr01	LTR/Copia	rnd-6_family-400	77490	78420	3497	26.9	0.4	0.1		chr01	LTR/Copia	rnd-4_family-121	83677	84285	1271	18.5	11.1	3.9
chr01	LTR/Copia	rnd-4_family-440	85512	85580	297	26.1	0	0		chr01	LTR/Gypsy	rnd-1_family-544	84337	84491	539	17.3	9	3
chr01	DNA	rnd-6_family-958	85513	85588	251	25.3	2.6	1.3		chr01	DNA/CMC-EnSpm	rnd-5_family-418	122897	122984	226	22.7	5.7	14.8
chr01	DNA/MULE-MuDR	rnd-4_family-1980	104372	104520	392	20.7	2.4	4.5		chr01	DNA/MULE-MuDR	rnd-3_family-173	174965	175050	338	12.4	0	6.2
chr01	DNA/MULE-MuDR	rnd-5_family-3273	107459	107824	930	16.7	12	4.6		chr01	LINE/L1	rnd-4_family-754	182845	182996	393	22.2	5.9	5.2
chr01	DNA/MULE-MuDR	rnd-6_family-368	107592	107700	712	19.2	14.2	8.2		chr01	DNA/PIF-Harbinger	rnd-5_family-1265	197779	197940	399	16.4	11.7	2.3
chr01	DNA/MULE-MuDR	rnd-6_family-368	107903	108062	712	19.2	14.2	8.2		chr01	LTR/Copia	rnd-4_family-121	210201	210366	654	15.7	11.7	9.4
chr01	LTR/Gypsy	rnd-1_family-574	108144	108268	362	19.8	10.4	3		chr01	LTR/Copia	rnd-6_family-11	210378	210557	275	22	2.2	11.5
chr01	LTR/Copia	rnd-1_family-373	124227	124401	1415	1.7	0	0		chr01	LTR/Copia	rnd-4_family-121	210558	210662	654	15.7	11.7	9.4
chr01	LTR/Copia	rnd-5_family-340	124488	126078	8658	12.8	3.9	0.3		chr01	LTR/Copia	rnd-5_family-335	215968	216004	234	16.2	0	0
chr01	LTR/Copia	rnd-6_family-1888	126080	126228	1312	0	0	0		chr01	DNA/hAT-Tag1	rnd-4_family-1692	223880	224139	1216	16.4	8.8	1.8
chr01	LTR/Copia	rnd-1_family-373	126229	128714	17328	7.1	0.8	0.8		chr01	LINE/L1	rnd-4_family-117	232165	232240	368	13.3	7.9	1.2
chr01	LTR/Copia	rnd-5_family-340	128787	128859	393	5.2	3.3	0		chr01	LINE/L1	rnd-5_family-186	238236	238446	325	22.6	6.2	5.7
chr01	DNA/MULE-MuDR	rnd-1_family-13	151324	153479	17457	2.6	4	0.2		chr01	DNA/MuLE-MuDR	rnd-5_family-504	251155	251216	279	17.7	1.6	0
chr01	DNA/MULE-MuDR	rnd-1_family-1	153452	155268	14329	2.7	2.1	1.7		chr01	DNA/MULE-MuDR	rnd-4_family-640	253475	253541	344	22.4	1.5	0
chr01	DNA/MuLE-MuDR	rnd-4_family-242	155091	159675	33849	3.2	2.9	0.4		chr01	LINE/L1	rnd-6_family-93	265208	265319	432	23.2	0.9	0
chr01	DNA/MULE-MuDR	rnd-4_family-306	159676	159765	399	22.9	5.9	11.6		chr01	LINE/I-Jockey	rnd-5_family-2182	267973	268442	898	16.2	22.5	4.8
chr01	LINE/L1	rnd-1_family-592	174677	174885	1492	7.2	1.4	0.5		chr01	DNA/MULE-MuDR	rnd-6_family-1760	268342	268461	232	30.8	1.7	2.5
chr01	LTR/Gypsy	rnd-3_family-103	198967	199021	234	18.9	0	3.8		chr01	LINE/L1	rnd-5_family-186	275515	275748	499	22.6	5.6	3.8
chr01	LTR/Copia	rnd-1_family-113	199455	199592	485	19.3	2.9	2.2		chr01	LTR/Cassandra	rnd-6_family-5340	283246	283437	523	20.1	1.2	12.8
chr01	LTR/Copia	rnd-5_family-340	203019	203813	949	25.1	14.6	5		chr01	DNA/MULE-MuDR	rnd-5_family-209	288676	288795	447	16.7	4.2	0
chr01	LTR/Copia	rnd-5_family-340	203899	205340	2534	28.7	3.9	3.2		chr01	LTR/Gypsy	rnd-1_family-314	300002	300389	1017	20.4	11.1	2.9
chr01	LTR/Copia	rnd-5_family-340	205551	207118	5068	19.6	5.5	2.6		chr01	DNA/MULE-MuDR	rnd-5_family-209	301553	301746	543	16.7	6.7	4.5
chr01	LTR/Copia	rnd-4_family-440	221022	221153	225	31	4.5	2.2		chr01	LINE/L1	rnd-5_family-186	305516	305642	264	22.8	3.9	3.1
chr01	DNA/PIF-Harbinger	rnd-4_family-280	241164	241178	346	25.4	2.4	0		chr01	LTR/Copia	rnd-1_family-869	338766	339111	932	21.1	5.8	7
chr01	DNA/MULE-MuDR	rnd-4_family-1980	241769	241820	246	11.5	7.7	0		chr01	DNA/MULE-MuDR	rnd-3_family-173	345995	346114	404	18.8	3.3	0.8
chr01	DNA/MULE-MuDR	rnd-3_family-4	253362	253502	248	21.6	12.8	1.3		chr01	LTR/Copia	rnd-1_family-869	354793	355077	577	19.3	19.6	3.6
chr01	DNA/MULE-MuDR	rnd-3_family-4	253432	253594	267	21.7	11.7	4		chr01	LTR/Gypsy	rnd-5_family-1241	374350	374502	321	29.3	2.6	4
chr01	DNA/MULE-MuDR	rnd-6_family-368	253599	253803	446	13.2	10.2	11.3		chr01	LTR/Copia	rnd-3_family-222	416142	416209	391	14.7	2.9	0
chr01	DNA/MULE-MuDR	rnd-4_family-306	253610	253803	399	20	6.6	13.4		chr01	LTR/Copia	rnd-1_family-326	434423	434554	481	22.8	3	3.8
chr01	LTR/Gypsy	rnd-3_family-103	254525	254654	298	27	0.8	3.1		chr01	LTR/Copia	rnd-1_family-28	455141	455349	1024	28.2	3.1	3.1
chr01	LTR/Gypsy	rnd-3_family-103	254539	254687	288	24.6	16.1	1.8		chr01	LTR/Copia	rnd-1_family-69	470577	470827	604	29.6	0.8	1.6
chr01	LTR/Copia	rnd-1_family-764	259198	259234	252	13.5	0	0		chr01	LTR/Gypsy	rnd-6_family-1174	495633	495782	502	22.4	3.3	4.7
chr01	DNA/CMC-EnSpm	rnd-5_family-1413	259361	259580	283	21.2	2.7	14.1		chr01	LTR/Gypsy	rnd-4_family-38	497890	498146	785	16.9	4.7	5.5
chr01	DNA/hAT-Tag1	rnd-5_family-277	266994	267358	911	20.5	4.2	3.8		chr01	DNA/MULE-MuDR	rnd-5_family-209	523446	523546	354	16.1	10.4	7.9
chr01	LINE/L1	rnd-4_family-134	274994	275069	416	11.8	6.6	0		chr01	DNA/MULE-MuDR	rnd-5_family-209	523629	523667	354	16.1	10.4	7.9
chr01	DNA/hAT-Tag1	rnd-4_family-485	284828	285008	607	19.4	8.8	0.5		chr01	DNA/MULE-MuDR	rnd-5_family-209	532816	532901	427	13.9	0	0
chr01	LINE/L1	rnd-6_family-2507	307970	308051	264	20.2	3.7	3.7		chr01	LTR	rnd-6_family-2670	536062	536152	317	20.7	3.3	4.4
chr01	LINE/I-Jockey	rnd-6_family-80	310706	311202	748	19.2	12.5	9.3		chr01	DNA/Zisupton	rnd-6_family-2636	536848	536882	228	11.4	0	0
chr01	DNA/MULE-MuDR	rnd-5_family-3393	320619	320749	292	17	17.6	1.3		chr01	LTR/Cassandra	rnd-5_family-1597	537917	538032	524	22.5	2.6	4.4
chr01	DNA/MULE-MuDR	rnd-5_family-3393	320695	320756	249	22.6	0	0		chr01	LTR/Copia	rnd-4_family-121	542469	542785	637	18.1	25.9	0.8
chr01	LTR/Cassandra	rnd-1_family-273	325934	326111	590	25.5	1.1	5.3		chr01	LTR	rnd-6_family-2670	548591	548664	267	25	0	2.8
chr01	DNA/MULE-MuDR	rnd-5_family-3273	331433	331626	251	23.9	6.2	5.1		chr01	DNA/MULE-MuDR	rnd-5_family-209	557687	557706	327	18.5	8.6	4.1
chr01	LTR/Gypsy	rnd-4_family-108	342754	343070	543	27.1	4.5	0.8		chr01	DNA/MULE-MuDR	rnd-3_family-173	557707	557842	395	15.7	8.8	1.4
chr01	LINE/L1	rnd-4_family-2149	349901	349992	269	22.8	1.1	4.5		chr01	DNA/MULE-MuDR	rnd-5_family-209	557843	557872	327	18.5	8.6	4.1
chr01	DNA/MULE-MuDR	rnd-5_family-3393	361729	361883	324	21.4	0.4	4.6		chr01	LTR/Copia	rnd-1_family-331	560448	560735	327	27	20.1	0.9
chr01	DNA/CMC-EnSpm	rnd-4_family-62	365481	365536	263	18.8	0	0		chr01	DNA/hAT-Ac	rnd-3_family-497	580638	580715	404	17.9	7.7	0
chr01	LTR/Copia	rnd-1_family-790	381523	381871	865	22.3	4.6	7.7		chr01	LTR/Gypsy	rnd-1_family-220	581017	581211	453	25.3	15.4	4.7
chr01	LTR/Copia	rnd-1_family-790	397447	397731	576	19.3	18.6	3.7		chr01	DNA/hAT-Tip100	rnd-5_family-2193	581269	581407	543	18.1	13.7	0.6
chr01	DNA/CMC-EnSpm	rnd-6_family-519	410026	410066	236	4.9	0	0		chr01	DNA/MULE-MuDR	rnd-5_family-209	582365	582500	406	16.3	2.9	5.3
chr01	DNA	rnd-6_family-958	415696	415773	346	18.2	0	8.3		chr01	DNA/hAT-Ac	rnd-3_family-497	588847	589342	2747	12.7	5.7	1.5
chr01	LTR/Copia	rnd-4_family-440	456584	456652	451	11.6	1.4	0		chr01	DNA/hAT-Tag1	rnd-5_family-737	590208	590424	530	18.8	6.5	6.9
chr01	LTR/Copia	rnd-1_family-378	474742	474873	471	22.8	3.8	3.8		chr01	DNA/hAT-Tag1	rnd-5_family-737	590442	590508	235	19.4	13.4	0
chr01	LTR/Copia	rnd-5_family-329	475004	475179	296	26.1	1.1	17.1		chr01	DNA/hAT-Tag1	rnd-5_family-737	596321	596469	282	18.8	10.7	7.1
chr01	LTR/Copia	rnd-1_family-17	495452	495959	1555	26.1	2.6	2		chr01	DNA/hAT-Tag1	rnd-5_family-737	596482	596734	360	20.6	15.8	3.9
chr01	LTR/Copia	rnd-1_family-196	511762	512017	620	29.5	0	0.8		chr01	LINE/I-Jockey	rnd-5_family-2182	600127	600297	586	22.5	12.9	1.1
chr01	LTR/Copia	rnd-1_family-251	523090	523435	1911	8.5	15.9	1.3		chr01	DNA/hAT-Ac	rnd-3_family-497	600397	600468	536	19.1	15.4	2.9
chr01	LTR	rnd-1_family-354	558062	558123	359	13.6	0	1.6		chr01	DNA/MULE-MuDR	rnd-6_family-4951	600546	600641	313	21.1	4.2	6.4
chr01	LTR	rnd-6_family-2114	571456	571553	347	22.6	1	5.3		chr01	DNA/MULE-MuDR	rnd-6_family-4951	600629	600740	396	21.5	0	8.7
chr01	DNA/CMC-EnSpm	rnd-6_family-519	572254	572288	239	8.6	0	0		chr01	DNA/hAT-Ac	rnd-3_family-497	600756	600940	688	18.6	12.4	1
chr01	DNA/MULE-MuDR	rnd-5_family-3273	577724	577898	430	18	20.6	1.4		chr01	DNA/MULE-MuDR	rnd-4_family-640	612366	612438	363	18.3	0	2.8
chr01	DNA/MULE-MuDR	rnd-6_family-368	577748	578231	517	18.8	16.1	7.9		chr01	LTR/Copia	rnd-1_family-611	627142	627288	1107	8.2	0	0.7
chr01	DNA/MULE-MuDR	rnd-4_family-306	578212	578270	246	16.9	13.6	0		chr01	LTR/Gypsy	rnd-6_family-394	627292	627406	707	17.4	0.9	0
chr01	LTR	rnd-6_family-2114	583841	583935	339	21.6	0.2	1.8		chr01	LTR/Copia	rnd-1_family-611	627410	627544	878	10.4	7.4	0
chr01	DNA/CMC-EnSpm	rnd-6_family-519	593514	593567	238	22.2	0	0		chr01	DNA/hAT-Tag1	rnd-5_family-1759	628149	628346	972	14.8	0.5	0.5
chr01	DNA/hAT-Ac	rnd-4_family-625	615950	616037	283	19	12.5	4.2		chr01	LTR/Gypsy	rnd-5_family-24	634394	634516	246	26.4	4.9	1.6
chr01	LTR	rnd-1_family-463	616439	616583	305	24.1	3.5	5.6		chr01	DNA/MULE-MuDR	rnd-4_family-259	634445	634769	959	20.1	1.5	9.6
chr01	LTR/Copia	rnd-5_family-34	618394	618650	382	22.8	1.6	16.5		chr01	LTR/Copia	rnd-6_family-5428	644081	644381	1489	15.5	2.7	1.3
chr01	DNA/CMC-EnSpm	rnd-6_family-980	623403	623589	744	19.1	9.1	2		chr01	LTR/Copia	rnd-6_family-5428	649995	651560	3856	15	5	14.2
chr01	DNA/CMC-EnSpm	rnd-6_family-980	623628	623857	759	18.6	4.3	1.7		chr01	LTR/Gypsy	rnd-1_family-184	657355	657513	389	25.2	0.6	0
chr01	DNA/hAT-Ac	rnd-5_family-3408	624057	624576	2057	10.2	11	11.8		chr01	LTR/Gypsy	rnd-1_family-402	657546	657669	306	16.4	5.2	5.7
chr01	LINE/I-Jockey	rnd-6_family-80	634175	634348	392	21.4	25.9	0.5		chr01	DNA/CMC-EnSpm	rnd-6_family-6453	664344	664413	287	14.7	0	2.9
chr01	DNA/hAT-Ac	rnd-5_family-3408	634364	634522	683	12.4	13.8	3.4		chr01	LTR/Copia	rnd-5_family-1095	681764	681888	333	33.6	0	0
chr01	DNA/MULE-MuDR	rnd-1_family-13	634617	634781	278	23.5	2.5	9.6		chr01	LTR/Gypsy	rnd-5_family-1241	682476	682583	278	29.9	2.8	0.9
chr01	DNA/MuLE-MuDR	rnd-4_family-242	634647	634784	251	22.5	6.5	6.5		chr01	LTR/Copia	rnd-6_family-27	688511	688622	254	24.3	3.6	4.5
chr01	DNA/hAT-Ac	rnd-4_family-625	634811	634997	547	19.7	16	2.4		chr01	DNA/CMC-EnSpm	rnd-4_family-1083	691439	691541	254	27.7	1.9	1.9
chr01	DNA/CMC-EnSpm	rnd-6_family-980	654963	655061	324	18.2	5	0		chr01	LTR/Gypsy	rnd-6_family-951	702494	702630	307	19.1	7.3	12.2
chr01	LTR/Gypsy	rnd-5_family-976	661309	661759	1965	9.7	3.1	1.5		chr01	LINE/L1	rnd-5_family-233	703014	703171	314	27.9	3.2	2.5
chr01	DNA/hAT-Tag1	rnd-5_family-1178	662316	662513	988	18.2	13.6	0		chr01	DNA/MULE-MuDR	rnd-5_family-209	705991	706128	365	20.6	3.6	1.4
chr01	LINE/L1	rnd-5_family-563	662532	662965	361	32.3	2.1	5		chr01	LTR/Cassandra	rnd-4_family-336	707526	707690	535	25.7	3	5.6
chr01	DNA/CMC-EnSpm	rnd-6_family-980	665779	666299	1107	24.6	10.8	3		chr01	LTR/Gypsy	rnd-5_family-2306	707683	707861	437	17.4	36.9	0.4
chr01	DNA/MULE-MuDR	rnd-3_family-4	668362	669116	1884	14.9	25.8	3.1		chr01	LTR/Cassandra	rnd-6_family-5340	708245	708356	271	27.4	0	5.7
chr01	DNA/MULE-MuDR	rnd-6_family-368	669117	669206	2002	12.2	9.5	11		chr01	LTR/Copia	rnd-1_family-370	714607	714705	276	29.5	0	4.2
chr01	LTR/Gypsy	rnd-6_family-91	669147	671411	13167	10.1	3	3.9		chr01	LTR/Copia	rnd-4_family-200	722471	722842	1324	21.9	5.9	2.9
chr01	DNA/MULE-MuDR	rnd-5_family-3273	671417	671476	561	21.9	17.8	0		chr01	LTR/Gypsy	rnd-4_family-223	726659	726842	469	25.9	0.5	5.7
chr01	DNA/MULE-MuDR	rnd-6_family-368	671477	671585	576	20.4	0	0.9		chr01	LTR/Gypsy	rnd-5_family-1241	737287	737472	359	27.3	10.2	1.5
chr01	DNA/MULE-MuDR	rnd-5_family-3273	671585	671652	268	16.4	0	1.5		chr01	DNA/MULE-MuDR	rnd-4_family-259	757464	757702	602	24.8	4.6	2
chr01	LTR/Copia	rnd-6_family-169	679205	679253	251	14.9	0	4.3		chr01	LTR/Copia	rnd-4_family-121	757523	757642	1149	16.9	11.5	2.6
chr01	LTR/Copia	rnd-6_family-169	680634	680688	227	6.4	10.9	15.1		chr01	LTR/Gypsy	rnd-5_family-24	757643	758070	740	22.6	2.6	15.2
chr01	LTR/Copia	rnd-6_family-169	680704	681329	4138	9.7	1.1	1		chr01	LINE/L1	rnd-6_family-93	768004	768512	1028	29.1	4.4	3.6
chr01	LTR/Copia	rnd-6_family-169	683963	683996	251	8.8	0	0		chr01	LINE/L1	rnd-4_family-430	768516	768736	566	18.8	11.8	3.8
chr01	LTR/Copia	rnd-6_family-169	686735	688307	6828	11.7	4.7	10.9		chr01	LINE/L1	rnd-4_family-754	768759	769293	856	25.9	7.8	3.9
chr01	LTR/Copia	rnd-6_family-169	690580	690613	237	8.8	0	0		chr01	LTR/Copia	rnd-3_family-222	769342	769614	1371	13.4	2.9	6
chr01	LTR/Copia	rnd-6_family-169	691343	691380	266	2.7	0	2.7		chr01	LTR/Cassandra	rnd-1_family-230	774966	775187	1000	23.9	0	1.8
chr01	LTR/Gypsy	rnd-1_family-91	693958	694117	356	26.9	0.6	0		chr01	LTR/Copia	rnd-1_family-328	782731	782852	326	23.2	10.7	4.7
chr01	LTR/Gypsy	rnd-1_family-91	694419	694528	296	18.6	8.2	7.2		chr01	DNA/hAT-Ac	rnd-5_family-510	784989	785509	2306	13.2	7.1	4.1
chr01	DNA/hAT-Ac	rnd-4_family-773	695861	696002	272	26.4	14.1	6.6		chr01	LINE/L1	rnd-6_family-93	794594	794805	537	19.6	3.3	13.5
chr01	LTR/Copia	rnd-5_family-118	718583	718691	322	32.1	0	0		chr01	LTR/Cassandra	rnd-4_family-336	794980	795033	423	15.6	0	0
chr01	LTR/Copia	rnd-5_family-140	725305	725422	305	21.2	10.2	4		chr01	DNA/hAT-Tag1	rnd-4_family-97	795034	795133	274	30	7	0
chr01	DNA/CMC-EnSpm	rnd-4_family-62	728265	728331	229	25.4	1.5	0		chr01	LTR/Cassandra	rnd-4_family-336	795815	795964	426	29.2	0.7	4.1
chr01	LTR	rnd-6_family-2114	733779	734084	587	23	11.4	13.3		chr01	LINE/L1	rnd-4_family-430	797212	797393	632	9.8	3.3	21.3
chr01	DNA/MULE-MuDR	rnd-5_family-3393	740102	740159	241	20.7	0	0		chr01	LTR/Gypsy	rnd-4_family-38	806057	806170	293	16.8	20.2	0.7
chr01	DNA/MULE-MuDR	rnd-4_family-1980	742676	742854	267	20.4	13.4	6.8		chr01	LTR/Cassandra	rnd-1_family-230	818463	818662	598	24.9	2.5	17.8
chr01	DNA/MULE-MuDR	rnd-5_family-3273	743069	743079	488	21.3	7.8	1		chr01	LINE/L1	rnd-4_family-420	821297	821373	237	11.2	1.3	6.8
chr01	DNA/MULE-MuDR	rnd-5_family-3273	743218	743248	488	21.3	7.8	1		chr01	LINE/L1	rnd-4_family-420	821394	821619	591	21.1	2.6	5.5
chr01	LTR/Cassandra	rnd-1_family-273	744098	744262	514	27	3	5.6		chr01	LINE/L1	rnd-4_family-420	826991	827075	303	16.3	1.2	6.2
chr01	DNA/hAT-Tag1	rnd-5_family-2596	744629	744808	1040	11.7	15	0.5		chr01	LINE/L1	rnd-6_family-93	838312	838823	1101	25.6	6.4	2.7
chr01	LTR/Cassandra	rnd-6_family-3314	744817	744928	319	23.7	0	5.7		chr01	LINE/L1	rnd-4_family-117	843963	844091	528	16	1.6	3.1
chr01	LTR	rnd-1_family-204	745022	745084	230	21.7	0	5		chr01	LTR/Gypsy	rnd-4_family-38	850172	850469	776	20.4	10.4	1.5
chr01	DNA/CMC-EnSpm	rnd-1_family-138	752643	754407	12006	6.7	1.9	0.4		chr01	LTR/Copia	rnd-6_family-11	852529	852712	361	24.3	8.2	3.6
chr01	DNA/CMC-EnSpm	rnd-1_family-272	754402	754559	1153	7.6	0	0		chr01	LTR/Copia	rnd-4_family-121	852692	852724	577	19	7.6	1.7
chr01	DNA/CMC-EnSpm	rnd-1_family-173	755007	755839	2233	8.9	4.2	7.9		chr01	DNA/MULE-MuDR	rnd-5_family-209	877561	877713	386	21.4	0.7	5.5
chr01	DNA/CMC-EnSpm	rnd-5_family-1523	755869	756280	1838	17.1	4.4	18.4		chr01	LTR/Gypsy	rnd-4_family-223	879311	879472	265	34.1	3.1	0.6
chr01	DNA/CMC-EnSpm	rnd-1_family-64	756281	756677	2134	11.7	13.1	0.7		chr01	LTR/Copia	rnd-5_family-63	883231	883309	300	19.2	7.6	1.2
chr01	LTR/Copia	rnd-5_family-1629	763192	763534	692	24.9	7.3	5.1		chr01	DNA/hAT-Tag1	rnd-4_family-97	890633	890759	524	10.7	2	0.7
chr01	DNA/MULE-MuDR	rnd-4_family-346	767378	767528	460	28.7	0.7	0.7		chr01	DNA/hAT-Tag1	rnd-4_family-97	890854	890934	524	10.7	2	0.7
chr01	DNA/MULE-MuDR	rnd-4_family-346	767409	767536	460	23.4	0	3.2		chr01	LTR	rnd-6_family-2670	891228	891323	469	17.7	2.1	0
chr01	DNA/MULE-MuDR	rnd-5_family-3393	774470	774666	385	21.2	13.7	1.8		chr01	DNA/MULE-MuDR	rnd-3_family-173	894376	894460	257	17.3	0	4.9
chr01	DNA/MULE-MuDR	rnd-6_family-368	798170	798599	970	16.3	21.2	3		chr01	DNA/MULE-MuDR	rnd-5_family-209	898308	898426	348	16.3	0.8	7.1
chr01	DNA/MULE-MuDR	rnd-4_family-306	798376	798730	972	14.9	11.7	0.8		chr01	LTR/Copia	rnd-4_family-599	914456	914667	610	23	0.9	13.8
chr01	LINE/L1	rnd-6_family-2507	808752	809213	771	30.5	6.1	5.6		chr01	LTR/Copia	rnd-4_family-599	914874	915355	874	25.5	7.9	5.5
chr01	LINE/L1	rnd-5_family-982	809261	809482	843	18.5	4	2.7		chr01	LTR/Copia	rnd-1_family-370	925625	925926	316	24.9	18.5	5.6
chr01	LINE/L1	rnd-4_family-99	809536	810038	1496	23.4	7.8	1.5		chr01	DNA/MuLE-MuDR	rnd-5_family-2209	934199	934320	294	25.6	3.3	4.1
chr01	LTR/Copia	rnd-6_family-4	810094	810356	1538	11.1	2.7	3.9		chr01	LTR/Copia	rnd-4_family-545	935002	935239	790	23.9	5.5	3.3
chr01	LINE/L1	rnd-6_family-1430	812599	812690	297	16.5	14.1	1		chr01	LTR/Copia	rnd-5_family-1304	941312	941374	243	15	4.8	4.8
chr01	LTR/Cassandra	rnd-6_family-3314	815719	815978	955	23.9	0.6	2.4		chr01	RC/Helitron	rnd-5_family-374	943850	943973	320	22.4	12.9	2.9
chr01	LTR/Copia	rnd-5_family-329	823486	823600	353	25.6	8.7	1.6		chr01	LTR/Copia	rnd-5_family-1304	950081	950133	258	17	7.5	0
chr01	DNA/CMC-EnSpm	rnd-6_family-519	825093	825142	226	10	8	0		chr01	DNA/hAT-Tag1	rnd-4_family-97	951360	951539	442	23	3.9	8.1
chr01	DNA/hAT-Ac	rnd-4_family-2400	825750	825979	824	14.8	14.3	3.1		chr01	LINE/L1	rnd-4_family-808	951762	951831	294	20.3	4.3	1.4
chr01	DNA/hAT-Ac	rnd-4_family-2400	825951	826266	1552	12.4	14.2	0.8		chr01	DNA/hAT-Tag1	rnd-4_family-97	951873	951959	442	19.5	5.8	0
chr01	LTR/Cassandra	rnd-6_family-3314	835729	835792	419	15.6	0	0		chr01	DNA/hAT-Tag1	rnd-5_family-1032	953863	953987	379	20.8	3.5	3.4
chr01	DNA/hAT-Tag1	rnd-5_family-383	835796	835883	253	22.1	4.5	2.2		chr01	DNA/hAT-Tag1	rnd-5_family-658	954679	954756	273	26.9	0	0
chr01	LTR/Cassandra	rnd-6_family-3314	836561	836705	355	30.3	0.7	4.3		chr01	LINE/L1	rnd-4_family-117	968472	968642	619	21.9	1.8	1.2
chr01	LINE/L1	rnd-5_family-982	837890	838147	698	20.3	0.8	14		chr01	LINE/L1	rnd-4_family-57	968660	969097	1965	19.4	1.6	2.5
chr01	LTR/Cassandra	rnd-1_family-273	859288	859487	611	24.9	2.5	17.8		chr01	LINE/L1	rnd-4_family-57	969165	969443	1401	18.4	0.4	0.4
chr01	LINE/L1	rnd-5_family-2163	862863	863059	351	22	8.6	7.5		chr01	LINE/L1	rnd-4_family-117	972810	973232	1890	17.1	6.6	0.5
chr01	DNA/hAT-Ac	rnd-6_family-101	869574	869636	237	21.3	0	3.3		chr01	LINE/L1	rnd-4_family-808	986737	986851	357	26.5	7.8	1.6
chr01	LINE/L1	rnd-6_family-2507	879129	879557	763	26.9	11.2	3		chr01	LTR/Gypsy	rnd-4_family-38	987849	987904	261	10.7	12.5	0
chr01	LINE/L1	rnd-4_family-134	884769	884917	621	17	1.3	1.3		chr01	LINE/L1	rnd-4_family-808	989284	989471	349	17.2	9	22.8
chr01	DNA/MULE-MuDR	rnd-6_family-368	893395	893417	543	19.5	7.2	3.2		chr01	LINE/L1	rnd-4_family-808	997871	998254	1033	21.6	1.6	14.4
chr01	DNA/MULE-MuDR	rnd-6_family-368	893553	893574	543	19.5	7.2	3.2		chr01	LTR	rnd-6_family-2670	1001695	1001766	227	25	6.9	0
chr01	DNA/MULE-MuDR	rnd-5_family-3393	915376	915746	366	23.4	4.5	13.1		chr01	LINE/L1	rnd-4_family-808	1001937	1002189	807	22.4	2.4	6.6
chr01	LTR/Copia	rnd-5_family-2803	925756	925835	310	19	7.5	1.2		chr01	LINE/L1	rnd-4_family-808	1003507	1003845	678	21	20.4	10.6
chr01	DNA/hAT-Tag1	rnd-4_family-485	933187	933486	1281	14.8	1.7	7.4		chr01	LINE/L1	rnd-4_family-808	1006393	1006483	343	15.5	1.1	15
chr01	LTR	rnd-6_family-2114	933764	933875	609	17	0.9	0		chr01	LINE/L1	rnd-4_family-808	1008771	1008922	779	14.3	4	3.3
chr01	LTR/Copia	rnd-5_family-6450	957628	957954	989	22.6	2.1	10.6		chr01	LINE/L1	rnd-4_family-808	1008948	1009074	369	27.7	0	3.2
chr01	LTR/Copia	rnd-5_family-6450	958083	958357	551	25.2	5.8	7.8		chr01	LINE/L1	rnd-4_family-808	1013633	1013794	757	14.9	0.6	8.7
chr01	LTR/Copia	rnd-4_family-2040	958384	958559	317	21.4	14.8	2		chr01	LINE/L1	rnd-4_family-808	1014246	1014467	895	18.3	2.7	6.5
chr01	LTR/Copia	rnd-1_family-403	968829	969079	292	25.5	21.9	3		chr01	DNA/MULE-MuDR	rnd-3_family-173	1022302	1022540	319	21.4	18.8	6.4
chr01	DNA/hAT-Tag1	rnd-5_family-2452	975382	975512	673	15.9	1.5	3.9		chr01	LTR/Cassandra	rnd-6_family-5340	1032651	1032831	470	25	6.1	2.7
chr01	DNA/MULE-MuDR	rnd-6_family-1013	977882	977995	331	24.3	4.4	2.6		chr01	DNA/MULE-MuDR	rnd-3_family-173	1033436	1033523	311	20.9	2.3	2.3
chr01	LTR/Copia	rnd-5_family-329	978730	979098	759	24.6	16.8	2.9		chr01	DNA/MuLE-MuDR	rnd-5_family-504	1038594	1038899	1520	20.5	1.3	1
chr01	LTR/Copia	rnd-4_family-440	984984	985062	259	16.1	2.5	8.5		chr01	LTR/Gypsy	rnd-5_family-2269	1051441	1051548	360	15.3	0.9	9
chr01	LINE/L1	rnd-1_family-592	987950	988081	668	13.3	0.8	3.1		chr01	LTR/Copia	rnd-5_family-335	1052500	1052582	240	24.5	0	6.4
chr01	LTR/Copia	rnd-5_family-140	993831	993883	240	18.9	7.5	0		chr01	DNA/MULE-MuDR	rnd-5_family-209	1059159	1059330	533	19.3	1.2	3.6
chr01	DNA/hAT-Tag1	rnd-4_family-485	995138	995399	712	24.1	1.9	5.1		chr01	DNA/PIF-Harbinger	rnd-1_family-377	1060317	1060461	422	29.6	0	4.3
chr01	DNA/hAT-Tag1	rnd-4_family-485	995589	995653	289	23.4	0	1.6		chr01	LTR/Copia	rnd-6_family-388	1060990	1061233	308	23.6	14.3	4.5
chr01	DNA/hAT-Tag1	rnd-5_family-1164	997591	997753	368	20.9	5.5	6.2		chr01	LTR/Copia	rnd-3_family-222	1083955	1084092	283	28.5	5.8	5.8
chr01	DNA/hAT-Tag1	rnd-5_family-1164	998404	998514	287	23.1	2.7	2.7		chr01	DNA/CMC-EnSpm	rnd-4_family-1083	1130440	1130494	228	23.6	0	0
chr01	LTR/Copia	rnd-6_family-169	1005959	1006057	455	11.9	1	6.4		chr01	LTR/Copia	rnd-5_family-2256	1145911	1146160	629	22.1	5.6	6.3
chr01	LTR/Copia	rnd-6_family-169	1006504	1006745	320	21.9	5	9		chr01	DNA/hAT-Tip100	rnd-5_family-2193	1151039	1151150	584	16.2	0.9	0.9
chr01	LTR/Gypsy	rnd-6_family-563	1006931	1007111	257	30.9	7.2	1.6		chr01	DNA/MULE-MuDR	rnd-5_family-209	1151919	1151929	240	20	1	4
chr01	LINE/L1	rnd-4_family-134	1011956	1012124	627	18.7	3	1.8		chr01	LTR/Copia	rnd-1_family-128	1155163	1155361	721	15.7	1.7	3.9
chr01	LINE/L1	rnd-5_family-973	1012142	1012607	1491	23.1	2.4	3.2		chr01	LTR/Gypsy	rnd-4_family-38	1168548	1168640	518	11.8	0	0
chr01	LINE/L1	rnd-6_family-1405	1012629	1012925	1727	14.8	0	0		chr01	LINE/L1	rnd-4_family-420	1172083	1172176	345	20.2	6.4	0
chr01	LINE/L1	rnd-4_family-982	1012904	1013553	2260	25.5	0.8	1.7		chr01	DNA/hAT-Tag1	rnd-4_family-97	1172878	1172946	289	16.1	13	1.3
chr01	DNA	rnd-6_family-958	1014005	1014028	384	15.6	0.9	7.7		chr01	DNA/MULE-MuDR	rnd-3_family-173	1175189	1175297	271	21.4	0.9	5.8
chr01	LINE/L1	rnd-5_family-910	1016287	1016338	354	9.6	0	0		chr01	LTR/Copia	rnd-1_family-269	1175305	1175470	306	26.9	4	7.9
chr01	LINE/L1	rnd-4_family-134	1016341	1016716	1388	19.9	7.7	1.2		chr01	LINE/L1	rnd-5_family-3111	1177450	1177546	606	7.6	0.3	1.2
chr01	DNA/hAT-Tag1	rnd-5_family-1164	1017899	1017993	230	25.2	6.3	4.1		chr01	LINE/L1	rnd-1_family-911	1177535	1177772	1885	5.9	0	0
chr01	DNA/Kolobok-T2	rnd-4_family-837	1021883	1021987	260	19.1	10.5	0		chr01	LINE/L1	rnd-1_family-487	1184176	1184614	1226	17.9	4.4	1.5
chr01	LTR/Gypsy	rnd-4_family-818	1025282	1025346	281	23.4	0	1.6		chr01	LINE/L1	rnd-4_family-754	1184638	1185573	3917	21.9	0.6	1.3
chr01	LINE/L1	rnd-4_family-466	1029491	1029556	265	27.3	0	0		chr01	LTR/Copia	rnd-5_family-16	1185751	1185776	635	20.4	14.2	2.5
chr01	LINE/L1	rnd-4_family-466	1031992	1032195	319	21.1	10.8	14.1		chr01	LINE/L1	rnd-6_family-93	1185783	1186610	2687	20	4.7	2.9
chr01	LINE/L1	rnd-4_family-466	1042334	1042710	814	22.9	11.9	2.9		chr01	LINE/L1	rnd-1_family-487	1186612	1186796	718	15.1	1.1	3.3
chr01	LTR/Copia	rnd-1_family-234	1042622	1042721	483	16	3	6.2		chr01	LINE/L1	rnd-4_family-117	1188893	1189346	1127	23.4	6	3
chr01	LINE/L1	rnd-4_family-466	1046276	1046634	695	23.8	13.4	5.2		chr01	LINE/L1	rnd-4_family-430	1194656	1194800	258	25.5	3.5	2.7
chr01	LTR/Copia	rnd-1_family-234	1046541	1046663	555	19.5	0.8	4.2		chr01	LINE/L1	rnd-6_family-93	1203942	1204513	1543	23.3	6.6	4.1
chr01	LTR	rnd-6_family-2114	1046766	1046854	235	25.4	1.1	7.1		chr01	LTR/Gypsy	rnd-4_family-223	1204674	1204866	418	23.8	4.7	4.1
chr01	LINE/L1	rnd-4_family-466	1047753	1047878	408	22.7	6.3	2.3		chr01	LTR/Copia	rnd-5_family-463	1207705	1207778	317	16	4	6.9
chr01	LINE/L1	rnd-1_family-521	1047862	1048104	739	25	1.2	2.9		chr01	LTR/Copia	rnd-4_family-121	1208798	1208998	349	23.3	9.4	8.4
chr01	LINE/L1	rnd-4_family-466	1057370	1057520	674	15.9	3.3	4		chr01	LTR/Gypsy	rnd-5_family-654	1210129	1210252	313	26.8	0.8	6.8
chr01	LINE/L1	rnd-4_family-466	1057955	1058106	639	17.8	2.6	4		chr01	LINE/L1	rnd-6_family-93	1211233	1211603	656	25.2	10.2	1.7
chr01	DNA/CMC-EnSpm	rnd-4_family-62	1062587	1062641	232	23.6	3.6	0		chr01	LINE/L1	rnd-4_family-117	1212307	1213190	3470	21.4	0.5	1.7
chr01	DNA/hAT-Ac	rnd-6_family-101	1073428	1073483	451	8.9	0	0		chr01	LTR/Copia	rnd-5_family-16	1213292	1213427	403	21.4	8.9	8.5
chr01	LTR/Copia	rnd-5_family-926	1075174	1075399	452	23.6	4.4	8.3		chr01	LINE/L1	rnd-4_family-754	1216616	1217337	1530	28.6	6.9	1.6
chr01	LTR/Cassandra	rnd-6_family-3314	1075830	1076013	439	22.8	8.2	4.7		chr01	LINE/L1	rnd-4_family-420	1217330	1217527	647	22.8	0.4	1.6
chr01	LTR/Gypsy	rnd-3_family-200	1080637	1081622	44504	9.3	3.6	2.3		chr01	LINE/L1	rnd-5_family-186	1217482	1217733	308	24.1	2.8	19.4
chr01	DNA/CMC-EnSpm	rnd-1_family-87	1081623	1082075	750	23.5	6.4	8.1		chr01	LINE/L1	rnd-6_family-93	1221019	1221136	467	11.2	7.6	1.6
chr01	LTR/Gypsy	rnd-3_family-200	1082076	1088514	44504	9.3	3.6	2.3		chr01	DNA/MULE-MuDR	rnd-3_family-173	1226884	1226955	275	15.3	4.2	0
chr01	DNA/CMC-EnSpm	rnd-1_family-87	1088515	1088967	750	23.5	6.4	8.1		chr01	LTR/Gypsy	rnd-5_family-2127	1233174	1233312	256	23.6	5	11.4
chr01	LTR/Gypsy	rnd-3_family-200	1088968	1089531	44504	9.3	3.6	2.3		chr01	LTR/Gypsy	rnd-5_family-1241	1234020	1234101	244	23.5	0	6.5
chr01	DNA/MuLE-MuDR	rnd-1_family-539	1090661	1090959	1336	23.1	1.3	1.3		chr01	LTR/Copia	rnd-1_family-770	1237157	1237334	346	19.5	14.6	7.9
chr01	DNA/hAT-Ac	rnd-4_family-625	1098198	1098374	247	21.4	15.8	2.5		chr01	LTR/Gypsy	rnd-6_family-1622	1260040	1260663	2514	17.3	12	3
chr01	LTR/Gypsy	rnd-4_family-1498	1110959	1111034	254	28	0	1.3		chr01	DNA/PIF-Harbinger	rnd-5_family-1630	1274882	1275214	1156	26.3	1.5	0.6
chr01	LTR/Gypsy	rnd-6_family-5728	1117228	1117310	258	23.2	0	1.2		chr01	LINE/L1	rnd-4_family-430	1276858	1276900	256	7	4.7	0
chr01	LTR	rnd-6_family-2114	1126331	1126416	280	23.9	0	7.5		chr01	LINE/L1	rnd-5_family-186	1279905	1280083	362	28.6	3.4	2.2
chr01	DNA/hAT-Tag1	rnd-4_family-485	1142382	1142448	304	18.6	0	11.7		chr01	DNA/MULE-MuDR	rnd-5_family-209	1283750	1283843	288	11.3	0	5.6
chr01	DNA/hAT-Tag1	rnd-4_family-485	1142495	1142641	277	17.9	9.5	5.2		chr01	LTR/Gypsy	rnd-4_family-223	1286623	1286741	440	23.7	0.8	0.8
chr01	LTR/Gypsy	rnd-6_family-2486	1172892	1173025	373	32.8	2.2	2.2		chr01	LINE/L1	rnd-4_family-668	1286796	1286904	364	26.9	0	0.9
chr01	LTR	rnd-6_family-2114	1173106	1173351	327	25.1	1.6	19.1		chr01	LINE/L1	rnd-5_family-186	1286812	1286977	271	21.8	6	6
chr01	LTR/Copia	rnd-4_family-177	1195924	1196111	411	22.7	1.6	11.1		chr01	LTR	rnd-6_family-2670	1291554	1291657	278	15.9	0	33.3
chr01	LTR/Copia	rnd-6_family-5541	1203537	1203672	489	17.9	5.9	1.4		chr01	LTR/Copia	rnd-5_family-1582	1292026	1292273	561	30.3	3.6	1.6
chr01	LTR/Copia	rnd-4_family-440	1205131	1205154	375	17.6	7.8	5.4		chr01	LINE/L1	rnd-3_family-200	1292493	1292624	297	22.3	1.5	11.7
chr01	DNA	rnd-6_family-958	1205155	1205219	385	12.3	7.7	0		chr01	LTR/Copia	rnd-3_family-222	1293596	1293666	245	15.1	8.7	2.6
chr01	LTR	rnd-1_family-204	1205165	1205329	920	13.6	3.6	1.8		chr01	LINE/L1	rnd-5_family-233	1297107	1297454	1578	16.3	10.9	1.1
chr01	DNA/Kolobok-T2	rnd-4_family-837	1206643	1206743	493	11.9	5	0		chr01	LINE/L1	rnd-1_family-911	1297890	1298127	1991	3.4	0	0
chr01	LINE/L1	rnd-4_family-2149	1218842	1219205	1794	15.8	1.9	2.5		chr01	LINE/L1	rnd-5_family-3111	1298116	1299428	3839	20	1.6	5
chr01	DNA/hAT-Tag1	rnd-4_family-485	1223799	1223867	283	16.4	5.8	2.8		chr01	LINE/L1	rnd-1_family-471	1299441	1299905	1349	24	1.7	1.3
chr01	LTR/Copia	rnd-1_family-340	1226209	1226336	301	25.4	4.7	4.7		chr01	LINE/L1	rnd-5_family-233	1300162	1300252	612	9.9	1.1	0
chr01	LINE/L1	rnd-4_family-2149	1228371	1228968	4242	7.6	1.8	0.5		chr01	LTR/Copia	rnd-6_family-1207	1302104	1302273	479	19	1.8	4.2
chr01	LINE/L1	rnd-6_family-2507	1235126	1235552	1276	21.5	2.3	10.6		chr01	LINE/L1	rnd-4_family-420	1304800	1305136	707	31.9	1.2	6.9
chr01	LINE/L1	rnd-4_family-98	1235588	1236522	4666	17.1	0.9	1.4		chr01	DNA/MULE-MuDR	rnd-5_family-209	1307472	1307641	255	25.5	4.7	5.3
chr01	LTR/Copia	rnd-6_family-400	1236515	1236727	694	13.6	10.3	3.5		chr01	LINE/L1	rnd-6_family-103	1307675	1308421	2502	22	4.5	4.4
chr01	LINE/L1	rnd-6_family-2507	1236720	1237534	3161	15.8	3.7	11.2		chr01	DNA/MULE-MuDR	rnd-4_family-640	1311914	1311984	244	23.6	0	4.4
chr01	LINE/L1	rnd-4_family-134	1239842	1240200	1354	19.2	3.9	1.6		chr01	DNA/MULE-MuDR	rnd-5_family-209	1312586	1312733	506	15.6	6.1	0.6
chr01	DNA/hAT-Tag1	rnd-5_family-2596	1242597	1242658	306	16.4	3.2	1.6		chr01	DNA/MULE-MuDR	rnd-4_family-640	1324919	1324979	256	20	3.3	1.6
chr01	LINE/L1	rnd-5_family-982	1245603	1245615	315	23.2	2.7	3.4		chr01	DNA/MULE-MuDR	rnd-1_family-569	1333773	1333829	235	17.2	3.5	0
chr01	LINE/L1	rnd-5_family-1851	1245616	1245710	470	10.8	2.1	2.1		chr01	LTR/Gypsy	rnd-1_family-928	1333830	1334134	1921	7.3	5.9	0.9
chr01	LINE/L1	rnd-5_family-982	1245711	1245749	315	23.2	2.7	3.4		chr01	LTR/Copia	rnd-6_family-684	1334351	1334388	304	5.3	0	0
chr01	LINE/L1	rnd-6_family-2507	1254834	1255298	1238	23.2	6	5.6		chr01	DNA/CMC-Transib	rnd-6_family-1096	1335144	1335183	254	2.5	0	0
chr01	LINE/L1	rnd-4_family-98	1255358	1255390	235	9.1	0	0		chr01	LTR/Gypsy	rnd-6_family-4884	1347144	1347526	783	22.9	2.4	13.3
chr01	DNA/PIF-Harbinger	rnd-6_family-590	1256908	1256960	342	11.5	0	1.9		chr01	LTR/Gypsy	rnd-5_family-2269	1347524	1347865	625	20.2	4.7	10.1
chr01	DNA/PIF-Harbinger	rnd-6_family-590	1256929	1257062	663	10.4	7.5	0		chr01	LTR/Gypsy	rnd-4_family-38	1348573	1348860	555	17.8	2.8	11.1
chr01	LTR/Copia	rnd-4_family-402	1258603	1258661	308	14.6	0	7.3		chr01	LTR/Gypsy	rnd-6_family-958	1352043	1352119	371	9.5	0	4
chr01	DNA/MULE-MuDR	rnd-3_family-4	1259857	1260140	387	17.4	14.8	5.5		chr01	LTR/Gypsy	rnd-3_family-377	1357705	1357982	1554	12.7	0.7	3.3
chr01	LINE/L1	rnd-6_family-2507	1262314	1262631	482	29.7	8.2	1.5		chr01	DNA/MULE-MuDR	rnd-3_family-173	1362373	1362518	455	19.9	3.4	3.4
chr01	LINE/L1	rnd-5_family-910	1263319	1263815	3352	9.7	0.6	0.6		chr01	LTR/Gypsy	rnd-5_family-2269	1364693	1364779	316	16.3	1.1	1.1
chr01	LINE/L1	rnd-4_family-134	1263818	1264205	1397	22	1	1.6		chr01	LTR/Gypsy	rnd-6_family-4884	1364790	1365041	770	17	29.4	4.2
chr01	LINE/L1	rnd-4_family-98	1267633	1268360	1482	28.5	7.5	2.2		chr01	LTR/Copia	rnd-5_family-6906	1382692	1382820	377	24.8	2.3	3.1
chr01	LINE/L1	rnd-6_family-2507	1268465	1268752	246	30.4	2.8	14.3		chr01	LINE/L1	rnd-4_family-668	1387869	1387982	305	21.6	6.1	2.5
chr01	LINE/L1	rnd-4_family-2149	1269957	1270292	448	32.4	4.5	1.7		chr01	LTR/Copia	rnd-3_family-222	1390215	1390424	393	26.6	5.3	2.6
chr01	LTR/Copia	rnd-1_family-797	1288202	1288379	346	18.9	14.6	7.9		chr01	LTR	rnd-6_family-2670	1390925	1391022	314	21.3	1	8.8
chr01	LTR/Gypsy	rnd-6_family-5728	1290895	1290958	227	16.4	4.7	4.7		chr01	LINE/L1	rnd-4_family-808	1392259	1392684	1095	23.6	1.6	12.5
chr01	LTR/Gypsy	rnd-6_family-2528	1309057	1309680	2246	19	11.5	3.1		chr01	LINE/L1	rnd-4_family-808	1392989	1394470	1210	26.4	7.4	5.3
chr01	DNA/CMC-EnSpm	rnd-5_family-993	1322481	1322593	484	17.1	5.3	1.7		chr01	LTR/Copia	rnd-1_family-466	1394656	1394978	2500	2.2	0	0.9
chr01	DNA/PIF-Harbinger	rnd-5_family-65	1322870	1322959	286	17.1	2.2	2.2		chr01	LTR/Copia	rnd-6_family-2445	1394982	1395156	1084	4.4	0	9.4
chr01	DNA/PIF-Harbinger	rnd-6_family-590	1326736	1326894	608	19.6	1.3	0.6		chr01	LTR/Copia	rnd-1_family-466	1397481	1397518	273	0	0	0
chr01	LINE/L1	rnd-6_family-2507	1328055	1328243	310	25.7	3.7	11.4		chr01	LTR/Cassandra	rnd-5_family-1597	1397594	1397679	461	18.6	2.3	0
chr01	LTR/Gypsy	rnd-6_family-127	1333226	1333452	433	20.3	16.7	2.3		chr01	LTR/Copia	rnd-4_family-599	1398208	1398403	504	24.1	4.1	4.6
chr01	DNA/MULE-MuDR	rnd-4_family-346	1334774	1334887	500	20.4	0.9	0.9		chr01	LTR/Copia	rnd-4_family-200	1398538	1398645	321	21.6	2.8	5.7
chr01	LINE/L1	rnd-5_family-5517	1334946	1335139	434	27.9	2.6	5.8		chr01	LTR/Cassandra	rnd-1_family-230	1399782	1400026	848	19.9	10.2	3.9
chr01	LINE/L1	rnd-4_family-98	1335181	1335345	374	32.1	1.2	1.8		chr01	LTR/Copia	rnd-4_family-599	1400735	1400861	242	21.2	4.7	7.3
chr01	LINE/L1	rnd-5_family-2163	1338348	1339045	1606	28.8	3.6	2.4		chr01	LTR/Copia	rnd-4_family-200	1413849	1414240	741	24	7.9	10.7
chr01	LINE/L1	rnd-5_family-2163	1339183	1339341	420	24.2	2.5	6.5		chr01	LTR/Gypsy	rnd-4_family-38	1416295	1416380	310	12.9	8.1	1.1
chr01	LTR	rnd-6_family-2114	1339801	1339822	260	24.1	0	27.8		chr01	DNA/CMC-EnSpm	rnd-4_family-142	1417777	1418339	1723	22.7	5	5.3
chr01	DNA	rnd-6_family-958	1340667	1340756	396	27.8	0	0		chr01	DNA/MULE-MuDR	rnd-5_family-209	1427288	1427439	265	17.3	23	1.1
chr01	LTR/Copia	rnd-4_family-440	1341727	1341737	248	21.3	6.3	3.1		chr01	LTR/Gypsy	rnd-6_family-1622	1429390	1429565	475	20.5	6.8	8.7
chr01	LTR	rnd-1_family-204	1341738	1341789	257	16	0	4		chr01	LTR/Gypsy	rnd-6_family-1622	1436533	1436601	275	11.2	4.3	9.1
chr01	DNA	rnd-6_family-958	1343099	1343279	965	15.8	5.5	2.1		chr01	LTR/Copia	rnd-4_family-121	1436818	1436927	484	17	0.9	3.7
chr01	LINE/L1	rnd-4_family-2149	1345748	1347296	7011	15.9	2.6	4.6		chr01	LTR/Copia	rnd-6_family-27	1448118	1448293	910	15.1	0.5	0
chr01	LINE/L1	rnd-6_family-554	1347443	1348165	707	30.3	3.6	3.8		chr01	LTR/Gypsy	rnd-5_family-31	1448294	1448370	395	22.4	2.4	0
chr01	DNA/PiggyBac	rnd-6_family-282	1361472	1361653	822	18.4	1.6	1.6		chr01	LTR/Copia	rnd-5_family-1653	1451386	1451487	326	17.2	2.9	2.9
chr01	DNA/hAT-Tag1	rnd-5_family-2596	1378761	1378906	310	33.5	4.1	2		chr01	LTR/Copia	rnd-1_family-128	1452153	1452502	1997	9	0.6	2.2
chr01	DNA/MuLE-MuDR	rnd-1_family-399	1381886	1381971	239	21.2	4.7	1.1		chr01	LTR/Gypsy	rnd-1_family-103	1456698	1456912	464	31.6	1.4	0
chr01	LTR/Copia	rnd-4_family-811	1381920	1382384	2926	8	6.5	0.4		chr01	LTR/Copia	rnd-4_family-63	1459407	1460362	1307	31.6	4	3.1
chr01	LTR/Copia	rnd-4_family-811	1382464	1382501	274	10.5	0	0		chr01	LINE/L1	rnd-6_family-93	1461731	1461844	353	19.7	0.9	6.5
chr01	LTR	rnd-6_family-2114	1384737	1384857	448	20	5.3	0.8		chr01	LINE/L1	rnd-6_family-93	1461979	1462039	247	16.7	0	1.7
chr01	LTR/Gypsy	rnd-1_family-517	1388437	1388704	409	28.9	1.9	11		chr01	LTR/Gypsy	rnd-4_family-38	1467761	1467818	248	14.9	26.1	0.7
chr01	DNA/hAT-Ac	rnd-6_family-101	1392121	1392192	255	21.4	1.4	2.8		chr01	LTR/Copia	rnd-3_family-222	1475770	1476004	821	23.5	4.7	2.1
chr01	LTR/Gypsy	rnd-4_family-23	1393325	1397748	35246	6.7	3.2	2		chr01	LTR/Copia	rnd-6_family-1583	1479204	1479626	668	26.6	7.6	2.9
chr01	LTR/Gypsy	rnd-4_family-23	1398008	1399861	35246	6.7	3.2	2		chr01	LINE/L1	rnd-6_family-93	1483203	1483401	286	28.4	2.5	2.5
chr01	LINE/L1	rnd-1_family-592	1412883	1413218	1333	17.9	3.2	2.4		chr01	LINE/L1	rnd-5_family-186	1483209	1483457	244	22.5	4	10.7
chr01	DNA/Kolobok-T2	rnd-4_family-837	1414636	1414938	489	20.2	1	21.4		chr01	LINE/I-Jockey	rnd-5_family-2182	1493332	1493534	313	24.4	3.5	17.3
chr01	LTR/Copia	rnd-5_family-3403	1424542	1424687	362	26.4	8.2	1.3		chr01	LINE/L1	rnd-5_family-186	1496884	1496905	636	19.5	4.8	8.8
chr01	LTR/Copia	rnd-1_family-19	1424918	1425175	620	21.9	15.5	1		chr01	LINE/L1	rnd-4_family-420	1496906	1497131	734	20.6	0	7.6
chr01	LTR/Copia	rnd-6_family-800	1428518	1428622	259	21	4.8	4.8		chr01	LINE/L1	rnd-5_family-186	1497132	1497153	636	19.5	4.8	8.8
chr01	DNA/MULE-MuDR	rnd-5_family-2357	1428836	1429054	560	20.9	4.6	6		chr01	DNA/MULE-MuDR	rnd-5_family-89	1504562	1504605	237	11.4	6.8	0
chr01	LINE/L1	rnd-5_family-968	1429549	1429635	319	21.5	0	3.6		chr01	LTR	rnd-6_family-2670	1517396	1517544	828	13.9	0.7	3.5
chr01	LINE/L1	rnd-5_family-563	1429699	1429826	379	20.6	5.5	1.5		chr01	DNA/hAT-Tag1	rnd-5_family-737	1520868	1521010	393	16.5	5.6	2.7
chr01	LTR/Copia	rnd-5_family-140	1432059	1432268	401	25.9	15.2	0.8		chr01	LTR/Copia	rnd-4_family-121	1529791	1529962	322	19.4	16.3	7
chr01	LINE/L1	rnd-1_family-521	1434039	1434345	449	30.8	2.6	2.6		chr01	DNA/MULE-MuDR	rnd-1_family-13	1529855	1530080	1785	14.9	6.8	0
chr01	LINE/L1	rnd-4_family-466	1434370	1434521	557	17.4	5.9	1.9		chr01	DNA/MULE-MuDR	rnd-1_family-408	1530081	1530198	276	22.7	1.7	2.1
chr01	LINE/L1	rnd-4_family-466	1434828	1435661	990	30.8	5.7	5		chr01	DNA/CMC-EnSpm	rnd-1_family-612	1530188	1530664	2807	11.9	0.6	4.8
chr01	LINE/L1	rnd-6_family-554	1435690	1436300	430	28.3	7.4	6.3		chr01	DNA/MULE-MuDR	rnd-1_family-13	1530665	1530955	489	22.6	2.1	10
chr01	LTR/Copia	rnd-5_family-340	1436494	1441283	33785	5.9	2	1.5		chr01	LINE/L1	rnd-5_family-186	1540925	1541313	1347	21.7	5.4	1.5
chr01	LTR	rnd-6_family-2114	1441838	1441905	241	23.5	2.9	0		chr01	LINE/L1	rnd-6_family-93	1540926	1541522	1227	24.6	7.4	3.9
chr01	LTR/Copia	rnd-5_family-6450	1441974	1442173	761	18.7	2.5	3.5		chr01	LINE/L1	rnd-5_family-3111	1541566	1542018	991	27.4	2.9	6.4
chr01	LTR/Copia	rnd-5_family-926	1442245	1442314	274	22.1	0	2.9		chr01	LINE/L1	rnd-1_family-911	1542884	1543040	309	32.5	0.6	0
chr01	LTR/Cassandra	rnd-1_family-273	1443548	1443792	868	19.5	10.2	3.9		chr01	LINE/L1	rnd-4_family-754	1543058	1543407	1158	24.9	7.4	0
chr01	LTR/Copia	rnd-5_family-6450	1444226	1444711	610	26.5	16.6	6.9		chr01	LINE/L1	rnd-6_family-93	1543792	1543940	420	16.6	2.7	15
chr01	DNA/CMC-EnSpm	rnd-6_family-1175	1449074	1449132	295	19	0	1.7		chr01	LTR/Gypsy	rnd-4_family-223	1545863	1545937	230	23	2.7	1.3
chr01	LTR/Gypsy	rnd-5_family-2479	1449853	1449917	252	26.6	0	1.6		chr01	LTR/Copia	rnd-3_family-222	1545997	1546257	1247	13.7	4.2	4.3
chr01	LTR/Copia	rnd-5_family-34	1453890	1454054	582	20.7	3	0.6		chr01	LTR/Copia	rnd-5_family-16	1547495	1547545	233	25.5	0	0
chr01	LTR/Copia	rnd-5_family-1629	1455107	1455426	747	26.1	2.8	8.9		chr01	LTR/Copia	rnd-5_family-1728	1547565	1547794	528	20.8	21.7	1.8
chr01	DNA/CMC-EnSpm	rnd-3_family-188	1458915	1459083	225	29.8	3	8.8		chr01	DNA/CMC-EnSpm	rnd-4_family-1083	1549458	1549598	364	23.6	2.1	3.6
chr01	DNA/CMC-EnSpm	rnd-4_family-569	1458934	1459515	1591	24.5	7	6.1		chr01	DNA/CMC-EnSpm	rnd-4_family-1083	1549477	1549695	485	20.7	6.9	1.6
chr01	LTR/Gypsy	rnd-3_family-103	1464029	1464221	498	25.7	1	3.2		chr01	LINE/L1	rnd-4_family-430	1550725	1551008	785	21.1	10.6	1.6
chr01	LTR/Gypsy	rnd-3_family-103	1464451	1464577	398	20	4.7	5.6		chr01	LINE/L1	rnd-3_family-200	1551557	1551939	589	28.8	4.4	3.9
chr01	DNA/CMC-EnSpm	rnd-4_family-62	1465674	1465715	233	19.1	0	0		chr01	LINE/L1	rnd-5_family-306	1551614	1551998	792	26.8	4.2	3.1
chr01	LTR/Copia	rnd-4_family-402	1466440	1466482	306	18.2	0.6	14.3		chr01	LTR/Copia	rnd-3_family-222	1553444	1553533	286	17.6	6.7	5.5
chr01	DNA/MULE-MuDR	rnd-4_family-1980	1466483	1466606	382	17.9	0	5.1		chr01	DNA/MULE-MuDR	rnd-3_family-173	1556270	1556285	439	21.9	5.8	5.8
chr01	DNA/MULE-MuDR	rnd-4_family-346	1469228	1469349	343	24.6	2.5	3.3		chr01	LTR/Copia	rnd-4_family-121	1556286	1556481	807	14.7	5.6	6.2
chr01	LTR/Gypsy	rnd-1_family-148	1477505	1477563	278	12.3	5.1	3.3		chr01	DNA/MULE-MuDR	rnd-3_family-173	1556482	1556492	439	21.9	5.8	5.8
chr01	DNA/MULE-MuDR	rnd-4_family-306	1477759	1477962	748	20.8	1.5	3.5		chr01	DNA/hAT-Tag1	rnd-5_family-1759	1566613	1566683	306	17.7	2.8	4.3
chr01	DNA/MULE-MuDR	rnd-3_family-4	1477960	1478072	393	19.2	8.8	3.4		chr01	LTR/Gypsy	rnd-4_family-223	1572882	1573038	376	24.5	8.3	1.2
chr01	DNA/MULE-MuDR	rnd-4_family-1980	1477982	1478084	311	12.1	16.5	3.5		chr01	LTR/Gypsy	rnd-4_family-223	1573172	1573251	318	27.9	0	1.3
chr01	DNA/MULE-MuDR	rnd-1_family-67	1478100	1478163	278	19.1	0	1.6		chr01	LTR/Copia	rnd-4_family-200	1578609	1578696	247	20.8	1.1	7.2
chr01	DNA/MULE-MuDR	rnd-6_family-368	1478191	1478307	258	24.6	2.6	6.2		chr01	LTR/Copia	rnd-1_family-419	1581444	1582005	1167	17.1	14	7.9
chr01	LTR/Gypsy	rnd-5_family-4266	1484878	1485039	351	29.3	11.1	1.1		chr01	DNA/hAT-Tag1	rnd-4_family-97	1582545	1582624	231	21.4	1.2	6.6
chr01	LTR/Copia	rnd-5_family-140	1489145	1489320	965	14.6	1.3	0		chr01	LTR/Copia	rnd-1_family-869	1583070	1583480	2090	10.3	14.8	3.3
chr01	LTR/Gypsy	rnd-1_family-54	1489313	1489397	377	23.5	2.4	0		chr01	LTR/Copia	rnd-4_family-200	1586121	1586441	314	28.6	10.6	7.2
chr01	LTR/Copia	rnd-5_family-565	1492413	1492567	293	21.4	1.3	9.8		chr01	LTR/Copia	rnd-1_family-128	1592111	1592168	280	13.8	10.3	0
chr01	LTR/Copia	rnd-6_family-4	1493188	1493379	1292	10.5	0.5	0.5		chr01	LTR/Cassandra	rnd-4_family-336	1593697	1593958	461	26.6	11.8	5.4
chr01	DNA	rnd-6_family-958	1493377	1493442	813	5.8	1.6	1.6		chr01	LTR/Copia	rnd-3_family-222	1596918	1596975	262	17.2	10.3	0
chr01	LTR/Copia	rnd-6_family-4	1493443	1493531	379	22.5	2.2	0		chr01	LTR/Cassandra	rnd-4_family-336	1598897	1599197	680	28.2	2	10.4
chr01	LTR/Gypsy	rnd-1_family-54	1497724	1497906	445	29.2	2.7	2.7		chr01	LTR/Gypsy	rnd-1_family-928	1599299	1599571	1611	9.5	0.4	3.4
chr01	LTR/Gypsy	rnd-6_family-127	1498551	1498629	610	3.8	6.3	0		chr01	LTR/Gypsy	rnd-1_family-928	1599570	1599726	376	14.4	31.2	2.5
chr01	LTR/Copia	rnd-3_family-75	1500431	1501290	1126	34	3.8	3.5		chr01	DNA/MULE-MuDR	rnd-3_family-173	1602581	1602663	243	18.5	0	2.5
chr01	DNA/CMC-EnSpm	rnd-6_family-980	1509981	1510185	898	14.2	0.5	4		chr01	DNA/MULE-MuDR	rnd-5_family-209	1602593	1602666	258	16.2	1.4	0
chr01	DNA/CMC-EnSpm	rnd-6_family-980	1510182	1510473	1172	18.1	0.3	8.9		chr01	LTR/Copia	rnd-4_family-545	1614177	1614307	407	30.4	4	1.7
chr01	LTR/Copia	rnd-5_family-140	1516734	1516981	976	20.6	4	2		chr01	LTR/Copia	rnd-4_family-545	1614333	1614401	407	25.6	9	4.3
chr01	LTR/Copia	rnd-4_family-402	1520183	1520370	639	27.3	2.7	0.5		chr01	DNA/MuLE-MuDR	rnd-4_family-106	1616406	1616519	2252	13.5	0	7
chr01	LTR/Copia	rnd-1_family-17	1520371	1520604	634	29.4	9.7	8.4		chr01	LTR/Gypsy	rnd-1_family-184	1617396	1618339	3355	21.2	3	1.8
chr01	DNA/MULE-MuDR	rnd-5_family-2357	1533835	1534052	255	30	1.4	5.2		chr01	LTR/Gypsy	rnd-6_family-1127	1618333	1619225	1792	24.3	4.3	4
chr01	LINE/I-Jockey	rnd-6_family-80	1534182	1534553	317	24.8	9	12.7		chr01	LTR/Copia	rnd-6_family-30	1623099	1623165	307	14.9	3	0
chr01	LINE/L1	rnd-1_family-592	1536446	1536666	1247	12.9	1.4	1.8		chr01	DNA/hAT-Tip100	rnd-5_family-2193	1623398	1623602	1126	11.3	5.8	0.5
chr01	DNA/MULE-MuDR	rnd-4_family-1980	1545787	1545954	421	16.3	13.1	1.6		chr01	DNA/hAT-Tip100	rnd-5_family-2193	1623610	1623685	314	11	0	4.1
chr01	LINE/L1	rnd-1_family-592	1548479	1548732	412	27.8	3.5	6.5		chr01	LTR/Copia	rnd-4_family-58	1627496	1627664	762	19.5	0	0
chr01	LTR	rnd-6_family-2114	1558482	1558799	1069	22.4	1.9	8.7		chr01	LTR/Copia	rnd-5_family-1653	1627656	1627749	543	10.6	6.4	0
chr01	LTR/Gypsy	rnd-3_family-103	1562544	1562600	257	15.8	1.8	0		chr01	LTR/Cassandra	rnd-1_family-230	1647765	1648129	2130	15	1.6	1.6
chr01	LTR/Gypsy	rnd-3_family-103	1562629	1562758	332	19.2	4.6	3.8		chr01	LTR/Copia	rnd-4_family-200	1648778	1648995	1017	16.6	1.4	3.3
chr01	DNA/MULE-MuDR	rnd-1_family-67	1571339	1571673	1164	17.9	7	0.6		chr01	RC/Helitron	rnd-1_family-925	1649233	1649648	2960	6.1	0.2	1.5
chr01	DNA/CMC-EnSpm	rnd-1_family-684	1571752	1572141	2119	14.9	1	4		chr01	RC/Helitron	rnd-4_family-1322	1649653	1650253	3948	8.4	1	0.7
chr01	DNA/MULE-MuDR	rnd-4_family-1980	1572142	1572675	856	19.4	14.9	5.8		chr01	LTR/Copia	rnd-5_family-1336	1652028	1652259	365	25.9	15.5	5.1
chr01	LINE/L1	rnd-6_family-2507	1581508	1582069	639	30.9	5.3	10.9		chr01	LINE/L1	rnd-4_family-808	1654130	1654213	460	23.8	0	0
chr01	LINE/L1	rnd-4_family-2149	1582120	1582519	861	32.3	1.8	1		chr01	DNA/hAT-Tip100	rnd-5_family-2193	1656051	1656198	818	14.3	2.7	0.7
chr01	LTR/Gypsy	rnd-4_family-1498	1582753	1583516	6160	3.4	2.2	0.1		chr01	DNA/hAT-Tip100	rnd-5_family-2193	1656326	1656373	266	12.5	10.4	0
chr01	LINE/L1	rnd-4_family-99	1584376	1584722	1066	24.6	12.4	0.5		chr01	DNA/hAT-Tip100	rnd-5_family-1846	1656382	1656512	405	21.1	11.4	2.1
chr01	LINE/L1	rnd-5_family-2163	1585450	1585492	325	4.7	0	0		chr01	DNA/MULE-MuDR	rnd-5_family-209	1661277	1661396	296	14.4	10	1.5
chr01	DNA/MULE-MuDR	rnd-4_family-346	1587163	1587237	235	20.5	4	2.6		chr01	DNA/MULE-MuDR	rnd-5_family-209	1661291	1661414	287	15.4	11.3	0.7
chr01	LTR/Copia	rnd-6_family-4	1587301	1587563	1470	11.3	1.5	2.7		chr01	DNA/hAT-Tip100	rnd-1_family-929	1677821	1677968	333	29.4	2	1.3
chr01	LTR/Copia	rnd-6_family-400	1588804	1588854	242	25.5	0	0		chr01	LINE/L1	rnd-5_family-186	1683856	1684076	427	29.6	1.4	2.3
chr01	LINE/L1	rnd-4_family-2149	1591195	1591303	257	16.7	3.7	17.7		chr01	DNA/MuLE-MuDR	rnd-4_family-1228	1691683	1691824	325	23	9.2	2
chr01	LINE/L1	rnd-5_family-982	1591309	1591593	894	23	3.9	2.4		chr01	DNA/MULE-MuDR	rnd-1_family-316	1695977	1696022	239	19.6	0	0
chr01	LINE/L1	rnd-6_family-1430	1592037	1592224	483	25	0.5	2.2		chr01	DNA/MULE-MuDR	rnd-4_family-640	1702751	1702816	432	10.6	3	0
chr01	LTR/Copia	rnd-5_family-140	1594029	1594107	339	16	3.8	5.1		chr01	DNA/MULE-MuDR	rnd-5_family-209	1705206	1705310	327	22.3	0.9	1.9
chr01	LINE/L1	rnd-5_family-1851	1594741	1594845	230	22.9	15.2	0		chr01	LINE/L1	rnd-4_family-754	1706014	1706189	534	20.4	7.4	2.7
chr01	DNA/MULE-MuDR	rnd-4_family-306	1596862	1597095	974	13.7	3.9	6.6		chr01	LTR/Cassandra	rnd-4_family-336	1706301	1706658	1078	23.5	10.9	3.7
chr01	DNA/hAT-Tag1	rnd-5_family-1178	1607212	1607344	300	21.7	9.8	2.8		chr01	LINE/L1	rnd-5_family-186	1712064	1712249	680	20.8	0	1.6
chr01	DNA/MULE-MuDR	rnd-4_family-346	1613649	1613805	416	24.8	7.6	0		chr01	LINE/L1	rnd-4_family-420	1712073	1712309	387	17.4	17.7	6
chr01	DNA/MULE-MuDR	rnd-4_family-346	1613939	1614018	390	22.5	0	0		chr01	LTR/Copia	rnd-6_family-524	1721284	1721638	997	17.9	4.5	10.1
chr01	LTR/Copia	rnd-5_family-995	1619226	1619377	296	21.7	15.1	2.9		chr01	DNA/hAT-Tip100	rnd-5_family-2193	1722651	1722804	508	23.2	3.2	1.9
chr01	LTR/Cassandra	rnd-6_family-3314	1623965	1624160	440	22.7	12.2	5.8		chr01	LTR	rnd-6_family-2670	1727288	1727369	353	15.8	14.6	0
chr01	LTR/Gypsy	rnd-1_family-32	1633125	1635086	11213	5.7	2.5	1.4		chr01	DNA/MULE-MuDR	rnd-3_family-173	1737518	1737589	225	23	9	2.4
chr01	LTR/Gypsy	rnd-4_family-23	1635117	1642082	50970	4.9	1.8	0.9		chr01	DNA/MULE-MuDR	rnd-3_family-173	1737659	1737673	225	23	9	2.4
chr01	DNA/MULE-MuDR	rnd-5_family-3273	1642686	1642977	783	19.8	8.2	3.3		chr01	LINE/L1	rnd-4_family-754	1747704	1749438	4339	22	2.3	2.9
chr01	LTR/Copia	rnd-5_family-329	1647725	1647847	384	25.2	2.4	3.3		chr01	LINE/L1	rnd-1_family-471	1749450	1749707	495	26.9	1.9	0.8
chr01	DNA/MuLE-MuDR	rnd-1_family-556	1650069	1650416	1438	17.2	4	1.4		chr01	LTR/Gypsy	rnd-5_family-1241	1755824	1755991	269	33.3	2.4	3.6
chr01	LTR/Gypsy	rnd-1_family-91	1651080	1652743	4421	25.4	2.2	2.7		chr01	DNA/CMC-EnSpm	rnd-6_family-15	1756120	1756646	781	23.5	7.8	15.2
chr01	DNA/hAT-Tip100	rnd-5_family-1482	1657033	1657356	1764	11.5	2.5	0.6		chr01	LTR/Gypsy	rnd-5_family-1241	1757484	1757669	588	27.3	1.6	1.6
chr01	LTR/Copia	rnd-6_family-400	1661273	1661444	549	22.8	0.6	0.6		chr01	LTR/Copia	rnd-6_family-1757	1758149	1758444	1095	18.4	4.4	6.5
chr01	LTR/Copia	rnd-5_family-565	1661436	1661529	468	10.9	7.5	2		chr01	LTR/Copia	rnd-1_family-69	1762946	1763062	267	24.5	8.6	2.4
chr01	DNA/CMC-EnSpm	rnd-6_family-684	1671743	1671891	793	13	0	7.2		chr01	DNA/hAT-Tag1	rnd-5_family-1759	1764495	1764594	560	14	2	0
chr01	DNA/hAT-Ac	rnd-4_family-625	1672506	1672823	863	17.6	3.8	8.9		chr01	DNA/hAT-Tag1	rnd-5_family-1759	1765154	1765273	406	17.2	11.7	3.1
chr01	LINE/L1	rnd-6_family-554	1676652	1677667	737	30.6	4.6	5.6		chr01	LTR/Copia	rnd-6_family-5428	1782548	1783255	2452	16.9	9.1	3.7
chr01	LTR/Cassandra	rnd-1_family-273	1684963	1685349	2084	14.4	1.5	1.6		chr01	LTR/Copia	rnd-6_family-5428	1786793	1787228	1545	13.2	0.2	17.9
chr01	LTR/Copia	rnd-5_family-1629	1685977	1686200	465	18.8	8.7	4.8		chr01	LTR/Copia	rnd-6_family-5428	1787217	1788030	2723	13.7	6.3	6.1
chr01	RC/Helitron	rnd-1_family-874	1686615	1686972	2087	7.2	0.1	0.7		chr01	LTR/Copia	rnd-6_family-5428	1792973	1794629	3775	14.6	6.5	10.1
chr01	DNA/Kolobok-T2	rnd-4_family-837	1689922	1690009	296	15.4	10.2	4.3		chr01	DNA/hAT-Ac	rnd-3_family-497	1806174	1806588	1846	16.1	7	1.4
chr01	DNA/hAT-Tip100	rnd-5_family-1482	1693368	1693430	238	13.6	1.6	6.7		chr01	LINE/I-Jockey	rnd-5_family-2182	1807011	1807288	292	24.5	11.3	4.9
chr01	DNA/hAT-Tip100	rnd-5_family-1482	1693463	1693515	323	11.3	5.7	0		chr01	DNA/MULE-MuDR	rnd-6_family-1760	1807237	1807297	247	22.9	1.6	0
chr01	DNA/hAT-Tip100	rnd-1_family-787	1693512	1693652	478	20.1	12.8	1.3		chr01	LTR/Copia	rnd-1_family-15	1807321	1807695	1001	28.8	4.5	5.4
chr01	DNA/hAT-Tip100	rnd-1_family-625	1693647	1693724	296	16.2	0	13		chr01	LTR/Copia	rnd-3_family-222	1812450	1812726	923	23.2	1.3	1.6
chr01	DNA/MULE-MuDR	rnd-5_family-2357	1700828	1700916	506	17	0	1.1		chr01	DNA/MULE-MuDR	rnd-5_family-209	1813859	1813922	234	15.9	3.1	1.5
chr01	DNA/hAT-Tip100	rnd-5_family-1482	1710706	1710843	357	27.7	0.7	0.7		chr01	LTR/Copia	rnd-6_family-27	1814555	1814755	660	19.4	12.9	5.1
chr01	LTR/Copia	rnd-6_family-800	1713868	1714072	584	26.3	1.9	3.5		chr01	DNA/hAT-Tag1	rnd-4_family-97	1814756	1814852	295	29.8	0.9	1.7
chr01	DNA/MULE-MuDR	rnd-5_family-3273	1736807	1736976	258	19.8	2.4	8.1		chr01	LTR/Copia	rnd-1_family-562	1817368	1817416	284	12.5	0	2.1
chr01	LINE/L1	rnd-4_family-98	1738021	1738201	306	26	8.8	4.2		chr01	LTR/Copia	rnd-1_family-715	1817423	1817507	401	17.6	2.4	0
chr01	LTR/Cassandra	rnd-6_family-3314	1738305	1738676	1048	24.2	11	4.3		chr01	LTR/Copia	rnd-5_family-1592	1817556	1818051	544	20.7	11.7	10.4
chr01	LINE/L1	rnd-6_family-2507	1738771	1738883	401	22.7	0	2.7		chr01	DNA/CMC-EnSpm	rnd-4_family-1083	1820664	1820727	290	9.4	14.1	0
chr01	DNA/MULE-MuDR	rnd-5_family-3393	1746707	1747060	870	20.1	3.4	10.2		chr01	DNA/MULE-MuDR	rnd-5_family-209	1821199	1821303	291	19.6	1.9	2.9
chr01	DNA/MULE-MuDR	rnd-5_family-3273	1749589	1749806	1096	11	1.4	3.8		chr01	LTR/Copia	rnd-4_family-200	1824295	1824424	290	26	8.5	5.2
chr01	LTR/Copia	rnd-6_family-2338	1752170	1752533	974	22.2	1.1	9.8		chr01	LTR/Copia	rnd-5_family-1104	1826479	1827145	2413	16.6	2.2	13.3
chr01	LTR	rnd-6_family-2114	1757494	1757575	244	23.2	14.6	0		chr01	LTR/Copia	rnd-5_family-1104	1827169	1827289	612	9.5	5.8	4.1
chr01	LTR	rnd-6_family-2114	1757584	1757686	321	19.6	9.7	0.9		chr01	DNA/MULE-MuDR	rnd-3_family-173	1834643	1834663	322	22.9	0.5	9.7
chr01	DNA	rnd-6_family-958	1776517	1776530	301	18.4	0.9	10.5		chr01	DNA/MULE-MuDR	rnd-3_family-173	1834830	1834855	322	22.9	0.5	9.7
chr01	LINE/L1	rnd-6_family-2507	1777911	1779770	8043	17.6	3.2	5.3		chr01	LTR/Copia	rnd-5_family-335	1836292	1836473	374	26.5	1.1	10.8
chr01	LINE/L1	rnd-5_family-968	1780765	1780799	473	14.9	18.3	7.9		chr01	DNA/hAT-Tip100	rnd-5_family-2193	1838566	1838760	510	21.4	15.4	1.8
chr01	DNA/hAT-Ac	rnd-6_family-101	1782507	1782543	264	8.1	0	0		chr01	LTR/Copia	rnd-6_family-1864	1844770	1844926	428	21.4	1.9	4.6
chr01	DNA/hAT-Tag1	rnd-5_family-1178	1792961	1793060	600	14	2	0		chr01	LTR/Copia	rnd-1_family-128	1847513	1847797	616	22.9	0.3	7.8
chr01	DNA/hAT-Tag1	rnd-5_family-1178	1793620	1793740	486	13.3	12.4	0.7		chr01	LTR/Copia	rnd-4_family-599	1851461	1851570	299	22.6	2.7	7.6
chr01	LTR/Gypsy	rnd-6_family-127	1804480	1804610	691	12.2	9.2	0		chr01	LINE/L1	rnd-4_family-808	1859030	1859118	261	20.5	2.2	12.3
chr01	LTR/Copia	rnd-6_family-169	1810912	1811533	3850	10.6	5.8	0.3		chr01	LTR/Cassandra	rnd-4_family-336	1876379	1876430	245	23.1	0	0
chr01	LTR/Copia	rnd-6_family-169	1811536	1811615	539	11.2	1.2	0		chr01	LTR/Cassandra	rnd-6_family-5340	1876437	1876572	299	28.4	6.6	4.3
chr01	LTR/Copia	rnd-6_family-169	1814401	1814431	259	0	0	0		chr01	LTR/Cassandra	rnd-1_family-230	1877045	1877134	242	26.7	7.8	0
chr01	LTR/Copia	rnd-6_family-169	1814959	1815126	1092	9	2.4	0.6		chr01	LTR/Copia	rnd-4_family-200	1880823	1880967	445	15.3	4.8	10.1
chr01	LTR/Copia	rnd-6_family-169	1815154	1815588	2219	11.3	2.1	8.6		chr01	LTR/Copia	rnd-6_family-11	1882006	1882163	528	11.5	5.1	6.4
chr01	LTR/Copia	rnd-6_family-169	1815577	1816397	4357	10.4	4.1	6.1		chr01	LTR/Copia	rnd-4_family-121	1883267	1883563	1171	16.9	15.8	0.3
chr01	DNA/CMC-EnSpm	rnd-6_family-1175	1816696	1816799	760	9.6	0	0		chr01	LTR/Gypsy	rnd-5_family-24	1883564	1883817	751	18.2	9	17
chr01	LTR/Copia	rnd-6_family-169	1817776	1817805	251	0	0	0		chr01	LTR/Copia	rnd-4_family-121	1883615	1883867	384	17.3	15	6.2
chr01	LTR/Copia	rnd-6_family-169	1818273	1818306	231	8.8	0	0		chr01	LINE/L1	rnd-4_family-420	1887377	1887901	770	27.2	3	11.1
chr01	LTR/Copia	rnd-6_family-169	1820191	1820221	248	3.2	0	0		chr01	DNA/MULE-MuDR	rnd-3_family-173	1896281	1896384	322	12.5	17.3	0
chr01	LTR/Copia	rnd-6_family-169	1821010	1822881	12259	9.9	2.7	0.4		chr01	DNA/hAT-Tag1	rnd-5_family-1032	1897035	1897127	315	13.8	11.8	14.3
chr01	LTR/Copia	rnd-6_family-169	1822883	1822932	315	16	0	0		chr01	LTR/Copia	rnd-5_family-5273	1897172	1897210	239	10.3	0	0
chr01	LTR/Copia	rnd-6_family-169	1822964	1822990	243	0	0	0		chr01	LTR/Copia	rnd-5_family-1380	1897187	1897509	1738	15.3	1.9	3.1
chr01	LTR/Copia	rnd-6_family-169	1823549	1823590	278	7.1	9.5	0		chr01	LINE/L1	rnd-6_family-93	1897670	1898114	1616	20.8	1.6	3.9
chr01	DNA/hAT-Ac	rnd-4_family-625	1834480	1834639	603	19.2	11.2	2.3		chr01	LTR/Copia	rnd-1_family-370	1898283	1898647	1098	21	7.1	3.4
chr01	DNA/hAT-Ac	rnd-5_family-3408	1834922	1835239	907	17.1	8.2	4.6		chr01	LTR/Copia	rnd-1_family-742	1902036	1902511	3088	8.6	4.6	0.2
chr01	LINE/I-Jockey	rnd-6_family-80	1835738	1835924	404	25.5	12.8	5.5		chr01	LTR/Copia	rnd-1_family-794	1902525	1902926	592	27.5	5	4.2
chr01	LTR/Copia	rnd-1_family-11	1835954	1836328	1001	28.8	4.5	5.4		chr01	LTR/Copia	rnd-1_family-754	1903056	1904494	4191	17.7	2.8	2.2
chr01	LTR/Copia	rnd-5_family-140	1841081	1841357	942	22	4.1	1.4		chr01	LTR/Copia	rnd-1_family-99	1904485	1904697	1691	3.3	0	0
chr01	LTR/Gypsy	rnd-1_family-219	1841823	1842439	644	28.5	6.7	5.4		chr01	LTR/Copia	rnd-1_family-754	1904708	1904823	511	16	0	0
chr01	DNA	rnd-6_family-958	1843182	1843313	529	16.7	18.2	0		chr01	LTR/Copia	rnd-1_family-156	1905048	1906548	1456	27.2	3.8	3.7
chr01	LTR	rnd-1_family-204	1843217	1843375	792	19.8	0	1.3		chr01	LTR/Copia	rnd-1_family-742	1906588	1906927	2430	4.5	0.6	2.4
chr01	LTR/Copia	rnd-4_family-440	1843314	1843384	335	15.9	0	2.9		chr01	LTR/Copia	rnd-5_family-1304	1912828	1912957	488	21.4	1.9	0.8
chr01	DNA/hAT-Tag1	rnd-4_family-485	1843369	1843481	326	24.2	0	8.7		chr01	LTR/Copia	rnd-5_family-1304	1913222	1913348	481	19.9	2.7	0.8
chr01	LTR/Copia	rnd-1_family-687	1845997	1846041	248	11.4	2.2	2.2		chr01	LTR/Copia	rnd-5_family-1304	1915091	1915221	366	20.3	6.9	6.1
chr01	LTR/Copia	rnd-1_family-687	1846052	1846134	404	20.5	0	0		chr01	LTR/Copia	rnd-1_family-370	1915696	1915948	358	23.6	25.7	4.2
chr01	LTR/Gypsy	rnd-4_family-1498	1858542	1858692	310	24.8	8	3.8		chr01	DNA/MULE-MuDR	rnd-6_family-1384	1917008	1917166	345	21.4	12.6	2.9
chr01	DNA/CMC-EnSpm	rnd-5_family-2976	1860523	1860795	531	23.9	7.7	6.5		chr01	DNA/MULE-MuDR	rnd-4_family-259	1918365	1918694	1272	11.2	7	7.9
chr01	DNA/CMC-EnSpm	rnd-6_family-980	1862607	1862762	273	14.2	16	9.7		chr01	LINE/I-Jockey	rnd-5_family-2182	1922269	1922390	482	18.6	4.1	3.2
chr01	LTR/Gypsy	rnd-1_family-836	1873592	1873718	407	23.6	1.6	3.2		chr01	RC/Helitron	rnd-5_family-374	1922987	1923822	3302	12.7	9.7	9.4
chr01	LTR/Copia	rnd-6_family-4	1875540	1875623	293	19.3	2.4	1.2		chr01	LINE/L1	rnd-5_family-186	1926335	1926438	431	6.1	3.9	5.9
chr01	LTR/Copia	rnd-5_family-140	1876313	1876594	744	19.5	0.7	3.1		chr01	LINE/L1	rnd-6_family-93	1929865	1930173	1372	16.4	2.3	1.6
chr01	LTR/Copia	rnd-4_family-2040	1880266	1880341	275	18.7	0	8.6		chr01	LINE/L1	rnd-5_family-186	1930123	1930514	1157	25.2	4.3	2
chr01	LTR/Copia	rnd-1_family-368	1887029	1887093	237	15.4	3.1	9.8		chr01	LTR/Gypsy	rnd-1_family-30	1930519	1930565	259	10.8	0	4.9
chr01	LTR/Gypsy	rnd-3_family-103	1896385	1896446	232	21	3.2	0		chr01	LTR/Gypsy	rnd-6_family-501	1930557	1930756	552	24.4	1.6	4.1
chr01	LTR/Gypsy	rnd-3_family-103	1896455	1896775	1183	14.8	13.1	1.4		chr01	LTR/Copia	rnd-4_family-63	1931057	1931071	426	22.3	4.5	12.7
chr01	DNA/MULE-MuDR	rnd-3_family-4	1899420	1899502	319	18.3	2.4	1.2		chr01	LTR/Copia	rnd-4_family-63	1931184	1931277	426	22.3	4.5	12.7
chr01	LTR/Cassandra	rnd-6_family-3314	1905411	1905509	303	23.7	4	6.2		chr01	LTR/Gypsy	rnd-4_family-223	1935906	1935984	275	27.9	0	0
chr01	LTR/Cassandra	rnd-4_family-434	1905970	1906108	273	26.8	12.9	0.6		chr01	LTR/Copia	rnd-6_family-1583	1940436	1940899	1122	25.1	5.4	4.7
chr01	LTR/Copia	rnd-5_family-995	1909944	1910135	358	18.2	3.3	14.2		chr01	LTR/Copia	rnd-5_family-1336	1940995	1941248	651	18.9	15.3	4.3
chr01	DNA/MULE-MuDR	rnd-6_family-368	1911685	1912155	1100	15.7	14.1	6.7		chr01	LTR/Gypsy	rnd-5_family-1241	1942577	1942751	414	24.8	7.4	3.3
chr01	DNA/MULE-MuDR	rnd-3_family-4	1913351	1913678	758	17.8	21.4	1.8		chr01	LTR/Copia	rnd-6_family-388	1944660	1945047	436	28.2	8.8	6
chr01	DNA/MULE-MuDR	rnd-6_family-368	1913559	1913992	423	22.6	15.8	2.6		chr01	LTR	rnd-6_family-2670	1951314	1951435	556	15.7	12.3	0.7
chr01	LINE/L1	rnd-6_family-2507	1917602	1917914	299	31.4	8.6	5.3		chr01	LTR/Copia	rnd-6_family-1757	1951847	1952039	497	26.9	2.1	3.7
chr01	LTR/Copia	rnd-1_family-123	1923814	1927691	18030	19.6	0.9	1.3		chr01	DNA/MULE-MuDR	rnd-5_family-209	1952428	1952513	288	9.4	24.4	0.9
chr01	DNA/hAT-Tag1	rnd-5_family-1164	1932321	1932420	436	16.8	5	5		chr01	LTR/Gypsy	rnd-5_family-704	1962643	1962692	232	20	0	0
chr01	LTR/Copia	rnd-5_family-555	1932467	1932795	2077	11	2.1	0.3		chr01	LTR/Copia	rnd-6_family-1583	1965513	1966018	732	27.4	19	2.6
chr01	LINE/L1	rnd-6_family-2507	1933039	1933473	1805	19.9	1.8	4		chr01	LTR/Copia	rnd-1_family-431	1983329	1983454	398	26	2.4	2.4
chr01	LTR/Copia	rnd-1_family-403	1933687	1934014	1006	24.1	7	1.4		chr01	LTR/Copia	rnd-1_family-117	1983769	1984765	3783	22.7	1.2	3.4
chr01	LTR/Copia	rnd-1_family-127	1937718	1938344	473	29.3	9.2	4.7		chr01	LINE/L1	rnd-4_family-808	1995769	1995944	830	9.3	0.6	14.2
chr01	LTR/Copia	rnd-5_family-340	1938426	1938495	364	7.1	21.4	0		chr01	LINE/L1	rnd-6_family-93	2001456	2001598	352	18.8	7	3.4
chr01	LTR/Copia	rnd-1_family-127	1938699	1940023	1987	28.6	6.2	3.8		chr01	LTR/Copia	rnd-3_family-222	2007904	2008073	441	28.7	2.4	1.8
chr01	LTR/Copia	rnd-5_family-340	1940237	1941808	4789	20.3	5.5	2.7		chr01	LTR/Copia	rnd-1_family-611	2011163	2011308	1031	4.3	4.8	4.8
chr01	LTR/Copia	rnd-5_family-140	1945845	1945873	259	24.5	7.6	2.2		chr01	LTR/Copia	rnd-5_family-16	2012540	2012765	702	16.8	9.7	5.1
chr01	LTR	rnd-1_family-204	1945874	1945966	346	24.7	9.7	0		chr01	LINE/L1	rnd-3_family-200	2018483	2020071	4971	20.2	2	2.1
chr01	LTR/Copia	rnd-6_family-4	1946235	1946378	526	17.9	1.4	6.9		chr01	LINE/L1	rnd-5_family-186	2022718	2022975	419	31.6	1.2	1.9
chr01	LTR/Copia	rnd-5_family-140	1948132	1948250	394	21.1	2.5	4.3		chr01	LTR/Copia	rnd-5_family-2256	2025252	2025354	260	31.7	0	2
chr01	LTR/Copia	rnd-1_family-403	1948921	1949006	339	26.2	0	2.4		chr01	LTR/Copia	rnd-1_family-8	2038547	2038702	236	25.3	9	3.7
chr01	DNA/PIF-Harbinger	rnd-6_family-590	1949326	1949452	305	22.1	12.6	0		chr01	LINE/L1	rnd-3_family-200	2050161	2050884	1277	28.8	6.2	3.6
chr01	DNA/MULE-MuDR	rnd-5_family-3361	1951166	1951184	279	17.9	7.5	2.1		chr01	LTR/Copia	rnd-5_family-1304	2050917	2051124	619	20.7	16.8	2.5
chr01	DNA/MULE-MuDR	rnd-4_family-1980	1951185	1951262	361	11.6	2.3	0		chr01	LTR/Gypsy	rnd-5_family-654	2054317	2054395	294	15.6	3.8	2.5
chr01	DNA/MULE-MuDR	rnd-5_family-3361	1951263	1951312	279	17.9	7.5	2.1		chr01	LINE/L1	rnd-5_family-306	2060710	2060910	420	29.1	3	1
chr01	DNA/MULE-MuDR	rnd-6_family-368	1951351	1951639	1015	15.1	6.7	3.3		chr01	LINE/L1	rnd-5_family-306	2061199	2061338	342	29	2.1	1.4
chr01	LINE/I-Jockey	rnd-6_family-80	1955145	1955267	462	21.2	1.6	4.2		chr01	LINE/L1	rnd-4_family-754	2061565	2061730	566	17.8	0.6	12.1
chr01	LTR/Copia	rnd-5_family-340	1955463	1960250	33512	6.2	2	1.5		chr01	LINE/L1	rnd-1_family-487	2061983	2062405	950	24.4	7.2	6.5
chr01	LTR/Copia	rnd-3_family-260	1960684	1960743	236	15.2	3.3	1.6		chr01	LINE/L1	rnd-3_family-200	2064028	2064352	469	21.8	18.1	4.1
chr01	DNA/hAT-Ac	rnd-4_family-773	1960789	1960930	3577	11.8	5.4	7.4		chr01	LINE/L1	rnd-4_family-430	2067151	2067528	1059	16.9	7.9	9.1
chr01	DNA/hAT-Ac	rnd-4_family-773	1960973	1961570	3577	11.8	5.4	7.4		chr01	LINE/L1	rnd-4_family-430	2067676	2067944	494	24.9	14.1	1.7
chr01	LINE/L1	rnd-6_family-2507	1967918	1968269	1184	21.9	8.2	5.2		chr01	LINE/L1	rnd-6_family-93	2068159	2068223	390	7.7	0	0
chr01	LTR/Gypsy	rnd-6_family-2486	1968275	1968742	2317	13.5	4.7	3.6		chr01	LTR/Copia	rnd-1_family-466	2071861	2072523	1169	27.9	6.8	7.4
chr01	DNA/MULE-MuDR	rnd-4_family-346	1973589	1973719	267	28.2	16	0		chr01	LTR/Copia	rnd-3_family-222	2075348	2075612	1334	14.7	2	4.2
chr01	LTR/Copia	rnd-3_family-260	1978184	1978644	1019	27.2	5.4	4.3		chr01	LINE/L1	rnd-1_family-487	2075974	2076195	588	24.5	3.6	2.7
chr01	DNA/CMC-EnSpm	rnd-6_family-684	1979987	1980134	705	16	0.7	7.2		chr01	LINE/L1	rnd-5_family-186	2076526	2076664	393	23	12.2	0
chr01	LTR	rnd-6_family-2114	1981582	1981664	263	16.4	3.6	11.7		chr01	LINE/L1	rnd-4_family-420	2076574	2076675	266	31.4	0	0
chr01	LTR	rnd-6_family-2114	1987991	1988144	552	22.2	10.4	0.6		chr01	LINE/L1	rnd-5_family-306	2077723	2077886	459	29.3	1.2	0
chr01	DNA	rnd-6_family-958	1988145	1988174	461	22.6	12.3	0.7		chr01	LINE/L1	rnd-4_family-57	2079141	2079212	291	30.7	5.7	5.7
chr01	LTR/Copia	rnd-6_family-1496	2001455	2001684	375	24.2	6.5	2.9		chr01	LINE/L1	rnd-4_family-57	2079342	2079489	291	30.7	5.7	5.7
chr01	LTR/Copia	rnd-1_family-17	2001728	2002249	823	30.1	16.7	1.3		chr01	LTR/Gypsy	rnd-4_family-756	2080069	2080403	444	30.6	3.9	7.4
chr01	LTR/Copia	rnd-5_family-2416	2019706	2019825	362	26.5	2.5	2.5		chr01	LINE/L1	rnd-4_family-754	2085392	2085826	678	27.5	3.6	5.9
chr01	LTR/Copia	rnd-4_family-65	2020143	2021132	4311	20.7	1.4	1.6		chr01	LINE/L1	rnd-1_family-487	2085835	2086019	347	28.9	9.2	4.7
chr01	LINE/L1	rnd-4_family-466	2029971	2030154	646	16.4	8.2	3.6		chr01	LINE/L1	rnd-5_family-186	2085941	2086112	483	21.3	4.7	1.7
chr01	LTR/Copia	rnd-6_family-4	2042060	2042268	439	27.1	7.2	2.8		chr01	LTR/Gypsy	rnd-5_family-2127	2088209	2088395	265	27.1	8.6	5.2
chr01	LTR/Gypsy	rnd-5_family-976	2045366	2045523	493	4.7	4.4	6.5		chr01	LINE/L1	rnd-5_family-186	2097161	2097370	321	27.7	5.2	3.8
chr01	DNA	rnd-6_family-958	2052565	2052682	606	21.2	2.5	0		chr01	LTR/Gypsy	rnd-5_family-2127	2106858	2107139	390	26.4	2.8	8.6
chr01	LINE/L1	rnd-4_family-982	2052683	2052706	394	22.7	13.4	0.6		chr01	LTR/Cassandra	rnd-5_family-1597	2114589	2114694	486	25.7	0.9	0.9
chr01	LINE/L1	rnd-5_family-972	2052777	2054338	3945	23.1	1.4	1.9		chr01	DNA/hAT-Tag1	rnd-5_family-737	2117243	2117330	229	20.7	2.3	1.1
chr01	LINE/L1	rnd-5_family-1851	2074195	2074519	667	20.7	18.9	1.9		chr01	LTR/Gypsy	rnd-5_family-2127	2118214	2118297	252	26.2	3.6	0
chr01	LINE/L1	rnd-5_family-972	2076883	2077610	1498	28.4	2.2	3.2		chr01	LINE/L1	rnd-4_family-420	2128394	2128493	243	23.2	9	0.9
chr01	LTR/Copia	rnd-4_family-440	2077653	2077780	523	19.3	5.5	3		chr01	LINE/L1	rnd-5_family-306	2142238	2142339	252	24.2	2	3
chr01	LTR/Copia	rnd-5_family-140	2077774	2077861	474	19.3	0	0		chr01	LTR/Copia	rnd-3_family-222	2143532	2143763	938	20.4	1.7	9.3
chr01	DNA/hAT-Ac	rnd-6_family-101	2086969	2087042	320	16.4	2.7	1.3		chr01	LINE/L1	rnd-1_family-487	2143774	2144023	1050	18.7	5	0.3
chr01	LINE/L1	rnd-4_family-98	2088597	2088814	1127	14.6	0.5	2.8		chr01	LTR/Copia	rnd-1_family-28	2151887	2152393	1200	27.5	9.7	3.1
chr01	LINE/L1	rnd-5_family-1851	2088811	2088993	1115	10.9	1.6	0		chr01	LTR/Copia	rnd-5_family-2138	2157862	2158017	423	18.4	7	5.7
chr01	LINE/L1	rnd-4_family-98	2089005	2089159	523	24.5	13.5	5.5		chr01	LTR/Copia	rnd-1_family-28	2167941	2168469	772	28.9	6.6	8.5
chr01	LINE/L1	rnd-4_family-98	2089287	2089437	523	24.5	13.5	5.5		chr01	LTR/Copia	rnd-6_family-388	2168549	2168672	337	27.1	0	7.8
chr01	DNA	rnd-6_family-958	2090478	2090488	393	11	2	10.6		chr01	DNA/MULE-MuDR	rnd-5_family-209	2169299	2169371	230	16.4	4.1	0
chr01	LINE/L1	rnd-5_family-982	2094232	2094499	767	20.4	1.1	8.4		chr01	DNA/MULE-MuDR	rnd-3_family-173	2169505	2169537	553	22.3	3.9	2.6
chr01	LINE/L1	rnd-5_family-982	2094760	2095035	609	27.6	6.2	1.7		chr01	LTR/Gypsy	rnd-4_family-38	2171620	2171638	232	15.6	20.2	1.6
chr01	LTR/Gypsy	rnd-4_family-108	2095522	2095636	247	19.1	5.2	9		chr01	DNA/MULE-MuDR	rnd-5_family-2910	2181525	2181999	3571	4.9	3.6	0.6
chr01	LINE/L1	rnd-1_family-592	2096749	2096835	248	24.1	12.6	0		chr01	LTR/Copia	rnd-4_family-121	2196491	2196978	976	20.6	8.6	5.6
chr01	LTR/Copia	rnd-1_family-127	2098865	2099407	1315	27.9	8.5	0.5		chr01	LTR/Gypsy	rnd-5_family-24	2196547	2197122	1200	17	5.6	17.4
chr01	LTR/Copia	rnd-4_family-440	2102247	2102509	1805	9.9	0.4	0.4		chr01	LTR/Copia	rnd-6_family-11	2196785	2197163	583	20.2	10.8	12.6
chr01	LINE/L1	rnd-4_family-99	2102719	2103049	794	23	9.5	1.6		chr01	LTR/Gypsy	rnd-1_family-928	2200631	2200743	270	8	38.9	0.6
chr01	LINE/L1	rnd-1_family-592	2103095	2103183	259	16.7	1.1	12.5		chr01	DNA/hAT-Ac	rnd-3_family-497	2204816	2204981	605	15.3	13.2	5.6
chr01	LINE/L1	rnd-1_family-592	2103182	2103426	631	24.9	4.6	0.6		chr01	DNA/hAT-Ac	rnd-3_family-497	2204979	2205073	343	15.9	9.5	1
chr01	LINE/L1	rnd-6_family-1430	2104979	2105191	337	25.8	4.2	3.9		chr01	DNA/MULE-MuDR	rnd-3_family-173	2205223	2205284	246	13.1	0	1.6
chr01	LINE/L1	rnd-5_family-1512	2106094	2106223	410	25.6	1.5	0.8		chr01	DNA/MULE-MuDR	rnd-5_family-209	2205285	2205308	238	19.6	2.2	3.4
chr01	LINE/L1	rnd-5_family-1512	2106573	2106770	391	35	2.5	2		chr01	LTR/Gypsy	rnd-1_family-434	2214477	2214517	234	24.4	0	0
chr01	LTR/Gypsy	rnd-5_family-275	2106838	2107275	474	27.7	9.6	5.3		chr01	LTR/Gypsy	rnd-6_family-1571	2214518	2214561	400	15.8	2.6	1.3
chr01	LTR/Gypsy	rnd-5_family-275	2108295	2108636	393	23.8	3.2	7.6		chr01	DNA/hAT-Ac	rnd-3_family-497	2216221	2216371	366	17.2	12.6	3.7
chr01	LINE/L1	rnd-5_family-1512	2108891	2109316	863	29.2	4	3.5		chr01	DNA/hAT-Ac	rnd-3_family-497	2216466	2216542	392	17.3	28.5	0.5
chr01	LINE/L1	rnd-5_family-1512	2109657	2109739	245	27.7	1.2	0		chr01	DNA/hAT-Ac	rnd-3_family-497	2216603	2216616	392	17.3	28.5	0.5
chr01	LTR/Copia	rnd-6_family-169	2111188	2111382	324	25.3	3.1	8.7		chr01	LTR/Gypsy	rnd-1_family-544	2227811	2228299	3095	8.3	3.3	1.6
chr01	DNA	rnd-6_family-958	2111294	2111315	290	21.5	1.8	9.5		chr01	DNA/CMC-EnSpm	rnd-5_family-2347	2228412	2228514	227	21.9	4.8	6.9
chr01	LINE/L1	rnd-4_family-99	2112283	2112713	1029	28.3	0.5	3.3		chr01	DNA/hAT-Ac	rnd-3_family-497	2232377	2232841	2975	8.9	3.7	1.5
chr01	LINE/L1	rnd-6_family-2507	2112720	2113019	301	31.5	2.3	11.2		chr01	LTR/Gypsy	rnd-4_family-38	2233462	2233640	718	18.6	2.8	4
chr01	LTR/Copia	rnd-4_family-294	2114850	2114888	241	15.4	0	0		chr01	LTR/Gypsy	rnd-1_family-928	2237783	2238090	648	19.6	9.2	7.1
chr01	LTR/Cassandra	rnd-4_family-434	2131969	2132034	237	16.7	4.5	9.5		chr01	LTR	rnd-6_family-2670	2238108	2238173	265	25.8	10.6	0
chr01	LTR/Copia	rnd-1_family-504	2134792	2134898	251	13.1	13.1	7.1		chr01	LTR/Gypsy	rnd-6_family-1020	2238911	2239015	367	9.6	15.2	0.8
chr01	LTR/Copia	rnd-4_family-576	2136094	2136133	228	15	0	0		chr01	LTR/Copia	rnd-5_family-1304	2252567	2252621	250	13.2	0	3.8
chr01	DNA/PIF-Harbinger	rnd-6_family-590	2162900	2163095	621	16.9	9.7	3.4		chr01	LTR/Copia	rnd-1_family-464	2256444	2256614	259	23.9	5.8	11.7
chr01	LINE/L1	rnd-1_family-592	2167206	2167414	858	16.8	1.4	6		chr01	LTR/Gypsy	rnd-5_family-1241	2259004	2259104	253	28.9	2	4
chr01	LINE/L1	rnd-4_family-982	2169380	2169395	259	20.6	2.6	6.7		chr01	LTR	rnd-6_family-2670	2261532	2261648	464	21.7	1.7	1.7
chr01	LTR/Copia	rnd-4_family-440	2170500	2170731	1049	17.9	1.7	6.3		chr01	LTR	rnd-6_family-2670	2261760	2261817	344	17.2	0	0
chr01	LINE/L1	rnd-6_family-2507	2170752	2170982	1335	13.9	4.3	0.4		chr01	LINE/L1	rnd-4_family-117	2277037	2277139	249	18.4	4.8	10.2
chr01	LTR/Gypsy	rnd-5_family-389	2173082	2173307	1033	18.3	3.1	0.9		chr01	LTR/Copia	rnd-1_family-370	2286029	2286488	2251	15.3	4.6	3.4
chr01	LINE/L1	rnd-5_family-1851	2174268	2174339	238	10.8	2.8	10.4		chr01	DNA/hAT-Tag1	rnd-5_family-658	2297222	2297426	490	8.7	8.8	15.5
chr01	LTR/Copia	rnd-6_family-1496	2179937	2180444	1295	26.6	9.1	3		chr01	LTR/Cassandra	rnd-1_family-230	2299310	2299522	767	16.8	7	10.7
chr01	LTR/Copia	rnd-5_family-6085	2185809	2185969	414	18.6	3.7	6.4		chr01	LINE/I-Jockey	rnd-5_family-2182	2300663	2300748	227	30.2	1.2	0
chr01	LTR/Gypsy	rnd-1_family-574	2190145	2190701	3261	11.9	5.4	0.7		chr01	LTR/Gypsy	rnd-5_family-24	2301196	2301527	479	20	12.3	6.6
chr01	DNA/hAT-Ac	rnd-5_family-3408	2201032	2201092	237	16.4	0	0		chr01	LINE/L1	rnd-5_family-306	2309942	2310043	332	27.3	0	3
chr01	DNA/hAT-Ac	rnd-4_family-625	2201202	2201241	393	19.6	13.5	3.8		chr01	LTR/Copia	rnd-6_family-2623	2321143	2321231	232	17.2	28.1	1.8
chr01	DNA/hAT-Ac	rnd-5_family-3408	2201242	2201369	432	19.5	15.6	0		chr01	LTR/Copia	rnd-1_family-98	2321761	2323469	7939	19.4	0.8	0.6
chr01	LTR/Gypsy	rnd-1_family-219	2202971	2203068	388	21.5	3.1	5.2		chr01	LTR/Copia	rnd-3_family-222	2325135	2325378	900	20.1	2.9	4.2
chr01	DNA/CMC-EnSpm	rnd-4_family-2200	2206588	2206907	229	30.4	4.4	11.7		chr01	LTR/Copia	rnd-4_family-545	2336614	2336912	1088	20.3	5.7	4.3
chr01	DNA/hAT-Ac	rnd-5_family-3408	2212611	2212684	388	10.9	8.1	1.3		chr01	LTR/Gypsy	rnd-4_family-38	2339224	2339519	694	18.1	12.2	3.1
chr01	DNA/hAT-Ac	rnd-5_family-3408	2212707	2212897	761	15.6	9.4	6.1		chr01	DNA/hAT-Ac	rnd-5_family-2730	2349126	2349236	269	26.7	1.8	5.6
chr01	LTR/Copia	rnd-4_family-811	2216869	2216955	378	12.4	0	7.4		chr01	LTR/Copia	rnd-6_family-27	2353732	2353770	268	12.8	0	0
chr01	LTR/Copia	rnd-4_family-811	2216985	2217109	411	8.1	27.2	0.6		chr01	LTR	rnd-6_family-2670	2354710	2354807	374	25.8	0	1
chr01	LTR/Gypsy	rnd-4_family-1498	2220763	2221521	6042	3.6	2.9	0.1		chr01	LTR/Copia	rnd-3_family-222	2355619	2355702	284	19.3	0.6	3.1
chr01	DNA/MULE-MuDR	rnd-6_family-368	2222425	2223050	1022	16.1	21.3	3.9		chr01	LTR/Copia	rnd-5_family-1304	2355702	2355764	327	14.8	0	3.3
chr01	DNA/MULE-MuDR	rnd-5_family-3273	2232913	2232951	618	19.8	5.3	4.5		chr01	LTR/Gypsy	rnd-1_family-928	2365448	2365671	310	25.3	9.4	6.5
chr01	DNA/MULE-MuDR	rnd-5_family-3273	2233166	2233176	618	19.8	5.3	4.5		chr01	LTR/Gypsy	rnd-5_family-24	2368739	2368798	317	20.6	8.2	7.6
chr01	DNA/MULE-MuDR	rnd-1_family-730	2241053	2241239	403	26	14.4	1.4		chr01	DNA/MULE-MuDR	rnd-3_family-173	2369218	2369388	333	18.2	3.5	9.9
chr01	DNA/MuLE-MuDR	rnd-5_family-100	2241301	2241586	829	26.2	4.5	5.3		chr01	LTR/Copia	rnd-4_family-121	2369413	2369524	476	17	10.7	0
chr01	LTR/Copia	rnd-1_family-51	2249196	2249727	821	29.6	7.1	6.7		chr01	DNA/MULE-MuDR	rnd-3_family-173	2376258	2376399	351	32.8	4.2	1.4
chr01	LTR	rnd-1_family-354	2253446	2253512	252	20.7	0	6.3		chr01	DNA/MULE-MuDR	rnd-1_family-295	2376873	2376951	432	12.7	0	0
chr01	DNA/hAT-Ac	rnd-5_family-3408	2259384	2259849	2072	9.5	14.8	5.5		chr01	DNA/MULE-MuDR	rnd-1_family-295	2380526	2380636	650	13.5	0	0
chr01	LTR	rnd-6_family-2114	2259964	2260078	466	26.3	0	0.9		chr01	LTR/Copia	rnd-6_family-1864	2393364	2393560	306	22.3	11.2	4.3
chr01	LTR/Copia	rnd-4_family-811	2264441	2264537	323	15.1	4.1	4.1		chr01	LTR/Gypsy	rnd-1_family-835	2394146	2394297	376	26.5	2.6	3.3
chr01	LTR/Copia	rnd-4_family-811	2264721	2264810	387	18	4.4	1.1		chr01	LTR/Copia	rnd-1_family-128	2402529	2402585	294	13	1.8	5.5
chr01	LTR/Copia	rnd-4_family-811	2264810	2264945	448	15.7	19.9	1.9		chr01	LTR/Copia	rnd-4_family-599	2406464	2406543	318	15.8	1.2	5.2
chr01	LTR/Copia	rnd-4_family-811	2264948	2265123	648	16.3	1.1	6		chr01	LINE/L1	rnd-4_family-808	2407355	2408047	1031	24.7	4	14.3
chr01	LTR/Copia	rnd-1_family-113	2283722	2283900	285	26	4.5	12		chr01	LTR/Copia	rnd-4_family-599	2414611	2414785	305	28.2	1.1	4.7
chr01	LTR/Copia	rnd-4_family-65	2283924	2284159	285	24	10.6	2.8		chr01	LTR	rnd-6_family-2670	2438803	2438972	453	18.7	2.9	18.2
chr01	LTR/Gypsy	rnd-3_family-103	2287145	2287424	935	15.1	9.6	3		chr01	LTR/Gypsy	rnd-1_family-92	2446324	2446615	1209	13.4	2.7	0.5
chr01	LTR/Gypsy	rnd-3_family-103	2287445	2287643	519	25.8	1.5	6.3		chr01	DNA/hAT-Ac	rnd-5_family-514	2449767	2449902	592	18.7	0	9.7
chr01	LTR	rnd-6_family-2114	2288304	2288578	693	22.6	6.9	8.1		chr01	LTR/Copia	rnd-6_family-388	2452818	2453534	682	29.7	14.2	3.7
chr01	DNA	rnd-6_family-958	2288475	2288600	535	21.4	11.1	0		chr01	DNA/hAT-Tag1	rnd-5_family-737	2454277	2454440	482	19.6	4.9	3.6
chr01	LTR/Copia	rnd-1_family-403	2310348	2310813	2426	14.4	4.1	3.2		chr01	LTR/Copia	rnd-6_family-11	2459265	2459806	2631	9.8	7.8	6.2
chr01	LTR/Copia	rnd-1_family-123	2316804	2320685	18097	19.6	0.9	1.4		chr01	DNA/MULE-MuDR	rnd-3_family-173	2459270	2459904	2147	13.1	13.1	7.2
chr01	LTR/Cassandra	rnd-1_family-273	2324632	2324844	785	16.3	7	10.7		chr01	LTR/Copia	rnd-6_family-11	2459810	2460006	939	11.8	10.7	0.9
chr01	DNA/MULE-MuDR	rnd-5_family-3392	2325950	2326070	365	24	12.4	0		chr01	LTR/Copia	rnd-1_family-464	2473640	2473828	1238	11.6	3.2	0
chr01	DNA/MULE-MuDR	rnd-4_family-306	2326546	2326600	261	16.4	3.6	0		chr01	LTR/Copia	rnd-4_family-63	2480966	2480982	500	18.5	4.2	13
chr01	DNA/MULE-MuDR	rnd-6_family-368	2326579	2326600	311	20.5	10.6	8.1		chr01	LTR/Copia	rnd-4_family-63	2481097	2481182	500	18.5	4.2	13
chr01	DNA/MULE-MuDR	rnd-6_family-368	2326781	2326833	311	20.5	10.6	8.1		chr01	LTR/Copia	rnd-3_family-222	2482316	2482563	984	22.2	0.4	3.8
chr01	DNA/hAT-Ac	rnd-5_family-2202	2339302	2339450	463	19.7	4	4.7		chr01	LINE/L1	rnd-4_family-420	2492731	2493236	642	29.9	6.5	6.1
chr01	LTR/Copia	rnd-1_family-123	2347065	2348773	8673	17.9	1.1	0.3		chr01	LTR/Copia	rnd-3_family-222	2495352	2495548	550	22.2	3	8.6
chr01	LTR/Copia	rnd-4_family-440	2350444	2350682	809	20.7	5.4	5		chr01	DNA/CMC-EnSpm	rnd-1_family-109	2505034	2505130	228	20.9	2.1	11.2
chr01	LTR/Copia	rnd-5_family-329	2361800	2362054	886	21.2	8.2	1.9		chr01	DNA	rnd-6_family-433	2505066	2505138	231	27.4	1.4	0
chr01	LTR	rnd-1_family-204	2378840	2378878	238	17.9	0	0		chr01	DNA/hAT-Ac	rnd-5_family-510	2511565	2511815	801	18.1	12.3	3.3
chr01	LTR	rnd-6_family-2114	2379820	2380081	521	31.6	3.8	2.3		chr01	DNA/hAT-Ac	rnd-5_family-510	2512004	2512226	722	18.8	1.8	11.8
chr01	LTR/Copia	rnd-4_family-440	2380748	2380872	336	17.2	45.6	3.3		chr01	DNA/MULE-MuDR	rnd-5_family-209	2514019	2514181	514	15.3	3.7	3.7
chr01	LTR/Copia	rnd-4_family-811	2390560	2390680	287	20.9	0.8	8.9		chr01	LTR/Copia	rnd-6_family-11	2515117	2515573	1154	17.1	17.7	5.1
chr01	LTR/Copia	rnd-6_family-4	2393419	2393518	277	22	14	0		chr01	DNA/MULE-MuDR	rnd-3_family-173	2515128	2515725	951	21.2	17.1	2.9
chr01	DNA/MULE-MuDR	rnd-4_family-306	2393918	2394040	313	18.8	20.3	0.7		chr01	LTR/Copia	rnd-4_family-121	2515726	2515791	1785	14.7	10.6	5.8
chr01	DNA/MULE-MuDR	rnd-6_family-368	2394347	2394498	292	22.8	0	13.4		chr01	LTR/Copia	rnd-6_family-388	2517577	2517959	404	29.6	7.7	10.2
chr01	DNA/MULE-MuDR	rnd-4_family-1980	2394545	2394668	378	13.4	14.5	0.9		chr01	LTR/Copia	rnd-6_family-11	2523548	2523777	589	16	15.7	1.9
chr01	DNA/CMC-EnSpm	rnd-6_family-980	2400671	2401981	2010	28.9	9.4	7.3		chr01	DNA/MULE-MuDR	rnd-4_family-259	2523660	2523945	561	14.9	3.9	17.9
chr01	DNA/MULE-MuDR	rnd-1_family-102	2403154	2403563	1139	10.7	7.5	9.6		chr01	LTR/Copia	rnd-4_family-121	2523974	2524076	272	19.1	12.6	3.6
chr01	DNA/MuLE-MuDR	rnd-4_family-242	2403519	2403905	1686	11.4	0.8	13.7		chr01	LTR/Copia	rnd-6_family-11	2524077	2524106	240	17.5	11.3	5.7
chr01	DNA/MuLE-MuDR	rnd-4_family-242	2403902	2403985	555	9.5	6	0		chr01	LTR/Copia	rnd-3_family-222	2530487	2530674	446	21.8	16.5	2.3
chr01	DNA/CMC-EnSpm	rnd-6_family-980	2405216	2405274	235	15.5	1.7	1.7		chr01	LTR/Copia	rnd-5_family-1336	2540262	2541067	2236	19.5	2.7	13
chr01	LTR/Copia	rnd-1_family-797	2417450	2417606	262	21	15.3	5.8		chr01	LTR/Copia	rnd-6_family-11	2556147	2556319	313	17.8	19.1	5.6
chr01	LTR/Gypsy	rnd-1_family-836	2418209	2418341	358	26.4	3	3		chr01	LTR/Copia	rnd-4_family-121	2556242	2556456	656	14.2	25.1	1.9
chr01	LTR/Copia	rnd-4_family-2040	2430759	2430851	382	18	1.1	4.4		chr01	DNA/MULE-MuDR	rnd-4_family-259	2556860	2557411	2012	16.7	8.3	2.4
chr01	LINE/L1	rnd-4_family-466	2431659	2432353	2545	23.7	3.5	1.7		chr01	LTR/Copia	rnd-6_family-11	2557204	2557607	1222	18.6	9.2	5.8
chr01	LTR/Copia	rnd-5_family-926	2432393	2432497	272	24.8	2.9	3.9		chr01	DNA/MULE-MuDR	rnd-5_family-209	2564363	2564601	398	17.3	0	25.1
chr01	DNA/CMC-EnSpm	rnd-1_family-480	2437426	2437514	312	23.3	1.1	3.5		chr01	LTR/Cassandra	rnd-4_family-336	2573602	2574017	1634	20.6	7.2	4.5
chr01	LTR/Copia	rnd-4_family-2040	2438608	2438784	343	22.2	4	8.2		chr01	LTR/Gypsy	rnd-1_family-11	2573952	2574083	438	27.5	4.5	0.7
chr01	LTR/Copia	rnd-1_family-686	2443176	2443244	264	25	0	1.5		chr01	LTR/Gypsy	rnd-1_family-57	2574397	2574678	571	33.5	3.6	1.9
chr01	DNA	rnd-6_family-958	2462302	2462438	514	23.9	0.7	2.2		chr01	LTR/Cassandra	rnd-1_family-230	2575188	2575260	457	13.7	4.1	0
chr01	LTR	rnd-6_family-2114	2462321	2462563	632	25.2	3.3	10.1		chr01	DNA/CMC-EnSpm	rnd-1_family-109	2578223	2578312	299	14.1	2.2	13.6
chr01	DNA/MULE-MuDR	rnd-1_family-79	2466080	2466125	254	17.4	0	0		chr01	DNA/CMC-EnSpm	rnd-1_family-109	2578249	2578325	257	25.7	0	4
chr01	DNA/MULE-MuDR	rnd-4_family-1980	2466269	2466316	247	6.2	4.2	0		chr01	LTR/Gypsy	rnd-4_family-38	2579651	2579753	358	11.8	8.7	0.9
chr01	LTR/Gypsy	rnd-3_family-103	2469970	2470733	1184	16.1	12.7	6.3		chr01	LTR/Copia	rnd-4_family-200	2588139	2588198	225	20.7	1.7	3.4
chr01	LTR/Copia	rnd-1_family-886	2472959	2473049	537	18.7	0	0		chr01	LTR/Copia	rnd-4_family-200	2588193	2588285	262	21.2	6.5	8.8
chr01	DNA/MULE-MuDR	rnd-6_family-368	2482396	2482912	2355	15.2	15.1	1.5		chr01	LTR/Gypsy	rnd-4_family-38	2595743	2596072	1076	14.2	7.6	10.2
chr01	DNA/MULE-MuDR	rnd-6_family-368	2483094	2483123	2355	15.2	15.1	1.5		chr01	RC/Helitron	rnd-5_family-374	2617616	2617781	591	23.8	9	1.1
chr01	LTR/Copia	rnd-5_family-34	2483993	2484562	2295	15.3	13	2.7		chr01	RC/Helitron	rnd-5_family-374	2617814	2617902	351	22.9	9	2.1
chr01	DNA/MULE-MuDR	rnd-5_family-2357	2490541	2490720	457	25	5.6	0		chr01	DNA/PIF-Harbinger	rnd-5_family-1265	2621554	2621581	366	20	12.8	0.6
chr01	LTR/Copia	rnd-4_family-576	2496381	2496985	2168	16.6	22.8	0.7		chr01	DNA/hAT-Tag1	rnd-4_family-97	2623773	2623863	254	22.8	4.4	13.1
chr01	LTR/Copia	rnd-5_family-140	2505418	2505678	970	19.2	5	4.2		chr01	DNA/hAT-Tag1	rnd-4_family-97	2624000	2624090	389	20.2	2.2	2.2
chr01	LTR	rnd-6_family-2114	2513150	2513241	414	14.3	25	0.9		chr01	DNA/hAT-Tag1	rnd-5_family-737	2631728	2631902	525	16.6	4.6	3.4
chr01	LINE/L1	rnd-5_family-563	2514992	2515551	326	29.1	9.6	6.5		chr01	DNA/MULE-MuDR	rnd-3_family-173	2641352	2641509	426	14.6	17.1	0.5
chr01	LTR/Copia	rnd-5_family-140	2517668	2517878	653	19.5	5.7	6.7		chr01	LTR/Copia	rnd-6_family-11	2641390	2641539	285	17.2	8	3.2
chr01	LTR/Copia	rnd-5_family-926	2531199	2531419	451	21.6	2.3	14.1		chr01	DNA/hAT-Ac	rnd-3_family-497	2642626	2642651	322	22.4	1	9.9
chr01	DNA/hAT-Ac	rnd-4_family-2400	2532691	2533316	2091	16.3	17.7	3.2		chr01	DNA/MULE-MuDR	rnd-6_family-4951	2642649	2642768	459	13.1	4.9	5.5
chr01	DNA/MULE-MuDR	rnd-3_family-4	2536220	2536713	1802	11.6	8.7	5.7		chr01	DNA/hAT-Ac	rnd-3_family-497	2642739	2642923	528	21.2	12.4	5.6
chr01	DNA/MULE-MuDR	rnd-6_family-368	2536383	2536913	969	19.1	25.6	2.3		chr01	DNA/MULE-MuDR	rnd-1_family-13	2652703	2653021	1153	20	7.5	2.7
chr01	LTR	rnd-1_family-354	2541401	2541518	606	16.5	0.8	0		chr01	LTR/Gypsy	rnd-5_family-24	2652961	2653035	237	20.6	2.7	2.7
chr01	DNA/CMC-EnSpm	rnd-6_family-980	2542393	2542556	799	10.6	11.6	2.2		chr01	DNA/hAT-Tag1	rnd-5_family-737	2658742	2658865	397	18.9	1.6	1.6
chr01	DNA/MULE-MuDR	rnd-3_family-4	2544682	2544877	678	19.7	8.2	1.4		chr01	LTR/Copia	rnd-6_family-11	2668388	2669171	2527	13.9	12.6	5.8
chr01	DNA/MULE-MuDR	rnd-6_family-368	2544683	2544763	720	15.9	11	7.3		chr01	LINE/L1	rnd-4_family-117	2676919	2677105	489	18.6	4.3	4.8
chr01	DNA/MULE-MuDR	rnd-6_family-368	2545037	2545069	720	15.9	11	7.3		chr01	DNA/hAT-Ac	rnd-3_family-497	2708235	2708334	359	12.2	27	1.6
chr01	DNA/MULE-MuDR	rnd-5_family-3273	2545078	2545188	280	18.5	13.5	2.4		chr01	LTR/Cassandra	rnd-1_family-230	2712365	2712612	720	24.8	12.1	2.6
chr01	DNA/MULE-MuDR	rnd-6_family-368	2545189	2545205	278	19.3	16.4	2.8		chr01	LTR/Copia	rnd-6_family-27	2714065	2714152	286	25.3	1.1	1.1
chr01	DNA/CMC-EnSpm	rnd-6_family-980	2548569	2548665	244	22.3	3.1	3.1		chr01	LTR/Copia	rnd-1_family-271	2733418	2733541	279	24.3	0.3	5.3
chr01	LTR/Copia	rnd-5_family-140	2551663	2551792	362	17.8	4.1	6.2		chr01	LTR/Cassandra	rnd-4_family-336	2737550	2737711	793	20.6	3.1	1.2
chr01	LTR/Copia	rnd-4_family-177	2561090	2561504	685	25	5.5	7.3		chr01	DNA/MULE-MuDR	rnd-5_family-209	2738370	2738446	229	19.5	1.3	0
chr01	DNA/CMC-EnSpm	rnd-6_family-519	2566709	2566755	230	12.8	2.1	0		chr01	DNA/MULE-MuDR	rnd-5_family-209	2751306	2751369	235	12.7	0	1.6
chr01	DNA/MULE-MuDR	rnd-6_family-368	2575524	2575672	266	11.8	23.5	8.9		chr01	LTR/Gypsy	rnd-5_family-24	2752076	2752095	752	14.2	7.9	23.7
chr01	DNA/MULE-MuDR	rnd-4_family-306	2575563	2575813	534	16.9	16.6	4.2		chr01	DNA/MULE-MuDR	rnd-3_family-173	2752096	2752375	768	13.3	12.1	8.7
chr01	DNA/MULE-MuDR	rnd-6_family-368	2576219	2576968	1453	15.5	14.3	9.5		chr01	LTR/Copia	rnd-4_family-121	2752204	2752584	907	20.7	1.6	12.5
chr01	DNA/MULE-MuDR	rnd-6_family-368	2576916	2576996	338	12.3	7.4	0		chr01	LTR/Gypsy	rnd-5_family-24	2752376	2752529	752	14.2	7.9	23.7
chr01	LTR/Copia	rnd-5_family-995	2586464	2586531	242	22.7	1.5	3		chr01	LTR/Copia	rnd-4_family-599	2754655	2754901	889	19.1	4.9	2.8
chr01	LTR/Cassandra	rnd-1_family-273	2592921	2593322	1463	18.6	8.8	3.3		chr01	LTR/Copia	rnd-5_family-1304	2756016	2756061	235	13	6.5	0
chr01	LTR/Gypsy	rnd-6_family-466	2593323	2593402	453	25.9	4.5	0.7		chr01	LTR/Copia	rnd-3_family-222	2766436	2766601	402	25.9	4.4	0.4
chr01	LTR/Gypsy	rnd-6_family-91	2593712	2594002	506	34.4	3	3.6		chr01	DNA/hAT-Ac	rnd-3_family-497	2777297	2777772	737	21	14.7	9.9
chr01	LTR/Cassandra	rnd-4_family-434	2594513	2594579	474	7.5	1.5	0		chr01	LTR/Copia	rnd-1_family-304	2786428	2786518	252	29.7	1.1	0
chr01	LTR/Gypsy	rnd-1_family-39	2597541	2597646	333	15	0	13.9		chr01	LTR/Copia	rnd-1_family-98	2786754	2787041	339	29.6	2.8	3.9
chr01	LTR/Copia	rnd-4_family-2040	2601297	2601349	304	13.2	1.9	0		chr01	LTR/Copia	rnd-5_family-335	2799430	2799988	2851	15.9	0.7	7.7
chr01	LTR/Copia	rnd-5_family-926	2607470	2607525	226	21.8	0	1.8		chr01	DNA/MULE-MuDR	rnd-3_family-173	2802787	2802839	301	24.2	4.2	6.6
chr01	LTR/Gypsy	rnd-3_family-103	2614759	2615049	875	16.7	6.2	7.3		chr01	LTR/Gypsy	rnd-4_family-38	2812461	2812487	407	16.7	1.3	4.8
chr01	LTR/Gypsy	rnd-3_family-103	2615412	2615569	736	10.9	2.5	1.2		chr01	LTR/Cassandra	rnd-4_family-336	2814142	2814221	400	17.9	2.5	2.5
chr01	LTR/Gypsy	rnd-3_family-103	2615560	2615639	352	11.6	0	2.6		chr01	LTR/Cassandra	rnd-1_family-230	2814218	2814419	782	12.9	32.9	3.2
chr01	DNA/MULE-MuDR	rnd-5_family-3393	2620160	2620483	633	20.1	11.6	3.5		chr01	DNA/MULE-MuDR	rnd-1_family-13	2830722	2831105	1045	14.9	9.9	20.7
chr01	DNA/MULE-MuDR	rnd-5_family-3393	2632712	2632823	337	21.1	0.9	2.7		chr01	LTR/Gypsy	rnd-1_family-92	2835296	2835565	1057	17	7.8	4.3
chr01	DNA/hAT-Ac	rnd-4_family-773	2637204	2637342	520	18.7	14.4	3.9		chr01	LINE/L1	rnd-4_family-117	2842807	2843359	982	25.3	3.4	7.9
chr01	DNA/hAT-Ac	rnd-4_family-773	2637404	2637490	276	24.4	20.7	1		chr01	DNA/MULE-MuDR	rnd-3_family-173	2857156	2857221	317	12.1	0	0
chr01	DNA/PIF-Harbinger	rnd-6_family-590	2639912	2640028	450	17.1	14.5	0		chr01	DNA/MULE-MuDR	rnd-5_family-209	2857222	2857285	279	17.4	11.5	2.8
chr01	DNA/hAT-Tag1	rnd-4_family-485	2642251	2642564	852	20.9	16.2	2.2		chr01	LINE/L1	rnd-1_family-487	2874490	2875083	481	27.9	10.4	5.3
chr01	DNA/MULE-MuDR	rnd-6_family-368	2659644	2659686	242	9.5	0	2.4		chr01	LINE/L1	rnd-5_family-186	2874693	2875090	470	26.6	9.1	2.6
chr01	DNA/MULE-MuDR	rnd-6_family-368	2659645	2659710	228	20	3	1.5		chr01	LTR/Copia	rnd-6_family-1583	2881901	2882046	281	18.5	11	0
chr01	DNA/MULE-MuDR	rnd-5_family-19	2659679	2659872	345	18.5	14	4		chr01	LTR/Copia	rnd-5_family-1304	2896292	2896491	491	23.2	13.7	1.3
chr01	DNA/hAT-Ac	rnd-5_family-3408	2660953	2660978	432	15.3	1	9.7		chr01	LTR/Copia	rnd-4_family-63	2902836	2903054	404	23.4	2.7	8.2
chr01	DNA/hAT-Ac	rnd-1_family-242	2661066	2661092	575	19.7	24.1	7.8		chr01	LINE/L1	rnd-6_family-93	2903633	2904197	1570	23.3	2.6	3.5
chr01	DNA/MULE-MuDR	rnd-1_family-1	2661070	2661098	251	22.2	5.7	4.8		chr01	LINE/L1	rnd-3_family-562	2904328	2904408	260	20	9.9	1.1
chr01	DNA/hAT-Ac	rnd-5_family-3408	2661093	2661202	334	10	5.5	18.4		chr01	LTR/Copia	rnd-1_family-214	2926758	2927183	540	25	9.4	8.1
chr01	DNA/hAT-Ac	rnd-1_family-242	2661203	2661264	575	19.7	24.1	7.8		chr01	LTR/Copia	rnd-1_family-269	2927672	2927785	374	21.1	8.8	4.2
chr01	DNA/MULE-MuDR	rnd-4_family-1980	2670425	2670690	628	15	8.7	14.7		chr01	LTR/Gypsy	rnd-5_family-2269	2927783	2928095	677	16.5	5.8	6.1
chr01	LTR/Copia	rnd-4_family-402	2670456	2670822	1235	14.6	3	10.5		chr01	LTR/Copia	rnd-5_family-1096	2928762	2928830	249	23.2	2.9	0
chr01	DNA/MULE-MuDR	rnd-1_family-67	2670858	2671271	1050	19.9	6.3	2.6		chr01	LTR/Copia	rnd-5_family-63	2934278	2934718	1519	20.1	3.6	5.3
chr01	DNA/MULE-MuDR	rnd-6_family-368	2671256	2671298	643	20.3	5.3	11.3		chr01	LTR/Cassandra	rnd-5_family-1597	2949809	2949924	631	20	0	0.9
chr01	DNA/MULE-MuDR	rnd-3_family-4	2686520	2686776	1846	15.8	17.6	4.8		chr01	LTR	rnd-6_family-2670	2952348	2952452	390	21.8	0.9	3.9
chr01	DNA/MULE-MuDR	rnd-4_family-306	2686777	2687313	808	20.3	17.7	4.6		chr01	LTR/Copia	rnd-3_family-222	2958628	2958779	624	21.3	2.6	1.3
chr01	LINE/L1	rnd-4_family-134	2695059	2695253	476	19.9	3.6	4.7		chr01	LTR/Copia	rnd-4_family-121	2960952	2961681	1316	14.8	11.1	10.1
chr01	DNA/hAT-Ac	rnd-5_family-3408	2723037	2723087	274	15.7	0	0		chr01	LTR/Copia	rnd-4_family-121	2974372	2974440	412	14.5	0	0
chr01	LTR/Cassandra	rnd-1_family-273	2727161	2727408	668	26.1	12.1	2.6		chr01	LTR/Copia	rnd-5_family-1304	2978392	2978467	352	15.9	0.3	0.5
chr01	LTR/Copia	rnd-6_family-4	2728867	2728949	279	23.2	2.4	1.2		chr01	LTR/Copia	rnd-1_family-98	2982392	2982496	244	14.4	13.3	7.2
chr01	LTR/Gypsy	rnd-5_family-2043	2734593	2735012	1291	18.9	6	4.5		chr01	LTR/Gypsy	rnd-6_family-501	2986473	2986620	1147	2.7	0.3	0
chr01	LTR/Gypsy	rnd-5_family-2043	2735297	2735442	733	18.5	0	0		chr01	LTR/Gypsy	rnd-6_family-501	2987232	2987914	4747	4	2.8	1.3
chr01	LTR/Copia	rnd-1_family-368	2747107	2747205	293	22.2	0	5.5		chr01	LTR/Copia	rnd-4_family-121	2994905	2995323	1333	12.4	10.7	13.7
chr01	LTR/Cassandra	rnd-6_family-3314	2751239	2751399	753	21.4	3.1	1.2		chr01	DNA/MULE-MuDR	rnd-3_family-173	2994912	2995518	1309	19.6	15.3	5
chr01	DNA/hAT-Ac	rnd-5_family-2202	2753471	2753683	285	16.4	3.8	16.9		chr01	LTR/Copia	rnd-6_family-11	2995380	2995566	337	18.6	12.8	2.4
chr01	LTR/Gypsy	rnd-5_family-2043	2755773	2755867	388	20	5.3	0		chr01	LTR/Copia	rnd-4_family-121	2995839	2996123	496	18.8	10.2	18.1
chr01	LTR/Gypsy	rnd-5_family-2043	2757280	2757397	300	26.5	0.8	0.8		chr01	DNA/MULE-MuDR	rnd-5_family-209	2995942	2996328	540	16.8	5.9	23.1
chr01	LTR/Copia	rnd-4_family-177	2760546	2761127	1054	19.5	13.9	7.3		chr01	LTR/Copia	rnd-4_family-121	2996200	2996417	719	12.7	7.3	5.9
chr01	DNA/MULE-MuDR	rnd-6_family-368	2765760	2766059	732	18.7	8	5.5		chr01	DNA/MULE-MuDR	rnd-3_family-173	2998872	2999425	600	21.5	23.5	3.3
chr01	DNA/MULE-MuDR	rnd-5_family-3273	2765880	2766201	938	21.6	2.2	9.3		chr01	LTR/Copia	rnd-6_family-27	3001426	3001540	370	24.8	1.9	0
chr01	LTR/Copia	rnd-4_family-2040	2768295	2768577	1312	15.7	1.1	3.2		chr01	LTR/Gypsy	rnd-1_family-30	3004089	3004805	5247	6.2	5.7	0.3
chr01	LTR/Gypsy	rnd-5_family-2043	2769451	2769548	349	20.4	3.1	0		chr01	LTR/Gypsy	rnd-6_family-501	3004851	3005218	1813	14.3	7.6	1
chr01	LTR/Copia	rnd-5_family-140	2769694	2769755	238	19.4	4.8	0		chr01	LTR/Gypsy	rnd-4_family-9	3005226	3005549	1526	14.9	3.1	2.5
chr01	LTR/Gypsy	rnd-5_family-2043	2769816	2770160	772	21.6	1.4	11.5		chr01	LTR/Gypsy	rnd-5_family-2127	3013138	3013319	738	20	2.2	3.9
chr01	DNA/hAT-Tag1	rnd-4_family-485	2773723	2773958	867	18.6	0.8	6.7		chr01	DNA/PIF-Harbinger	rnd-5_family-1265	3015764	3015982	541	14.5	7.8	5.4
chr01	LTR/Copia	rnd-1_family-368	2778484	2778675	530	20.8	4.7	4.7		chr01	LTR/Copia	rnd-5_family-1304	3017917	3018023	378	22.9	0	5.9
chr01	LTR/Copia	rnd-5_family-140	2779974	2780135	489	24.8	6.8	0.6		chr01	LTR	rnd-6_family-2670	3021573	3021682	422	18.5	0.9	1.8
chr01	DNA/hAT-Ac	rnd-6_family-2086	2790809	2790900	327	21.5	9.8	4.1		chr01	LTR/Copia	rnd-6_family-11	3025603	3025741	267	26.6	7.9	2.7
chr01	DNA/hAT-Ac	rnd-4_family-625	2790832	2791276	1226	18.8	10.8	6.9		chr01	DNA/MULE-MuDR	rnd-5_family-209	3045438	3045532	243	23.4	1.1	1.1
chr01	LTR/Copia	rnd-1_family-69	2799948	2800038	240	30.8	1.1	0		chr01	LTR/Copia	rnd-4_family-121	3045857	3046072	407	23.4	15.6	4.7
chr01	LTR/Copia	rnd-1_family-129	2800268	2800535	390	29.9	0	3.9		chr01	DNA/MULE-MuDR	rnd-3_family-173	3046073	3046325	433	14	28.9	3.8
chr01	LTR/Gypsy	rnd-6_family-5728	2805210	2805589	983	25.4	4.2	2.6		chr01	LTR/Copia	rnd-4_family-121	3046326	3046455	407	23.4	15.6	4.7
chr01	LTR/Gypsy	rnd-6_family-5728	2805678	2806174	851	28.3	2.4	5.4		chr01	LTR/Copia	rnd-6_family-11	3046992	3047090	231	15.6	16.2	2.7
chr01	LTR/Copia	rnd-4_family-65	2809808	2810102	321	17.7	13.6	6.3		chr01	LTR/Gypsy	rnd-5_family-24	3048196	3048320	264	19.4	1.6	5
chr01	LINE/I-Jockey	rnd-6_family-80	2824786	2824915	239	25.1	0.8	11		chr01	LTR/Copia	rnd-4_family-121	3048234	3048371	616	17.3	0.7	3.7
chr01	LTR/Cassandra	rnd-6_family-3314	2826092	2826171	349	21.8	2.5	2.5		chr01	DNA/MULE-MuDR	rnd-1_family-13	3048260	3048668	1586	21.1	3.5	0.4
chr01	LTR/Cassandra	rnd-1_family-273	2826168	2826369	782	12.7	32.8	3.2		chr01	DNA/MULE-MuDR	rnd-1_family-13	3048654	3048729	320	15.3	1.3	5.5
chr01	DNA/MULE-MuDR	rnd-5_family-2357	2830050	2830247	464	18.5	8.1	7		chr01	LTR/Copia	rnd-6_family-11	3048823	3048844	261	23.4	7.2	8
chr01	DNA/MULE-MuDR	rnd-4_family-1980	2842635	2842658	1385	17.5	15	6.1		chr01	LTR/Copia	rnd-6_family-11	3049057	3049073	261	23.4	7.2	8
chr01	DNA/MULE-MuDR	rnd-4_family-1980	2842832	2843356	1385	17.5	15	6.1		chr01	LTR/Copia	rnd-1_family-8	3049344	3050240	3235	25.2	3.7	1.8
chr01	LTR/Copia	rnd-4_family-65	2843926	2844276	715	16.1	13.4	8.2		chr01	LTR/Copia	rnd-4_family-121	3050798	3050925	341	19.7	7	0.7
chr01	LTR/Gypsy	rnd-1_family-148	2847240	2847508	1059	17.1	7.8	4.3		chr01	DNA/MULE-MuDR	rnd-3_family-173	3050881	3051304	430	17.9	20.4	7
chr01	LINE/L1	rnd-4_family-134	2854634	2855010	749	26.4	0.8	6.7		chr01	LTR/Copia	rnd-4_family-121	3050984	3051305	990	19.1	14	4
chr01	LINE/L1	rnd-5_family-910	2855082	2855186	275	28.8	2.9	0.9		chr01	DNA/MULE-MuDR	rnd-3_family-173	3080225	3080289	301	14.1	0	1.6
chr01	LINE/L1	rnd-4_family-134	2861906	2862195	311	29.9	7.2	4.4		chr01	DNA/CMC-Transib	rnd-6_family-1096	3083111	3083153	253	6.3	0	0
chr01	LINE/L1	rnd-5_family-910	2862265	2862369	284	28.1	0	5		chr01	DNA/CMC-EnSpm	rnd-4_family-1083	3086769	3086961	291	24.1	5.2	5.2
chr01	DNA/hAT-Tip100	rnd-5_family-2137	2877558	2877597	250	10	0	0		chr01	DNA/CMC-EnSpm	rnd-4_family-1083	3086844	3086978	319	28.2	0	5.5
chr01	LINE/L1	rnd-4_family-98	2886221	2886404	343	24.1	17.9	2.8		chr01	LTR/Gypsy	rnd-5_family-2127	3092434	3092523	229	7.6	4.4	11.9
chr01	LTR/Copia	rnd-1_family-35	2893670	2893806	457	13.9	8	0		chr01	LTR/Gypsy	rnd-5_family-2127	3092584	3093125	2414	13.1	9.2	4.4
chr01	LTR/Copia	rnd-4_family-440	2907956	2908026	507	20.6	22.6	0.8		chr01	LTR/Gypsy	rnd-5_family-2127	3093169	3093361	949	16.9	2.6	2.1
chr01	LTR	rnd-1_family-204	2908027	2908136	511	23.9	0	0.9		chr01	DNA/hAT-Tip100	rnd-1_family-748	3098617	3098950	2020	8.1	0.4	0.4
chr01	LTR/Copia	rnd-4_family-440	2908137	2908155	507	20.6	22.6	0.8		chr01	DNA/hAT-Tip100	rnd-1_family-929	3098951	3099188	1636	8.4	0.4	0.8
chr01	LTR/Copia	rnd-4_family-440	2911163	2911377	383	26.3	13.5	8		chr01	DNA/hAT-Tip100	rnd-5_family-2193	3099401	3100038	2300	10.8	6	2.6
chr01	LINE/L1	rnd-6_family-2507	2914656	2915132	1198	25.6	1.9	5		chr01	LTR/Gypsy	rnd-4_family-223	3101354	3101467	345	28.3	0.9	0.9
chr01	LTR/Gypsy	rnd-6_family-935	2922916	2923111	456	27.9	1	3.1		chr01	DNA/CMC-EnSpm	rnd-4_family-1083	3103056	3103157	292	30.4	2	0
chr01	LTR	rnd-1_family-354	2936787	2936833	247	12.8	4.3	0		chr01	LTR/Gypsy	rnd-1_family-92	3105174	3105324	541	27.2	1.3	2.7
chr01	LTR/Copia	rnd-1_family-249	2937695	2938120	876	21.7	8.9	7.9		chr01	LTR/Copia	rnd-1_family-28	3111368	3111788	371	22.7	11.6	7.8
chr01	LTR/Copia	rnd-1_family-303	2938180	2938247	259	14.7	11.8	0		chr01	LTR/Gypsy	rnd-6_family-4884	3112340	3112549	711	18.7	1.4	10.9
chr01	LTR/Copia	rnd-1_family-303	2938428	2938569	235	18.2	2.1	15.1		chr01	LTR/Copia	rnd-1_family-419	3120145	3120684	2483	17.3	1.2	1.8
chr01	LTR/Copia	rnd-1_family-200	2938613	2938726	413	19.2	8.8	4.2		chr01	LTR/Copia	rnd-1_family-98	3125089	3125322	698	28	2.1	3.9
chr01	LTR/Copia	rnd-5_family-2803	2945013	2945453	1521	20.2	3.6	5.5		chr01	LTR/Copia	rnd-4_family-121	3128154	3128701	1080	15.3	16.2	10.4
chr01	DNA/Kolobok-T2	rnd-4_family-837	2946932	2947659	1128	19.5	13.6	6.3		chr01	DNA/MULE-MuDR	rnd-3_family-173	3128277	3128724	1081	21.1	8	5.7
chr01	DNA/CMC-EnSpm	rnd-5_family-4570	2957242	2957281	244	10	0	0		chr01	LTR/Copia	rnd-6_family-11	3128600	3128883	753	16.2	6.3	6.7
chr01	LTR	rnd-6_family-2114	2962921	2963026	390	24.5	0	3.9		chr01	DNA/hAT-Tag1	rnd-5_family-737	3140410	3140506	257	24.4	7.2	3
chr01	LTR/Copia	rnd-5_family-140	2968168	2968329	650	20	4.9	1.2		chr01	DNA/MULE-MuDR	rnd-3_family-173	3145980	3146022	300	21.4	9.4	5.4
chr01	DNA/MULE-MuDR	rnd-6_family-368	2970493	2971125	1434	18.3	8.5	10.1		chr01	DNA/MULE-MuDR	rnd-3_family-173	3146054	3146211	395	19.3	8.9	4.9
chr01	DNA/MULE-MuDR	rnd-4_family-306	2970862	2971269	1157	16.5	17.4	3.5		chr01	LTR/Copia	rnd-6_family-2623	3147317	3147422	273	14.4	8.5	1.8
chr01	LTR/Copia	rnd-5_family-1629	2982301	2982374	307	16.5	2.7	10.1		chr01	LTR/Gypsy	rnd-3_family-377	3148099	3148178	607	3.7	0.4	0
chr01	DNA/MULE-MuDR	rnd-6_family-368	2984003	2984071	401	17.4	0	0		chr01	LTR/Gypsy	rnd-3_family-377	3156559	3156618	238	16.9	3.3	1.6
chr01	LTR/Copia	rnd-5_family-140	2988102	2988164	330	19.1	0	0		chr01	LTR/Gypsy	rnd-3_family-377	3156666	3156826	948	7	3.1	2.5
chr01	LTR/Copia	rnd-1_family-129	2992157	2992208	225	13.5	15.4	0		chr01	LTR/Gypsy	rnd-6_family-968	3157242	3157688	1270	21.9	6	4.9
chr01	LTR/Copia	rnd-6_family-1496	2995884	2996106	380	31.1	7.6	2.1		chr01	LTR/Gypsy	rnd-6_family-1622	3157855	3158491	1435	25.2	11.2	5.4
chr01	LTR/Gypsy	rnd-3_family-397	2996861	2999611	15512	4.1	2.1	2.7		chr01	LTR/Copia	rnd-4_family-121	3163075	3163347	723	15	9.2	14.6
chr01	DNA/MULE-MuDR	rnd-5_family-3361	3004347	3004475	236	21.7	7.8	0		chr01	LTR/Gypsy	rnd-5_family-24	3163079	3163604	445	19.7	12.4	16.1
chr01	DNA/MULE-MuDR	rnd-4_family-306	3004374	3004929	740	20.8	17.7	7.2		chr01	DNA/MULE-MuDR	rnd-3_family-173	3163211	3163265	740	19.2	15.4	5.2
chr01	DNA/MULE-MuDR	rnd-6_family-368	3004544	3004933	569	18	15.4	17.5		chr01	DNA/MULE-MuDR	rnd-3_family-173	3163471	3163665	740	19.2	15.4	5.2
chr01	LTR/Copia	rnd-4_family-440	3006942	3007070	368	24.2	3.3	0.8		chr01	LTR/Cassandra	rnd-4_family-336	3165739	3165938	697	29.1	0	0.5
chr01	LTR/Gypsy	rnd-1_family-46	3009610	3010340	4585	10.6	1.5	1.7		chr01	LTR/Cassandra	rnd-6_family-5340	3165935	3166086	576	24	5.3	1.3
chr01	DNA/MULE-MuDR	rnd-5_family-19	3010341	3010452	734	8	5.4	0		chr01	LTR/Gypsy	rnd-4_family-98	3174604	3174955	527	22.5	12.5	5.3
chr01	LTR/Gypsy	rnd-5_family-230	3010408	3010774	1809	13.2	3.3	3		chr01	LTR/Copia	rnd-4_family-200	3182965	3183119	347	25.1	0.7	9.9
chr01	LTR/Gypsy	rnd-3_family-397	3010782	3011058	1274	14.6	2.2	3.7		chr01	DNA/CMC-EnSpm	rnd-5_family-2347	3184668	3184725	278	10.5	0	1.8
chr01	LTR/Gypsy	rnd-1_family-7	3011097	3011228	553	8.3	5.3	0		chr01	DNA/hAT-Tag1	rnd-4_family-97	3191763	3191855	380	20.9	5.4	2.1
chr01	LTR/Copia	rnd-5_family-140	3023058	3023165	329	22.7	0.2	5.8		chr01	LTR/Copia	rnd-5_family-1304	3195897	3195969	309	19.2	1.4	0
chr01	DNA/hAT-Ac	rnd-4_family-773	3026070	3026235	395	31.9	12.1	1.6		chr01	DNA/PIF-Harbinger	rnd-5_family-1265	3202436	3202522	277	15.6	11.5	4.3
chr01	LTR/Copia	rnd-5_family-995	3026339	3026526	301	27.9	3.2	6.6		chr01	DNA/MULE-MuDR	rnd-1_family-241	3203273	3203325	269	18.9	0	0
chr01	DNA	rnd-6_family-958	3026699	3026809	286	24.4	0	7.8		chr01	DNA/MULE-MuDR	rnd-1_family-13	3223391	3223436	875	15	19.8	2.2
chr01	DNA/MULE-MuDR	rnd-3_family-4	3030757	3030902	275	27.1	3.4	6.3		chr01	DNA/MULE-MuDR	rnd-3_family-173	3224692	3224769	293	14.3	0	1.3
chr01	LTR/Copia	rnd-4_family-177	3032573	3032760	369	23.2	13.3	8.1		chr01	DNA/MULE-MuDR	rnd-3_family-173	3232836	3233031	431	19.3	12.2	2.3
chr01	DNA/MULE-MuDR	rnd-5_family-3273	3050872	3051091	442	21.8	10.9	8.2		chr01	LTR/Copia	rnd-6_family-388	3254784	3255217	971	28.2	3.7	4.4
chr01	DNA/MULE-MuDR	rnd-6_family-368	3051092	3051188	377	17.3	21.4	9.7		chr01	DNA/MULE-MuDR	rnd-3_family-173	3258582	3258681	332	15.3	5	1.9
chr01	DNA/MULE-MuDR	rnd-6_family-368	3051378	3051418	377	17.3	21.4	9.7		chr01	LTR/Cassandra	rnd-4_family-336	3266025	3266077	292	22.6	0	0
chr01	DNA/MULE-MuDR	rnd-5_family-3273	3051419	3051515	442	21.8	10.9	8.2		chr01	LTR/Gypsy	rnd-4_family-223	3266499	3266644	534	26	8.2	0
chr01	DNA/MULE-MuDR	rnd-4_family-1980	3052049	3052128	237	15.5	1.5	6.5		chr01	LTR/Gypsy	rnd-4_family-38	3285180	3285326	332	19.1	2.7	11
chr01	DNA/MULE-MuDR	rnd-4_family-1980	3053266	3054111	1873	21.9	11.5	3.2		chr01	DNA/hAT-Tag1	rnd-5_family-737	3288437	3288661	496	16.5	7.1	13.7
chr01	LTR/Gypsy	rnd-1_family-0	3054383	3055287	3162	25.8	3.9	1.8		chr01	LTR/Copia	rnd-5_family-6906	3291522	3291664	247	27.1	2.1	9.8
chr01	DNA/MULE-MuDR	rnd-3_family-4	3055820	3055971	372	20.8	5.9	1.9		chr01	LTR/Gypsy	rnd-6_family-1571	3293544	3294477	5117	12.3	2.2	1.4
chr01	DNA/MULE-MuDR	rnd-6_family-368	3055837	3056214	390	21	9.2	5.3		chr01	LTR/Gypsy	rnd-1_family-92	3296699	3296872	1184	7.8	0.6	4.2
chr01	DNA/MULE-MuDR	rnd-4_family-306	3055996	3056346	972	20.3	9.1	3		chr01	DNA/MULE-MuDR	rnd-3_family-173	3298117	3298770	1532	18.5	9	8.2
chr01	LTR/Copia	rnd-6_family-3689	3076881	3076953	268	6.7	0	17.7		chr01	LTR/Gypsy	rnd-5_family-24	3298515	3298654	501	18.2	3.9	18.3
chr01	DNA/CMC-EnSpm	rnd-4_family-62	3090289	3090406	278	29.3	9.3	1.6		chr01	LTR/Copia	rnd-6_family-11	3298655	3298844	554	20.5	5.8	2.5
chr01	LTR/Gypsy	rnd-5_family-2043	3092702	3092765	371	14.1	0	0		chr01	LINE/L1	rnd-3_family-562	3300298	3301343	2298	22.1	2	3.3
chr01	LTR/Gypsy	rnd-5_family-2043	3092906	3093094	400	28.5	1.6	7.3		chr01	LTR/Copia	rnd-6_family-11	3317557	3317589	261	18.7	16	1.4
chr01	DNA/CMC-EnSpm	rnd-4_family-62	3094705	3094754	226	28	0	0		chr01	LTR/Copia	rnd-4_family-121	3317590	3317682	313	14	20.4	0
chr01	DNA/hAT-Tip100	rnd-1_family-625	3101701	3102048	2406	7.9	0.9	2		chr01	LTR/Copia	rnd-4_family-121	3317720	3317805	580	18.9	5.4	17.4
chr01	DNA/hAT-Tip100	rnd-5_family-1482	3102052	3102322	1549	9.9	0.3	1.3		chr01	DNA/MULE-MuDR	rnd-5_family-209	3327744	3327860	363	15.4	27.4	0
chr01	DNA/hAT-Tip100	rnd-5_family-1482	3102331	3102963	2615	10.3	3.5	7.3		chr01	DNA/MuLE-MuDR	rnd-1_family-398	3328459	3328531	265	26	2.7	0
chr01	LTR/Copia	rnd-6_family-800	3104033	3104210	556	20.6	2.2	7.1		chr01	LTR/Copia	rnd-6_family-11	3335651	3336698	1961	16.5	14.4	8.8
chr01	DNA/MULE-MuDR	rnd-4_family-346	3104443	3104566	461	22.1	0.8	1.6		chr01	LTR/Copia	rnd-4_family-200	3339569	3339757	438	23.5	1.6	7.9
chr01	DNA/CMC-EnSpm	rnd-4_family-62	3106163	3106252	264	33	0	2.3		chr01	LINE/L1	rnd-4_family-117	3346648	3346998	936	19.7	6.3	4.8
chr01	LTR/Gypsy	rnd-5_family-22	3108237	3108402	556	25.6	1.2	5.7		chr01	LTR/Copia	rnd-1_family-99	3347150	3347361	1695	2.4	0.5	0
chr01	LTR/Copia	rnd-6_family-1496	3114425	3114866	462	22.5	11.8	6.5		chr01	LTR/Copia	rnd-1_family-213	3347365	3347802	2805	7.8	0.4	0.4
chr01	DNA/hAT-Ac	rnd-5_family-3408	3117502	3117605	269	17.3	6.7	11		chr01	LTR/Copia	rnd-1_family-99	3350298	3350634	2593	4.2	5.6	0
chr01	LTR/Copia	rnd-1_family-364	3123524	3123925	2078	16.7	0.5	1.8		chr01	LTR/Copia	rnd-6_family-11	3354427	3354845	3508	12.3	4.9	14.3
chr01	DNA/MULE-MuDR	rnd-6_family-368	3125026	3125139	573	16.7	1.8	0		chr01	DNA/MULE-MuDR	rnd-4_family-259	3354846	3355662	4471	6.7	2.1	9.7
chr01	DNA/MULE-MuDR	rnd-4_family-306	3125140	3125155	569	15.4	10	0		chr01	LTR/Copia	rnd-3_family-88	3355778	3356456	2031	13.1	3.2	18
chr01	LTR/Copia	rnd-1_family-129	3128320	3128538	740	24.8	0.9	4.2		chr01	LTR/Copia	rnd-5_family-1592	3356820	3356916	426	14.4	6.2	0
chr01	LTR/Gypsy	rnd-3_family-103	3128961	3129099	300	26.6	7.2	0		chr01	DNA/CMC-EnSpm	rnd-1_family-111	3359208	3359296	270	15.9	13.5	1
chr01	LTR/Gypsy	rnd-3_family-103	3128981	3129445	1425	14.3	11.8	3.8		chr01	DNA/CMC-EnSpm	rnd-1_family-4	3360247	3360502	1177	8.5	5.5	6
chr01	LTR/Gypsy	rnd-3_family-103	3129464	3129768	776	25.1	1.6	5.8		chr01	DNA/CMC-EnSpm	rnd-1_family-4	3360284	3360514	557	21.4	4.3	11.1
chr01	DNA/MULE-MuDR	rnd-6_family-368	3131385	3131957	1451	15.8	6.8	12		chr01	DNA/MULE-MuDR	rnd-5_family-209	3362058	3362187	426	20.9	8.5	0.7
chr01	DNA/MULE-MuDR	rnd-3_family-4	3131528	3132082	780	19.8	14.2	7.4		chr01	DNA/CMC-EnSpm	rnd-6_family-1520	3363485	3363828	459	29.7	3.1	2.6
chr01	LTR/Gypsy	rnd-6_family-5728	3146312	3146379	247	19.1	4.4	0		chr01	DNA/CMC-EnSpm	rnd-6_family-1520	3363866	3363910	231	15.9	0	2.3
chr01	LTR/Copia	rnd-1_family-466	3150529	3150609	431	3.7	14.8	0		chr01	DNA/CMC-EnSpm	rnd-4_family-142	3363894	3365189	2972	16.7	8.1	12.2
chr01	LTR/Gypsy	rnd-1_family-38	3151319	3152318	8379	3.7	0.2	0.1		chr01	DNA/CMC-EnSpm	rnd-4_family-142	3365217	3365527	1278	21.4	5.5	2.2
chr01	LTR/Gypsy	rnd-4_family-23	3152313	3152395	634	6	0	0		chr01	LTR/Copia	rnd-1_family-205	3378023	3378103	648	3.7	0	0
chr01	LTR/Gypsy	rnd-6_family-91	3152397	3152979	51546	5.1	1.3	2		chr01	DNA/CMC-EnSpm	rnd-1_family-4	3381910	3382428	2742	8.4	3.3	8.3
chr01	LTR/Gypsy	rnd-6_family-91	3153006	3159292	51546	5.1	1.3	2		chr01	DNA/MULE-MuDR	rnd-3_family-173	3383030	3383053	247	21.9	0.7	11.1
chr01	LTR/Gypsy	rnd-4_family-23	3159287	3159369	634	6	0	0		chr01	LTR/Gypsy	rnd-1_family-92	3383633	3383901	1627	6.1	0.7	8.8
chr01	LTR/Gypsy	rnd-6_family-91	3159371	3160405	4445	10	6.2	9.8		chr01	LTR/Gypsy	rnd-1_family-92	3383923	3384069	977	9.7	0.7	0
chr01	LTR/Gypsy	rnd-1_family-317	3160821	3161277	981	23.4	10.9	3.9		chr01	DNA/CMC-EnSpm	rnd-6_family-15	3384050	3384152	279	13.5	1	20.9
chr01	LTR/Gypsy	rnd-6_family-2528	3161434	3162068	1305	24.7	11	5.1		chr01	LTR/Gypsy	rnd-1_family-92	3390003	3390112	816	6.4	0.9	0
chr01	DNA/MULE-MuDR	rnd-6_family-368	3166610	3167219	1100	17.4	26.1	2		chr01	LTR/Copia	rnd-1_family-268	3390264	3390355	291	19.1	2.2	3.3
chr01	LTR/Cassandra	rnd-6_family-3314	3169303	3169641	707	24.7	13.9	1.6		chr01	DNA/CMC-EnSpm	rnd-4_family-1921	3397764	3397806	370	24.4	1.8	11.6
chr01	LTR/Copia	rnd-5_family-926	3183606	3183756	307	28.8	4	3.3		chr01	LTR/Gypsy	rnd-6_family-968	3402901	3403690	5442	6.2	3.9	0.5
chr01	DNA/hAT-Tag1	rnd-4_family-485	3192401	3192496	362	24.2	6.2	1		chr01	LTR/Gypsy	rnd-1_family-897	3403661	3403700	311	2.5	0	0
chr01	LTR/Copia	rnd-5_family-140	3196293	3196365	320	17.8	1.4	0		chr01	LINE/L1	rnd-4_family-808	3409529	3409695	716	10.5	7.8	8.4
chr01	DNA/MULE-MuDR	rnd-1_family-13	3203129	3203181	269	18.9	0	0		chr01	LTR/Gypsy	rnd-1_family-897	3410505	3410552	299	12.5	2.1	0
chr01	LTR/Gypsy	rnd-3_family-103	3211711	3211876	346	20.3	10.2	2.2		chr01	LTR/Gypsy	rnd-6_family-968	3410523	3411200	4407	8.8	0.9	1.2
chr01	DNA/MULE-MuDR	rnd-3_family-4	3222459	3222501	473	19.5	5.2	5.8		chr01	LTR/Copia	rnd-1_family-908	3413342	3413751	1988	14.3	3.4	3.2
chr01	DNA/MULE-MuDR	rnd-3_family-4	3222533	3222662	473	19.5	5.2	5.8		chr01	LTR/Copia	rnd-1_family-205	3413754	3414057	1380	15.8	1	6.6
chr01	DNA/MULE-MuDR	rnd-1_family-79	3222698	3222766	349	10.6	2.9	4.4		chr01	LTR/Copia	rnd-1_family-205	3414340	3414454	314	18.2	7	4.2
chr01	LTR/Copia	rnd-4_family-402	3222809	3223147	619	18.1	15.9	3.7		chr01	LTR/Copia	rnd-1_family-908	3414455	3414634	488	16.2	3.3	5.6
chr01	LTR	rnd-6_family-2114	3229574	3229683	311	21	0	8.9		chr01	DNA/PIF-Harbinger	rnd-5_family-1630	3415653	3418726	16209	15.2	3.9	1.6
chr01	LTR/Gypsy	rnd-4_family-1498	3261890	3262272	382	23.6	8.6	8.3		chr01	LINE/L1	rnd-5_family-2017	3430455	3433721	3074	29	6.1	4.2
chr01	LTR/Cassandra	rnd-4_family-434	3264247	3264331	292	15.2	1.2	14.7		chr01	LTR/Copia	rnd-1_family-268	3435228	3435324	307	21.9	2.1	1
chr01	DNA/MULE-MuDR	rnd-4_family-346	3264710	3264866	623	24.2	7.6	0		chr01	DNA/hAT-Tag1	rnd-5_family-1032	3436252	3436365	304	17.5	0.9	15
chr01	DNA/hAT-Ac	rnd-4_family-625	3264899	3264960	328	19.4	0	0		chr01	DNA/hAT-Tag1	rnd-5_family-658	3436396	3436470	269	15.1	1.3	2.7
chr01	DNA/Kolobok-T2	rnd-4_family-837	3273181	3273644	1026	24.5	8.6	3.7		chr01	LTR/Gypsy	rnd-6_family-1571	3437690	3438256	1434	15.6	18.2	2.8
chr01	DNA/Kolobok-T2	rnd-4_family-837	3273803	3273896	1026	24.5	8.6	3.7		chr01	DNA/hAT-Tip100	rnd-5_family-2193	3439434	3439531	234	19	2	8.7
chr01	LTR/Copia	rnd-4_family-2040	3273985	3274048	280	23.4	0	0		chr01	LTR/Copia	rnd-6_family-984	3440691	3440825	666	18.7	1.5	0.7
chr01	LTR/Copia	rnd-4_family-2040	3274453	3274621	299	25	6.5	2.9		chr01	LTR/Copia	rnd-6_family-1583	3440823	3440890	449	10.3	0	0
chr01	LTR/Gypsy	rnd-4_family-375	3279572	3279724	944	11.8	0	0		chr01	DNA/CMC-EnSpm	rnd-5_family-2254	3440892	3443429	12424	12.7	4.1	7.8
chr01	LTR/Gypsy	rnd-4_family-375	3280410	3280894	1832	12.7	2.5	7.6		chr01	DNA/CMC-EnSpm	rnd-4_family-142	3443427	3445022	5952	14.1	4.6	9.4
chr01	LTR/Gypsy	rnd-3_family-103	3285699	3285841	490	22.1	2.8	2.1		chr01	LTR/Copia	rnd-1_family-15	3445030	3446198	8829	7.9	0.3	0.1
chr01	LTR/Gypsy	rnd-3_family-103	3286002	3286129	360	20.4	1.6	8.3		chr01	LTR/Gypsy	rnd-1_family-162	3447982	3448243	1849	5.5	1.9	2.7
chr01	LTR/Copia	rnd-5_family-3403	3289446	3289563	291	25.5	2.5	7.1		chr01	LTR/Copia	rnd-6_family-11	3448245	3448667	3488	12.9	9.4	8.3
chr01	LTR/Gypsy	rnd-6_family-2222	3290015	3290325	1723	11.8	2.2	1.6		chr01	DNA/MULE-MuDR	rnd-4_family-259	3448668	3449439	4823	7.8	2.7	3.3
chr01	LTR/Gypsy	rnd-6_family-2222	3290322	3292043	9698	8.9	4.6	2.1		chr01	LTR/Copia	rnd-6_family-1583	3449424	3450226	2934	15.3	9.1	4.5
chr01	LTR/Gypsy	rnd-1_family-148	3293930	3294230	1908	10	3.3	0.3		chr01	LTR/Copia	rnd-6_family-11	3449440	3449464	3488	12.9	9.4	8.3
chr01	LTR/Gypsy	rnd-1_family-157	3294236	3294404	1178	7.4	0	4.3		chr01	LTR/Copia	rnd-4_family-599	3463194	3463455	847	17.6	15.7	2.4
chr01	DNA/MULE-MuDR	rnd-6_family-368	3295649	3296378	2526	15.5	10.8	4.1		chr01	LINE/L1	rnd-4_family-420	3467127	3467453	906	21.2	2.5	6.3
chr01	LINE/L1	rnd-3_family-273	3297832	3299161	937	27.9	4.1	5.2		chr01	LTR	rnd-6_family-2670	3467677	3467818	714	19.7	1.4	0
chr01	LTR/Copia	rnd-4_family-65	3300728	3301073	828	17.1	13.6	5.7		chr01	LTR/Gypsy	rnd-4_family-38	3471903	3472030	403	17.5	2.3	1.6
chr01	LTR/Copia	rnd-5_family-926	3309944	3310053	262	25.5	1.8	3.7		chr01	DNA/MULE-MuDR	rnd-3_family-173	3485029	3485232	332	16.1	13.7	8.9
chr01	LTR/Copia	rnd-5_family-995	3310086	3310137	231	25.5	0	2		chr01	DNA/MULE-MuDR	rnd-5_family-209	3485143	3485275	283	20.3	4.5	3.7
chr01	DNA/MULE-MuDR	rnd-6_family-368	3314542	3314634	335	16.1	18.3	0		chr01	DNA/MULE-MuDR	rnd-5_family-209	3491732	3491843	239	20	6.2	1.7
chr01	DNA/MULE-MuDR	rnd-6_family-368	3314672	3314722	634	15.5	8.9	20.4		chr01	DNA/MULE-MuDR	rnd-5_family-209	3491764	3491784	253	21.5	0.8	4.4
chr01	DNA/MULE-MuDR	rnd-4_family-306	3314723	3314953	706	15	0.9	22		chr01	DNA/MULE-MuDR	rnd-5_family-209	3491870	3491880	253	21.5	0.8	4.4
chr01	LINE/L1	rnd-5_family-1851	3321406	3321556	800	14.6	2	0		chr01	DNA/MULE-MuDR	rnd-6_family-403	3502391	3502733	1022	22	14.9	3.1
chr01	DNA/CMC-EnSpm	rnd-5_family-993	3324434	3324550	250	25.2	7.7	5		chr01	LTR/Gypsy	rnd-4_family-38	3505586	3505938	811	17.1	5.4	8.8
chr01	DNA/MULE-MuDR	rnd-6_family-368	3332610	3333429	2046	13.9	8.1	8.7		chr01	LTR/Copia	rnd-5_family-1336	3508473	3508918	1757	23.4	1.6	1.3
chr01	DNA/MULE-MuDR	rnd-3_family-4	3332894	3333770	1629	18.4	9.9	6.4		chr01	LTR/Gypsy	rnd-6_family-1622	3541315	3541464	412	22.6	0.7	14.4
chr01	LTR/Copia	rnd-5_family-995	3336535	3336720	539	22	3.2	7.3		chr01	LTR/Gypsy	rnd-1_family-92	3541459	3541627	743	20	3.5	2.3
chr01	LINE/L1	rnd-4_family-134	3343602	3343961	936	24.1	5.6	4.1		chr01	LTR/Gypsy	rnd-1_family-92	3541638	3541863	535	27.9	7.1	1.7
chr01	LTR/Copia	rnd-3_family-75	3344102	3344765	5333	4.2	2.4	0.1		chr01	LTR/Gypsy	rnd-5_family-24	3542550	3542897	1120	15.5	8.3	5.6
chr01	LTR/Copia	rnd-3_family-75	3344851	3347713	25059	2.1	0.2	0.1		chr01	LTR/Copia	rnd-4_family-200	3543501	3543565	310	18.7	3.1	1.5
chr01	DNA/MULE-MuDR	rnd-6_family-368	3351524	3352593	4048	9.5	8.4	9.4		chr01	LINE/L1	rnd-4_family-117	3544139	3544364	499	18	2.6	11.5
chr01	DNA/MULE-MuDR	rnd-3_family-4	3351928	3352743	3546	11.4	4.3	8.8		chr01	DNA/hAT-Tag1	rnd-4_family-1692	3545531	3545604	295	14.8	2.7	8.6
chr01	LTR/Copia	rnd-5_family-1982	3352859	3353537	2446	16.3	2.8	7.7		chr01	DNA/hAT-Tag1	rnd-4_family-1692	3545629	3545788	611	12.6	1.9	10.9
chr01	DNA/PIF-Harbinger	rnd-6_family-590	3355829	3355882	237	11.1	3.7	0		chr01	LINE/L1	rnd-6_family-93	3547493	3547553	327	11.5	0	0
chr01	DNA/CMC-EnSpm	rnd-1_family-34	3356536	3356683	814	8.2	12.8	1.2		chr01	LINE/L1	rnd-4_family-668	3548247	3548488	263	26.3	5	4.1
chr01	DNA/CMC-EnSpm	rnd-1_family-28	3356684	3356914	1682	6.2	18.6	3.9		chr01	LTR/Copia	rnd-4_family-121	3552781	3553594	990	25.2	9.2	6.3
chr01	DNA/CMC-EnSpm	rnd-1_family-2	3356915	3356960	827	18.9	3.8	10		chr01	LTR/Copia	rnd-6_family-11	3553300	3553597	394	22.7	11	5.6
chr01	DNA/PIF-Harbinger	rnd-6_family-590	3356949	3357039	351	18.7	2.2	0		chr01	LTR/Copia	rnd-6_family-11	3553630	3553685	394	22.7	11	5.6
chr01	DNA/MULE-MuDR	rnd-4_family-306	3358507	3358821	489	16.3	5.7	24.2		chr01	DNA/hAT-Tag1	rnd-5_family-1032	3556663	3556785	292	22.7	1.6	6.8
chr01	DNA/CMC-EnSpm	rnd-6_family-1026	3360348	3361653	2750	16.9	5.8	9.3		chr01	DNA/hAT-Tag1	rnd-5_family-1032	3556941	3557351	1661	15.1	0.7	9.5
chr01	DNA/CMC-EnSpm	rnd-4_family-569	3361662	3361968	1016	25	0.3	6.2		chr01	DNA/CMC-EnSpm	rnd-5_family-2254	3564381	3564753	999	21.8	12.1	3
chr01	LINE/L1	rnd-1_family-527	3367350	3367402	237	21.2	0	1.9		chr01	LTR/Gypsy	rnd-6_family-968	3564753	3564828	590	4	0	1.3
chr01	LTR/Copia	rnd-5_family-340	3367719	3367803	393	6.1	8.5	0.5		chr01	LTR/Copia	rnd-4_family-121	3564967	3565362	1151	16.6	11.9	7.5
chr01	LTR/Copia	rnd-1_family-373	3367876	3370361	17296	7	0.9	0.9		chr01	LTR/Copia	rnd-6_family-11	3564970	3565435	735	21.4	17.4	5.8
chr01	LTR/Copia	rnd-6_family-1888	3370362	3370510	1312	0	0	0		chr01	DNA/hAT-Tip100	rnd-5_family-2193	3565637	3565727	516	13.5	0	2.2
chr01	LTR/Copia	rnd-5_family-340	3370512	3372111	8869	12.5	3.3	0.3		chr01	DNA/CMC-EnSpm	rnd-6_family-15	3566431	3566553	463	19.7	1.6	0.8
chr01	LTR/Copia	rnd-1_family-373	3372198	3372370	1390	1.2	0	0.6		chr01	LTR/Copia	rnd-1_family-117	3566551	3567931	7445	15.3	1.2	1.5
chr01	LTR/Copia	rnd-1_family-283	3372745	3373388	3814	12.3	1.2	1.9		chr01	LTR/Copia	rnd-1_family-117	3567949	3567993	304	11.1	0	0
chr01	DNA/CMC-EnSpm	rnd-1_family-20	3373440	3373685	650	11.6	15	5.6		chr01	LTR/Gypsy	rnd-6_family-1571	3568794	3569650	3096	16.8	7.5	4.5
chr01	DNA/CMC-EnSpm	rnd-1_family-81	3376728	3377253	2760	8.4	2.9	6.8		chr01	LTR/Gypsy	rnd-6_family-1571	3569715	3569820	398	17.6	2.8	3.8
chr01	LTR/Gypsy	rnd-1_family-148	3378453	3378720	1629	6.2	0.8	8.9		chr01	LINE/L1	rnd-6_family-103	3572918	3573020	395	26.7	0	2
chr01	LTR/Gypsy	rnd-1_family-148	3378729	3378888	1044	9.5	0.7	0.3		chr01	LINE/L1	rnd-4_family-808	3577934	3578150	888	13.9	0.5	10.7
chr01	DNA/CMC-EnSpm	rnd-1_family-173	3379459	3380306	2076	12.3	5.6	10.3		chr01	LTR/Copia	rnd-4_family-121	3587158	3587316	772	12.6	8.8	0
chr01	DNA/CMC-EnSpm	rnd-5_family-1523	3380303	3380345	342	4.7	0	0		chr01	LTR/Gypsy	rnd-5_family-24	3587221	3587315	340	13.3	13	2.5
chr01	DNA/CMC-EnSpm	rnd-1_family-138	3380345	3381224	4974	9.2	2.2	1.1		chr01	LTR/Copia	rnd-1_family-179	3587316	3587384	259	15.3	1.8	0
chr01	LTR/Gypsy	rnd-1_family-157	3381225	3381334	816	6.4	0.9	0		chr01	DNA/CMC-EnSpm	rnd-4_family-1083	3589690	3589813	448	21	4	0
chr01	LTR/Copia	rnd-1_family-251	3381486	3381577	294	19.1	2.2	3.3		chr01	LTR/Gypsy	rnd-1_family-2	3589793	3591578	9932	10.3	1.4	4.8
chr01	DNA/CMC-EnSpm	rnd-1_family-48	3388500	3388740	571	17.3	15.3	6.5		chr01	LTR/Gypsy	rnd-1_family-2	3591775	3592054	9932	10.3	1.4	4.8
chr01	LTR/Gypsy	rnd-1_family-317	3393805	3394410	3571	9.5	7.8	1.1		chr01	LTR/Gypsy	rnd-4_family-1300	3592079	3592240	668	11.6	1.2	9.3
chr01	DNA/MULE-MuDR	rnd-1_family-209	3399692	3399753	284	16.1	1.6	0		chr01	LTR/Gypsy	rnd-3_family-28	3592229	3592242	912	10.7	1.1	2.1
chr01	LINE/L1	rnd-4_family-466	3399762	3399924	438	14.8	14.7	4.5		chr01	LTR/Gypsy	rnd-3_family-28	3592347	3592522	1026	8.9	1.7	0.6
chr01	LTR/Gypsy	rnd-1_family-317	3400723	3401344	3686	9.8	5.6	1.7		chr01	DNA/MULE-MuDR	rnd-1_family-334	3593624	3594423	3956	9.8	4.8	3.7
chr01	LTR/Copia	rnd-1_family-283	3403959	3404560	1338	18.1	8.2	5.6		chr01	DNA/MuLE-MuDR	rnd-1_family-1	3594424	3594715	477	20.5	2.4	16.3
chr01	DNA/PIF-Harbinger	rnd-6_family-53	3405866	3408388	15274	12.6	2.1	0.6		chr01	DNA/MULE-MuDR	rnd-1_family-334	3594716	3595085	3956	9.8	4.8	3.7
chr01	DNA/PIF-Harbinger	rnd-6_family-590	3408914	3409234	331	23.4	9.7	8		chr01	LTR/Gypsy	rnd-1_family-32	3595086	3595163	6563	13.4	6.6	4.3
chr01	LINE/L1	rnd-1_family-527	3409242	3409459	407	25.9	6	6		chr01	LTR/Gypsy	rnd-1_family-32	3596341	3596551	6563	13.4	6.6	4.3
chr01	LTR/Gypsy	rnd-4_family-23	3409496	3411264	11372	6.5	1.8	0.7		chr01	LTR/Gypsy	rnd-5_family-24	3597166	3597368	670	12.9	5.4	0.9
chr01	LTR/Gypsy	rnd-4_family-23	3411265	3419024	54993	4.5	1	1.6		chr01	DNA/MuLE-MuDR	rnd-1_family-358	3597382	3597983	4831	4.3	2.8	0
chr01	LINE/L1	rnd-3_family-273	3419070	3422343	5482	27.4	4.5	2.9		chr01	DNA/MuLE-MuDR	rnd-1_family-74	3597976	3598239	584	19.1	6.4	15.1
chr01	LTR/Copia	rnd-1_family-251	3423828	3423924	310	21.9	2.1	1		chr01	DNA/MULE-MuDR	rnd-1_family-106	3598085	3598252	499	18.9	0	7.4
chr01	DNA/hAT-Tag1	rnd-5_family-1164	3424853	3425038	360	22.8	11.3	3.5		chr01	DNA/MuLE-MuDR	rnd-1_family-74	3598242	3599174	7167	4.9	4.5	0.1
chr01	LTR/Gypsy	rnd-6_family-4695	3426291	3427002	2784	14.5	11.4	3.3		chr01	DNA/MuLE-MuDR	rnd-1_family-74	3603778	3604636	6635	4.7	0.1	1.5
chr01	LTR/Gypsy	rnd-4_family-818	3427028	3427118	292	21.1	7.7	1		chr01	DNA/MULE-MuDR	rnd-1_family-41	3605525	3605603	340	23.5	2.6	13.6
chr01	LTR/Copia	rnd-5_family-1982	3429289	3429423	682	12.3	0.4	0.2		chr01	DNA/MULE-MuDR	rnd-1_family-195	3605604	3606368	4862	8.1	1.2	3
chr01	LTR/Copia	rnd-5_family-1982	3429421	3429488	453	8.8	0	0		chr01	LINE/L1	rnd-4_family-771	3606463	3607562	1139	28.6	4.2	5.4
chr01	DNA/CMC-EnSpm	rnd-6_family-1026	3429487	3429557	14966	12.9	5.3	4.1		chr01	DNA/Academ-1	rnd-6_family-2899	3609431	3609465	258	2.9	0	0
chr01	DNA/CMC-EnSpm	rnd-1_family-64	3429558	3429861	288	26.4	16.8	6.6		chr01	LINE/L1	rnd-4_family-804	3610509	3611170	489	28.9	6	5.9
chr01	DNA/CMC-EnSpm	rnd-6_family-1026	3429930	3433458	14966	12.9	5.3	4.1		chr01	LINE/L1	rnd-4_family-804	3611260	3612356	2405	20.9	5.6	4.4
chr01	LTR/Copia	rnd-3_family-260	3433628	3434796	8690	8.7	0.3	0.1		chr01	LTR/Gypsy	rnd-6_family-1622	3616605	3617250	3804	13.9	5.6	0.1
chr01	LTR/Gypsy	rnd-1_family-116	3434801	3435534	4373	11.4	1.2	3.5		chr01	LTR/Copia	rnd-5_family-529	3617856	3618101	1064	14.5	2	3
chr01	DNA/MULE-MuDR	rnd-6_family-368	3435533	3436531	3542	10.6	8.1	9		chr01	LTR/Copia	rnd-1_family-98	3618258	3619678	1270	31.1	3.6	4
chr01	DNA/MULE-MuDR	rnd-3_family-4	3436532	3436744	3567	14	3.9	4.7		chr01	LTR/Copia	rnd-5_family-529	3620069	3622622	13242	14.7	2.5	1.3
chr01	LTR/Copia	rnd-4_family-402	3436452	3437299	1886	18.2	9.5	6.9		chr01	LTR/Copia	rnd-1_family-5	3622634	3624594	14077	7.6	0.7	0.6
chr01	LTR/Copia	rnd-5_family-1982	3436717	3437519	2053	12.3	3.6	11.7		chr01	LTR/Copia	rnd-5_family-529	3624595	3624640	376	15.7	0	1.4
chr01	DNA/CMC-EnSpm	rnd-5_family-993	3437520	3437598	403	12.7	5.1	0		chr01	LTR/Gypsy	rnd-5_family-1241	3627622	3627877	460	27.8	3.1	4.3
chr01	DNA/Kolobok-T2	rnd-4_family-837	3444437	3445316	1412	20.1	18.8	11.9		chr01	LINE/L1	rnd-4_family-808	3629043	3629423	633	28.9	1.8	14.8
chr01	LTR/Copia	rnd-4_family-2040	3450489	3450864	1539	16.3	8.8	1.8		chr01	LTR/Copia	rnd-4_family-200	3629779	3629998	994	17.8	2.7	2.7
chr01	LTR	rnd-6_family-2114	3454948	3455109	740	22.2	1.2	0		chr01	LTR/Copia	rnd-4_family-121	3630693	3631624	1727	18.9	4.5	20.7
chr01	LTR/Gypsy	rnd-1_family-110	3458035	3458170	549	24.7	0	4.6		chr01	DNA/MULE-MuDR	rnd-4_family-259	3631625	3631660	354	23.3	8.3	6
chr01	DNA/MULE-MuDR	rnd-1_family-209	3472170	3472260	382	9.9	3.3	0		chr01	LTR/Gypsy	rnd-1_family-162	3636888	3637033	247	20.7	0	20.7
chr01	DNA/MULE-MuDR	rnd-5_family-3361	3489242	3489839	1606	16.9	14.2	4.4		chr01	LTR/Copia	rnd-4_family-200	3650075	3650127	250	15.1	1.9	0
chr01	DNA/MULE-MuDR	rnd-5_family-3393	3492686	3492745	252	18.6	0	1.7		chr01	LTR/Copia	rnd-1_family-466	3650314	3650639	2141	6.6	1.2	2.5
chr01	LTR/Copia	rnd-4_family-177	3494903	3495316	788	29	2.7	6		chr01	LTR/Copia	rnd-6_family-2445	3650643	3650755	733	8.9	0	0.9
chr01	LTR/Copia	rnd-4_family-65	3496068	3496203	486	24.6	4.4	1.4		chr01	LTR/Copia	rnd-1_family-331	3650768	3651070	1717	10.1	4.1	0.4
chr01	DNA/Kolobok-T2	rnd-4_family-837	3514772	3514831	263	17	0	1.7		chr01	DNA/MULE-MuDR	rnd-3_family-173	3653130	3653199	347	11.4	0	0
chr01	LTR/Gypsy	rnd-5_family-22	3527274	3527436	774	18.5	5.5	0.6		chr01	LINE/L1	rnd-3_family-562	3653239	3653770	849	28.8	2.1	2.6
chr01	LTR/Gypsy	rnd-1_family-148	3527439	3527674	551	29.1	6.8	2.4		chr01	LINE/L1	rnd-4_family-808	3653793	3653992	580	19.6	2	13.3
chr01	DNA/MULE-MuDR	rnd-6_family-368	3528526	3528709	476	19.2	7.4	10.9		chr01	LINE/L1	rnd-4_family-808	3654368	3654517	548	21.5	4	4
chr01	DNA/MULE-MuDR	rnd-1_family-13	3528952	3531031	11121	2.7	1.7	0.3		chr01	LTR/Copia	rnd-4_family-599	3656375	3656698	441	20.7	2.8	21.1
chr01	DNA/MULE-MuDR	rnd-1_family-1	3531030	3531498	2455	6.2	8.1	6.5		chr01	DNA/CMC-EnSpm	rnd-6_family-15	3658516	3658640	583	19	0.8	3.3
chr01	DNA/MuLE-MuDR	rnd-4_family-242	3531321	3535903	33548	3.3	1.6	0.8		chr01	DNA/CMC-EnSpm	rnd-1_family-4	3659120	3659353	406	21.8	15	3.9
chr01	DNA/MULE-MuDR	rnd-4_family-306	3535904	3535993	399	22.9	5.9	11.6		chr01	DNA/CMC-EnSpm	rnd-1_family-4	3660493	3660576	924	16.2	2.7	5.8
chr01	LTR/Copia	rnd-5_family-995	3540089	3540162	303	15.8	2.4	1.8		chr01	DNA/CMC-EnSpm	rnd-1_family-4	3660577	3660890	1379	10.9	1.7	10.4
chr01	LINE/L1	rnd-4_family-134	3540737	3540956	443	19.4	1.8	13.1		chr01	DNA/CMC-EnSpm	rnd-5_family-2254	3663547	3664080	406	31.4	6.2	4
chr01	DNA/hAT-Tag1	rnd-5_family-277	3542133	3542544	1051	13	5.6	8.1		chr01	DNA/CMC-EnSpm	rnd-1_family-467	3664339	3664514	699	21.6	1.7	0
chr01	LINE/L1	rnd-6_family-2507	3544129	3544200	243	17.7	0	5.9		chr01	DNA/CMC-EnSpm	rnd-5_family-2254	3664589	3665132	2333	25.2	0.9	0.8
chr01	LINE/L1	rnd-5_family-563	3544901	3545240	414	25.6	2.2	6.6		chr01	DNA/CMC-EnSpm	rnd-5_family-2254	3665169	3665264	2333	25.2	0.9	0.8
chr01	DNA/MULE-MuDR	rnd-3_family-4	3549414	3550019	943	19.3	5.7	13.3		chr01	DNA/CMC-EnSpm	rnd-5_family-2133	3665375	3667868	10930	12.4	1.7	3.9
chr01	DNA/MULE-MuDR	rnd-6_family-368	3549562	3550218	636	21.6	12	11.2		chr01	DNA/CMC-EnSpm	rnd-5_family-2254	3668493	3669653	4829	16.2	3.5	9.4
chr01	DNA/hAT-Tag1	rnd-5_family-1164	3553269	3553407	254	27.6	1.4	3.7		chr01	LTR/Gypsy	rnd-6_family-1571	3669855	3670182	1412	20.5	1.2	3.1
chr01	DNA/hAT-Tag1	rnd-5_family-1164	3553550	3553974	1785	16.2	0.5	5.4		chr01	DNA/MULE-MuDR	rnd-5_family-2910	3674820	3674980	1048	7	1.9	3.1
chr01	LTR/Gypsy	rnd-3_family-103	3553972	3554398	1680	13.6	6.6	5.1		chr01	DNA/CMC-EnSpm	rnd-1_family-4	3675852	3675877	359	17.9	13.7	7.6
chr01	LTR/Gypsy	rnd-3_family-103	3554373	3554777	1161	18.7	6.7	6.4		chr01	DNA/CMC-EnSpm	rnd-1_family-111	3675878	3675990	365	17.2	0	7.6
chr01	LTR/Gypsy	rnd-1_family-317	3557949	3558570	3597	8	6	3.6		chr01	DNA/CMC-EnSpm	rnd-1_family-4	3675991	3676026	359	17.9	13.7	7.6
chr01	DNA/MULE-MuDR	rnd-4_family-306	3558712	3559187	1159	18.2	8	9.8		chr01	LTR/Copia	rnd-1_family-268	3676504	3676956	2628	6.8	1.7	1.6
chr01	DNA/MULE-MuDR	rnd-4_family-1980	3559242	3559302	318	8.3	1.6	1.6		chr01	LTR/Copia	rnd-1_family-8	3677039	3678094	5905	14.7	3.6	2.2
chr01	DNA/hAT-Ac	rnd-5_family-2202	3559630	3559805	452	20.3	14.8	2		chr01	LTR/Copia	rnd-1_family-869	3682935	3683093	388	14.5	22	4.3
chr01	DNA/CMC-EnSpm	rnd-1_family-64	3560136	3560191	514	27	7.5	1.2		chr01	LTR/Copia	rnd-5_family-463	3686615	3688642	12397	11.8	0.9	3.1
chr01	LTR/Copia	rnd-4_family-65	3560296	3561669	8885	9.7	0.5	1.8		chr01	LTR	rnd-6_family-2670	3688673	3688829	873	16.6	1.9	0
chr01	LTR/Copia	rnd-4_family-65	3561687	3561749	361	10.2	0	6.8		chr01	LTR/Gypsy	rnd-6_family-1571	3689065	3689409	2238	13	1.2	0
chr01	LTR/Gypsy	rnd-6_family-4695	3562532	3563680	4140	13.6	7.2	6		chr01	DNA/MULE-MuDR	rnd-1_family-168	3690397	3690905	3434	7.6	0.2	2
chr01	DNA/hAT-Ac	rnd-5_family-2202	3563790	3563870	247	20.5	6.2	3.6		chr01	LTR/Gypsy	rnd-1_family-92	3690904	3691748	4191	6.9	1.5	0
chr01	LTR/Copia	rnd-4_family-65	3568356	3568490	268	26.9	4.4	3.7		chr01	DNA/MULE-MuDR	rnd-1_family-334	3691774	3692077	5612	6.3	2.7	1.3
chr01	DNA/hAT-Ac	rnd-5_family-2202	3568716	3568898	725	16.2	1.6	5.7		chr01	DNA/MuLE-MuDR	rnd-1_family-1	3692078	3692320	362	20.9	7.8	11.5
chr01	LINE/L1	rnd-4_family-466	3569773	3569948	626	16.8	6.8	5		chr01	DNA/MULE-MuDR	rnd-1_family-334	3692321	3692946	5612	6.3	2.7	1.3
chr01	DNA/MULE-MuDR	rnd-3_family-4	3573896	3574072	907	13.6	4.5	0.5		chr01	DNA/MuLE-MuDR	rnd-1_family-74	3692338	3694786	18985	5.2	2	0.2
chr01	LTR/Copia	rnd-5_family-209	3574072	3576410	12046	14.7	2.5	3.1		chr01	DNA/CMC-EnSpm	rnd-1_family-435	3694787	3695089	2126	7.3	0	0.3
chr01	LTR/Gypsy	rnd-1_family-9	3576554	3578863	9052	10.1	1.6	3.3		chr01	DNA/CMC-EnSpm	rnd-1_family-720	3695317	3695696	1670	13.3	2.6	5.1
chr01	LTR/Gypsy	rnd-1_family-9	3578959	3579134	1302	16.3	15	3.8		chr01	DNA/MULE-MuDR	rnd-1_family-193	3698716	3698894	1444	3.4	0	0
chr01	DNA/CMC-EnSpm	rnd-4_family-62	3579135	3579223	228	24.5	5.4	7.7		chr01	DNA/MULE-MuDR	rnd-1_family-13	3698856	3699269	1320	21.3	5	5.5
chr01	DNA/MULE-MuDR	rnd-4_family-1980	3580265	3580385	281	15.7	18.2	0		chr01	LTR/Copia	rnd-6_family-11	3699163	3699288	310	27.6	0.8	2.4
chr01	DNA/MULE-MuDR	rnd-3_family-4	3580283	3580454	444	22	0.6	7.5		chr01	LTR/Gypsy	rnd-6_family-1571	3729020	3729924	5246	10.3	2.6	1.6
chr01	DNA/MULE-MuDR	rnd-1_family-441	3580498	3581061	3595	11.2	7.3	1		chr01	LTR/Copia	rnd-1_family-205	3730115	3730837	1444	21.6	9.1	9.1
chr01	DNA/MULE-MuDR	rnd-5_family-2855	3581062	3581256	322	19.9	11.8	7.4		chr01	DNA/CMC-EnSpm	rnd-1_family-4	3731233	3731930	3894	9.1	4.7	4.9
chr01	DNA/MuLE-MuDR	rnd-4_family-242	3581115	3581412	456	24.9	3.8	5.3		chr01	LTR/Copia	rnd-1_family-372	3732006	3732140	496	14.6	2.2	3.8
chr01	DNA/MULE-MuDR	rnd-1_family-441	3581257	3581311	3595	11.2	7.3	1		chr01	LTR/Copia	rnd-1_family-372	3732659	3732772	547	14.7	4.9	4.9
chr01	DNA/MULE-MuDR	rnd-1_family-577	3581505	3581871	3723	7.3	1.9	5.8		chr01	LTR/Copia	rnd-1_family-176	3732773	3733921	5077	8.3	3.1	1.5
chr01	LTR/Gypsy	rnd-4_family-568	3581872	3584209	8085	16.9	5.6	6.1		chr01	LTR/Copia	rnd-1_family-76	3733912	3734345	2895	12.5	1.4	0.5
chr01	DNA/MuLE-MuDR	rnd-1_family-380	3584219	3584839	5057	3.7	0	0.5		chr01	LTR/Copia	rnd-1_family-76	3734930	3735265	488	26.2	3.3	0.5
chr01	DNA/MULE-MuDR	rnd-1_family-102	3584800	3584839	663	17	3.9	4.6		chr01	LTR/Copia	rnd-1_family-576	3735287	3735397	821	6.2	0	1.8
chr01	DNA/MuLE-MuDR	rnd-4_family-242	3584840	3585070	512	19.5	4.8	13.6		chr01	LTR/Gypsy	rnd-1_family-281	3735398	3735636	1509	11.1	1.3	2.1
chr01	DNA/MULE-MuDR	rnd-1_family-102	3585071	3585093	663	17	3.9	4.6		chr01	LTR/Copia	rnd-1_family-576	3736411	3736650	1660	10.6	0.4	1.7
chr01	DNA/MuLE-MuDR	rnd-1_family-182	3585094	3585888	10557	6.1	1	0.1		chr01	LINE/L1	rnd-4_family-804	3736766	3736998	341	26.5	1.7	9.2
chr01	DNA/MuLE-MuDR	rnd-1_family-182	3585919	3586506	10557	6.1	1	0.1		chr01	LINE/L1	rnd-3_family-562	3737021	3740406	2564	27.8	3.4	4
chr01	DNA/MULE-MuDR	rnd-5_family-2855	3586602	3588024	11344	8.4	2.6	3.4		chr01	LTR/Copia	rnd-6_family-1583	3740734	3741091	2079	9.2	5.3	2.5
chr01	DNA/MULE-MuDR	rnd-5_family-2855	3588071	3588477	11344	8.4	2.6	3.4		chr01	LTR/Copia	rnd-1_family-15	3741643	3742631	8369	3.4	0.3	0
chr01	DNA/MuLE-MuDR	rnd-4_family-242	3588610	3588769	1078	8.8	0.6	0.6		chr01	LINE/L1	rnd-3_family-562	3745005	3745501	877	25.7	3.8	6.2
chr01	DNA/MULE-MuDR	rnd-1_family-353	3588770	3589757	4563	8.8	2.6	6.7		chr01	LINE/L1	rnd-3_family-562	3745687	3745956	471	25.3	4.1	4.8
chr01	DNA/MuLE-MuDR	rnd-1_family-5	3589045	3590229	4367	15.4	4.6	16.4		chr01	LINE/L1	rnd-3_family-562	3745976	3746168	522	21.3	1.6	2.6
chr01	DNA/MULE-MuDR	rnd-1_family-151	3590230	3591494	7926	11.1	0	5.2		chr01	LTR/Cassandra	rnd-6_family-5340	3747701	3747773	311	18.9	0	5.8
chr01	DNA/MuLE-MuDR	rnd-4_family-637	3591495	3592130	7322	12.4	3.6	1.9		chr01	LTR/Cassandra	rnd-1_family-230	3747787	3748013	923	21.1	2.6	8.4
chr01	DNA/MuLE-MuDR	rnd-4_family-637	3592159	3592193	307	18.1	6.1	8.9		chr01	LTR/Copia	rnd-4_family-121	3751630	3751861	819	22.9	0.4	4
chr01	DNA/MULE-MuDR	rnd-1_family-512	3592194	3592492	1166	10.6	17.1	5.1		chr01	LTR/Copia	rnd-6_family-11	3751874	3752173	677	23	11.8	8.6
chr01	DNA/MuLE-MuDR	rnd-1_family-5	3593020	3593157	343	25.7	5.1	1.4		chr01	DNA/MULE-MuDR	rnd-5_family-89	3752042	3752058	526	18.6	16.4	5.7
chr01	DNA/MULE-MuDR	rnd-1_family-102	3593038	3593192	305	22.5	1.9	11.3		chr01	DNA/MULE-MuDR	rnd-4_family-259	3752059	3752314	325	24.5	0	21.9
chr01	DNA/MULE-MuDR	rnd-5_family-2855	3593158	3593209	256	21.5	4.7	11.8		chr01	DNA/MULE-MuDR	rnd-5_family-89	3752315	3752504	526	18.6	16.4	5.7
chr01	DNA/MuLE-MuDR	rnd-1_family-350	3593223	3595314	15687	5.4	0.5	1.2		chr01	LTR/Copia	rnd-6_family-11	3752504	3753555	4063	14.6	9.9	7
chr01	DNA/MULE-MuDR	rnd-1_family-313	3595303	3595834	3149	9.3	2.4	2.1		chr01	LTR/Copia	rnd-6_family-11	3753562	3753669	268	17.9	11.1	7.1
chr01	DNA/MULE-MuDR	rnd-4_family-306	3596061	3596211	637	20.7	4	0.6		chr01	LTR/Gypsy	rnd-1_family-162	3760863	3760943	315	14.5	2.5	6.4
chr01	DNA/MULE-MuDR	rnd-4_family-306	3596351	3596915	2088	12.4	10.4	8.3		chr01	LTR/Gypsy	rnd-6_family-4884	3761659	3761941	595	15.8	13.7	4.6
chr01	DNA/MULE-MuDR	rnd-3_family-4	3596828	3597024	573	19.3	3.5	7.9		chr01	DNA/MULE-MuDR	rnd-3_family-173	3765646	3765664	367	24.8	0	1
chr01	LINE/L1	rnd-3_family-273	3598950	3599529	681	28.9	7.9	1.6		chr01	LTR/Copia	rnd-6_family-11	3765829	3766118	3603	16	10.3	6.1
chr01	LINE/L1	rnd-3_family-273	3600448	3603227	4068	28.5	3	4.3		chr01	DNA/MULE-MuDR	rnd-4_family-259	3766119	3766897	4059	9.7	11.4	2.4
chr01	LTR/Copia	rnd-1_family-11	3603223	3605233	15728	2.7	2.6	1.4		chr01	DNA/MULE-MuDR	rnd-5_family-209	3768654	3768797	313	18.9	1.4	8.2
chr01	LINE/L1	rnd-3_family-273	3605281	3605471	301	28.2	5.2	5.2		chr01	DNA/MULE-MuDR	rnd-1_family-13	3771064	3771190	608	19.8	3.1	0.8
chr01	DNA/CMC-EnSpm	rnd-6_family-1026	3605763	3606020	997	25.8	1.2	0.8		chr01	LTR/Copia	rnd-4_family-121	3771205	3771252	394	24.5	6.3	5.9
chr01	LTR/Gypsy	rnd-6_family-91	3606021	3608269	8696	16.2	3.8	6.2		chr01	DNA/hAT-Tag1	rnd-5_family-1032	3775475	3775647	438	18.1	15	1
chr01	DNA/CMC-EnSpm	rnd-6_family-1026	3608268	3610266	12001	10.4	1.3	1.4		chr01	LTR/Copia	rnd-4_family-200	3792099	3792238	294	27.9	4.3	2.8
chr01	LTR/Gypsy	rnd-1_family-9	3610267	3611910	9244	6.3	2	0.5		chr01	DNA/CMC-EnSpm	rnd-4_family-1921	3793086	3793245	282	21.8	6.9	5.6
chr01	LTR/Gypsy	rnd-1_family-9	3611966	3612461	9244	12.5	3.2	4.6		chr01	DNA/Kolobok-T2	rnd-1_family-263	3793320	3793479	914	16.2	1.2	0
chr01	LTR/Gypsy	rnd-3_family-30	3612623	3612749	810	8	0	1.4		chr01	LTR/Gypsy	rnd-6_family-416	4015723	4015909	814	21.2	1.6	1.6
chr01	DNA/CMC-EnSpm	rnd-3_family-188	3612764	3613790	2399	17.3	12.1	8.5		chr01	LTR/Copia	rnd-5_family-1592	4016313	4016824	1039	23.6	6.6	8.3
chr01	LINE/L1	rnd-1_family-521	3613897	3613986	276	27.8	0	0		chr01	LTR/Copia	rnd-1_family-562	4016872	4017885	6790	7.7	0.4	0.3
chr01	LTR/Copia	rnd-1_family-378	3616677	3617228	2650	9.9	5	2.6		chr01	LTR/Copia	rnd-5_family-1592	4017913	4018651	5560	7.3	1.4	0
chr01	DNA/CMC-EnSpm	rnd-1_family-48	3618377	3619377	6614	6.9	4.4	1.5		chr01	LTR/Copia	rnd-5_family-1592	4018646	4019275	1844	18.5	8.1	6.6
chr01	LTR/Gypsy	rnd-6_family-2528	3623487	3624131	3598	14.2	5.6	0.7		chr01	LTR/Copia	rnd-1_family-715	4019322	4019599	1302	10.8	1.1	0.7
chr01	LTR/Gypsy	rnd-4_family-1498	3624126	3624308	527	23.3	6	1.6		chr01	LTR/Gypsy	rnd-6_family-1020	4019994	4020208	1083	16.1	0	4.4
chr01	LTR/Copia	rnd-5_family-6085	3624737	3624945	274	26.5	3.8	9.6		chr01	LTR/Gypsy	rnd-4_family-1116	4021220	4022110	788	25.2	8.4	10.5
chr01	LTR/Copia	rnd-5_family-6085	3625139	3626609	1023	29.9	2.9	3.1		chr01	DNA/CMC-EnSpm	rnd-5_family-579	4023604	4023656	340	11.3	3.8	0
chr01	LTR/Copia	rnd-5_family-6085	3626712	3627621	3732	21.9	1.3	0.8		chr01	LTR/Copia	rnd-1_family-5	4024043	4025953	14575	5.6	1.9	0.5
chr01	LTR/Copia	rnd-5_family-6085	3627646	3629179	4012	25.6	1.8	7.2		chr01	LTR/Gypsy	rnd-6_family-1020	4026036	4026119	485	8.8	2.4	4.9
chr01	LTR/Copia	rnd-1_family-22	3629513	3631472	13852	8.1	0.9	0.7		chr01	LINE/L1	rnd-4_family-808	4026131	4026341	824	14.2	1.4	13.2
chr01	LTR/Gypsy	rnd-3_family-103	3633502	3633981	1777	15.2	4.8	4.4		chr01	LTR/Gypsy	rnd-1_family-220	4027408	4028080	4276	11.6	1.9	0.4
chr01	LTR/Gypsy	rnd-3_family-103	3634010	3634316	968	20.9	1.6	6.5		chr01	LTR/Gypsy	rnd-1_family-220	4032991	4033134	487	18.2	3.5	3.1
chr01	LTR/Gypsy	rnd-1_family-7	3635869	3636610	14802	3.6	3.8	1.6		chr01	LTR/Gypsy	rnd-1_family-9	4033094	4033528	3452	4	0.5	0.2
chr01	LTR/Gypsy	rnd-1_family-7	3636680	3637329	14802	3.6	3.8	1.6		chr01	LTR/Gypsy	rnd-6_family-874	4034646	4034861	1015	8.4	5.1	0.9
chr01	LTR/Gypsy	rnd-1_family-7	3637357	3640496	21650	2.7	1.9	0.5		chr01	LTR/Gypsy	rnd-1_family-23	4036362	4038193	7732	12.3	0.8	1.2
chr01	LTR/Gypsy	rnd-1_family-7	3640566	3641214	21650	3.4	3.8	1.5		chr01	LTR/Gypsy	rnd-6_family-1020	4041411	4041766	1727	12.2	11.5	3.4
chr01	LTR/Gypsy	rnd-3_family-397	3641242	3642446	14875	3.1	3.4	0.6		chr01	DNA/CMC-EnSpm	rnd-4_family-142	4041812	4044609	19112	8.9	3.2	1.6
chr01	LINE/L1	rnd-4_family-466	3642618	3643029	672	30	3.6	1.2		chr01	DNA/CMC-EnSpm	rnd-1_family-226	4044612	4045458	5371	11.1	2.7	2.2
chr01	LTR/Copia	rnd-5_family-1629	3643288	3643541	506	23	6.4	3.1		chr01	DNA/CMC-EnSpm	rnd-5_family-2254	4046779	4047579	2536	17.4	1.8	14.5
chr01	DNA/MULE-MuDR	rnd-6_family-368	3644031	3644956	2391	18.8	6.4	13.7		chr01	LTR/Gypsy	rnd-1_family-49	4054360	4054780	2255	13.7	2.9	1.4
chr01	LTR/Gypsy	rnd-1_family-31	3644971	3645967	8334	3.8	0.4	0		chr01	DNA/Maverick	rnd-1_family-7	4054781	4054857	275	17.6	1.3	4
chr01	LTR/Gypsy	rnd-6_family-91	3645962	3652887	51558	6.2	2	0.8		chr01	DNA/CMC-EnSpm	rnd-1_family-111	4054858	4054977	763	14.3	0	14.6
chr01	LTR/Gypsy	rnd-6_family-91	3652882	3653991	4321	15.3	9.9	3.1		chr01	DNA/CMC-EnSpm	rnd-1_family-4	4054827	4055002	1331	8.9	12	5.6
chr01	LTR/Copia	rnd-5_family-140	3656886	3656934	240	12.2	2	0		chr01	DNA/Maverick	rnd-1_family-7	4055003	4055163	1122	7.5	0.6	1.2
chr01	LINE/L1	rnd-4_family-466	3658408	3658550	254	26.1	5.6	6.3		chr01	DNA/CMC-EnSpm	rnd-1_family-4	4055164	4055181	1331	8.9	12	5.6
chr01	LTR/Gypsy	rnd-6_family-810	3659269	3659382	262	26.5	0	14		chr01	LTR/Gypsy	rnd-3_family-377	4057431	4058727	3998	14.4	7.2	5.7
chr01	LTR/Gypsy	rnd-5_family-2479	3661465	3661537	284	19.2	0	7.3		chr01	LTR/Gypsy	rnd-6_family-1571	4060065	4060831	4361	12.2	1	2.6
chr01	LTR/Copia	rnd-1_family-142	3665026	3667230	14512	9.3	2.5	0.6		chr01	LTR/Gypsy	rnd-6_family-1571	4060833	4061361	2879	12.5	3.6	1.7
chr01	LTR/Copia	rnd-1_family-142	3671410	3673613	14474	9.3	2.5	0.6		chr01	LTR/Gypsy	rnd-1_family-717	4063022	4063669	2338	19.9	1.3	1
chr01	LTR/Copia	rnd-1_family-142	3677789	3678245	3008	7.1	2	1.8		chr01	LTR/Gypsy	rnd-1_family-717	4063670	4063771	440	25	0	0
chr01	LTR/Copia	rnd-1_family-142	3678241	3678543	1805	7.7	12.5	4.6		chr01	LTR/Gypsy	rnd-5_family-289	4063773	4064560	4503	10.3	2.2	3
chr01	LINE/L1	rnd-3_family-273	3680723	3680909	423	23.6	4.3	4.8		chr01	LTR/Gypsy	rnd-5_family-289	4064537	4064571	249	8.6	0	0
chr01	LINE/L1	rnd-1_family-732	3680922	3681166	648	27.9	2	2		chr01	LTR/Gypsy	rnd-5_family-289	4064563	4065377	5977	7.1	3.3	0.2
chr01	LINE/L1	rnd-4_family-466	3681849	3681993	366	24.3	7.6	0.7		chr01	LTR/Gypsy	rnd-1_family-913	4065384	4065779	1869	22.8	0	0.2
chr01	LTR/Copia	rnd-4_family-2040	3683882	3684182	581	20.5	2.7	9.2		chr01	LTR/Gypsy	rnd-5_family-2452	4065797	4065969	1389	7.6	0	3.2
chr01	LTR/Gypsy	rnd-6_family-2222	3684624	3684831	1106	10.4	2.9	2.9		chr01	LTR/Gypsy	rnd-6_family-1571	4065970	4066848	4260	10.5	8.9	1.7
chr01	LTR/Gypsy	rnd-6_family-2222	3685289	3685388	400	15.8	0	5.3		chr01	LTR/Gypsy	rnd-5_family-2452	4068605	4069010	3189	5.7	1.5	0.7
chr01	DNA/CMC-EnSpm	rnd-1_family-28	3690177	3691000	5501	4.8	4	2.2		chr01	LTR/Gypsy	rnd-5_family-2452	4069200	4069243	315	6.8	0	0
chr01	DNA/CMC-EnSpm	rnd-1_family-28	3690816	3691022	487	16.2	12.6	13.7		chr01	LTR/Gypsy	rnd-1_family-434	4069522	4069608	512	6.4	3.5	9.8
chr01	LTR/Gypsy	rnd-6_family-2222	3691112	3691422	1206	13.4	11.9	1.5		chr01	DNA/CMC-EnSpm	rnd-5_family-2066	4071290	4071750	2838	2.5	0.4	0
chr01	DNA/CMC-EnSpm	rnd-1_family-26	3692308	3692642	2159	8.5	0.9	1.2		chr01	DNA/CMC-EnSpm	rnd-1_family-438	4071751	4071880	940	3.9	0	0
chr01	RC/Helitron	rnd-5_family-1025	3692901	3692955	314	13.2	0	3.8		chr01	DNA/CMC-EnSpm	rnd-1_family-237	4071885	4072908	7583	6.4	0.4	0.1
chr01	DNA/CMC-EnSpm	rnd-1_family-34	3693711	3693862	948	9.9	5.3	0.6		chr01	DNA/CMC-EnSpm	rnd-1_family-557	4072894	4073608	5775	3.4	3.1	0
chr01	DNA/CMC-EnSpm	rnd-1_family-2	3693730	3694245	1851	12.5	6.2	11.3		chr01	LTR/Gypsy	rnd-5_family-2127	4084632	4084909	1204	15.3	0.7	8.1
chr01	DNA/CMC-EnSpm	rnd-1_family-645	3696711	3697092	501	27.3	8.1	4.3		chr01	LTR/Copia	rnd-5_family-2226	4085834	4089159	12545	11.2	1.4	1.5
chr01	DNA/CMC-EnSpm	rnd-6_family-1026	3697188	3697245	266	22.4	0	0		chr01	LTR/Copia	rnd-1_family-562	4089160	4089730	3431	10.1	1.1	3.5
chr01	DNA/CMC-EnSpm	rnd-6_family-1026	3697503	3697678	636	22.7	1.7	0		chr01	LTR/Gypsy	rnd-1_family-220	4090299	4090768	2797	12.2	2.1	0.4
chr01	DNA/CMC-EnSpm	rnd-5_family-2976	3698021	3698685	5073	4.4	0.8	0.1		chr01	LTR/Gypsy	rnd-1_family-220	4093160	4093389	1605	7.4	7	0
chr01	DNA/CMC-EnSpm	rnd-5_family-2976	3699448	3701163	8936	6.5	0.8	6		chr01	LTR/Gypsy	rnd-6_family-1571	4095689	4096601	4347	11.6	6.6	3.3
chr01	DNA/CMC-EnSpm	rnd-3_family-188	3701196	3702344	6127	14.4	2.8	2.9		chr01	DNA/CMC-EnSpm	rnd-1_family-4	4099973	4100080	398	15.7	6.5	5.5
chr01	LTR/Gypsy	rnd-6_family-2222	3702344	3702549	1324	9.6	0	3.5		chr01	DNA/CMC-EnSpm	rnd-1_family-20	4100526	4100656	1150	2.3	0	0
chr01	LTR/Gypsy	rnd-5_family-1334	3702545	3702870	1473	17.9	0.3	5.5		chr01	LTR/Gypsy	rnd-6_family-968	4102967	4103607	3422	13.6	3.1	2.2
chr01	LTR/Gypsy	rnd-5_family-2479	3702958	3703054	284	23.2	0	15.5		chr01	LTR/Gypsy	rnd-1_family-897	4103580	4103618	281	12.8	0	0
chr01	DNA/MULE-MuDR	rnd-5_family-3273	3703641	3703781	482	19.7	2.8	2.8		chr01	DNA/MULE-MuDR	rnd-5_family-2910	4108719	4108887	227	25.9	7.1	6.5
chr01	DNA/CMC-EnSpm	rnd-1_family-45	3708555	3708699	369	17.4	4.8	12.6		chr01	RC/Helitron	rnd-5_family-2580	4112399	4112640	2006	2.1	0.4	0.4
chr01	DNA/CMC-EnSpm	rnd-1_family-34	3708700	3708717	413	14.1	2.4	27.1		chr01	RC/Helitron	rnd-5_family-2580	4112642	4113004	3028	1.9	0	0.3
chr01	LTR/Copia	rnd-1_family-515	3708736	3708912	366	12.9	21.5	9.8		chr01	DNA/CMC-EnSpm	rnd-1_family-4	4113327	4113344	231	16.7	0	3.7
chr01	LTR/Copia	rnd-4_family-1276	3709114	3709634	2958	9.5	3.2	2.4		chr01	DNA/CMC-EnSpm	rnd-1_family-111	4113345	4113602	1001	8.5	2.3	17.9
chr01	LTR/Gypsy	rnd-1_family-0	3709714	3710772	5896	14.9	3.7	2.2		chr01	DNA/CMC-EnSpm	rnd-1_family-4	4113399	4113809	1222	10.8	6.2	10.8
chr01	LTR/Gypsy	rnd-5_family-2479	3712534	3712597	248	18.8	7.8	0		chr01	LTR/Gypsy	rnd-6_family-968	4115396	4116025	3616	11.5	0.8	2.2
chr01	LTR/Copia	rnd-1_family-381	3713700	3714171	1394	14.4	1.2	11.1		chr01	DNA/MuLE-MuDR	rnd-4_family-1228	4118718	4121255	7164	10.2	6.4	3.1
chr01	DNA/MULE-MuDR	rnd-5_family-19	3714658	3714733	570	15.2	32	0.3		chr01	DNA/MuLE-MuDR	rnd-4_family-1228	4121284	4121337	347	11.3	0	1.9
chr01	DNA/MULE-MuDR	rnd-5_family-19	3714769	3714967	570	16.2	28.5	1.5		chr01	LTR/Gypsy	rnd-3_family-28	4121338	4121409	424	11.1	1.4	0
chr01	LTR/Copia	rnd-1_family-790	3715616	3715772	393	13.3	22.9	4.3		chr01	LTR/Gypsy	rnd-6_family-874	4135276	4137047	14654	4.3	0	0.1
chr01	LTR	rnd-1_family-354	3719120	3719223	459	16	1.9	3.9		chr01	LTR/Gypsy	rnd-1_family-9	4137386	4137644	1412	12.9	2.7	1.5
chr01	LTR/Copia	rnd-1_family-15	3719229	3721221	10972	10.3	0.4	1.6		chr01	DNA/MuLE-MuDR	rnd-4_family-1228	4137645	4139591	6286	11.4	6	2.6
chr01	LTR	rnd-6_family-2114	3721283	3721452	872	17.3	1.2	1.2		chr01	DNA/MuLE-MuDR	rnd-4_family-1228	4139632	4139868	1167	12.7	3.8	1.2
chr01	DNA/MULE-MuDR	rnd-4_family-1980	3721548	3721675	717	11.9	2.3	1.6		chr01	DNA/MuLE-MuDR	rnd-1_family-845	4139869	4140103	1746	9.8	0	0
chr01	LTR/Gypsy	rnd-5_family-1334	3721678	3722021	2194	11.9	0	2.1		chr01	DNA/MuLE-MuDR	rnd-5_family-1633	4140105	4140787	4583	9.7	0.7	0.4
chr01	LTR/Gypsy	rnd-6_family-2222	3722011	3723010	5635	7.7	7.6	1.2		chr01	DNA/MuLE-MuDR	rnd-1_family-732	4140848	4141087	1849	7.9	0	0
chr01	DNA/MULE-MuDR	rnd-3_family-4	3722971	3723190	346	21.5	4.5	4.2		chr01	DNA/MuLE-MuDR	rnd-4_family-1226	4141104	4141616	3420	7.9	2.5	1.7
chr01	DNA/MULE-MuDR	rnd-1_family-441	3723217	3723512	1990	9.4	0.3	0		chr01	DNA/MuLE-MuDR	rnd-4_family-1226	4142004	4142179	1279	7.4	0	0.6
chr01	LTR/Gypsy	rnd-1_family-148	3723513	3724446	4774	6.8	3.2	0.6		chr01	LINE/L1	rnd-4_family-808	4147004	4147017	402	18.7	1.1	4.3
chr01	DNA/MULE-MuDR	rnd-1_family-71	3724447	3724994	3037	11.3	0.8	3		chr01	LTR/Gypsy	rnd-6_family-1571	4149615	4150172	2764	12.7	2	1.2
chr01	DNA/MULE-MuDR	rnd-1_family-577	3724749	3724775	5162	6.5	3.8	2.3		chr01	DNA/CMC-EnSpm	rnd-1_family-4	4150843	4150858	3940	9.5	9.4	0
chr01	DNA/MuLE-MuDR	rnd-4_family-242	3724776	3724993	343	20.4	4.1	18.9		chr01	DNA/Maverick	rnd-1_family-7	4150859	4151020	1129	8.1	0	1.2
chr01	DNA/MuLE-MuDR	rnd-1_family-319	3724802	3727439	12296	6	1.6	0.6		chr01	DNA/CMC-EnSpm	rnd-1_family-4	4151021	4151558	3940	9.5	9.4	0
chr01	DNA/MULE-MuDR	rnd-1_family-577	3724994	3725576	5162	6.5	3.8	2.3		chr01	LTR/Gypsy	rnd-6_family-501	4152446	4152525	606	2.5	3.8	0
chr01	DNA/CMC-EnSpm	rnd-1_family-569	3727440	3727742	2299	6.3	0	0		chr01	LTR/Gypsy	rnd-1_family-9	4156988	4157312	2098	10	1.2	1.5
chr01	DNA/MULE-MuDR	rnd-4_family-1980	3731673	3732089	1309	18.9	4.3	9.3		chr01	DNA/CMC-EnSpm	rnd-5_family-418	4161665	4161685	303	22.2	6.8	13.8
chr01	LTR/Copia	rnd-6_family-2338	3732192	3732299	339	20	10.2	2.6		chr01	LTR/Gypsy	rnd-6_family-656	4162361	4163043	5260	6.5	0.3	0.3
chr01	LTR/Copia	rnd-1_family-687	3733011	3733195	412	23.6	6.5	10.7		chr01	LTR/Gypsy	rnd-1_family-507	4163031	4163134	786	7.7	0	0
chr01	LTR/Gypsy	rnd-6_family-2222	3733219	3735395	12383	8.1	5.8	2.2		chr01	LTR/Gypsy	rnd-6_family-1020	4165127	4165431	1720	11.2	2	3.7
chr01	LTR/Copia	rnd-5_family-209	3735558	3736204	1376	22.8	10.4	4.4		chr01	DNA/CMC-EnSpm	rnd-1_family-20	4173089	4173106	1119	5.3	1	1.5
chr01	DNA/CMC-EnSpm	rnd-1_family-81	3736677	3737360	3326	8.8	1.8	7.3		chr01	DNA/Maverick	rnd-1_family-7	4173107	4173268	1179	6.9	0	1.2
chr01	LTR/Copia	rnd-4_family-1276	3737450	3737584	542	14.8	0.4	3		chr01	DNA/CMC-EnSpm	rnd-1_family-20	4173269	4173286	1119	5.3	1	1.5
chr01	LTR/Copia	rnd-1_family-474	3737824	3739391	6827	8.4	5.1	1.3		chr01	LTR/Copia	rnd-6_family-426	4173613	4178837	24201	19.2	1.4	0.9
chr01	LTR/Copia	rnd-1_family-120	3739392	3739812	3017	9.7	1.4	0.5		chr01	LTR/Copia	rnd-6_family-426	4178908	4180630	6258	22	2.6	3.9
chr01	LTR/Copia	rnd-1_family-120	3740155	3740452	1192	21.8	1	1.4		chr01	LTR/Copia	rnd-1_family-129	4180669	4181246	733	32.6	3.3	3.5
chr01	LTR/Copia	rnd-1_family-125	3740453	3740600	291	29.4	2	1.3		chr01	LTR/Copia	rnd-1_family-432	4181408	4181747	265	29.4	4.7	4.1
chr01	LTR/Copia	rnd-1_family-251	3740647	3740756	462	14.4	5.5	5.5		chr01	LTR/Copia	rnd-6_family-2445	4181958	4181994	298	2.7	0	0
chr01	LTR/Gypsy	rnd-1_family-219	3740758	3740998	1652	8.8	1.2	0.8		chr01	LTR/Gypsy	rnd-1_family-928	4182082	4182394	2284	4.8	2.6	0.3
chr01	LTR/Gypsy	rnd-4_family-818	3741089	3741443	1433	14.2	1.4	10.8		chr01	LTR/Gypsy	rnd-5_family-2127	4182536	4182801	610	21.9	9	7.4
chr01	LTR/Gypsy	rnd-4_family-818	3741445	3741776	1072	13.3	3.9	7.5		chr01	DNA/CMC-EnSpm	rnd-5_family-402	4186772	4187070	371	22.7	6.7	7.5
chr01	LTR/Copia	rnd-1_family-551	3741777	3742010	1688	8.5	1.3	1.3		chr01	DNA/CMC-EnSpm	rnd-1_family-435	4187152	4187254	324	24.3	0	4
chr01	LINE/L1	rnd-6_family-554	3742007	3744499	3965	27.2	2.9	3.4		chr01	DNA/hAT-Ac	rnd-5_family-1868	4197145	4197407	416	20.5	43.2	4
chr01	LINE/L1	rnd-6_family-554	3744606	3745223	522	28	9.1	2.4		chr01	DNA/CMC-EnSpm	rnd-1_family-383	4201810	4202175	447	31.8	8.7	1.3
chr01	LINE/L1	rnd-3_family-273	3745626	3745734	408	24.8	0	0		chr01	LTR/Copia	rnd-5_family-1304	4213678	4213763	258	22.9	3.5	3.5
chr01	LTR/Copia	rnd-1_family-35	3746087	3748075	14758	3.7	3.5	1.8		chr01	LTR/Gypsy	rnd-6_family-1622	4231750	4231898	451	17	25.5	1.1
chr01	LTR/Copia	rnd-1_family-251	3750146	3751055	6392	7.7	0.7	1.8		chr01	LTR/Copia	rnd-6_family-11	4231874	4231954	253	20.1	1.2	7.9
chr01	LTR/Copia	rnd-1_family-504	3751099	3751221	769	8.3	0	1.6		chr01	DNA/hAT-Ac	rnd-3_family-497	4232176	4232350	555	23.5	7.4	2.7
chr01	LTR/Gypsy	rnd-4_family-375	3752675	3752922	1523	7.7	0.8	0.8		chr01	DNA/MULE-MuDR	rnd-6_family-4951	4232351	4232551	699	13.6	12.8	5.7
chr01	LINE/L1	rnd-1_family-521	3753187	3753881	1095	25.8	3.6	6.7		chr01	LTR/Copia	rnd-1_family-128	4244033	4244104	507	6.9	0	0
chr01	LINE/L1	rnd-3_family-273	3753957	3754186	544	22.6	4.1	5.6		chr01	DNA/hAT-Tip100	rnd-5_family-2193	4247087	4247224	234	24.6	6.5	0
chr01	LINE/L1	rnd-3_family-273	3754197	3754394	648	21.5	0.1	1.2		chr01	DNA/MULE-MuDR	rnd-3_family-173	4254499	4255169	1462	23.6	4.3	9.7
chr01	LTR/Gypsy	rnd-4_family-375	3754409	3755087	4057	7.5	0.6	5.2		chr01	LTR/Copia	rnd-1_family-99	4264620	4264860	1888	4.6	0	0
chr01	LTR/Cassandra	rnd-1_family-273	3756019	3756219	944	21.5	2.3	0.1		chr01	LTR/Copia	rnd-1_family-213	4264864	4266847	15011	8.2	0.2	0.1
chr01	DNA/MULE-MuDR	rnd-5_family-3273	3759819	3760060	811	20.9	5.4	3.2		chr01	LTR/Copia	rnd-1_family-38	4267424	4270316	23300	6.3	0.2	0.1
chr01	DNA/MULE-MuDR	rnd-6_family-368	3759858	3760530	817	25.2	4.8	12.7		chr01	DNA/CMC-EnSpm	rnd-4_family-1921	4270468	4271392	2335	15.6	12.6	4.2
chr01	DNA/MULE-MuDR	rnd-4_family-306	3760142	3760540	562	18.1	8	17.1		chr01	DNA/hAT-Ac	rnd-6_family-770	4289223	4289618	1889	16	1.3	5.5
chr01	DNA/MULE-MuDR	rnd-6_family-368	3760659	3761536	3100	10.5	13.8	4.9		chr01	LTR/Gypsy	rnd-4_family-223	4290027	4290115	324	25.8	2.2	0
chr01	DNA/MULE-MuDR	rnd-3_family-4	3760709	3761762	2544	14.4	12.5	6.7		chr01	LTR/Copia	rnd-4_family-964	4290904	4290960	462	13.5	0	19.2
chr01	DNA/MULE-MuDR	rnd-4_family-1980	3761779	3761861	359	16.9	8.4	0		chr01	LTR/Copia	rnd-4_family-964	4291205	4291320	462	13.5	0	19.2
chr01	LTR/Gypsy	rnd-1_family-116	3769081	3769161	289	17.1	2.5	6.4		chr01	LTR/Copia	rnd-1_family-433	4291374	4291423	275	22	0	0
chr01	LTR/Gypsy	rnd-1_family-517	3770089	3770159	325	18.9	0	2.9		chr01	LTR/Copia	rnd-1_family-433	4291427	4291553	477	21.1	7.9	3
chr01	DNA/MULE-MuDR	rnd-3_family-4	3773003	3773020	2923	12.8	14.2	5.1		chr01	LTR/Copia	rnd-6_family-27	4296069	4296156	286	23	5.7	1.1
chr01	DNA/MULE-MuDR	rnd-4_family-306	3773021	3773903	1985	14.2	18.8	6.8		chr01	LTR/Copia	rnd-4_family-121	4298146	4298246	277	14	21.8	0.8
chr01	DNA/MULE-MuDR	rnd-3_family-4	3773904	3774088	2923	12.8	14.2	5.1		chr01	DNA/MULE-MuDR	rnd-5_family-209	4298249	4298375	237	16.8	3.9	15.8
chr01	DNA/MULE-MuDR	rnd-4_family-1980	3777752	3777909	452	15	2.7	5.4		chr01	DNA/MULE-MuDR	rnd-3_family-173	4298328	4298424	231	21.4	20.7	3.2
chr01	DNA/MULE-MuDR	rnd-6_family-368	3778235	3778395	524	23.7	5	3		chr01	LTR/Gypsy	rnd-5_family-24	4298519	4298595	324	15.8	0	1.3
chr01	DNA/MULE-MuDR	rnd-1_family-67	3778396	3778429	626	19.8	5.6	2.4		chr01	LTR/Gypsy	rnd-4_family-38	4298742	4298756	283	13.9	7.1	8.9
chr01	DNA/hAT-Tag1	rnd-5_family-1164	3782655	3782861	284	20.7	15.9	2.1		chr01	DNA/MULE-MuDR	rnd-1_family-13	4300451	4300624	524	13.3	36.2	0.8
chr01	LTR/Copia	rnd-5_family-7863	3790236	3790390	284	24.2	3.9	6.6		chr01	LTR/Copia	rnd-4_family-121	4300558	4300662	268	23.6	0	2.9
chr01	DNA/CMC-EnSpm	rnd-1_family-48	3800280	3801783	10833	5.4	3.2	0.9		chr01	LTR/Copia	rnd-6_family-11	4313820	4314246	1029	16.1	9.1	12.8
chr01	DNA/CMC-EnSpm	rnd-1_family-112	3801784	3801868	1497	24.5	5.3	5.7		chr01	LTR/Copia	rnd-4_family-121	4313968	4314378	395	24.1	16.3	3.2
chr01	LTR/Copia	rnd-1_family-123	3803451	3804501	5982	14.4	0.9	2		chr01	DNA/MULE-MuDR	rnd-4_family-259	4314066	4314611	2582	12.8	5.5	2.5
chr01	DNA/CMC-EnSpm	rnd-1_family-28	3811220	3811413	493	22.1	11.3	1.9		chr01	DNA/MULE-MuDR	rnd-3_family-173	4314784	4314846	267	14.5	0	1.6
chr01	DNA/CMC-EnSpm	rnd-1_family-81	3811281	3812048	2977	8.7	10.4	2.5		chr01	LTR/Gypsy	rnd-4_family-38	4327107	4327427	452	21.6	23.8	5.3
chr01	DNA/CMC-EnSpm	rnd-1_family-2	3817176	3817360	358	17.4	4.9	12.8		chr01	LINE/I-Jockey	rnd-5_family-2182	4330153	4330848	2142	18.4	1.9	13.3
chr01	LTR/Gypsy	rnd-3_family-30	3823939	3824757	4862	17.9	9.3	5.9		chr01	LTR/Copia	rnd-1_family-98	4338578	4338970	1925	9.1	3.5	2.8
chr01	LTR/Gypsy	rnd-3_family-30	3824823	3824905	4862	17.9	9.3	5.9		chr01	DNA/hAT-Tag1	rnd-4_family-97	4356037	4356128	601	17.4	0	0
chr01	LTR/Gypsy	rnd-3_family-30	3824969	3825520	4862	17.9	9.3	5.9		chr01	DNA/hAT-Tag1	rnd-4_family-97	4356263	4356337	348	19.2	1.3	2.7
chr01	LTR/Gypsy	rnd-4_family-12	3825535	3832901	39912	6.2	1.1	2.1		chr01	LTR/Copia	rnd-4_family-121	4359339	4359664	799	15.4	16.1	8.9
chr01	LTR/Gypsy	rnd-4_family-12	3832916	3833136	1019	17.9	1.4	1.4		chr01	DNA/hAT-Ac	rnd-5_family-1868	4360427	4360624	402	14.8	27.8	4.1
chr01	LTR/Copia	rnd-5_family-511	3833681	3834170	924	22.4	9.4	8.7		chr01	DNA/MULE-MuDR	rnd-1_family-569	4364569	4364669	456	9.3	2	4
chr01	LTR/Copia	rnd-1_family-687	3834174	3835222	7803	7.6	0.3	0		chr01	DNA/MULE-MuDR	rnd-1_family-569	4364753	4365084	2103	7	8.1	1.1
chr01	LTR/Copia	rnd-5_family-511	3835238	3835878	4788	7.5	1.9	0		chr01	LTR/Gypsy	rnd-1_family-544	4381120	4381618	3765	3.6	0.6	1
chr01	LTR/Copia	rnd-5_family-511	3835873	3836620	1782	13.5	7.8	5.2		chr01	LINE/L1	rnd-1_family-471	4382518	4382702	364	24.8	7.6	2
chr01	LTR/Copia	rnd-1_family-687	3836624	3836835	1452	9.4	0.9	0		chr01	LINE/L1	rnd-5_family-2017	4382858	4383063	313	33.3	3.4	0.9
chr01	LTR/Gypsy	rnd-4_family-375	3837444	3837572	857	7.2	0	2.4		chr01	LINE/L1	rnd-5_family-1985	4383116	4383857	2052	23.4	3.6	6.7
chr01	LTR/Gypsy	rnd-4_family-375	3838179	3838452	1413	8.4	0.7	4.2		chr01	LINE/L1	rnd-5_family-1985	4383885	4383950	347	18.2	0	0
chr01	DNA/MULE-MuDR	rnd-4_family-306	3838438	3838599	452	14.5	9.3	2.3		chr01	LTR/Copia	rnd-5_family-1304	4391182	4391293	508	18.4	0	1
chr01	LTR/Gypsy	rnd-3_family-200	3838717	3840872	3644	17.9	5.8	6.7		chr01	LTR/Copia	rnd-1_family-370	4399644	4399962	942	23.3	5	4.4
chr01	LTR/Copia	rnd-1_family-22	3841272	3843182	14419	5.7	1.9	0.6		chr01	LTR/Copia	rnd-3_family-222	4402892	4403004	306	22.9	10.6	3.3
chr01	LINE/L1	rnd-4_family-466	3843365	3843938	784	25.7	8.4	6.3		chr01	DNA/PIF-Harbinger	rnd-5_family-1265	4408680	4408969	938	14.4	11.7	4.2
chr01	LTR/Gypsy	rnd-3_family-30	3848523	3849274	8069	12	9.9	4.3		chr01	LTR/Cassandra	rnd-1_family-230	4410127	4410204	469	16.2	1.2	0
chr01	LTR/Gypsy	rnd-3_family-30	3849354	3850319	8069	12	9.9	4.3		chr01	LTR/Copia	rnd-1_family-5	4410205	4410561	2753	6.2	2	0.3
chr01	LTR/Gypsy	rnd-1_family-10	3850297	3850405	466	18.6	3.5	3.1		chr01	LTR/Copia	rnd-1_family-5	4411016	4412492	10710	6.6	2.2	0.7
chr01	LTR/Gypsy	rnd-6_family-466	3850406	3850828	3477	3.8	0.7	0.2		chr01	LTR/Cassandra	rnd-1_family-230	4412504	4412592	564	8	4.5	1.1
chr01	LTR/Gypsy	rnd-5_family-173	3851388	3851486	326	25.5	1	1		chr01	DNA/hAT-Ac	rnd-3_family-497	4447022	4447189	755	19.1	0.6	6.3
chr01	LTR/Gypsy	rnd-1_family-10	3851957	3852153	3197	16.9	9.6	1.2		chr01	DNA/hAT-Ac	rnd-3_family-497	4447280	4447517	943	12.6	1.7	16.9
chr01	LTR/Gypsy	rnd-1_family-10	3852202	3854740	12074	14.6	1.6	2.1		chr01	LTR/Gypsy	rnd-1_family-162	4448894	4449154	1525	13.3	1.1	1.9
chr01	DNA/CMC-EnSpm	rnd-3_family-188	3858338	3861156	19882	7.5	2.3	1.7		chr01	LTR/Gypsy	rnd-5_family-2269	4449749	4449793	243	17.8	2.2	0
chr01	DNA/CMC-EnSpm	rnd-3_family-188	3861161	3862013	5663	9.6	2	2.5		chr01	LTR/Gypsy	rnd-1_family-314	4449804	4449893	317	18.2	2.2	8.2
chr01	DNA/CMC-EnSpm	rnd-6_family-1026	3862005	3862941	6409	11.5	2.1	0.8		chr01	LTR/Gypsy	rnd-1_family-314	4449884	4450523	2034	21.9	2.5	3.8
chr01	DNA/CMC-EnSpm	rnd-3_family-188	3862945	3863748	2635	18	5	9.3		chr01	LTR/Copia	rnd-1_family-66	4450494	4450736	1143	19.6	0.1	1.9
chr01	LTR/Gypsy	rnd-5_family-173	3864220	3864293	372	19.5	0	2.8		chr01	LTR/Copia	rnd-6_family-11	4456012	4456237	3152	16.3	11.5	8.7
chr01	DNA/CMC-EnSpm	rnd-5_family-4570	3864526	3866260	14596	2.1	2.6	0.1		chr01	DNA/MULE-MuDR	rnd-4_family-259	4456238	4457086	3698	14.1	4.1	5.4
chr01	DNA/CMC-EnSpm	rnd-5_family-4570	3866795	3867157	3088	2.2	0.3	0		chr01	LTR/Copia	rnd-6_family-11	4457087	4457097	3152	16.3	11.5	8.7
chr01	LTR/Gypsy	rnd-6_family-91	3868683	3877761	59323	7.7	4.2	1.8		chr01	LTR/Gypsy	rnd-5_family-1241	4457942	4458008	269	26.6	0	4.7
chr01	DNA/CMC-EnSpm	rnd-1_family-34	3877763	3877896	739	9	14.2	0		chr01	DNA/CMC-EnSpm	rnd-1_family-579	4459670	4459780	841	3.6	0.9	0
chr01	DNA/CMC-EnSpm	rnd-1_family-28	3877897	3878158	2110	5.6	6.2	3.3		chr01	DNA/CMC-EnSpm	rnd-1_family-927	4459936	4460102	991	9.8	0.2	1
chr01	LTR/Gypsy	rnd-6_family-91	3879650	3881869	15166	7.8	2.6	2.8		chr01	LTR/Copia	rnd-3_family-222	4463235	4463317	363	20.3	0	5.1
chr01	LTR/Gypsy	rnd-6_family-2222	3883207	3883970	4513	11.1	0.9	2.9		chr01	DNA/MULE-MuDR	rnd-1_family-241	4465439	4465537	638	10.1	0	0
chr01	LTR/Gypsy	rnd-1_family-219	3883976	3884504	3617	8.4	1.1	0.6		chr01	DNA/MuLE-MuDR	rnd-1_family-276	4468713	4470663	10786	6.3	1.4	0.3
chr01	LTR/Gypsy	rnd-4_family-818	3884553	3885601	3826	10.4	7.5	4.8		chr01	DNA/MULE-MuDR	rnd-1_family-163	4470664	4471295	4827	8.5	4.7	6.7
chr01	LTR/Gypsy	rnd-1_family-260	3885709	3886813	7514	9.9	2	1		chr01	DNA/MULE-MuDR	rnd-1_family-309	4471296	4471709	3146	8.1	8.1	10.1
chr01	LTR/Gypsy	rnd-1_family-752	3886814	3887333	3685	10.2	0.8	0.2		chr01	DNA/MULE-MuDR	rnd-1_family-195	4471717	4472075	2624	10.6	6.8	0.8
chr01	LTR/Gypsy	rnd-1_family-535	3887693	3889099	8939	11.2	1.9	0.1		chr01	DNA/MULE-MuDR	rnd-1_family-41	4472076	4472276	278	24.3	4.5	9.9
chr01	LTR/Gypsy	rnd-4_family-818	3889100	3890150	11305	8	9.5	4.8		chr01	DNA/MULE-MuDR	rnd-1_family-106	4473600	4473800	1512	3.4	0.9	5.7
chr01	LTR/Gypsy	rnd-4_family-818	3890185	3890309	11305	8	9.5	4.8		chr01	DNA/MULE-MuDR	rnd-1_family-803	4473801	4474228	3013	3	1.9	8.2
chr01	LTR/Gypsy	rnd-4_family-818	3890374	3891511	11305	8	9.5	4.8		chr01	DNA/MULE-MuDR	rnd-1_family-29	4474564	4475920	10146	5.6	1.4	2
chr01	LTR/Gypsy	rnd-1_family-219	3891514	3892375	4086	7.1	1.4	2.1		chr01	DNA/MULE-MuDR	rnd-1_family-29	4475905	4476300	3217	4.8	0	0
chr01	LTR/Gypsy	rnd-1_family-219	3892405	3892514	4086	6.6	1.4	1.6		chr01	DNA/hAT-Tag1	rnd-5_family-1032	4476565	4476675	321	17.3	6.3	16.8
chr01	DNA/CMC-EnSpm	rnd-6_family-2936	3894180	3894751	3680	2.5	0.3	0		chr01	LINE/L1	rnd-3_family-200	4476871	4478045	2167	25.6	1.4	3.2
chr01	DNA/CMC-EnSpm	rnd-1_family-332	3894769	3895790	7497	7.2	0.3	0.1		chr01	LINE/L1	rnd-4_family-57	4478048	4478836	1949	22.6	0.7	1.6
chr01	DNA/CMC-EnSpm	rnd-1_family-467	3895791	3896572	5533	8	0.5	0.5		chr01	LINE/L1	rnd-4_family-57	4478855	4479372	1838	19.5	1.3	7.5
chr01	DNA/CMC-EnSpm	rnd-1_family-467	3896583	3896633	352	5.9	0	0		chr01	DNA/CMC-EnSpm	rnd-5_family-2347	4479373	4479505	461	11.3	14.3	0
chr01	DNA/CMC-EnSpm	rnd-1_family-467	3896637	3896684	314	0	8.3	0		chr01	DNA/CMC-EnSpm	rnd-5_family-2347	4481010	4481298	2201	4.5	5.2	0
chr01	DNA/CMC-EnSpm	rnd-1_family-467	3896671	3896749	509	2.6	0	4		chr01	LINE/L1	rnd-4_family-57	4481299	4481626	1121	21.3	2.7	6.3
chr01	DNA/CMC-EnSpm	rnd-1_family-467	3896759	3896824	488	3	0	0		chr01	LTR/Copia	rnd-1_family-419	4481758	4482316	1227	22.2	1.9	9.5
chr01	DNA/CMC-EnSpm	rnd-1_family-467	3896829	3896881	307	11.3	0	0		chr01	LTR/Copia	rnd-5_family-702	4483063	4483871	1117	29.7	2.4	2.6
chr01	DNA/CMC-EnSpm	rnd-1_family-467	3896890	3896958	505	2.9	0	0		chr01	DNA/CMC-EnSpm	rnd-5_family-400	4483880	4484988	8586	7.1	0.2	0.1
chr01	DNA/CMC-EnSpm	rnd-1_family-467	3896968	3897015	275	4.2	8.3	0		chr01	LTR/Copia	rnd-1_family-69	4484992	4486651	5492	23.7	1.1	1.1
chr01	DNA/CMC-EnSpm	rnd-1_family-526	3897031	3897751	6126	2.4	0	0.1		chr01	LTR/Copia	rnd-5_family-2020	4486930	4489255	6943	24.7	3	2.7
chr01	DNA/CMC-EnSpm	rnd-1_family-112	3897791	3899503	14145	7.7	2.1	1.2		chr01	LTR/Copia	rnd-5_family-2020	4489252	4490180	2352	24.1	5.9	4.6
chr01	DNA/CMC-EnSpm	rnd-5_family-1413	3899504	3899809	480	20.4	11.4	7.2		chr01	LINE/L1	rnd-4_family-57	4490260	4490673	514	32.7	9.9	0.9
chr01	DNA/CMC-EnSpm	rnd-1_family-48	3899580	3899830	584	26.1	0	3.7		chr01	LINE/L1	rnd-1_family-753	4490737	4490929	738	22.3	2.6	0
chr01	DNA/CMC-EnSpm	rnd-5_family-1413	3899682	3900082	728	21.8	3.8	3.8		chr01	LINE/L1	rnd-4_family-57	4490930	4491483	1309	26	5.2	3.5
chr01	DNA/CMC-EnSpm	rnd-1_family-112	3899831	3899940	14145	7.7	2.1	1.2		chr01	LINE/L1	rnd-4_family-57	4491531	4491872	1242	21.9	1.5	2.7
chr01	LTR/Gypsy	rnd-1_family-219	3900083	3901165	4972	9.9	5	4.6		chr01	LTR/Gypsy	rnd-5_family-31	4493450	4493705	1463	15.9	1.9	1.6
chr01	LTR/Gypsy	rnd-5_family-173	3905152	3905217	378	12.5	1.5	3.1		chr01	LTR/Gypsy	rnd-5_family-31	4493707	4494001	1593	15.6	1.4	2.4
chr01	LTR/Copia	rnd-5_family-209	3908354	3909218	4856	12.4	1.5	3.7		chr01	LTR/Gypsy	rnd-5_family-31	4494074	4494973	2748	26.8	1.7	1.8
chr01	LTR/Copia	rnd-5_family-511	3909493	3909616	724	14.5	0.8	0		chr01	LTR/Gypsy	rnd-1_family-103	4494982	4495664	2441	26	0.3	0.3
chr01	LTR/Copia	rnd-1_family-120	3910058	3910238	397	27.4	1.1	1.1		chr01	LTR/Gypsy	rnd-1_family-103	4495688	4496733	3389	30.5	1.1	1.1
chr01	LTR/Copia	rnd-5_family-511	3910286	3911102	992	25.4	2.7	5.4		chr01	LTR/Gypsy	rnd-5_family-31	4496740	4498969	10350	23.2	0.7	0.7
chr01	LTR/Copia	rnd-5_family-511	3911257	3911457	1174	17.4	1.5	0		chr01	LTR/Gypsy	rnd-5_family-31	4499050	4499120	411	16.2	0	4.4
chr01	LTR/Copia	rnd-1_family-629	3911540	3911773	339	30.8	6.8	2.9		chr01	LTR/Gypsy	rnd-5_family-31	4499109	4499251	867	13.4	2.1	0.7
chr01	LTR/Copia	rnd-1_family-373	3911805	3912187	291	29.7	2.9	4.2		chr01	LTR/Gypsy	rnd-1_family-153	4499518	4501564	12592	17.6	0.6	0.4
chr01	LTR/Copia	rnd-5_family-511	3912350	3912609	1754	11.2	0	0.8		chr01	LTR/Gypsy	rnd-1_family-103	4501561	4503044	9152	17.1	1.9	0.1
chr01	LTR/Copia	rnd-1_family-687	3912606	3913180	3406	11.5	1.4	3		chr01	LTR/Copia	rnd-1_family-38	4503195	4507506	28858	9	0.3	0.2
chr01	LTR/Gypsy	rnd-4_family-568	3915208	3915224	1413	25.4	15.2	4.5		chr01	LTR/Copia	rnd-1_family-213	4507507	4507563	319	16.7	0	5
chr01	LTR/Gypsy	rnd-4_family-568	3915962	3916608	1413	25.4	15.2	4.5		chr01	LTR/Copia	rnd-1_family-38	4507562	4507590	253	0	0	0
chr01	LTR/Gypsy	rnd-1_family-260	3916817	3917217	2277	8.5	1.5	0.2		chr01	LTR	rnd-6_family-2670	4507735	4507911	1088	14.1	1.7	0
chr01	LTR/Gypsy	rnd-4_family-818	3917312	3918471	15823	4.1	3.9	2.1		chr01	LTR/Gypsy	rnd-5_family-31	4507929	4508125	1365	13.2	0	0
chr01	LTR/Gypsy	rnd-4_family-818	3918508	3919735	15823	4.1	3.9	2.1		chr01	LTR/Gypsy	rnd-1_family-103	4508120	4508667	3610	16.1	0	0
chr01	DNA/CMC-EnSpm	rnd-1_family-235	3921999	3922043	246	13.3	0	0		chr01	DNA/CMC-EnSpm	rnd-5_family-2347	4508669	4509681	3767	18.5	7.7	2
chr01	LTR/Copia	rnd-6_family-400	3922101	3922232	487	17.3	3.8	3.8		chr01	LTR/Gypsy	rnd-4_family-307	4508878	4509687	4347	12.6	3.2	1.8
chr01	DNA/CMC-EnSpm	rnd-1_family-26	3923022	3923206	1013	13.7	0.5	1.1		chr01	DNA/CMC-EnSpm	rnd-5_family-2347	4509688	4509740	427	9.4	0	0
chr01	DNA/CMC-EnSpm	rnd-1_family-34	3923679	3923826	826	8.2	12.8	1.2		chr01	LTR/Gypsy	rnd-1_family-115	4509733	4510560	6937	5	0	0
chr01	DNA/CMC-EnSpm	rnd-1_family-28	3923827	3924119	2035	5.5	14.1	3.8		chr01	LTR/Gypsy	rnd-1_family-115	4510862	4511184	2752	4.6	0	0
chr01	LTR/Gypsy	rnd-1_family-317	3926452	3927077	2939	13.2	8	3.2		chr01	LTR/Gypsy	rnd-1_family-72	4511180	4511901	5792	6.1	0	0
chr01	DNA/CMC-EnSpm	rnd-1_family-235	3927939	3928187	1464	11.3	1.2	3.7		chr01	DNA/CMC-EnSpm	rnd-5_family-2347	4511884	4511994	479	9	13.5	0
chr01	LTR/Gypsy	rnd-1_family-317	3930858	3931024	823	8.3	0.6	6.3		chr01	DNA/CMC-EnSpm	rnd-5_family-2347	4518069	4520333	16367	7.6	0.9	0.7
chr01	DNA/CMC-EnSpm	rnd-1_family-45	3936396	3937181	5186	4.3	0.8	7.6		chr01	LTR/Gypsy	rnd-6_family-874	4541300	4541388	394	8.3	4.5	5.7
chr01	LTR/Gypsy	rnd-1_family-317	3938794	3939392	3006	11.8	4.8	3.8		chr01	DNA/hAT-Ac	rnd-3_family-497	4547343	4547483	311	21.5	21.3	1.2
chr01	DNA/MuLE-MuDR	rnd-1_family-782	3942719	3943805	7802	8.8	0.9	0.1		chr01	LTR/Gypsy	rnd-6_family-311	4550237	4550457	971	20.9	1.8	0.5
chr01	LTR/Gypsy	rnd-4_family-12	3943806	3944345	1249	19.1	3.1	9.7		chr01	DNA/MULE-MuDR	rnd-4_family-259	4557219	4558164	3867	9.4	12.7	4.5
chr01	LTR/Gypsy	rnd-4_family-23	3944546	3951517	50456	9.1	1.6	1.9		chr01	DNA/MULE-MuDR	rnd-3_family-173	4558197	4558427	600	17.2	4.8	7.1
chr01	LTR/Gypsy	rnd-4_family-23	3951809	3953688	50456	9.1	1.6	1.9		chr01	LTR/Gypsy	rnd-5_family-554	4564574	4564648	420	10.8	1.3	1.3
chr01	LTR/Gypsy	rnd-6_family-466	3953699	3953975	4488	14.8	5.5	3.7		chr01	LTR/Gypsy	rnd-5_family-554	4565171	4565252	369	19.5	2.4	0
chr01	LTR/Gypsy	rnd-6_family-466	3954049	3954775	4536	9	0.8	2.8		chr01	LINE/L1	rnd-5_family-306	4566391	4566556	482	26.4	1.8	1.8
chr01	LTR/Gypsy	rnd-6_family-466	3954776	3960748	45772	4	0.6	1.3		chr01	LTR/Gypsy	rnd-4_family-756	4568474	4568777	526	23.2	5.6	10.7
chr01	LTR/Gypsy	rnd-6_family-466	3960830	3961030	45772	4	0.6	1.4		chr01	LTR/Gypsy	rnd-6_family-1127	4568838	4573459	18784	21.2	1.4	1.5
chr01	LTR/Gypsy	rnd-1_family-3	3961033	3961644	5046	3	0.5	0.3		chr01	RC/Helitron	rnd-4_family-1322	4578682	4579272	3656	9.8	2.7	0
chr01	DNA/MuLE-MuDR	rnd-1_family-782	3961645	3961792	948	12.8	0	0		chr01	RC/Helitron	rnd-1_family-925	4579277	4579690	2773	7.9	1	1.7
chr01	DNA/MULE-MuDR	rnd-6_family-476	3961796	3963637	6839	9.4	4.5	2.5		chr01	LTR/Gypsy	rnd-1_family-142	4579898	4580291	1669	10.6	2.1	8.1
chr01	DNA/MULE-MuDR	rnd-6_family-476	3963633	3964461	5940	6.1	3	0.7		chr01	LINE/L1	rnd-4_family-117	4583783	4584048	287	32.5	5.1	4.2
chr01	DNA/MULE-MuDR	rnd-1_family-377	3964462	3964596	277	27.6	2.2	2.2		chr01	LTR/Gypsy	rnd-3_family-377	4598686	4598751	329	12.5	3	3
chr01	DNA/MuLE-MuDR	rnd-1_family-384	3964761	3964881	310	20.5	9.9	3.1		chr01	LTR/Copia	rnd-1_family-419	4600333	4600376	248	11.6	2.3	2.3
chr01	DNA/MuLE-MuDR	rnd-1_family-795	3964931	3965093	1297	6.1	0	0		chr01	LTR/Copia	rnd-1_family-419	4600391	4600658	940	12.5	4.9	1.5
chr01	DNA/MULE-MuDR	rnd-1_family-740	3964985	3965226	1798	8.3	0	0		chr01	DNA/MULE-MuDR	rnd-3_family-173	4602050	4602134	252	22.6	1.2	1.2
chr01	DNA/MuLE-MuDR	rnd-5_family-2018	3965228	3965611	3047	3.4	2.9	0.2		chr01	DNA/MULE-MuDR	rnd-5_family-209	4602071	4602229	409	18.4	1.9	11
chr01	LTR/Copia	rnd-1_family-381	3966367	3966616	297	16.5	0.8	22.3		chr01	DNA	rnd-6_family-433	4602384	4602509	240	25.1	1.6	11.3
chr01	LTR/Gypsy	rnd-1_family-535	3970066	3970336	674	26.4	9.2	2.8		chr01	DNA/hAT-Tip100	rnd-1_family-784	4614369	4614981	3595	6.6	0.5	0
chr01	LTR/Gypsy	rnd-5_family-2479	3970337	3971040	4440	9.9	1.4	1.7		chr01	DNA/hAT-Tip100	rnd-5_family-1846	4614983	4615806	6486	5.2	0.1	0.2
chr01	LTR/Gypsy	rnd-1_family-219	3972600	3973595	3991	17.1	6.3	3.3		chr01	DNA/hAT-Tip100	rnd-1_family-929	4615838	4615903	366	15.2	0	0
chr01	LTR/Gypsy	rnd-6_family-2222	3973592	3974262	3990	8.2	1.6	2.4		chr01	LTR/Cassandra	rnd-6_family-5340	4615999	4616169	713	22.8	4.7	0
chr01	DNA/CMC-EnSpm	rnd-1_family-81	3974263	3974978	3014	10.8	5.3	3.6		chr01	LTR/Gypsy	rnd-1_family-162	4627694	4627801	513	10.9	0.9	6.9
chr01	LTR/Gypsy	rnd-3_family-397	3975861	3978625	15363	3.5	1.9	3		chr01	LTR/Gypsy	rnd-5_family-2306	4635390	4635458	262	18.8	14.5	0
chr01	LTR/Gypsy	rnd-1_family-3	3980612	3981422	4967	5.3	0.4	1		chr01	LTR/Copia	rnd-4_family-121	4644680	4645368	952	20.1	17.9	9
chr01	LTR/Gypsy	rnd-6_family-466	3981396	3982124	4811	13.6	3	0.6		chr01	RC/Helitron	rnd-1_family-925	4645504	4645922	2967	5.6	0.5	2.4
chr01	LTR/Gypsy	rnd-6_family-466	3982268	3983156	4811	18.5	7.8	13.6		chr01	RC/Helitron	rnd-4_family-1322	4645926	4646421	2194	8.1	4.2	2.9
chr01	DNA/CMC-EnSpm	rnd-5_family-4570	3985402	3985600	844	15.6	2.5	3		chr01	RC/Helitron	rnd-5_family-374	4646500	4647856	7625	8.1	5.5	4.9
chr01	LTR/Gypsy	rnd-6_family-2222	3985602	3985796	1354	4.7	0.5	1		chr01	DNA/MULE-MuDR	rnd-3_family-173	4647979	4648212	433	25.9	7.7	9.1
chr01	LTR/Gypsy	rnd-5_family-173	3987844	3987887	270	9.5	0	4.8		chr01	DNA/hAT-Ac	rnd-3_family-497	4648270	4648419	651	12.2	17.3	1.7
chr01	LTR/Copia	rnd-5_family-209	3990822	3991092	1296	11	0.7	9.2		chr01	DNA/hAT-Ac	rnd-5_family-2730	4648361	4648371	363	24.3	5	4.1
chr01	DNA/CMC-EnSpm	rnd-1_family-28	3995303	3996045	4459	6.2	0.3	9.1		chr01	DNA/hAT-Ac	rnd-3_family-497	4648910	4649086	783	20.1	4.5	1.6
chr01	LTR/Copia	rnd-5_family-209	3996064	4003404	40936	13.2	1.2	1.3		chr01	LTR/Gypsy	rnd-6_family-1622	4649398	4649656	695	17.5	13.5	7.3
chr01	LTR/Copia	rnd-1_family-163	4003402	4004787	922	29.1	5.6	4.7		chr01	LTR/Copia	rnd-6_family-11	4650745	4651603	1989	19.1	9.9	9
chr01	LTR/Copia	rnd-4_family-811	4004854	4005309	3369	5	3.1	0.2		chr01	LTR/Copia	rnd-4_family-121	4651480	4651686	760	18.3	2.9	4.9
chr01	DNA/CMC-EnSpm	rnd-1_family-569	4009542	4009630	256	25.6	0	3.5		chr01	LTR/Gypsy	rnd-1_family-112	4654874	4654944	446	11.4	0	1.4
chr01	DNA/CMC-EnSpm	rnd-1_family-587	4009922	4010024	321	26.3	0	4		chr01	DNA/MULE-MuDR	rnd-1_family-309	4654962	4656148	4492	11.1	3.4	5.5
chr01	DNA/CMC-EnSpm	rnd-3_family-188	4024359	4024724	394	31.2	6.2	0.5		chr01	DNA/MULE-MuDR	rnd-1_family-199	4655941	4656320	1877	12.8	9.2	1.5
chr01	LTR/Copia	rnd-5_family-140	4036232	4036300	307	13.4	4.3	2.9		chr01	DNA/MULE-MuDR	rnd-1_family-31	4656186	4657100	3891	15.3	3.1	9.9
chr01	DNA/hAT-Tag1	rnd-4_family-485	4042204	4042415	843	18.6	11.8	0.8		chr01	DNA/MuLE-MuDR	rnd-1_family-324	4657101	4658154	7021	12.5	0.2	0.6
chr01	DNA/MULE-MuDR	rnd-3_family-4	4052982	4053177	677	23.2	2	1		chr01	DNA/MuLE-MuDR	rnd-1_family-324	4658230	4658711	1307	16.3	3.9	7.5
chr01	DNA/MULE-MuDR	rnd-4_family-306	4053079	4053759	1496	17.6	15.3	9.8		chr01	DNA/MULE-MuDR	rnd-5_family-901	4658701	4659468	8455	10.8	3.3	3.7
chr01	LTR/Gypsy	rnd-1_family-148	4054277	4054425	441	15	25.5	1.6		chr01	DNA/MULE-MuDR	rnd-5_family-901	4659499	4660442	8455	11	3.4	5.6
chr01	DNA/MULE-MuDR	rnd-4_family-1980	4054422	4054503	312	19.5	4.9	0		chr01	DNA/MULE-MuDR	rnd-5_family-901	4660546	4660602	309	14.3	0	1.8
chr01	DNA/hAT-Ac	rnd-5_family-3408	4054736	4054861	470	14.4	11.9	0.7		chr01	LTR/Gypsy	rnd-3_family-31	4660613	4661513	2519	19.2	9.4	7.4
chr01	DNA/hAT-Ac	rnd-5_family-3408	4055126	4055270	437	16.9	11	1.9		chr01	LTR/Gypsy	rnd-5_family-24	4661547	4663796	7334	15.1	6.5	5.7
chr01	DNA/hAT-Ac	rnd-6_family-101	4064656	4064712	270	22.8	0	0		chr01	LTR/Gypsy	rnd-5_family-24	4663818	4665198	6454	13.9	2.2	5
chr01	DNA/PIF-Harbinger	rnd-6_family-590	4067928	4068095	341	20.8	4.2	5.4		chr01	DNA/MULE-MuDR	rnd-5_family-901	4665272	4665930	1666	21.3	8.1	4.6
chr01	DNA/Maverick	rnd-4_family-1585	4081319	4081529	949	15.7	3.8	0.5		chr01	DNA/MULE-MuDR	rnd-1_family-408	4666124	4666671	3198	11.1	0.1	0.1
chr01	DNA/Maverick	rnd-4_family-1585	4081525	4082283	3681	13.3	3	2.5		chr01	DNA/MULE-MuDR	rnd-5_family-901	4667108	4667273	1611	20	10.1	8
chr01	DNA/CMC-EnSpm	rnd-5_family-1413	4083005	4083429	1110	20.3	6.1	4.9		chr01	DNA/MULE-MuDR	rnd-1_family-455	4667612	4667740	661	12.4	13.2	0
chr01	LTR/Copia	rnd-3_family-75	4087136	4092518	44188	4.7	0.9	0.4		chr01	DNA/MULE-MuDR	rnd-5_family-901	4667741	4667861	1611	20	10.1	8
chr01	DNA/CMC-EnSpm	rnd-1_family-112	4092521	4093302	1413	16	8.9	8.1		chr01	DNA/MULE-MuDR	rnd-1_family-455	4668021	4668125	635	13.3	0	0
chr01	DNA/CMC-EnSpm	rnd-5_family-1413	4093026	4093444	563	21.8	6.9	6.7		chr01	DNA/MULE-MuDR	rnd-1_family-600	4668048	4668669	2271	13.8	4.5	4.7
chr01	DNA/hAT-Ac	rnd-5_family-2587	4111131	4111480	1278	18.3	12.3	1.6		chr01	DNA/MULE-MuDR	rnd-5_family-901	4669053	4669408	1542	15	9.8	2.4
chr01	DNA/MULE-MuDR	rnd-4_family-346	4111878	4111981	379	22.6	1	1.9		chr01	DNA/MULE-MuDR	rnd-1_family-408	4669485	4669590	279	16.9	11.3	5.4
chr01	DNA/MULE-MuDR	rnd-5_family-3393	4113484	4113608	266	21.3	6.4	2.3		chr01	DNA/MULE-MuDR	rnd-5_family-901	4669640	4669888	611	24.7	1.6	9.1
chr01	LTR/Copia	rnd-6_family-4	4117736	4117823	330	19.5	6.8	1.1		chr01	LTR/Copia	rnd-5_family-2020	4670175	4670895	1120	24.7	6.7	4.9
chr01	DNA/hAT-Ac	rnd-6_family-101	4118600	4119032	3312	2.8	4.4	0.2		chr01	LTR/Gypsy	rnd-1_family-115	4670871	4671042	1176	10.5	3.5	0
chr01	DNA/MULE-MuDR	rnd-6_family-368	4119802	4119931	459	20	6.2	0		chr01	DNA/CMC-EnSpm	rnd-1_family-4	4671061	4671310	414	25	12.8	4.1
chr01	DNA/MULE-MuDR	rnd-6_family-368	4119928	4120186	593	18.5	24.8	2.2		chr01	DNA/CMC-EnSpm	rnd-1_family-4	4671094	4671123	481	16.2	17.8	8.8
chr01	DNA/MULE-MuDR	rnd-3_family-4	4120147	4120237	227	19.6	1.1	4.5		chr01	DNA/Maverick	rnd-1_family-7	4671124	4671300	571	16.8	1.7	12.5
chr01	DNA/MULE-MuDR	rnd-4_family-1980	4121953	4122235	553	14.8	17.4	0.3		chr01	DNA/CMC-EnSpm	rnd-1_family-4	4671301	4671323	481	16.2	17.8	8.8
chr01	DNA/MULE-MuDR	rnd-6_family-368	4122220	4122321	304	22.7	0	5.2		chr01	LTR/Copia	rnd-1_family-254	4684715	4684885	368	27.7	0.6	3
chr01	LTR/Gypsy	rnd-4_family-375	4123256	4123375	672	14.4	0	1.7		chr01	LTR/Copia	rnd-1_family-754	4684913	4684972	290	18.3	0	0
chr01	LTR/Gypsy	rnd-4_family-375	4123966	4124662	3599	12.5	3.9	2.4		chr01	LTR/Copia	rnd-1_family-794	4685173	4685689	668	28.9	7.2	2.4
chr01	DNA/MULE-MuDR	rnd-6_family-368	4135611	4136021	1193	18.4	6.1	9		chr01	LTR/Copia	rnd-6_family-2588	4685690	4685998	1460	12.6	8.4	2.5
chr01	DNA/MULE-MuDR	rnd-6_family-368	4135742	4136326	1444	17.6	4.5	9.2		chr01	LTR/Gypsy	rnd-3_family-31	4686083	4686254	353	21.5	15.7	2.6
chr01	DNA/CMC-EnSpm	rnd-1_family-171	4151562	4151647	246	15.4	13.9	2.1		chr01	LTR/Gypsy	rnd-1_family-30	4686504	4686862	5866	12.2	3.3	3.3
chr01	LINE/I-Jockey	rnd-6_family-80	4152012	4152736	2562	18.9	3.7	5		chr01	LTR/Gypsy	rnd-1_family-2	4688278	4688940	8028	9	4.8	1
chr01	LTR/Copia	rnd-1_family-123	4160450	4164474	29750	5.6	0.2	0.2		chr01	LTR/Gypsy	rnd-1_family-2	4690374	4690755	8028	22.4	13.2	7.1
chr01	LTR/Copia	rnd-1_family-466	4165456	4165606	1007	3.4	0	2.7		chr01	LTR/Copia	rnd-5_family-2020	4690911	4692317	2510	30.6	2.8	3
chr01	DNA/hAT-Tag1	rnd-4_family-485	4178260	4178543	767	20.6	16.6	2.5		chr01	LTR/Copia	rnd-1_family-69	4692643	4694214	2443	29	3.7	0.9
chr01	DNA/MULE-MuDR	rnd-6_family-368	4181599	4181852	971	14	16.9	4.6		chr01	LTR/Copia	rnd-1_family-15	4695136	4696081	8002	3.2	0.4	0
chr01	DNA/MULE-MuDR	rnd-4_family-306	4181730	4181895	348	12.8	11.4	13.2		chr01	LTR/Copia	rnd-6_family-1583	4696934	4697083	877	6.7	22	0.6
chr01	DNA/hAT-Ac	rnd-4_family-625	4183036	4183196	388	16.6	2.5	13.8		chr01	LTR/Copia	rnd-1_family-307	4698880	4699120	604	21.8	9.1	1.1
chr01	DNA/MuLE-MuDR	rnd-1_family-399	4186697	4187537	3895	8.4	3.1	3.5		chr01	DNA/MULE-MuDR	rnd-1_family-600	4699200	4699365	720	14.1	2.4	1.8
chr01	LTR/Copia	rnd-6_family-169	4202007	4202301	1238	17.4	2.4	0.7		chr01	DNA/MULE-MuDR	rnd-1_family-600	4699364	4699381	1634	14.3	5.1	2.1
chr01	LTR/Gypsy	rnd-1_family-574	4202354	4202905	3924	6.3	5.2	0.2		chr01	DNA/MULE-MuDR	rnd-1_family-455	4699382	4699522	602	18	0	1.4
chr01	LTR/Copia	rnd-6_family-169	4202938	4203132	498	19.3	8.7	7.1		chr01	DNA/MULE-MuDR	rnd-1_family-600	4699523	4699752	1634	14.3	5.1	2.1
chr01	LINE/L1	rnd-6_family-554	4204167	4204390	632	24.7	2.7	2.2		chr01	DNA/MULE-MuDR	rnd-5_family-901	4699848	4700415	2049	21.3	3.1	7.7
chr01	LINE/L1	rnd-1_family-592	4204779	4205139	655	29.3	3.3	4.5		chr01	DNA/MULE-MuDR	rnd-1_family-455	4700416	4700616	936	13.3	1.1	3.2
chr01	LINE/L1	rnd-1_family-592	4205381	4205748	1037	21.3	2.7	7.1		chr01	DNA/MULE-MuDR	rnd-5_family-901	4700720	4700883	723	17.4	2.5	10.4
chr01	LTR/Gypsy	rnd-1_family-89	4211698	4217127	34411	9.4	0.1	0.4		chr01	DNA/MULE-MuDR	rnd-1_family-455	4700884	4701024	715	15.1	0	1.4
chr01	LTR/Copia	rnd-4_family-440	4217884	4217995	468	18.6	0	3.1		chr01	DNA/MULE-MuDR	rnd-5_family-901	4701025	4701144	723	17.4	2.5	10.4
chr01	LINE/L1	rnd-5_family-1851	4225185	4225224	293	5	0	0		chr01	DNA/MULE-MuDR	rnd-5_family-901	4701275	4701354	440	15	0	0
chr01	LTR/Copia	rnd-5_family-7863	4226345	4226679	962	26.2	3	3.3		chr01	DNA/MULE-MuDR	rnd-5_family-901	4701432	4701924	1980	15.5	1	8.5
chr01	LTR/Copia	rnd-6_family-4	4229593	4229705	332	21.1	10.6	3.3		chr01	DNA/MULE-MuDR	rnd-1_family-406	4702013	4702663	3305	11.3	0.9	10.6
chr01	DNA/PIF-Harbinger	rnd-6_family-590	4235378	4235666	1035	16.4	7.3	2.6		chr01	DNA/MULE-MuDR	rnd-1_family-29	4702957	4703210	332	18.2	6.8	2.5
chr01	LTR/Cassandra	rnd-1_family-273	4236822	4236899	469	16.2	1.2	0		chr01	DNA/MULE-MuDR	rnd-1_family-41	4703135	4703944	3819	12.1	2.2	8.8
chr01	LTR/Copia	rnd-1_family-22	4236900	4238811	14299	5.8	2	0.7		chr01	DNA/MuLE-MuDR	rnd-1_family-479	4703982	4704815	3649	7.6	0.9	1.1
chr01	LTR/Cassandra	rnd-1_family-273	4238822	4238910	564	8	4.5	1.1		chr01	DNA/MULE-MuDR	rnd-1_family-71	4707294	4707751	1690	17.4	4.2	6
chr01	DNA/hAT-Ac	rnd-5_family-3408	4273999	4274492	1529	20.1	5.9	6.5		chr01	LTR/Gypsy	rnd-1_family-153	4707912	4708527	1388	34.8	1.8	1.1
chr01	DNA/hAT-Ac	rnd-1_family-589	4274425	4274501	328	22.7	1.3	2.6		chr01	LTR/Gypsy	rnd-1_family-153	4708591	4708747	484	29.9	1.3	1.9
chr01	LTR/Gypsy	rnd-1_family-110	4275707	4276165	2306	16.3	3.3	2.4		chr01	LTR/Gypsy	rnd-5_family-31	4709316	4709519	458	28.1	5.4	2.4
chr01	LTR/Gypsy	rnd-5_family-4266	4276713	4276890	406	28.9	6.2	2.7		chr01	LTR/Gypsy	rnd-5_family-30	4709799	4709910	334	26.4	4.5	1.7
chr01	LTR/Gypsy	rnd-5_family-4266	4276910	4277231	585	29.4	4.7	5		chr01	LINE/L1	rnd-1_family-714	4711575	4711914	696	29	5.6	5.1
chr01	LTR/Gypsy	rnd-6_family-563	4277233	4277526	1423	18.8	0.7	0.7		chr01	LINE/L1	rnd-1_family-714	4712409	4712427	696	29	5.6	5.1
chr01	LTR/Copia	rnd-6_family-3689	4277517	4277733	1047	20.8	0	2.4		chr01	DNA/CMC-EnSpm	rnd-5_family-2347	4713345	4714035	5753	3.3	0.1	0
chr01	DNA/MULE-MuDR	rnd-5_family-3273	4283034	4283390	1434	17.3	2.2	4.3		chr01	DNA/CMC-EnSpm	rnd-5_family-2347	4716043	4716088	380	2.2	0	0
chr01	DNA/MULE-MuDR	rnd-6_family-368	4283077	4284160	2778	17.3	2.1	20.1		chr01	LTR/Gypsy	rnd-6_family-1208	4716048	4716097	335	8	4	0
chr01	DNA/CMC-EnSpm	rnd-1_family-341	4286774	4287697	7713	3.1	1.7	0		chr01	LTR/Gypsy	rnd-1_family-12	4721054	4721591	2973	8.5	2.2	2.1
chr01	LTR/Gypsy	rnd-6_family-100	4287693	4287754	237	21	1.6	0		chr01	LTR/Gypsy	rnd-3_family-377	4722115	4722296	560	24.6	2.2	3.9
chr01	DNA/CMC-EnSpm	rnd-1_family-341	4288539	4288649	916	2.7	0	0		chr01	LINE/L1	rnd-3_family-200	4735471	4735611	518	22.1	1.4	3.6
chr01	DNA/CMC-EnSpm	rnd-1_family-341	4288643	4289078	3194	5.1	1.4	0.2		chr01	LINE/L1	rnd-4_family-117	4739265	4739338	356	8.5	2.7	4.1
chr01	LTR/Copia	rnd-5_family-140	4292103	4292184	378	16.7	0	5.1		chr01	LTR/Copia	rnd-3_family-222	4740398	4740533	604	18.2	0.6	1.1
chr01	DNA/MULE-MuDR	rnd-4_family-1980	4297927	4298024	303	24.2	9.9	10.8		chr01	LTR/Copia	rnd-6_family-27	4740467	4740653	877	19	3	1.1
chr01	DNA/MuLE-MuDR	rnd-4_family-242	4298025	4301139	26474	8.5	2.3	4.1		chr01	LTR/Gypsy	rnd-4_family-38	4745204	4745279	228	18.7	2.6	1.3
chr01	DNA/MULE-MuDR	rnd-5_family-2855	4301140	4302781	9911	8.6	7	2.3		chr01	LTR/Copia	rnd-5_family-463	4745499	4747504	12288	10.7	2	3.2
chr01	LINE/L1	rnd-6_family-22	4302793	4304142	4149	22.9	0.6	3.2		chr01	LTR/Copia	rnd-6_family-11	4747817	4748905	3922	15.2	10.1	6.2
chr01	LINE/L1	rnd-6_family-1405	4304263	4304861	2708	21.9	0.8	0.7		chr01	LTR/Copia	rnd-3_family-222	4756089	4756283	549	23.4	3.5	9.2
chr01	LINE/L1	rnd-6_family-1405	4304867	4305122	1253	18.8	1.2	0		chr01	DNA/hAT-Tag1	rnd-5_family-1759	4757428	4757663	1469	9.3	4.7	4.2
chr01	LINE/L1	rnd-5_family-973	4305138	4305711	1321	26.3	6.6	4.6		chr01	DNA/hAT-Tag1	rnd-5_family-1759	4757665	4757872	1343	7.6	4.8	4.8
chr01	LINE/L1	rnd-5_family-973	4305692	4305838	357	26.9	6.1	1.3		chr01	DNA/hAT-Tag1	rnd-5_family-1759	4757869	4758175	1290	12	17.9	2.5
chr01	LTR/Copia	rnd-1_family-364	4305844	4306245	1214	19.8	0	12		chr01	LINE/L1	rnd-5_family-186	4758855	4759190	805	19	15.8	2.9
chr01	LTR/Copia	rnd-1_family-425	4307136	4307948	1167	28.5	2.5	2.8		chr01	DNA/MULE-MuDR	rnd-4_family-259	4761034	4761896	1345	17.7	18.9	6.3
chr01	LTR/Copia	rnd-5_family-209	4309068	4310602	4534	25.8	1.4	1.4		chr01	LTR/Copia	rnd-6_family-11	4762154	4763252	3555	16.9	7.5	7.1
chr01	LTR/Copia	rnd-1_family-159	4310904	4312228	3008	26.8	2.8	2.8		chr01	LTR/Copia	rnd-6_family-1583	4765878	4767854	14112	5.6	2.1	1.5
chr01	LTR/Copia	rnd-1_family-364	4312829	4313005	450	32.8	0	0		chr01	LTR/Gypsy	rnd-1_family-810	4770858	4771355	1408	20.1	8	6.1
chr01	LTR/Copia	rnd-1_family-364	4313263	4313561	884	30.4	0.3	0		chr01	LTR/Gypsy	rnd-5_family-2447	4771376	4771868	1726	21.5	3.9	3.7
chr01	LTR/Copia	rnd-1_family-364	4313803	4314568	1338	24.4	2.5	2.6		chr01	LTR/Gypsy	rnd-1_family-882	4771869	4772387	3681	8.7	0.4	0.8
chr01	LINE/L1	rnd-5_family-973	4314883	4315923	3689	24.5	3.4	1.6		chr01	LTR/Gypsy	rnd-1_family-747	4772385	4773047	2632	20.6	1	1.9
chr01	LINE/L1	rnd-5_family-973	4315956	4316401	2076	18.6	3.1	1.3		chr01	LTR/Gypsy	rnd-6_family-1020	4774151	4774257	324	13.9	11.2	6.2
chr01	LINE/L1	rnd-4_family-982	4316566	4316898	1457	18.5	3	1.2		chr01	LTR/Copia	rnd-5_family-1104	4776955	4777113	549	27	5.7	0
chr01	LTR/Gypsy	rnd-6_family-270	4318013	4318253	981	24.1	2.5	1.6		chr01	LTR/Gypsy	rnd-5_family-2269	4782398	4782502	277	25	6.7	4.4
chr01	LTR/Gypsy	rnd-6_family-270	4318691	4318766	337	15.6	0	7		chr01	LTR/Gypsy	rnd-5_family-230	4782503	4782652	946	10.7	2.7	0
chr01	LTR/Gypsy	rnd-1_family-54	4318850	4319522	1664	32	1.6	1.6		chr01	LTR/Copia	rnd-1_family-98	4782904	4783269	566	27.3	4.4	3
chr01	LTR/Gypsy	rnd-4_family-375	4319845	4320213	556	35.7	1.4	1.4		chr01	LTR/Copia	rnd-5_family-1728	4783774	4783865	261	30.4	0	0
chr01	LTR/Gypsy	rnd-1_family-54	4320251	4323517	9721	29	2.2	0.9		chr01	LTR/Copia	rnd-1_family-5	4784760	4786694	14787	6.5	0.5	0.3
chr01	LTR/Gypsy	rnd-4_family-375	4323594	4323667	290	19.2	0	15.6		chr01	DNA/hAT-Charlie	rnd-1_family-33	4785897	4787073	7387	8.4	1.1	0.6
chr01	LTR/Gypsy	rnd-6_family-270	4323680	4323798	591	19.3	1.7	0		chr01	DNA/MULE-MuDR	rnd-6_family-4951	4787074	4787193	230	24.5	10	8.1
chr01	LTR/Gypsy	rnd-1_family-54	4326102	4327589	7840	22.9	1.9	0.1		chr01	DNA/MULE-MuDR	rnd-6_family-4951	4787089	4787110	275	28.3	6.5	1.7
chr01	LTR/Copia	rnd-1_family-69	4327591	4328331	5316	6.4	4.6	2.8		chr01	DNA/hAT-Charlie	rnd-1_family-104	4787111	4787209	385	23.5	3	1
chr01	LTR/Copia	rnd-3_family-75	4328324	4328350	227	6.1	0	6.1		chr01	DNA/MULE-MuDR	rnd-6_family-4951	4787210	4787257	275	28.3	6.5	1.7
chr01	DNA/CMC-EnSpm	rnd-1_family-143	4328351	4330734	20389	1.9	0.1	0.1		chr01	LTR/Copia	rnd-1_family-44	4787476	4792440	33236	9.7	1.5	0.6
chr01	LTR/Copia	rnd-1_family-69	4330736	4334378	28624	7.8	0.2	0.1		chr01	LTR/Copia	rnd-5_family-611	4792439	4793902	13659	7.7	1.1	0.7
chr01	LTR/Copia	rnd-1_family-69	4334431	4334459	253	0	0	0		chr01	DNA/hAT-Charlie	rnd-1_family-33	4793903	4794455	3868	6.8	0.9	1.3
chr01	LTR	rnd-6_family-2114	4334470	4334790	1589	16	1.7	1.2		chr01	LTR/Copia	rnd-1_family-10	4794456	4794518	336	1.9	0	16.7
chr01	LTR/Gypsy	rnd-1_family-54	4334798	4335536	3386	18.8	14.2	0		chr01	LINE/L1	rnd-1_family-828	4798252	4798504	1624	12.2	0.4	0
chr01	LTR/Gypsy	rnd-5_family-2715	4335538	4336563	3862	19	5.8	2.5		chr01	LINE/L1	rnd-5_family-1	4798506	4798611	509	18.9	0.9	0
chr01	LTR/Gypsy	rnd-1_family-39	4336570	4336622	423	7.5	0	0		chr01	LTR/Gypsy	rnd-4_family-307	4799334	4801393	7571	20.6	6.1	2.1
chr01	LTR/Gypsy	rnd-4_family-14	4336615	4337617	8338	4.7	0	0		chr01	LTR/Copia	rnd-5_family-463	4801451	4802544	5506	14	3.3	4.8
chr01	LTR/Gypsy	rnd-1_family-39	4337617	4340549	24136	5.1	0	0		chr01	LTR/Gypsy	rnd-1_family-72	4802545	4803178	3973	16.6	0.2	0
chr01	LTR/Gypsy	rnd-6_family-790	4340545	4343552	22168	7.2	1.1	0.9		chr01	LTR/Gypsy	rnd-6_family-1127	4803288	4803440	439	22.8	3.9	2.6
chr01	LTR/Gypsy	rnd-5_family-2715	4343557	4344702	4474	14.5	1	1.7		chr01	LTR/Gypsy	rnd-1_family-184	4803431	4803533	342	25.8	0	2
chr01	DNA/CMC-EnSpm	rnd-1_family-143	4344703	4346974	19146	3.4	1.9	0		chr01	DNA/CMC-EnSpm	rnd-5_family-579	4803525	4803573	248	16.3	6.1	0
chr01	DNA/CMC-EnSpm	rnd-1_family-143	4347029	4347095	19146	3.4	1.9	0		chr01	LTR/Gypsy	rnd-1_family-2	4803534	4804125	1140	23	9.3	2
chr01	LTR/Gypsy	rnd-1_family-39	4347096	4347225	1022	7.5	0	0		chr01	LTR/Copia	rnd-6_family-11	4805785	4806266	912	16.4	17	9.1
chr01	LTR/Gypsy	rnd-1_family-54	4347209	4348539	7102	20.8	0.8	0.6		chr01	LTR/Copia	rnd-4_family-121	4805861	4806575	1793	13.3	10.5	15
chr01	LTR/Copia	rnd-3_family-75	4352479	4354377	11979	15.6	2.3	0.3		chr01	DNA/MULE-MuDR	rnd-4_family-259	4806576	4806646	762	20.3	10.4	5.2
chr01	LTR/Copia	rnd-1_family-69	4354352	4355938	10788	10.9	1.2	1.4		chr01	LTR/Copia	rnd-6_family-426	4811054	4811090	240	8.1	0	0
chr01	DNA/CMC-EnSpm	rnd-1_family-173	4360232	4362394	7326	10.5	2.1	5.7		chr01	LTR/Copia	rnd-1_family-205	4811163	4811241	2909	16.5	8	1.5
chr01	LTR/Gypsy	rnd-5_family-2715	4362742	4363898	9499	4.2	0.2	0.3		chr01	LTR/Copia	rnd-1_family-205	4811546	4812105	2909	16.5	8	1.5
chr01	LTR/Gypsy	rnd-1_family-39	4363901	4364169	1735	9.4	16.9	1.3		chr01	LTR/Copia	rnd-4_family-121	4812643	4813239	1586	13.9	7.3	17.4
chr01	LTR/Gypsy	rnd-1_family-39	4364208	4364281	1735	9.4	16.9	1.3		chr01	LTR/Gypsy	rnd-5_family-24	4812969	4813240	1376	10.2	5.5	2.9
chr01	DNA/CMC-EnSpm	rnd-3_family-188	4364274	4369085	29189	11.8	3.8	2.2		chr01	LTR/Gypsy	rnd-5_family-24	4818303	4818368	355	10.6	3	0
chr01	LTR/Copia	rnd-5_family-6085	4376154	4376398	1839	4.5	2.5	0.4		chr01	DNA/PIF-Harbinger	rnd-5_family-1265	4820421	4821069	2198	12.8	3.4	13.3
chr01	LTR/Copia	rnd-1_family-129	4376699	4377045	421	32.4	1	1		chr01	DNA/PIF-Harbinger	rnd-5_family-1265	4821103	4821898	4272	14.4	2	2.4
chr01	LTR/Copia	rnd-1_family-129	4377167	4377937	862	28.2	3.8	3.5		chr01	DNA/PIF-Harbinger	rnd-1_family-261	4821911	4823855	8994	19	1.8	2
chr01	LTR/Copia	rnd-5_family-6085	4377911	4381060	26096	4.8	1.6	0.5		chr01	DNA/MULE-MuDR	rnd-5_family-2910	4824133	4824363	724	19.6	6.1	7.5
chr01	LTR/Copia	rnd-5_family-6085	4381109	4381320	26096	4.8	1.6	0.5		chr01	DNA/CMC-EnSpm	rnd-1_family-4	4826644	4826721	341	19.6	0	8.3
chr01	DNA/MULE-MuDR	rnd-1_family-531	4381776	4381923	1048	4.7	2.7	0		chr01	DNA/CMC-EnSpm	rnd-1_family-4	4828288	4828861	3382	11.3	3.5	1.4
chr01	LTR/Gypsy	rnd-1_family-39	4382408	4382473	18944	3.1	2.6	0		chr01	LTR/Copia	rnd-1_family-422	4832828	4833001	656	26.8	0	1.2
chr01	LTR/Gypsy	rnd-1_family-39	4382512	4390804	52310	3.1	1.4	0.2		chr01	LTR/Copia	rnd-1_family-422	4833018	4833228	259	28	13.4	2.7
chr01	DNA/MULE-MuDR	rnd-1_family-13	4390780	4392036	6652	6	2.4	3.9		chr01	LTR/Copia	rnd-1_family-422	4833199	4833314	451	18.5	11.2	2.4
chr01	DNA/MULE-MuDR	rnd-1_family-1	4392210	4394383	10505	9.5	2.9	3.8		chr01	DNA/Maverick	rnd-1_family-389	4833395	4833824	2621	17.2	1.4	0
chr01	DNA/CMC-EnSpm	rnd-1_family-143	4394990	4395071	19066	2.5	1.7	0.3		chr01	DNA/CMC-EnSpm	rnd-6_family-1520	4833979	4834188	419	19.4	13.8	1.7
chr01	DNA/CMC-EnSpm	rnd-1_family-143	4395109	4397329	19066	2.5	1.7	0.3		chr01	LTR/Copia	rnd-1_family-69	4835348	4839110	15962	18.5	1.7	0.8
chr01	LTR/Gypsy	rnd-6_family-91	4398746	4405777	38261	16.1	2	2.8		chr01	LTR/Copia	rnd-1_family-291	4839448	4839997	1710	23.5	4.9	2.5
chr01	LTR/Gypsy	rnd-1_family-37	4405913	4407931	6956	18.3	3.4	4.3		chr01	LTR/Copia	rnd-1_family-342	4840025	4841024	5141	15.6	0.4	0.6
chr01	DNA/MuLE-MuDR	rnd-1_family-5	4413174	4415456	15355	5.8	4.6	4.6		chr01	LTR/Copia	rnd-1_family-205	4841245	4841998	1553	19	10.5	7.3
chr01	DNA/MULE-MuDR	rnd-1_family-512	4415560	4415743	283	16.2	10.9	9.7		chr01	LTR/Copia	rnd-1_family-117	4842001	4842273	1374	20.1	0	0
chr01	DNA/MULE-MuDR	rnd-5_family-2855	4415574	4415838	489	13.7	5.5	17.1		chr01	LTR/Copia	rnd-5_family-463	4842278	4842713	1666	17	7.6	2.6
chr01	DNA/CMC-EnSpm	rnd-1_family-143	4416091	4418476	20458	1.8	0	0.2		chr01	LTR/Gypsy	rnd-4_family-38	4852359	4852442	675	22.3	13.3	1.4
chr01	DNA/MULE-MuDR	rnd-1_family-415	4422219	4422417	1405	6.6	0	1.5		chr01	LTR/Gypsy	rnd-4_family-38	4852478	4852715	675	22.3	13.3	1.4
chr01	LTR/Gypsy	rnd-5_family-16	4422411	4424370	15319	8.4	0.1	0.1		chr01	LTR/Gypsy	rnd-5_family-24	4853959	4855276	2882	23.6	9.3	7.2
chr01	LTR/Gypsy	rnd-4_family-375	4424370	4428578	33571	7.7	0.1	0.1		chr01	LTR/Gypsy	rnd-3_family-31	4855285	4855902	1097	20.1	11.8	9.2
chr01	LTR/Gypsy	rnd-5_family-16	4428567	4432053	8279	14.3	2.9	4.3		chr01	LTR/Gypsy	rnd-1_family-2	4855893	4856185	1584	22.5	8.2	12
chr01	LTR/Gypsy	rnd-1_family-517	4432364	4432429	372	9.1	10.6	0		chr01	LTR/Gypsy	rnd-6_family-416	4857561	4857624	243	21	1.6	3.2
chr01	DNA/hAT-Ac	rnd-4_family-625	4438040	4438155	335	22.6	6	0.8		chr01	LTR/Gypsy	rnd-1_family-2	4857688	4858993	4670	17	3.3	1.2
chr01	LTR/Gypsy	rnd-6_family-4704	4440891	4441138	1045	19.4	1.7	2.4		chr01	LTR/Gypsy	rnd-5_family-24	4859092	4860746	4071	22.5	5.9	8.3
chr01	LTR/Gypsy	rnd-4_family-375	4445882	4446801	4605	10.8	3.3	5.1		chr01	LTR/Gypsy	rnd-5_family-24	4860752	4861187	737	14.7	3.9	14.4
chr01	DNA/MULE-MuDR	rnd-5_family-3361	4447878	4448026	343	16.8	4.7	4		chr01	LINE/L1	rnd-4_family-808	4862970	4863033	314	22.6	0	3.2
chr01	DNA/MULE-MuDR	rnd-6_family-368	4447928	4448183	2697	15.6	8.7	9.7		chr01	DNA/hAT-Tag1	rnd-6_family-176	4863258	4864289	5035	15.7	4.4	3.2
chr01	DNA/MULE-MuDR	rnd-3_family-4	4448184	4448897	2875	9.3	15.3	6.6		chr01	LINE/L1	rnd-4_family-808	4864825	4864956	249	25.6	9.8	8.2
chr01	DNA/MULE-MuDR	rnd-6_family-368	4448898	4448933	2697	15.6	8.7	9.7		chr01	LINE/L1	rnd-4_family-808	4865056	4865170	318	22.3	3.5	6.2
chr01	DNA/MULE-MuDR	rnd-6_family-368	4449151	4449186	2697	15.6	8.7	9.7		chr01	DNA/CMC-EnSpm	rnd-5_family-2254	4865181	4866458	5688	16	0.9	9.7
chr01	LTR/Gypsy	rnd-4_family-12	4451411	4461521	47864	7.2	1.5	3.7		chr01	LTR/Copia	rnd-3_family-17	4867642	4868639	5527	15.4	2.9	0.8
chr01	LTR/Gypsy	rnd-5_family-5894	4467472	4467799	409	23.2	4.3	14.8		chr01	LTR/Gypsy	rnd-1_family-882	4869560	4869990	2866	9.5	2.8	0.2
chr01	LTR/Gypsy	rnd-5_family-275	4467827	4472372	13500	26.4	2	1.6		chr01	LTR/Gypsy	rnd-1_family-747	4870069	4870705	2264	22.4	1.9	1.9
chr01	RC/Helitron	rnd-1_family-874	4478139	4478485	1931	8.2	3.5	0.7		chr01	LTR/Copia	rnd-3_family-88	4872435	4873837	3274	13.2	12.6	6.7
chr01	LTR/Gypsy	rnd-1_family-7	4478850	4479133	1603	12.8	7.1	4.8		chr01	LTR/Copia	rnd-1_family-244	4874393	4874544	642	18.4	4	3.3
chr01	LTR/Gypsy	rnd-1_family-7	4479163	4479245	1603	12.8	7.1	4.8		chr01	LTR/Copia	rnd-1_family-244	4875633	4876061	2529	10.1	1.2	0.5
chr01	LINE/L1	rnd-5_family-2163	4482447	4482984	376	30.9	6.5	6.9		chr01	DNA/MULE-MuDR	rnd-3_family-173	4876059	4877032	1782	17.2	7.1	20.4
chr01	LTR/Gypsy	rnd-1_family-32	4488736	4490685	11194	5.9	2	2.5		chr01	LTR/Copia	rnd-4_family-121	4876262	4877065	2133	15.7	3.9	15.8
chr01	LTR/Copia	rnd-1_family-364	4492542	4492809	932	14.8	5.2	1.2		chr01	LTR/Copia	rnd-5_family-2443	4877037	4878192	3860	12.7	10.7	1.4
chr01	LTR/Gypsy	rnd-1_family-39	4494547	4494638	238	21.7	1.1	14.8		chr01	LTR/Gypsy	rnd-1_family-23	4878718	4879188	983	28	5.6	5.9
chr01	LTR/Gypsy	rnd-6_family-790	4494566	4494660	273	22.6	1.1	11.6		chr01	LTR/Gypsy	rnd-1_family-2	4879202	4880124	1946	20.7	4.1	4.6
chr01	DNA/Kolobok-T2	rnd-4_family-837	4503411	4503481	250	17.1	12.7	1.3		chr01	LTR/Copia	rnd-5_family-2443	4880119	4881520	8292	12.7	4	2.2
chr01	DNA/hAT-Tip100	rnd-1_family-625	4506267	4507117	4890	5.7	0.3	0.2		chr01	LTR/Copia	rnd-3_family-88	4881519	4881924	2955	8.6	0.2	0
chr01	DNA/hAT-Tip100	rnd-1_family-787	4507133	4507717	4655	5	0.2	0.2		chr01	LTR/Gypsy	rnd-1_family-92	4881921	4882344	2805	10.5	0.2	1.4
chr01	DNA/hAT-Tip100	rnd-5_family-1482	4507749	4507803	357	9.1	0	0		chr01	LTR/Copia	rnd-6_family-11	4882364	4882446	253	17.7	10.8	4.5
chr01	DNA/hAT-Tip100	rnd-5_family-1482	4507868	4507906	267	5.1	0	0		chr01	LTR/Copia	rnd-4_family-121	4882671	4882982	592	18.6	17	5.5
chr01	LTR/Cassandra	rnd-6_family-3314	4507906	4508096	774	23.3	4.2	1		chr01	LTR/Copia	rnd-4_family-121	4883180	4883403	883	18.3	4.5	7.3
chr01	LTR/Gypsy	rnd-6_family-810	4519567	4519674	517	13.5	0.9	3.8		chr01	DNA/MULE-MuDR	rnd-4_family-259	4883670	4884535	4741	8.6	8.1	3.1
chr01	LTR/Gypsy	rnd-1_family-116	4519723	4519780	242	13.8	22.4	0		chr01	DNA/CMC-EnSpm	rnd-1_family-4	4884537	4885217	3933	9.2	5.3	2.9
chr01	LTR/Gypsy	rnd-3_family-103	4520477	4520707	398	19.1	7.4	9.2		chr01	DNA/MULE-MuDR	rnd-1_family-71	4888883	4889033	428	22.6	12.6	0.6
chr01	LTR/Gypsy	rnd-3_family-103	4520725	4520827	506	16.7	1	1		chr01	LTR/Copia	rnd-1_family-422	4890287	4890381	429	23.4	0	1.1
chr01	LTR/Gypsy	rnd-3_family-103	4521112	4521452	683	21.3	22.1	2.4		chr01	LTR/Gypsy	rnd-1_family-136	4890388	4894109	20852	14.2	0.7	0.5
chr01	DNA/hAT-Tag1	rnd-4_family-485	4529966	4530112	313	24	9.5	0.6		chr01	LTR/Gypsy	rnd-4_family-9	4894131	4894963	5435	7.5	1.8	3.8
chr01	DNA/hAT-Ac	rnd-4_family-625	4530600	4530989	482	27.3	21.5	1.3		chr01	DNA/MuLE-MuDR	rnd-1_family-650	4894962	4895681	3241	19.1	1.9	1.9
chr01	DNA/MULE-MuDR	rnd-6_family-368	4536513	4537240	1536	17.3	25.9	3.7		chr01	DNA/MULE-MuDR	rnd-5_family-209	4897016	4897028	241	9.2	6.4	2.5
chr01	DNA/MULE-MuDR	rnd-4_family-1980	4537148	4537255	353	17.9	1.9	1.9		chr01	LTR/Copia	rnd-6_family-27	4900481	4900545	248	20	9.2	0
chr01	RC/Helitron	rnd-1_family-827	4537559	4537901	2068	5	1.9	0.3		chr01	LTR/Copia	rnd-6_family-11	4902001	4902108	289	20.9	5.6	2.7
chr01	DNA/hAT-Ac	rnd-4_family-773	4538352	4539128	3125	12.4	7.7	11		chr01	LTR/Copia	rnd-4_family-121	4902018	4902398	397	26.9	9.4	11.2
chr01	DNA/hAT-Ac	rnd-1_family-242	4540115	4540212	534	17.4	3.1	0		chr01	DNA/MULE-MuDR	rnd-5_family-89	4902164	4902259	569	21	11.7	8.6
chr01	DNA/hAT-Ac	rnd-5_family-3408	4540124	4540276	492	9.8	37.9	0.5		chr01	DNA/MULE-MuDR	rnd-5_family-89	4902430	4902589	569	21	11.7	8.6
chr01	DNA/hAT-Ac	rnd-5_family-3408	4540759	4540939	958	15.2	3.9	1.6		chr01	LTR/Copia	rnd-6_family-426	4903383	4903755	1778	15.4	2.1	2.7
chr01	DNA/MULE-MuDR	rnd-6_family-368	4542629	4543296	2446	11.5	4.6	18.1		chr01	LTR/Copia	rnd-6_family-1583	4908500	4908958	5363	6.3	5.1	3.6
chr01	DNA/MULE-MuDR	rnd-4_family-306	4543297	4543350	2019	15	8.9	10		chr01	LTR/Copia	rnd-6_family-1583	4909012	4909446	5363	6.3	5.1	3.6
chr01	DNA/MULE-MuDR	rnd-6_family-368	4543351	4543536	797	14.9	0	6.3		chr01	LTR/Copia	rnd-6_family-11	4909514	4909648	639	15.5	0	4.7
chr01	LTR/Gypsy	rnd-1_family-3	4544804	4545128	6561	9.4	8.7	3.9		chr01	LTR/Copia	rnd-4_family-121	4909539	4909920	1211	16	6.3	11.8
chr01	LTR/Gypsy	rnd-1_family-3	4545157	4547294	9499	6.5	3.5	1.6		chr01	LTR/Copia	rnd-6_family-11	4909635	4909927	1560	12	4.1	6.3
chr01	DNA/MULE-MuDR	rnd-1_family-353	4547313	4547334	296	15.4	0	0		chr01	LTR/Copia	rnd-5_family-1592	4909921	4910898	7200	8	1.6	0.3
chr01	DNA/MULE-MuDR	rnd-1_family-353	4547335	4548583	4164	13.5	1.8	7.1		chr01	LTR/Copia	rnd-1_family-562	4910907	4911665	4928	9	0.3	3.7
chr01	DNA/MuLE-MuDR	rnd-1_family-5	4548584	4549024	3521	18	3.6	16.6		chr01	LTR/Copia	rnd-1_family-562	4911714	4912016	1477	8.7	0.3	1
chr01	DNA/MULE-MuDR	rnd-1_family-151	4549105	4550325	6902	14.5	2.1	3.4		chr01	LTR/Copia	rnd-5_family-1592	4912186	4912345	249	24.4	5.6	10.5
chr01	DNA/MuLE-MuDR	rnd-4_family-637	4550326	4551058	8118	14	5	3.2		chr01	LTR/Copia	rnd-6_family-5116	4915876	4916527	1616	23.3	3.8	4.6
chr01	DNA/MULE-MuDR	rnd-1_family-335	4552269	4552571	1059	15	20.1	1.1		chr01	DNA/CMC-EnSpm	rnd-5_family-690	4916687	4917080	1963	15.2	13.2	0
chr01	DNA/MULE-MuDR	rnd-1_family-335	4552589	4552656	391	14.7	1.5	0		chr01	LTR/Gypsy	rnd-4_family-9	4917158	4918684	7316	14.3	4	4.5
chr01	LTR/Gypsy	rnd-4_family-568	4553062	4553866	495	28.7	9.9	9.7		chr01	DNA/MULE-MuDR	rnd-4_family-259	4920769	4921607	5184	8.4	4.4	1.6
chr01	LTR/Gypsy	rnd-4_family-568	4553873	4554076	784	24.5	12.2	5.4		chr01	LTR/Copia	rnd-6_family-11	4921608	4921999	3443	14.4	8.4	8.8
chr01	LTR/Gypsy	rnd-4_family-568	4554372	4554962	784	24.5	12.2	5.4		chr01	DNA/CMC-EnSpm	rnd-5_family-690	4922232	4922413	834	7.8	18.7	1.9
chr01	LTR/Gypsy	rnd-3_family-200	4554968	4556146	3569	13.1	5.2	8		chr01	LTR/Copia	rnd-6_family-426	4922405	4922797	2277	15.1	1.3	0.2
chr01	LTR/Gypsy	rnd-1_family-52	4556169	4557548	3961	13.4	2.5	5.6		chr01	LTR/Copia	rnd-6_family-426	4922794	4926657	19433	17.8	0.7	1.1
chr01	DNA/MULE-MuDR	rnd-1_family-335	4558017	4558041	799	19.8	0.9	6		chr01	DNA/CMC-EnSpm	rnd-5_family-690	4927061	4927122	412	8.1	0	0
chr01	DNA/MuLE-MuDR	rnd-4_family-242	4558042	4558214	274	23.4	11	3.8		chr01	DNA/CMC-EnSpm	rnd-5_family-2254	4930957	4931329	1000	20.9	11.5	2.5
chr01	DNA/MULE-MuDR	rnd-1_family-335	4558216	4558280	799	19.8	0.9	6		chr01	LTR/Copia	rnd-4_family-121	4933801	4933999	653	21.2	0.5	7.5
chr01	DNA/MULE-MuDR	rnd-1_family-13	4558489	4558683	349	26.9	1.5	4.8		chr01	LTR/Copia	rnd-4_family-121	4934154	4934604	855	16.9	2.5	16.4
chr01	DNA/MULE-MuDR	rnd-1_family-512	4558630	4558711	298	21.9	2.4	0		chr01	LTR/Copia	rnd-4_family-121	4934906	4935504	873	22.4	12.8	6.6
chr01	DNA/MULE-MuDR	rnd-1_family-335	4559697	4560166	1380	18	9.5	3.2		chr01	LTR/Copia	rnd-1_family-214	4937446	4937690	995	14.9	13.1	1.5
chr01	DNA/MULE-MuDR	rnd-1_family-335	4560214	4560369	847	15.3	0.6	4		chr01	LTR/Gypsy	rnd-1_family-142	4938103	4938378	740	22.2	4.3	5.9
chr01	DNA/MULE-MuDR	rnd-1_family-1	4560401	4560483	256	26.6	7.5	0.5		chr01	LTR/Gypsy	rnd-4_family-9	4938379	4938453	435	16.7	1.9	1.9
chr01	DNA/MULE-MuDR	rnd-1_family-335	4560584	4560715	256	25.9	7.6	7.6		chr01	LTR/Copia	rnd-4_family-121	4938691	4938764	380	8.1	12.2	0
chr01	DNA/MULE-MuDR	rnd-1_family-335	4560781	4560821	256	25.9	7.6	7.6		chr01	DNA/CMC-EnSpm	rnd-5_family-690	4938768	4939095	2106	13	0.9	1.5
chr01	DNA/MULE-MuDR	rnd-1_family-335	4561553	4561763	934	14.9	9	1.3		chr01	DNA/CMC-EnSpm	rnd-1_family-4	4939111	4939411	1340	16.5	0	7.5
chr01	DNA/MULE-MuDR	rnd-1_family-335	4561952	4562235	781	24.2	10.2	1.3		chr01	LTR/Gypsy	rnd-1_family-18	4939412	4939730	1605	14.7	1.6	1.9
chr01	LTR/Copia	rnd-6_family-60	4562517	4563248	925	26.4	6.9	5.3		chr01	LTR/Gypsy	rnd-4_family-9	4941014	4941985	6425	8.1	0.9	3.3
chr01	LTR/Gypsy	rnd-1_family-39	4563221	4563392	1096	12.2	3.5	0		chr01	LTR/Gypsy	rnd-6_family-501	4941979	4942007	237	3.5	0	0
chr01	DNA/CMC-EnSpm	rnd-1_family-26	4563393	4563733	1980	10.5	0.3	2.4		chr01	LTR/Gypsy	rnd-4_family-9	4942024	4942127	700	5.8	1	1
chr01	RC/Helitron	rnd-5_family-1025	4564209	4564929	5817	4	0.8	0		chr01	LTR/Gypsy	rnd-6_family-1208	4943933	4943970	298	2.6	0	0
chr01	DNA/CMC-EnSpm	rnd-1_family-236	4568907	4571499	8431	21.5	3.2	3.5		chr01	DNA/CMC-EnSpm	rnd-1_family-109	4943966	4946009	13310	9.2	0.9	3.8
chr01	LTR/Copia	rnd-6_family-60	4571571	4571741	384	31.2	3.5	0.6		chr01	LTR/Gypsy	rnd-3_family-31	4947058	4948869	4284	20.8	5.3	14.6
chr01	LTR/Gypsy	rnd-6_family-466	4572010	4574300	52793	5.6	2.2	0.8		chr01	DNA/MULE-MuDR	rnd-1_family-168	4948890	4949851	6608	7.2	1.7	1
chr01	LTR/Gypsy	rnd-6_family-466	4574332	4574359	52793	5.2	2.3	0.7		chr01	DNA/MuLE-MuDR	rnd-1_family-1	4949852	4950111	540	21.7	6.7	5.1
chr01	LTR/Gypsy	rnd-6_family-466	4574418	4578937	52793	5.2	2.3	0.7		chr01	DNA/MULE-MuDR	rnd-1_family-334	4949827	4950735	5854	7.3	0.6	2.7
chr01	LTR/Gypsy	rnd-6_family-466	4578978	4581951	52793	7.9	2.9	2.6		chr01	DNA/MuLE-MuDR	rnd-1_family-358	4950032	4951106	8498	4.9	0	0.1
chr01	LTR/Copia	rnd-4_family-427	4582239	4583554	2319	29	3	3.1		chr01	DNA/MuLE-MuDR	rnd-1_family-74	4951088	4952195	4556	7.2	4	0
chr01	LTR/Copia	rnd-1_family-136	4583839	4585410	3398	27.5	7.1	0.5		chr01	DNA/MULE-MuDR	rnd-1_family-31	4952203	4952458	1277	14.4	0.5	1
chr01	LTR/Copia	rnd-3_family-260	4586332	4587852	13914	3.8	5.6	1.3		chr01	DNA/MuLE-MuDR	rnd-1_family-324	4952397	4953484	7659	11.1	0.1	0.5
chr01	LTR/Copia	rnd-3_family-260	4587926	4588318	13914	3.8	5.6	1.3		chr01	LTR/Gypsy	rnd-5_family-24	4953479	4954609	5697	14.2	5	2.4
chr01	LTR/Copia	rnd-1_family-425	4588408	4589212	1045	31.4	3	2.6		chr01	DNA/CMC-EnSpm	rnd-5_family-2347	4954610	4954657	398	4.2	0	0
chr01	LTR/Copia	rnd-1_family-364	4590115	4590341	480	22.5	10.6	2		chr01	DNA/CMC-EnSpm	rnd-1_family-109	4954682	4956519	13581	7.2	1.6	0.8
chr01	DNA/MULE-MuDR	rnd-1_family-335	4590582	4590696	401	16.4	2.6	4.4		chr01	DNA/CMC-EnSpm	rnd-5_family-2347	4957064	4957111	368	0	2.1	0
chr01	DNA/MULE-MuDR	rnd-1_family-335	4591359	4591731	2316	12.4	0	0.8		chr01	LTR/Gypsy	rnd-6_family-1208	4957073	4957122	295	6	6	0
chr01	DNA/MULE-MuDR	rnd-1_family-13	4591637	4591752	255	20.7	3.5	4.3		chr01	LTR/Gypsy	rnd-5_family-24	4957114	4957226	634	8.8	0.9	0
chr01	DNA/MULE-MuDR	rnd-1_family-335	4591962	4592201	769	18.9	7.5	5.7		chr01	LTR/Copia	rnd-5_family-463	4957239	4959125	9603	14.5	7	2
chr01	DNA/MULE-MuDR	rnd-1_family-335	4592290	4592302	769	18.9	7.5	5.7		chr01	LTR/Gypsy	rnd-4_family-1116	4959126	4959790	4083	14.6	0.6	0
chr01	DNA/MULE-MuDR	rnd-1_family-335	4592951	4593172	1512	8.7	0.5	1.8		chr01	LTR/Gypsy	rnd-4_family-1116	4959815	4960601	5087	14.6	0.1	0
chr01	DNA/MULE-MuDR	rnd-1_family-512	4593272	4593606	1573	14.3	0	8.1		chr01	LTR/Gypsy	rnd-5_family-24	4960601	4961470	4586	15.3	7.9	3.4
chr01	DNA/MULE-MuDR	rnd-1_family-133	4594192	4594226	318	23.4	7.1	2.6		chr01	LTR/Gypsy	rnd-5_family-24	4961501	4961684	4586	15.3	7.9	3.4
chr01	DNA/MULE-MuDR	rnd-1_family-83	4594227	4594445	332	21.6	0.9	7.6		chr01	LTR/Gypsy	rnd-1_family-2	4963562	4965342	8849	8.2	0.6	2.2
chr01	DNA/MuLE-MuDR	rnd-1_family-350	4594431	4595189	6154	9.5	2.2	5.9		chr01	LTR/Gypsy	rnd-4_family-1300	4965668	4965886	514	17.1	9.4	3.7
chr01	DNA/MuLE-MuDR	rnd-1_family-350	4595217	4596050	6154	8.4	1.3	3.3		chr01	DNA/CMC-EnSpm	rnd-5_family-2347	4965896	4968059	14598	8.9	3.1	0.7
chr01	DNA/MULE-MuDR	rnd-1_family-313	4596452	4596687	1302	8.8	4.2	8		chr01	LTR/Gypsy	rnd-1_family-115	4967505	4969531	12381	7.2	3.5	0.2
chr01	DNA/MULE-MuDR	rnd-4_family-1980	4596978	4597455	541	22.4	13.4	5.9		chr01	LTR/Gypsy	rnd-1_family-72	4974828	4977466	19070	8.8	0.4	0.2
chr01	LTR/Gypsy	rnd-1_family-54	4597565	4598180	1341	34.9	1.5	0.8		chr01	DNA/CMC-EnSpm	rnd-5_family-2347	4977448	4977511	507	1.6	0	0
chr01	LTR/Gypsy	rnd-1_family-54	4598245	4598401	424	32.5	1.3	1.9		chr01	DNA/CMC-EnSpm	rnd-1_family-109	4979828	4981952	15327	7.5	0.6	1.4
chr01	LTR/Gypsy	rnd-4_family-375	4598669	4599165	440	33.5	5.2	2.6		chr01	DNA/CMC-EnSpm	rnd-5_family-2347	4981967	4982178	1503	6.1	9	0
chr01	LTR/Gypsy	rnd-4_family-375	4599452	4599563	320	27.9	4.5	0.9		chr01	LTR/Copia	rnd-6_family-1583	4984092	4985387	8886	10.2	4.9	3.8
chr01	LINE/L1	rnd-4_family-982	4601159	4602059	695	27.6	6.2	4.9		chr01	LTR/Copia	rnd-6_family-1583	4985427	4985868	8415	7.1	5.5	3.7
chr01	DNA/CMC-EnSpm	rnd-1_family-143	4602986	4605262	20081	1.7	1.2	0.2		chr01	LTR/Copia	rnd-1_family-244	4986354	4987610	8525	7.7	2.4	0.5
chr01	DNA/CMC-EnSpm	rnd-1_family-143	4605299	4605381	20081	1.7	1.2	0.2		chr01	LTR/Gypsy	rnd-1_family-153	4987604	4989189	10191	15.1	0.1	0
chr01	LTR/Gypsy	rnd-5_family-230	4610188	4610570	2801	5.5	0.9	0.3		chr01	LTR/Gypsy	rnd-5_family-30	4989260	4990434	7048	6.1	0.2	0.3
chr01	LTR/Gypsy	rnd-5_family-230	4610569	4610797	1550	11.3	0.9	0		chr01	LTR/Copia	rnd-6_family-984	4990435	4990705	2271	5.2	0	2.1
chr01	LTR/Gypsy	rnd-3_family-200	4611287	4611874	45513	9.4	3.8	2.1		chr01	DNA/CMC-EnSpm	rnd-1_family-109	4990705	4991157	3512	6.4	0	0
chr01	DNA/CMC-EnSpm	rnd-1_family-87	4611875	4612327	748	23.3	6.4	8.1		chr01	LTR/Copia	rnd-4_family-245	4992124	4992208	443	10.9	0	3
chr01	LTR/Gypsy	rnd-3_family-200	4612328	4618776	45513	9.4	3.8	2.1		chr01	DNA/hAT-Tag1	rnd-6_family-176	4992449	4993787	6282	16.5	4.8	3.7
chr01	DNA/CMC-EnSpm	rnd-1_family-87	4618777	4619229	748	23.3	6.4	8.1		chr01	DNA/CMC-EnSpm	rnd-1_family-566	4994259	4994315	275	21.1	0	0
chr01	LTR/Gypsy	rnd-3_family-200	4619230	4620241	45513	9.4	3.8	2.1		chr01	DNA/CMC-EnSpm	rnd-1_family-566	4994412	4994550	276	27.3	2.9	5.2
chr01	DNA/MULE-MuDR	rnd-5_family-3393	4620499	4620758	302	27	5.4	8.7		chr01	LTR/Copia	rnd-1_family-466	4996117	4996454	885	14.9	1.2	16.3
chr01	LINE/L1	rnd-5_family-968	4623734	4623881	804	14.4	0	1.4		chr01	LTR/Copia	rnd-6_family-2445	4996458	4996754	1837	9.7	1	3.1
chr01	LINE/L1	rnd-4_family-134	4627556	4627631	371	10.8	2.6	2.6		chr01	LTR/Copia	rnd-1_family-516	4998287	4998357	449	11.3	0	0
chr01	LTR/Copia	rnd-4_family-2040	4628020	4628235	480	18.7	13	3.4		chr01	LTR/Caulimovirus	rnd-1_family-798	4999027	5000234	6857	8.1	2.5	0.5
chr01	LTR/Copia	rnd-4_family-2040	4628513	4628561	340	10.2	0	0		chr01	LTR/Gypsy	rnd-1_family-136	5003874	5006857	8466	24.3	3	1.5
chr01	DNA	rnd-6_family-958	4628691	4628811	568	14.5	3.3	3.3		chr01	LTR/Gypsy	rnd-1_family-454	5007009	5007736	1833	30.6	1.9	4.2
chr01	LTR/Copia	rnd-4_family-440	4628760	4628944	911	15.5	4.3	2.1		chr01	LTR/Gypsy	rnd-1_family-388	5007799	5011510	9669	24.7	1.7	1
chr01	LTR/Copia	rnd-1_family-15	4633792	4635765	10868	9.3	1.6	1.4		chr01	LTR/Gypsy	rnd-1_family-672	5012624	5013989	9720	12.1	0.2	0.2
chr01	DNA/hAT-Ac	rnd-5_family-3408	4635807	4635947	540	18.8	5	2.1		chr01	DNA/MuLE-MuDR	rnd-1_family-164	5014016	5014784	5201	10.9	0.7	2.6
chr01	DNA/MULE-MuDR	rnd-4_family-306	4636082	4636916	1722	17.1	11	11.2		chr01	DNA/MuLE-MuDR	rnd-1_family-164	5014793	5014844	377	11.5	0	0
chr01	DNA/MULE-MuDR	rnd-6_family-368	4636265	4636974	2236	10.4	18.6	9.2		chr01	DNA/MuLE-MuDR	rnd-1_family-164	5014833	5014900	411	13.2	2.9	0
chr01	DNA/MULE-MuDR	rnd-3_family-4	4636975	4637207	2411	14	10.6	6.8		chr01	DNA/MuLE-MuDR	rnd-1_family-164	5014902	5014961	354	13.3	1.7	0
chr01	DNA/hAT-Ac	rnd-4_family-625	4638190	4638483	724	15.3	3.1	13.1		chr01	DNA/MuLE-MuDR	rnd-1_family-164	5014963	5015020	389	13.8	0	0
chr01	LINE/L1	rnd-5_family-2163	4639264	4639351	376	17.4	1.1	2.3		chr01	DNA/MuLE-MuDR	rnd-1_family-164	5015025	5015082	346	17.2	1.7	0
chr01	LTR/Copia	rnd-6_family-4	4644381	4644562	486	22.7	3.3	10.6		chr01	DNA/MuLE-MuDR	rnd-1_family-164	5015085	5015142	375	12.1	5.2	0
chr01	DNA/hAT-Tag1	rnd-5_family-1178	4645690	4645950	1296	11.1	4.2	13.3		chr01	DNA/MuLE-MuDR	rnd-1_family-164	5015147	5015202	374	12.5	1.8	0
chr01	DNA/hAT-Tag1	rnd-5_family-1178	4645955	4646161	1017	9.8	4.8	16.7		chr01	DNA/MuLE-MuDR	rnd-1_family-164	5015210	5015261	400	9.6	0	0
chr01	DNA/hAT-Tag1	rnd-5_family-1178	4646159	4646465	1413	15.4	14.3	0.6		chr01	DNA/CMC-EnSpm	rnd-5_family-177	5015546	5015885	331	27.2	1.8	14.6
chr01	DNA/MULE-MuDR	rnd-6_family-368	4649324	4650186	1162	20.3	10.8	14.5		chr01	LTR/Copia	rnd-1_family-179	5016748	5017196	2485	15.5	0.5	0.9
chr01	DNA/MULE-MuDR	rnd-6_family-368	4650452	4651360	2630	14.1	15.4	4.6		chr01	LTR/Copia	rnd-6_family-426	5018293	5018417	829	8.9	0	0.8
chr01	DNA/MULE-MuDR	rnd-6_family-368	4651361	4651557	2439	14.8	13.4	6.4		chr01	LTR/Copia	rnd-6_family-426	5018644	5020569	8794	19.2	1.8	2.2
chr01	LTR/Copia	rnd-3_family-260	4654165	4656141	13958	5.8	3.1	2		chr01	LTR/Copia	rnd-6_family-426	5020641	5024465	21042	15.7	1.1	0.6
chr01	LTR/Gypsy	rnd-4_family-648	4659013	4661024	3923	15.8	10.2	3.3		chr01	LTR/Copia	rnd-1_family-179	5024766	5025313	1496	18.5	3.5	13.2
chr01	LTR/Gypsy	rnd-1_family-751	4661039	4661676	4734	7	0.9	0		chr01	DNA/MULE-MuDR	rnd-3_family-173	5025329	5025931	1379	18.2	3.5	19.1
chr01	LTR/Gypsy	rnd-5_family-3450	4662468	4662771	252	22.1	11.5	10.8		chr01	LTR/Copia	rnd-1_family-205	5025932	5026090	876	16.4	1.3	0
chr01	LTR/Gypsy	rnd-1_family-156	4662855	4662899	232	13.6	4.4	2.2		chr01	LTR/Copia	rnd-1_family-205	5026651	5027400	1842	21.7	5.5	9.7
chr01	DNA/CMC-EnSpm	rnd-6_family-1026	4665376	4665452	385	32.1	2.2	6.1		chr01	LTR/Copia	rnd-1_family-370	5030356	5030484	257	23.8	7.8	8.6
chr01	DNA/CMC-EnSpm	rnd-3_family-188	4666222	4666321	360	24.2	0	1		chr01	LTR/Copia	rnd-1_family-502	5030866	5031265	878	22.4	8	8.3
chr01	LTR/Copia	rnd-1_family-129	4671149	4671558	543	29.9	3.9	2.2		chr01	DNA/CMC-EnSpm	rnd-4_family-1921	5031260	5031802	1633	14.8	2.8	4.5
chr01	LTR	rnd-1_family-354	4672469	4672543	465	14.7	1.3	0		chr01	LTR/Gypsy	rnd-5_family-2127	5038298	5038521	426	25	5.8	7.2
chr01	LTR/Copia	rnd-1_family-22	4673041	4674975	14770	6.5	0.4	0.4		chr01	LTR/Copia	rnd-1_family-464	5042059	5042194	709	22.2	0	0.7
chr01	DNA/MULE-MuDR	rnd-1_family-58	4674976	4675662	7821	12.7	2.5	2.4		chr01	LTR/Copia	rnd-1_family-265	5042268	5042878	1459	30.9	2	0.9
chr01	LTR/Copia	rnd-6_family-3689	4675721	4680713	32547	9.9	1.4	2.3		chr01	LTR/Gypsy	rnd-1_family-32	5043100	5045166	9457	14.2	4.2	3.2
chr01	LTR/Copia	rnd-6_family-3689	4680714	4682735	12938	7	0.6	0.6		chr01	LTR/Copia	rnd-1_family-73	5045303	5046378	4349	21.1	3.2	2.2
chr01	LTR/Copia	rnd-4_family-294	4682732	4682798	271	12.3	7.5	2.9		chr01	DNA/CMC-EnSpm	rnd-1_family-42	5047949	5048006	2292	12.4	8.2	2.5
chr01	LTR/Gypsy	rnd-6_family-2151	4683191	4684736	4222	23.5	3.4	7		chr01	DNA/CMC-EnSpm	rnd-4_family-1921	5048007	5048395	385	27.8	3.3	8.4
chr01	LINE/L1	rnd-5_family-2180	4686248	4686795	2078	16.4	3.8	5.2		chr01	DNA/CMC-EnSpm	rnd-1_family-42	5048396	5048681	2292	12.4	8.2	2.5
chr01	LINE/L1	rnd-5_family-2180	4686777	4686891	616	16.5	0.9	0		chr01	DNA/CMC-EnSpm	rnd-5_family-258	5055435	5055494	286	27.1	1.5	0.8
chr01	LTR/Gypsy	rnd-5_family-4266	4686893	4687104	1185	13.9	0.9	1.4		chr01	LTR/Copia	rnd-1_family-245	5055564	5055745	837	19.2	0.6	0
chr01	LTR/Gypsy	rnd-5_family-4266	4687115	4687574	1973	13.7	11.7	3		chr01	LTR/Copia	rnd-1_family-66	5055750	5056012	1568	11.8	4.9	0.4
chr01	LTR/Gypsy	rnd-5_family-2715	4687579	4689719	6343	23.6	6.8	2.8		chr01	DNA/CMC-EnSpm	rnd-1_family-255	5059886	5060570	2229	23.9	1.9	1.8
chr01	LTR/Copia	rnd-1_family-19	4689731	4690824	5536	13.9	4.4	4.9		chr01	DNA/CMC-EnSpm	rnd-1_family-4	5064940	5065303	1270	16.5	22.5	1.6
chr01	LTR/Gypsy	rnd-1_family-39	4690828	4691458	3795	17.9	0.2	0		chr01	LTR/Copia	rnd-1_family-10	5065321	5067570	12031	16.3	1.8	2.2
chr01	LTR/Gypsy	rnd-6_family-100	4691459	4691719	578	28	1.1	2.7		chr01	LTR/Copia	rnd-4_family-245	5067766	5067801	260	8.3	0	0
chr01	LTR/Gypsy	rnd-1_family-10	4691814	4692405	1286	23.6	8.6	1.9		chr01	LTR/Gypsy	rnd-1_family-72	5068416	5069754	2540	33.4	3.4	1.4
chr01	LTR/Gypsy	rnd-1_family-27	4692591	4692635	232	18.2	0	2.3		chr01	LTR/Copia	rnd-4_family-245	5072378	5072446	251	23.2	2.9	0
chr01	LTR/Gypsy	rnd-5_family-230	4692603	4692873	297	24.6	10.7	3.8		chr01	LTR/Gypsy	rnd-1_family-2	5072436	5073409	1832	23.8	6.5	2.4
chr01	DNA/MULE-MuDR	rnd-6_family-368	4693917	4694733	2817	13.3	11.4	9.5		chr01	LTR/Gypsy	rnd-1_family-11	5074465	5080443	31414	17.9	1.1	1.1
chr01	DNA/MULE-MuDR	rnd-5_family-19	4694716	4694869	295	13.2	13	11.5		chr01	LTR/Copia	rnd-3_family-17	5081766	5083568	9230	14.3	6.2	3.4
chr01	LTR/Copia	rnd-4_family-65	4698502	4698783	889	19.3	3.9	4.3		chr01	LTR/Gypsy	rnd-5_family-24	5084437	5085804	2275	19.1	8.4	10.9
chr01	LTR/Copia	rnd-5_family-209	4699187	4699393	435	10.3	0.5	30.4		chr01	DNA/PIF-Harbinger	rnd-1_family-210	5087524	5090251	11874	9.5	1.1	0.9
chr01	LTR/Copia	rnd-5_family-209	4699494	4700071	2845	16.5	3.5	2.2		chr01	DNA/PIF-Harbinger	rnd-1_family-261	5090252	5090839	3489	14.2	1	1.5
chr01	DNA/MULE-MuDR	rnd-6_family-368	4700607	4700874	1597	15.3	10.3	7.2		chr01	DNA/PIF-Harbinger	rnd-1_family-377	5091411	5091561	721	10.2	2	2.7
chr01	DNA/MULE-MuDR	rnd-6_family-368	4701106	4701158	1597	15.3	10.3	7.2		chr01	LTR/Copia	rnd-4_family-121	5091544	5092030	539	12.5	12.9	13.9
chr01	DNA/CMC-EnSpm	rnd-1_family-2	4701207	4701821	4286	3.7	15.9	0		chr01	DNA/MULE-MuDR	rnd-3_family-173	5091565	5091579	824	15.6	10.3	13.9
chr01	DNA/MULE-MuDR	rnd-3_family-4	4705891	4705962	239	11.2	16.7	1.2		chr01	LTR/Copia	rnd-6_family-11	5091580	5092332	791	15.6	6.4	16.5
chr01	DNA/PIF-Harbinger	rnd-6_family-590	4708005	4708644	2916	12	1.7	2.4		chr01	LTR/Copia	rnd-6_family-11	5093917	5093937	838	16.5	2.2	4.4
chr01	DNA/PIF-Harbinger	rnd-1_family-241	4708813	4709476	3355	18.1	2.1	0.7		chr01	DNA/CMC-EnSpm	rnd-5_family-2347	5094169	5094199	448	13.3	9.2	0
chr01	DNA/PIF-Harbinger	rnd-1_family-241	4709489	4711433	9021	19.5	1.4	1.6		chr01	DNA/MULE-MuDR	rnd-3_family-173	5097426	5097491	491	33.6	3.7	7
chr01	DNA/CMC-EnSpm	rnd-1_family-81	4713972	4714049	341	19.6	0	8.3		chr01	LTR/Copia	rnd-1_family-6	5098082	5098666	3942	10.3	3.8	0.5
chr01	DNA/CMC-EnSpm	rnd-1_family-81	4715616	4716173	3106	12.2	1	0.6		chr01	LTR/Copia	rnd-3_family-17	5098657	5099566	4166	13.9	4.5	6.7
chr01	DNA/PIF-Harbinger	rnd-5_family-1493	4717017	4717237	388	24.2	10.9	7.3		chr01	LTR/Copia	rnd-1_family-5	5099572	5101253	12634	6.8	0.8	0.5
chr01	DNA/PIF-Harbinger	rnd-5_family-1493	4717578	4717729	388	24.2	10.9	7.3		chr01	LTR/Gypsy	rnd-6_family-711	5101761	5102624	2051	21.4	6.7	4.8
chr01	LTR/Copia	rnd-4_family-65	4719643	4720660	4409	16.1	5.9	2.9		chr01	DNA/hAT-Tag1	rnd-6_family-176	5102775	5102969	698	22.9	1	3.7
chr01	LTR/Copia	rnd-5_family-209	4721829	4727115	16617	16.1	2	0.8		chr01	LTR/Gypsy	rnd-4_family-9	5103210	5103675	1120	22.1	8.8	4.8
chr01	LTR/Copia	rnd-5_family-209	4727117	4728090	6000	11.9	0.2	0.1		chr01	LTR/Gypsy	rnd-4_family-9	5104278	5104806	1861	19.2	2.2	7.6
chr01	LTR/Copia	rnd-5_family-209	4728359	4729094	1504	22.3	9.2	8.5		chr01	LTR/Gypsy	rnd-4_family-9	5104861	5105007	1861	19.2	2.2	7.6
chr01	LTR/Copia	rnd-4_family-65	4729101	4729365	1570	14.8	0.4	0.4		chr01	DNA/MuLE-MuDR	rnd-4_family-1226	5106328	5106381	447	1.8	1.8	0
chr01	LTR/Copia	rnd-1_family-19	4729370	4729818	1591	17	6.2	4.4		chr01	DNA/MuLE-MuDR	rnd-1_family-732	5106382	5106622	1915	6.2	0	0
chr01	LTR/Gypsy	rnd-1_family-0	4731621	4732685	1701	28.5	5.2	6.5		chr01	LTR/Copia	rnd-4_family-121	5107456	5108145	1268	20	17.8	7.4
chr01	LINE/L1	rnd-1_family-103	4740103	4740280	550	17	3.9	7.6		chr01	DNA/MULE-MuDR	rnd-6_family-403	5108082	5108157	226	18.7	2.6	8.3
chr01	LTR/Gypsy	rnd-6_family-91	4741022	4741205	527	30.9	7	9.4		chr01	LTR/Copia	rnd-6_family-426	5114587	5115225	1930	13.3	5.4	1
chr01	LTR/Gypsy	rnd-3_family-30	4742032	4743142	1164	21.6	11.2	10.5		chr01	LTR/Copia	rnd-6_family-426	5115395	5116853	5920	14.4	1.8	0.8
chr01	LTR/Gypsy	rnd-1_family-10	4743137	4743328	551	20	7.3	6.2		chr01	LTR/Copia	rnd-6_family-426	5118322	5118912	3283	12.1	0.4	2.1
chr01	LTR/Gypsy	rnd-1_family-152	4743687	4743785	473	22.4	17	1.9		chr01	LTR/Copia	rnd-6_family-426	5119091	5119911	3816	14.6	2.1	1.3
chr01	LTR/Gypsy	rnd-1_family-10	4743824	4745133	6728	17.5	3.4	0.8		chr01	LTR/Copia	rnd-5_family-1104	5120495	5120754	548	27.6	3.6	3.4
chr01	LTR/Gypsy	rnd-4_family-23	4745454	4746189	2469	24.3	4.9	8.8		chr01	LTR/Copia	rnd-5_family-1104	5120764	5120812	231	16.3	0	0
chr01	LTR/Copia	rnd-5_family-863	4747332	4748932	2277	27.3	5.7	8		chr01	LTR/Copia	rnd-5_family-1104	5121047	5121104	308	12.1	1.7	0
chr01	LTR/Copia	rnd-1_family-234	4749071	4749098	283	22.8	1.1	8.2		chr01	LTR/Copia	rnd-5_family-1104	5123291	5123473	590	26.8	6	0
chr01	LTR/Gypsy	rnd-6_family-2151	4749301	4750434	4996	20.3	1.7	2.3		chr01	LTR/Copia	rnd-1_family-117	5123475	5123627	316	19.7	10.5	7
chr01	LTR/Gypsy	rnd-6_family-2151	4750436	4750481	367	24.4	0	4.1		chr01	LTR/Copia	rnd-6_family-11	5123959	5124866	1696	18.5	7.2	16.1
chr01	LTR/Gypsy	rnd-6_family-2151	4750565	4750959	1515	21	2	5.8		chr01	LTR/Copia	rnd-4_family-121	5124161	5125009	1560	18.7	5.3	18.7
chr01	DNA/CMC-EnSpm	rnd-3_family-188	4751306	4752589	5010	18.7	3	7.3		chr01	LTR/Copia	rnd-4_family-121	5125497	5125702	330	21.3	8.2	10.9
chr01	LTR/Copia	rnd-5_family-863	4752757	4752975	982	22.2	1.4	1.4		chr01	DNA/MuLE-MuDR	rnd-1_family-1	5125500	5125816	306	26	3.1	9
chr01	LTR/Gypsy	rnd-1_family-0	4753824	4754767	5488	15.6	3.2	0.5		chr01	DNA/MULE-MuDR	rnd-1_family-13	5125862	5126071	1673	15.8	4.7	4.6
chr01	LTR/Gypsy	rnd-1_family-810	4755686	4755960	2013	6.5	3.3	0		chr01	DNA/MULE-MuDR	rnd-3_family-173	5128055	5128236	333	24.5	1.1	5.8
chr01	LTR/Gypsy	rnd-4_family-648	4755965	4756527	3220	11.8	2.8	1.8		chr01	LTR/Copia	rnd-4_family-121	5128530	5129333	2470	16.1	9.8	8.7
chr01	LTR/Gypsy	rnd-1_family-751	4756543	4757077	3588	8.3	0.2	0		chr01	DNA	rnd-6_family-433	5134463	5134541	444	20.1	2.1	21.9
chr01	LTR/Gypsy	rnd-5_family-3450	4757894	4758196	286	24.9	10.6	7		chr01	DNA/CMC-EnSpm	rnd-1_family-109	5134542	5134653	459	12.3	0.9	13
chr01	LTR/Copia	rnd-1_family-35	4758555	4760722	4940	16.9	11.8	5.5		chr01	DNA	rnd-6_family-433	5134719	5134847	333	23.4	12.4	0.7
chr01	LTR/Copia	rnd-1_family-169	4761757	4762185	2440	11.2	1.4	0.2		chr01	LTR/Cassandra	rnd-1_family-230	5135985	5136183	415	25.9	3.5	10.8
chr01	DNA/MULE-MuDR	rnd-6_family-368	4762185	4763159	2972	12.9	8	15.8		chr01	DNA/MULE-MuDR	rnd-6_family-403	5138781	5138996	451	19.5	3.7	21.7
chr01	DNA/MULE-MuDR	rnd-4_family-1980	4763048	4763187	551	8.6	13.6	0.6		chr01	DNA/MULE-MuDR	rnd-4_family-640	5147468	5147534	350	15.2	4.5	1.4
chr01	LTR/Copia	rnd-3_family-260	4763161	4763901	4243	12.4	5.4	2		chr01	LTR/Copia	rnd-1_family-38	5148093	5152593	29391	8.3	0.8	0.5
chr01	LTR/Copia	rnd-1_family-11	4763896	4764316	2867	11	0.2	0.7		chr01	LTR/Copia	rnd-1_family-38	5152988	5153084	29391	8.3	0.8	0.5
chr01	LTR/Gypsy	rnd-1_family-10	4764736	4765311	1292	27.6	6.2	2.5		chr01	LTR/Copia	rnd-1_family-128	5153075	5153346	1795	8.8	1	3.2
chr01	LTR/Gypsy	rnd-1_family-10	4765325	4766260	2049	21	4.9	4.5		chr01	LTR/Copia	rnd-1_family-99	5153347	5153556	1316	7.2	15.2	0.4
chr01	LTR/Copia	rnd-3_family-260	4766247	4767644	8083	11.1	0.2	2.4		chr01	DNA/MULE-MuDR	rnd-1_family-575	5156155	5157161	4124	23.3	1.4	3.2
chr01	LTR/Copia	rnd-3_family-260	4767642	4768047	2920	9.4	0.2	0		chr01	DNA/MULE-MuDR	rnd-1_family-561	5157184	5157981	2966	26.8	0.6	0.2
chr01	LTR/Gypsy	rnd-1_family-148	4767896	4768466	2768	14.6	1.4	1.8		chr01	DNA/MuLE-MuDR	rnd-5_family-2209	5158258	5158453	1158	16.3	5.1	0
chr01	DNA/MULE-MuDR	rnd-4_family-306	4768536	4769113	1770	14	8	10.2		chr01	DNA/MULE-MuDR	rnd-1_family-887	5160132	5160211	407	13.2	0	5.3
chr01	DNA/MULE-MuDR	rnd-4_family-306	4769303	4769537	1028	16.5	3.9	1.7		chr01	DNA/MuLE-MuDR	rnd-5_family-2209	5160212	5160476	1343	16.1	7.2	1.4
chr01	DNA/MULE-MuDR	rnd-4_family-1980	4769760	4770063	339	23.2	5.3	9		chr01	DNA/MULE-MuDR	rnd-4_family-259	5160448	5160636	499	18.3	10.9	2.1
chr01	DNA/MULE-MuDR	rnd-3_family-4	4769801	4770605	3517	9.2	14.8	5.7		chr01	LTR/Copia	rnd-6_family-11	5160498	5160673	620	17.2	3.4	4
chr01	DNA/MULE-MuDR	rnd-6_family-368	4770606	4770655	1379	14.2	10.4	4.5		chr01	LTR/Copia	rnd-4_family-121	5160519	5160818	1517	11	4.7	5.7
chr01	DNA/CMC-EnSpm	rnd-1_family-81	4770674	4771340	3264	8.5	2.1	6.7		chr01	DNA/CMC-EnSpm	rnd-5_family-2254	5161415	5161464	421	22.2	0.6	17.2
chr01	DNA/CMC-EnSpm	rnd-1_family-45	4774907	4774994	257	20.1	9.4	8.8		chr01	LTR/Copia	rnd-1_family-5	5162424	5164341	14144	7	1.6	0.5
chr01	DNA/MULE-MuDR	rnd-6_family-368	4775017	4775196	1173	10	11.1	0		chr01	DNA/CMC-EnSpm	rnd-5_family-2254	5164353	5166541	13412	13.6	1.1	1.5
chr01	DNA/MULE-MuDR	rnd-4_family-1980	4775088	4775220	420	20.4	2.3	0.7		chr01	DNA/CMC-EnSpm	rnd-4_family-1921	5166542	5166732	464	25	2.1	3.7
chr01	LTR/Copia	rnd-4_family-65	4775838	4776498	3046	14	4.8	4.7		chr01	DNA/Kolobok-T2	rnd-1_family-263	5166653	5166837	346	21.7	1.1	15.4
chr01	LTR/Gypsy	rnd-6_family-2528	4776499	4780223	27658	9.2	0.3	0.4		chr01	LTR/Copia	rnd-1_family-15	5168966	5170940	12348	5.3	1	3.6
chr01	LTR/Gypsy	rnd-5_family-230	4780245	4781077	5237	8.1	5.2	2.6		chr01	DNA/CMC-EnSpm	rnd-1_family-226	5177876	5178282	2731	12.3	0.7	0.2
chr01	DNA/MuLE-MuDR	rnd-1_family-372	4781076	4781988	3776	20.9	1.3	1.8		chr01	LTR/Copia	rnd-1_family-5	5178289	5180226	14232	7	0.8	0.8
chr01	DNA/MULE-MuDR	rnd-6_family-368	4788108	4788132	304	24.5	3.7	1.8		chr01	DNA/CMC-EnSpm	rnd-4_family-142	5180227	5182035	13435	9.1	0.4	0.4
chr01	DNA/MULE-MuDR	rnd-6_family-368	4788248	4788417	334	19.9	8.2	11.5		chr01	DNA/MULE-MuDR	rnd-6_family-4951	5182446	5182644	291	18.2	30.1	0.8
chr01	DNA/MULE-MuDR	rnd-3_family-4	4788269	4788581	431	17.6	8.6	16.5		chr01	LTR/Copia	rnd-1_family-5	5183424	5185342	14711	5.8	1.2	0.2
chr01	DNA/MULE-MuDR	rnd-6_family-368	4788666	4788819	426	19.6	1.9	10.6		chr01	DNA/hAT-Charlie	rnd-1_family-33	5184561	5185508	6352	8.1	2.6	0.6
chr01	DNA/MULE-MuDR	rnd-4_family-1980	4788690	4788840	443	17.4	2.9	0		chr01	LTR/Gypsy	rnd-5_family-704	5186153	5188399	4719	32.5	2.4	1.6
chr01	DNA/hAT-Ac	rnd-4_family-625	4788804	4788954	250	18.6	5.3	7.4		chr01	DNA/hAT-Tag1	rnd-1_family-80	5188450	5189967	4131	17.4	6.3	0.7
chr01	LTR/Copia	rnd-4_family-427	4789480	4789861	947	18.7	7.1	7.6		chr01	LTR/Gypsy	rnd-5_family-704	5190021	5190854	1640	27.4	2.9	0.5
chr01	LTR/Copia	rnd-3_family-260	4794608	4795064	4924	5.9	7.5	4.9		chr01	LTR/Gypsy	rnd-1_family-142	5191111	5191178	433	14.3	3.3	0
chr01	LTR/Copia	rnd-3_family-260	4795118	4795552	4924	5.9	7.5	4.9		chr01	LTR/Gypsy	rnd-1_family-457	5191179	5191788	2725	12.7	1.8	1.1
chr01	LTR/Copia	rnd-3_family-260	4795586	4795632	229	21.8	0	2.2		chr01	LTR/Gypsy	rnd-1_family-142	5191809	5192236	2289	16.2	0.9	0.5
chr01	DNA/MULE-MuDR	rnd-6_family-368	4795614	4796026	1409	16.5	5.6	9		chr01	LTR/Gypsy	rnd-4_family-1116	5192268	5192370	411	12.5	3.9	7
chr01	DNA/MULE-MuDR	rnd-5_family-3273	4795741	4796037	1445	12.2	3.7	5.8		chr01	LTR/Gypsy	rnd-6_family-501	5192350	5192451	675	5.9	1.4	0.2
chr01	LTR/Copia	rnd-5_family-511	4796027	4796876	6462	7.8	0.1	0		chr01	LTR/Gypsy	rnd-5_family-704	5193810	5195048	4914	23.7	3.2	1.5
chr01	LTR/Copia	rnd-1_family-687	4796902	4797773	5151	12	0.6	3.2		chr01	LTR/Gypsy	rnd-1_family-457	5195894	5196062	572	24.2	0.6	2.4
chr01	LTR/Copia	rnd-1_family-687	4797816	4798043	1291	12.9	0.9	1.3		chr01	LTR/ERV1	rnd-4_family-2542	5198108	5198245	438	12.6	4.3	13.4
chr01	LTR/Copia	rnd-5_family-511	4798047	4798284	751	22.9	2.5	6.5		chr01	LTR/ERV1	rnd-4_family-2542	5198315	5198360	272	8.9	0	2.2
chr01	LTR/Gypsy	rnd-5_family-230	4803257	4804779	7140	14.8	5.8	3.7		chr01	LTR/Copia	rnd-1_family-179	5200658	5201212	3434	12.6	1.2	0.5
chr01	LTR/Gypsy	rnd-5_family-230	4805115	4805130	304	14.4	3	10.6		chr01	DNA/CMC-EnSpm	rnd-5_family-2347	5201213	5203417	15184	8.5	3	0.8
chr01	LTR/Gypsy	rnd-5_family-230	4805141	4805208	259	10.6	1.5	3		chr01	LTR/Copia	rnd-1_family-198	5204824	5205839	5832	15.5	0.8	0.2
chr01	LTR/Gypsy	rnd-5_family-230	4805510	4805583	277	12.5	1.4	2.7		chr01	LTR/Copia	rnd-1_family-69	5205837	5207475	4812	13.7	3.5	0.7
chr01	LTR/Gypsy	rnd-5_family-230	4805710	4806052	1200	12.2	8.4	4.2		chr01	LTR/Copia	rnd-1_family-235	5207488	5207724	949	12.1	40.1	2.2
chr01	DNA/MULE-MuDR	rnd-3_family-4	4805971	4806882	4027	9.8	10.2	4.1		chr01	LTR/Copia	rnd-5_family-702	5207951	5208420	2615	13.9	4.5	1.9
chr01	DNA/MULE-MuDR	rnd-6_family-368	4806242	4807305	3516	10.3	8.6	10.4		chr01	LTR/Copia	rnd-1_family-179	5208753	5209456	4447	12.5	0.6	0.1
chr01	LTR/Gypsy	rnd-1_family-7	4807274	4807547	1075	10.3	7.3	1		chr01	DNA/MuLE-MuDR	rnd-1_family-1	5209697	5209958	269	30.5	7.6	1.1
chr01	LTR/Copia	rnd-1_family-262	4807679	4808076	2061	12.2	0.5	0.5		chr01	DNA/MULE-MuDR	rnd-6_family-4951	5209959	5209975	1003	17.9	0.5	10.2
chr01	LTR/Copia	rnd-1_family-159	4808044	4812339	21259	13.3	0.6	1.2		chr01	LTR/Gypsy	rnd-4_family-223	5212171	5212322	356	24.9	5.3	7.4
chr01	LTR/Gypsy	rnd-6_family-2222	4815042	4815144	345	9.9	0	21.2		chr01	DNA/PIF-Harbinger	rnd-5_family-1630	5213806	5214513	1406	31.2	3	3.3
chr01	DNA/Maverick	rnd-4_family-1585	4815401	4815922	1178	20.5	5.4	10.4		chr01	DNA/PIF-Harbinger	rnd-5_family-1630	5214749	5215846	3826	24.4	3.4	1.4
chr01	DNA/Maverick	rnd-4_family-1585	4815935	4816088	817	13.6	0	0		chr01	DNA/PIF-Harbinger	rnd-1_family-386	5215850	5216010	567	26.7	0	0
chr01	DNA/CMC-EnSpm	rnd-1_family-138	4816426	4818418	14954	5.9	0.7	2		chr01	LTR/Copia	rnd-1_family-15	5217849	5218461	5156	4.6	0	0
chr01	DNA/CMC-EnSpm	rnd-5_family-1523	4819287	4819467	1236	14.9	12.1	14.9		chr01	LTR/Copia	rnd-6_family-1583	5218456	5218805	2012	9.8	3.4	4
chr01	DNA/CMC-EnSpm	rnd-1_family-64	4819468	4819863	2205	8.2	15.2	1.6		chr01	LTR/Gypsy	rnd-1_family-2	5219182	5219298	285	24.3	6	5.1
chr01	DNA/MULE-MuDR	rnd-4_family-306	4820224	4820421	660	17	0.6	10		chr01	LTR/Copia	rnd-6_family-984	5219311	5226086	32606	5.3	0.7	0.8
chr01	DNA/MULE-MuDR	rnd-5_family-3361	4820399	4820484	347	25.5	7.9	7.4		chr01	LTR/Copia	rnd-6_family-1583	5226081	5226137	2007	10.9	3.1	3.7
chr01	DNA/MULE-MuDR	rnd-4_family-306	4820567	4820617	1148	16.9	4.3	19.8		chr01	LTR/Caulimovirus	rnd-1_family-857	5227824	5228166	714	28.8	1.8	1.8
chr01	DNA/MULE-MuDR	rnd-4_family-306	4821197	4821243	1148	16.9	4.3	19.8		chr01	LTR/Caulimovirus	rnd-1_family-554	5228360	5229708	5516	21.2	1.3	0.5
chr01	DNA/MULE-MuDR	rnd-4_family-306	4821200	4821234	1189	20.3	7.3	10.1		chr01	LTR/Caulimovirus	rnd-1_family-917	5230180	5230928	2663	23.1	2.9	2.1
chr01	DNA/MULE-MuDR	rnd-6_family-368	4821235	4821461	420	26.2	1.8	7.4		chr01	LTR/Copia	rnd-1_family-6	5232696	5232848	540	25.7	0	3.4
chr01	DNA/MULE-MuDR	rnd-4_family-306	4821466	4821940	1189	20.3	7.3	10.1		chr01	LTR/Copia	rnd-1_family-128	5233850	5233968	414	17.5	5	4.2
chr01	LTR/Copia	rnd-1_family-249	4823867	4824110	1024	15.3	10.2	1.1		chr01	LINE/L1	rnd-5_family-186	5236640	5236686	245	8.5	0	0
chr01	LTR/Gypsy	rnd-1_family-7	4824524	4824783	642	24.6	4.2	6.3		chr01	LINE/L1	rnd-1_family-471	5242840	5243427	1390	24	2.3	2.5
chr01	LTR/Gypsy	rnd-1_family-7	4824769	4824874	399	20.2	1.9	1.9		chr01	LINE/L1	rnd-5_family-3111	5243440	5244691	3784	18.3	3.6	3.8
chr01	DNA/MULE-MuDR	rnd-6_family-368	4825123	4825185	337	7.9	14.3	0		chr01	LINE/L1	rnd-1_family-911	5244689	5244924	1459	13.1	0.4	0
chr01	DNA/CMC-EnSpm	rnd-1_family-28	4825488	4825768	535	23.9	2.9	12		chr01	LINE/L1	rnd-6_family-93	5246322	5246537	567	24.4	3.7	3.2
chr01	DNA/CMC-EnSpm	rnd-1_family-2	4825532	4825832	1358	15.2	0.3	8.2		chr01	LTR/Cassandra	rnd-6_family-5340	5256129	5256288	666	17	8.8	4.2
chr01	LTR/Gypsy	rnd-1_family-52	4825833	4826151	1523	13.8	2.8	2.2		chr01	LTR/Gypsy	rnd-4_family-38	5256502	5256634	232	20.3	8.3	7.5
chr01	LTR/Gypsy	rnd-5_family-230	4827433	4828407	6218	8.5	4.3	2.3		chr01	LINE/L1	rnd-4_family-668	5258160	5258307	377	22	1.4	7.9
chr01	LTR/Gypsy	rnd-5_family-230	4828401	4828429	237	3.5	0	0		chr01	LINE/L1	rnd-6_family-93	5259640	5259938	979	18.4	1.7	7
chr01	LTR/Gypsy	rnd-3_family-397	4828446	4828563	645	10.5	0.8	1.2		chr01	LINE/L1	rnd-5_family-186	5261569	5262032	1598	20	0.4	2.9
chr01	LTR/Gypsy	rnd-1_family-39	4830355	4830392	298	2.6	0	0		chr01	LINE/L1	rnd-6_family-93	5261573	5262422	1109	24.6	5.8	5.4
chr01	LTR/Gypsy	rnd-5_family-2715	4830388	4831983	13034	3.8	0.5	0.5		chr01	LINE/L1	rnd-4_family-57	5270511	5270826	488	30.1	2.9	3.2
chr01	LTR/Gypsy	rnd-5_family-2715	4831982	4832604	5302	2.9	0.3	0		chr01	LTR/Copia	rnd-1_family-99	5276655	5276764	797	4.5	0	0
chr01	LTR/Gypsy	rnd-5_family-230	4833479	4834331	2962	18.3	8.9	5.2		chr01	LINE/L1	rnd-5_family-306	5278594	5278843	483	27.5	12	1.1
chr01	LTR/Gypsy	rnd-4_family-568	4834410	4835261	668	30.5	8.3	6.6		chr01	LINE/L1	rnd-1_family-714	5278868	5279004	422	23.7	1.5	1.5
chr01	DNA/MULE-MuDR	rnd-3_family-4	4835290	4835458	411	22	5.3	6		chr01	LINE/L1	rnd-3_family-200	5279060	5279602	1070	25.2	5.3	5
chr01	DNA/MULE-MuDR	rnd-4_family-1980	4835294	4835494	331	23	6.5	4.9		chr01	LINE/L1	rnd-4_family-57	5281423	5281738	545	31	1.3	1.9
chr01	DNA/MULE-MuDR	rnd-1_family-441	4835521	4836455	4153	11.2	1.4	5.9		chr01	LINE/L1	rnd-6_family-93	5286405	5287094	1428	24.4	3.9	5
chr01	DNA/MuLE-MuDR	rnd-1_family-5	4836456	4836536	467	23.1	5	10.1		chr01	LTR/Gypsy	rnd-6_family-1127	5291063	5295195	11427	25.1	2.7	1.9
chr01	DNA/MULE-MuDR	rnd-1_family-577	4836243	4837134	5692	7.6	1.3	1.3		chr01	LTR/Gypsy	rnd-1_family-184	5296287	5299916	9335	21.2	0.9	1.3
chr01	DNA/MuLE-MuDR	rnd-1_family-380	4836548	4837526	7684	5.2	0	0.1		chr01	LTR/Gypsy	rnd-4_family-756	5300035	5300552	1182	28.6	0.6	0.8
chr01	DNA/MuLE-MuDR	rnd-1_family-319	4838060	4838614	4129	6.2	0.7	1.8		chr01	LTR/Gypsy	rnd-6_family-1127	5301322	5302093	2039	27.4	1.4	0.4
chr01	DNA/MuLE-MuDR	rnd-4_family-637	4838685	4839900	7110	11.6	0.9	1.3		chr01	LTR/Copia	rnd-6_family-1583	5303312	5303436	335	31.2	0.8	0
chr01	LTR/Gypsy	rnd-5_family-230	4839996	4841026	3175	15.9	5.8	7.2		chr01	LTR/Copia	rnd-5_family-1592	5304958	5305116	420	15.1	18.2	0
chr01	LTR/Gypsy	rnd-1_family-39	4841026	4841073	386	4.2	0	0		chr01	LTR/Copia	rnd-5_family-1592	5305349	5305434	316	19.1	1.2	2.4
chr01	LTR/Gypsy	rnd-5_family-2715	4841098	4842990	14734	6	3.8	0.7		chr01	LTR/Copia	rnd-1_family-715	5305445	5305685	759	12.9	18.3	1.6
chr01	LTR/Gypsy	rnd-5_family-2715	4843025	4843111	14734	6	3.8	0.7		chr01	LTR/Copia	rnd-1_family-15	5306581	5307036	596	23.6	11.2	5.4
chr01	LTR/Gypsy	rnd-5_family-230	4843105	4843215	418	8.5	5.4	4.5		chr01	LTR/Copia	rnd-5_family-1104	5307208	5307391	502	29.4	6	0
chr01	LTR/Copia	rnd-4_family-402	4843216	4845095	8841	13.9	2.7	2.6		chr01	LTR/Gypsy	rnd-5_family-654	5312929	5313132	1109	12.5	2	2
chr01	LTR/Gypsy	rnd-6_family-91	4845115	4845780	2768	23.2	4.3	0.9		chr01	LTR/Gypsy	rnd-6_family-1622	5313586	5313690	445	24.9	14.7	0.5
chr01	LTR/Gypsy	rnd-3_family-200	4845804	4846590	4500	17.8	0.5	0		chr01	LTR/Gypsy	rnd-6_family-1622	5313720	5313803	445	24.9	14.7	0.5
chr01	LTR/Gypsy	rnd-5_family-230	4846602	4847459	2658	15.8	7.4	8.3		chr01	DNA/MULE-MuDR	rnd-1_family-13	5322528	5322803	1547	16.3	2.5	0
chr01	LTR/Gypsy	rnd-5_family-230	4847490	4847677	2620	13.9	7.6	10		chr01	LTR/Copia	rnd-4_family-121	5322691	5322820	559	21.5	2.3	0
chr01	LTR/Gypsy	rnd-1_family-9	4849543	4851886	9203	7.6	1	3.2		chr01	LTR/Copia	rnd-4_family-121	5325062	5325388	433	24	10.7	7.1
chr01	LTR/Gypsy	rnd-1_family-9	4852008	4852134	8684	6.5	0	1.4		chr01	LTR/Copia	rnd-6_family-11	5325190	5325550	610	22.1	16.6	4.7
chr01	DNA/CMC-EnSpm	rnd-1_family-2	4856139	4856152	1022	14.8	13.5	11.8		chr01	LTR/Copia	rnd-5_family-463	5329860	5331904	12751	10.2	0.7	3.8
chr01	DNA/CMC-EnSpm	rnd-1_family-28	4856153	4856996	5839	4.7	0.9	2.9		chr01	DNA/MULE-MuDR	rnd-3_family-173	5332174	5332228	228	21.6	2.4	14.7
chr01	LTR/Gypsy	rnd-1_family-39	4861857	4861927	17275	5.2	4.3	0.6		chr01	LTR/Gypsy	rnd-5_family-24	5332391	5332649	582	15.9	12.7	15
chr01	LTR/Gypsy	rnd-1_family-39	4861972	4865263	17275	5	3.6	0.5		chr01	LTR/Copia	rnd-1_family-38	5337353	5341981	22854	14.3	2.5	1.3
chr01	LTR/Gypsy	rnd-1_family-39	4865264	4871201	47066	5.2	0.4	0.9		chr01	LTR/Copia	rnd-1_family-99	5342189	5342608	3302	4.5	4.3	0
chr01	LTR/Gypsy	rnd-5_family-2715	4871305	4871515	1680	5.2	2.4	0		chr01	LTR/Copia	rnd-1_family-38	5342939	5343704	6330	5.5	0	0
chr01	LTR/Copia	rnd-1_family-35	4873424	4874728	10894	9.2	9.2	4		chr01	LTR/Copia	rnd-1_family-213	5346785	5347690	6633	6.2	1.4	0.7
chr01	LTR/Copia	rnd-1_family-35	4874768	4876951	10894	6.7	4.2	3		chr01	LTR/Copia	rnd-1_family-99	5347694	5347935	2048	1.2	0	0
chr01	LTR/Gypsy	rnd-4_family-375	4876945	4879487	19592	8.3	0.1	0		chr01	LTR/Copia	rnd-5_family-16	5348313	5348343	626	18	5.3	3.4
chr01	LTR/Gypsy	rnd-6_family-270	4879478	4879771	2463	4.1	0.3	0		chr01	LTR/Copia	rnd-5_family-16	5348492	5348514	626	18	5.3	3.4
chr01	LTR/Copia	rnd-1_family-11	4879772	4880042	2318	3.8	0	2.1		chr01	DNA/MULE-MuDR	rnd-5_family-89	5352068	5352686	1522	17.3	4.4	11.8
chr01	LTR/Gypsy	rnd-5_family-2715	4880042	4880494	3495	6.6	0	0		chr01	LTR/Copia	rnd-4_family-121	5352450	5352534	486	23.5	2.4	16.1
chr01	DNA/CMC-EnSpm	rnd-1_family-143	4880492	4881454	4462	18.8	4.6	1.6		chr01	LTR/Gypsy	rnd-1_family-162	5352702	5352982	1375	11.4	1.8	9.6
chr01	LTR/Gypsy	rnd-1_family-0	4881461	4881534	455	9.6	0	1.4		chr01	LTR/Gypsy	rnd-3_family-28	5353553	5353631	456	13.9	0	0
chr01	LTR/Copia	rnd-1_family-76	4881535	4881545	447	15.5	0	1.2		chr01	DNA/MuLE-MuDR	rnd-1_family-845	5364314	5364504	1429	9.4	0	0
chr01	LTR/Gypsy	rnd-6_family-2151	4881657	4883232	7610	17.6	2.4	2.7		chr01	DNA/MuLE-MuDR	rnd-5_family-1633	5364506	5365539	5284	14.5	0.7	0.9
chr01	LTR/Gypsy	rnd-6_family-2151	4883266	4883480	1153	14.6	4.2	1.4		chr01	DNA/MuLE-MuDR	rnd-1_family-732	5365515	5365788	1695	12.5	0	0.4
chr01	DNA/CMC-EnSpm	rnd-1_family-645	4883749	4883887	396	22	2.9	5.2		chr01	DNA/MuLE-MuDR	rnd-4_family-1226	5365772	5366286	3442	11.3	0.4	0
chr01	LTR/Gypsy	rnd-4_family-375	4884027	4884169	740	14.1	0.7	0.7		chr01	LTR/Gypsy	rnd-1_family-32	5367875	5368087	8991	13.3	4.7	4.2
chr01	LTR/Copia	rnd-1_family-142	4885454	4886101	2480	15.2	3.9	7.5		chr01	LTR/Gypsy	rnd-1_family-32	5369066	5369488	8991	13.3	4.7	4.2
chr01	LTR/Copia	rnd-1_family-142	4887622	4887692	380	18.3	0	0		chr01	LTR/Copia	rnd-6_family-11	5372015	5372434	644	16.5	8	6.1
chr01	LTR/Caulimovirus	rnd-1_family-855	4888362	4889547	5314	6.3	1.5	0.2		chr01	LTR/Gypsy	rnd-5_family-2269	5375359	5375749	2118	12.6	3.3	2.5
chr01	LTR/Gypsy	rnd-1_family-116	4892796	4900673	43709	15.7	1.3	0.5		chr01	LTR/Gypsy	rnd-6_family-711	5376149	5376462	415	23.9	8.9	6.5
chr01	LTR/Gypsy	rnd-1_family-108	4900684	4900928	1882	16.9	5.6	1.1		chr01	LTR/Copia	rnd-1_family-205	5376694	5377315	3502	15.3	2.2	3.1
chr01	LTR/Gypsy	rnd-1_family-61	4900929	4904561	24119	13.7	1.4	0.2		chr01	DNA/hAT-Tip100	rnd-5_family-2193	5377399	5377580	671	24.7	0	2.2
chr01	DNA/CMC-EnSpm	rnd-4_family-2200	4904565	4904630	228	24.6	3	1.5		chr01	LTR/Gypsy	rnd-1_family-870	5377595	5377705	259	26.9	3.6	2.7
chr01	DNA/CMC-EnSpm	rnd-4_family-2200	4904795	4904823	558	23	5.6	12.6		chr01	LTR/Gypsy	rnd-6_family-656	5379300	5379503	1408	9.3	1	0
chr01	DNA/CMC-EnSpm	rnd-4_family-2200	4904867	4905334	558	23	5.6	12.6		chr01	LTR/Gypsy	rnd-1_family-62	5379523	5379805	1590	19.1	0.7	0
chr01	LTR/Copia	rnd-1_family-262	4906369	4906935	2430	21	2.7	6.1		chr01	LTR/Gypsy	rnd-1_family-32	5380275	5382399	8581	13.4	2.9	5.7
chr01	LTR/Copia	rnd-1_family-262	4906971	4907134	2430	14.1	11.9	0.3		chr01	LTR/Gypsy	rnd-6_family-958	5382452	5383370	6903	8.1	0.2	0.9
chr01	LTR/Copia	rnd-5_family-209	4907505	4913263	21474	18.2	2.2	1.6		chr01	LTR/Gypsy	rnd-6_family-958	5383348	5384604	8817	11.2	0.8	0.4
chr01	LTR/Copia	rnd-1_family-159	4913264	4913564	1967	9.1	0	2		chr01	LTR/Gypsy	rnd-1_family-49	5384600	5385069	3333	6.3	0.8	2.2
chr01	LTR/Copia	rnd-4_family-427	4913564	4914115	1338	21.2	2.5	13.7		chr01	DNA/CMC-EnSpm	rnd-1_family-4	5385250	5385469	757	17.3	6.8	4.8
chr01	DNA/MULE-MuDR	rnd-6_family-368	4914111	4914730	2259	15.5	4.7	11.3		chr01	DNA/CMC-EnSpm	rnd-1_family-111	5385431	5385487	258	10.7	3.5	1.7
chr01	LTR/Copia	rnd-1_family-283	4914731	4914888	856	15.3	1.9	0.6		chr01	DNA/CMC-EnSpm	rnd-5_family-579	5390346	5392698	5674	26	4	2.8
chr01	LTR/Copia	rnd-5_family-209	4914890	4916080	5261	15.3	5	3.8		chr01	LTR/Copia	rnd-6_family-27	5394767	5394956	699	20.4	0.5	7.3
chr01	LTR/Copia	rnd-1_family-403	4919156	4919247	247	22.2	2.2	11.9		chr01	LTR/Copia	rnd-5_family-1304	5395008	5395078	281	18.2	2.8	7.3
chr01	LTR/Copia	rnd-5_family-7863	4919666	4920065	826	22.8	8.2	8		chr01	LTR/Gypsy	rnd-1_family-57	5398738	5399225	2471	19.9	0.4	0.2
chr01	DNA/CMC-EnSpm	rnd-5_family-1413	4920060	4920330	683	18.3	4.3	3.9		chr01	DNA/CMC-EnSpm	rnd-1_family-4	5399450	5399820	1439	17.1	12	0.1
chr01	DNA/CMC-EnSpm	rnd-1_family-112	4920074	4920602	1155	18	3.1	13.5		chr01	DNA/CMC-EnSpm	rnd-1_family-111	5399678	5399891	973	10.2	2.3	12.9
chr01	DNA/CMC-EnSpm	rnd-5_family-1413	4920615	4920770	733	16	3.2	0		chr01	DNA/CMC-EnSpm	rnd-1_family-416	5404659	5404988	677	26.8	3	4
chr01	LTR/Gypsy	rnd-4_family-568	4922696	4923828	1720	19.6	8.8	5.9		chr01	DNA/CMC-EnSpm	rnd-5_family-579	5405233	5407574	6088	27.6	2.9	1.7
chr01	LTR/Copia	rnd-4_family-576	4930813	4931681	2643	29.3	4.4	1.6		chr01	DNA/CMC-EnSpm	rnd-1_family-4	5409825	5409863	402	20.3	18.5	6.7
chr01	LTR/Gypsy	rnd-1_family-37	4931845	4933824	10067	11.6	2.1	2.6		chr01	DNA/Maverick	rnd-1_family-7	5409864	5410039	455	22.2	0.6	10.6
chr01	LTR/Copia	rnd-1_family-125	4934104	4935176	4199	22.3	3	1.8		chr01	DNA/CMC-EnSpm	rnd-1_family-4	5409869	5410102	453	20.9	6	18.1
chr01	DNA/CMC-EnSpm	rnd-1_family-112	4936882	4936940	2022	10.7	2.4	3.2		chr01	DNA/CMC-EnSpm	rnd-1_family-4	5410040	5410067	402	20.3	18.5	6.7
chr01	DNA/CMC-EnSpm	rnd-1_family-94	4936941	4937202	396	25.5	2.7	6.2		chr01	DNA/CMC-EnSpm	rnd-1_family-109	5411731	5411847	237	25.8	0	17
chr01	DNA/CMC-EnSpm	rnd-1_family-48	4937047	4937345	448	27.5	2.7	6.2		chr01	LTR/Copia	rnd-6_family-426	5412900	5413821	2104	22.3	6.3	6.7
chr01	DNA/CMC-EnSpm	rnd-1_family-112	4937354	4937514	2022	10.7	2.4	3.2		chr01	LTR/Copia	rnd-1_family-69	5413817	5416769	15362	16.3	1.1	1.2
chr01	DNA/CMC-EnSpm	rnd-5_family-1413	4941073	4941587	1830	14.1	3.9	5.6		chr01	LTR/Copia	rnd-1_family-342	5416842	5418727	6125	15.3	1.2	3.1
chr01	DNA/CMC-EnSpm	rnd-1_family-48	4944004	4944417	1132	19	2.4	12.5		chr01	LTR/Copia	rnd-1_family-205	5418948	5419704	1577	20.1	9.3	6.7
chr01	LTR/Copia	rnd-1_family-113	4944437	4944624	945	19.1	0.5	0		chr01	DNA/Maverick	rnd-1_family-389	5422952	5423386	3280	10.1	0.2	0
chr01	LTR/Copia	rnd-4_family-294	4944623	4944885	1441	14.1	4.9	0.4		chr01	DNA/CMC-EnSpm	rnd-6_family-1520	5423387	5423419	625	24.6	10.3	7.2
chr01	DNA/CMC-EnSpm	rnd-1_family-20	4945149	4945191	261	13.9	2.3	0		chr01	DNA/CMC-EnSpm	rnd-6_family-1520	5423550	5423804	625	24.6	10.3	7.2
chr01	DNA/CMC-EnSpm	rnd-1_family-236	4946941	4948519	3522	24.6	4.5	4		chr01	LTR/Gypsy	rnd-1_family-92	5424636	5425376	4743	6.6	1.9	0.5
chr01	DNA/PiggyBac	rnd-6_family-282	4948523	4948595	396	15.1	0	0		chr01	LTR/Gypsy	rnd-6_family-1622	5429043	5429363	1928	12.3	0.3	0.9
chr01	DNA/CMC-EnSpm	rnd-6_family-1175	4948684	4948770	565	9.3	6.9	1.1		chr01	LTR/Gypsy	rnd-6_family-1622	5429387	5429624	1031	13.1	6.5	2.7
chr01	DNA/CMC-EnSpm	rnd-1_family-236	4948765	4949449	2839	20.4	1	0.7		chr01	LTR/Copia	rnd-1_family-328	5429903	5430129	560	21	6.4	7.6
chr01	DNA/CMC-EnSpm	rnd-1_family-376	4949446	4951170	5929	13.4	2.6	0.4		chr01	LTR/Copia	rnd-1_family-214	5430835	5431083	1391	11.7	0	3.8
chr01	DNA/CMC-EnSpm	rnd-1_family-777	4951242	4952737	8960	10.5	0.4	1.8		chr01	DNA/CMC-EnSpm	rnd-1_family-720	5432428	5432723	229	21.7	15.9	4.9
chr01	DNA/CMC-EnSpm	rnd-1_family-28	4953833	4954185	1538	13.1	19.3	0.5		chr01	DNA/CMC-EnSpm	rnd-1_family-435	5433216	5433482	937	22.9	1.1	0.4
chr01	LTR/Copia	rnd-4_family-294	4954200	4956449	13421	15.1	1.2	1		chr01	LTR/Copia	rnd-1_family-8	5434270	5434421	664	24.3	2	0
chr01	LTR/Copia	rnd-1_family-15	4956645	4956680	257	11.1	0	0		chr01	LTR/Copia	rnd-3_family-88	5434662	5434955	882	16.1	3.4	11.4
chr01	LTR/Gypsy	rnd-4_family-14	4957281	4958632	2372	32.9	3.8	1.7		chr01	LTR/Copia	rnd-6_family-1583	5436283	5438941	13004	12.9	3.9	3.1
chr01	LTR/Copia	rnd-5_family-863	4959430	4959552	330	25	2.4	2.4		chr01	LTR/Copia	rnd-6_family-984	5438937	5439115	1123	16.8	0.6	0
chr01	LTR/Copia	rnd-5_family-863	4959634	4959812	709	20.4	4.5	1.6		chr01	LTR/Gypsy	rnd-6_family-1622	5439293	5441374	11598	16.3	2.6	1
chr01	LTR/Gypsy	rnd-1_family-10	4961321	4962287	1974	23.2	7.2	3.4		chr01	LTR/Gypsy	rnd-3_family-29	5442123	5442684	1364	15.3	19.4	2.6
chr01	LTR/Gypsy	rnd-1_family-212	4962636	4962762	354	29.8	6.3	2.3		chr01	LTR/Gypsy	rnd-5_family-24	5444466	5444822	299	27.6	8.5	10.4
chr01	DNA/MULE-MuDR	rnd-5_family-19	4963196	4963253	251	14.9	1.7	7.3		chr01	LTR/Gypsy	rnd-5_family-24	5445021	5445483	1080	19.2	5.7	6.8
chr01	DNA/MULE-MuDR	rnd-5_family-19	4963340	4963472	494	15.8	6.4	0.7		chr01	LTR/Gypsy	rnd-1_family-30	5445797	5446050	1759	7.1	0.4	0.4
chr01	LTR/Gypsy	rnd-5_family-16	4963457	4969321	29970	19.2	1.1	1.5		chr01	LTR/Gypsy	rnd-1_family-136	5446060	5448157	13565	14.6	1.1	0.1
chr01	LTR/Gypsy	rnd-1_family-212	4969456	4970046	683	29.6	5.5	6.8		chr01	LTR/Gypsy	rnd-1_family-388	5448202	5448698	3523	12.1	0	0
chr01	DNA/MULE-MuDR	rnd-5_family-19	4970414	4970550	451	16.9	6.2	1.3		chr01	DNA/MuLE-MuDR	rnd-1_family-74	5448685	5449238	3548	9.9	6.6	1.7
chr01	LTR/Copia	rnd-1_family-41	4970637	4970762	488	20.9	0	8.6		chr01	LTR/Copia	rnd-5_family-16	5449239	5452818	26756	8	0.8	0.4
chr01	LTR/Copia	rnd-4_family-294	4970849	4972417	10612	9.1	3.6	1.7		chr01	DNA/CMC-EnSpm	rnd-5_family-2347	5452819	5453665	7140	3.5	0.1	0
chr01	DNA/PIF-Harbinger	rnd-1_family-505	4972660	4972733	708	23.1	11.4	2.7		chr01	LTR/Copia	rnd-4_family-63	5455961	5456915	6792	10.4	0.5	0.3
chr01	LTR	rnd-1_family-463	4972734	4972931	932	15.9	3	1.5		chr01	LTR/Copia	rnd-1_family-99	5456919	5457155	1565	6.4	3.4	1.2
chr01	LTR/Gypsy	rnd-5_family-230	4973858	4974684	2147	20.7	7.4	6.4		chr01	DNA/MuLE-MuDR	rnd-1_family-74	5457152	5457823	3566	13.2	1.9	5.5
chr01	LTR/Copia	rnd-4_family-402	4974661	4974712	285	11.5	3.9	0		chr01	DNA/MULE-MuDR	rnd-1_family-193	5457824	5458017	3409	17.4	3.3	6.9
chr01	LTR/Gypsy	rnd-4_family-375	4974959	4975878	5439	8.7	2.7	2.5		chr01	DNA/MULE-MuDR	rnd-1_family-195	5459000	5460282	3937	14.7	7.6	4.8
chr01	DNA/PIF-Harbinger	rnd-6_family-590	4976382	4979115	18129	11	2.4	0.5		chr01	DNA/MULE-MuDR	rnd-1_family-163	5460086	5460806	2525	17.3	5.8	1.4
chr01	DNA/PIF-Harbinger	rnd-1_family-241	4979104	4979706	3722	13.2	1	1.2		chr01	DNA/MULE-MuDR	rnd-1_family-163	5460847	5461248	1544	17.1	3.5	11.2
chr01	LTR/Gypsy	rnd-4_family-1498	4980275	4980423	636	11.1	2.7	3.4		chr01	DNA/MuLE-MuDR	rnd-1_family-324	5461218	5462272	6631	14.3	0.4	0.9
chr01	DNA/MULE-MuDR	rnd-4_family-306	4980429	4980982	1284	15.2	14.9	7.2		chr01	DNA/MULE-MuDR	rnd-1_family-29	5462228	5462383	304	18.9	6.1	4.8
chr01	DNA/PIF-Harbinger	rnd-1_family-838	4981011	4981273	1724	5.6	1.1	1.4		chr01	DNA/MuLE-MuDR	rnd-1_family-324	5462391	5462832	1060	18.8	7.4	5.7
chr01	DNA/MULE-MuDR	rnd-6_family-368	4982533	4982748	977	15.9	1	4.3		chr01	DNA/MULE-MuDR	rnd-1_family-459	5462740	5462939	468	24.1	6.5	4.4
chr01	DNA/CMC-EnSpm	rnd-1_family-143	4982749	4985127	20231	2.1	0.2	0.1		chr01	DNA/MULE-MuDR	rnd-5_family-901	5462877	5463338	2865	10.1	0.2	3.1
chr01	DNA/MULE-MuDR	rnd-6_family-368	4985558	4985778	645	13.6	4.1	13.3		chr01	DNA/MULE-MuDR	rnd-5_family-901	5463463	5463896	2564	8.2	8.3	4.2
chr01	DNA/CMC-EnSpm	rnd-6_family-980	4987314	4988102	2084	24.6	9.2	4.9		chr01	DNA/MULE-MuDR	rnd-5_family-901	5463888	5464952	5353	10.7	1.4	4.5
chr01	LTR/Gypsy	rnd-4_family-132	4988170	4988233	317	14.5	0	3.2		chr01	DNA/MULE-MuDR	rnd-5_family-901	5465031	5465052	2248	17.2	3.5	8.8
chr01	LTR/Gypsy	rnd-1_family-0	4988616	4989209	4004	10.3	3.9	0.3		chr01	DNA/MULE-MuDR	rnd-1_family-455	5465080	5465204	705	10.4	16.8	0
chr01	LTR/Copia	rnd-1_family-19	4989200	4990109	3917	14.9	4	7.6		chr01	DNA/MULE-MuDR	rnd-5_family-901	5465246	5465694	2248	17.2	3.5	8.8
chr01	LTR/Copia	rnd-1_family-22	4990115	4991796	12736	6.6	0.7	0.5		chr01	LTR/Gypsy	rnd-3_family-31	5465834	5466626	1732	18.4	11.5	7.4
chr01	LTR/Gypsy	rnd-1_family-46	4993523	4993795	736	21.5	1.8	4.8		chr01	LTR/Gypsy	rnd-5_family-24	5466644	5468135	7952	15.2	3.9	4.9
chr01	LINE/L1	rnd-1_family-103	4993745	4993756	395	19	7.5	10.7		chr01	LTR/Gypsy	rnd-5_family-24	5468178	5468358	7952	15.2	3.9	4.9
chr01	DNA/MULE-MuDR	rnd-5_family-19	4993757	4993873	685	15.5	0.8	0.8		chr01	DNA/MULE-MuDR	rnd-1_family-408	5468668	5469168	2634	10.6	0.8	1.9
chr01	LINE/L1	rnd-1_family-103	4993874	4993985	395	19	7.5	10.7		chr01	LTR/Gypsy	rnd-6_family-874	5469241	5469318	374	14.3	1.3	1.3
chr01	LTR/Gypsy	rnd-5_family-230	4993878	4994218	811	23.4	5	3.5		chr01	DNA/CMC-EnSpm	rnd-4_family-1921	5472364	5473053	2808	13.9	5.7	4.3
chr01	LTR/Gypsy	rnd-3_family-397	4994830	4995349	1602	19.1	2.2	12.2		chr01	DNA/MULE-MuDR	rnd-1_family-455	5473114	5473215	582	11.8	6.9	0
chr01	LTR/Gypsy	rnd-3_family-397	4995404	4995550	1602	19.1	2.2	12.2		chr01	DNA/MULE-MuDR	rnd-1_family-600	5473216	5473305	737	15.8	9.8	0
chr01	LTR/Copia	rnd-1_family-381	4996018	4996395	1532	9.9	9	6.7		chr01	DNA/MULE-MuDR	rnd-1_family-41	5473372	5473420	232	27.2	1.9	11.7
chr01	DNA/MuLE-MuDR	rnd-5_family-2018	4996871	4996925	413	7.1	1.8	0		chr01	DNA/MULE-MuDR	rnd-1_family-408	5473421	5473766	1297	12.7	1.2	1.4
chr01	DNA/MuLE-MuDR	rnd-1_family-795	4996926	4997085	1308	5	0	0		chr01	DNA/MULE-MuDR	rnd-5_family-901	5473830	5473951	932	5.7	2.5	0
chr01	LTR/Copia	rnd-1_family-381	4997164	4997264	612	8.9	7.9	0		chr01	DNA/MULE-MuDR	rnd-5_family-901	5473952	5474025	324	14.1	6.2	3.6
chr01	LTR/Gypsy	rnd-5_family-230	4997715	4997999	580	20.6	9.1	4.4		chr01	DNA/MULE-MuDR	rnd-5_family-901	5474186	5474413	1100	14.7	10.5	1.2
chr01	DNA/MULE-MuDR	rnd-6_family-368	4997903	4998718	1608	14.5	17.8	6.5		chr01	DNA/MULE-MuDR	rnd-1_family-408	5474490	5474556	317	9.2	11.9	2.7
chr01	LTR/Gypsy	rnd-3_family-397	4998755	4998934	234	22.7	9.4	2.1		chr01	DNA/MULE-MuDR	rnd-5_family-901	5474725	5474758	455	18.5	13.9	11.2
chr01	LTR/Copia	rnd-4_family-427	5005126	5005764	1471	19.4	7.4	3.5		chr01	DNA/MULE-MuDR	rnd-1_family-600	5474765	5474874	1942	13.9	4.6	2
chr01	LTR/Copia	rnd-1_family-159	5005933	5007384	4758	14.6	3.2	1.4		chr01	DNA/MULE-MuDR	rnd-1_family-455	5474875	5475007	637	15.2	5.3	0.7
chr01	LTR/Copia	rnd-5_family-209	5008067	5008655	2369	19.5	3.7	1.5		chr01	DNA/MULE-MuDR	rnd-1_family-600	5475008	5475253	1942	13.9	4.6	2
chr01	LTR/Copia	rnd-4_family-427	5008926	5009654	1729	21.1	5	4.1		chr01	DNA/MULE-MuDR	rnd-5_family-901	5475696	5476230	2787	11.3	5.9	4.4
chr01	DNA/MULE-MuDR	rnd-6_family-368	5013701	5014713	2436	16.5	6.6	12.1		chr01	DNA/MULE-MuDR	rnd-1_family-455	5476110	5476255	977	10.3	0	0
chr01	DNA/MULE-MuDR	rnd-6_family-368	5014608	5014736	292	15.9	5.7	1.5		chr01	DNA/MuLE-MuDR	rnd-1_family-1	5476397	5476724	383	29.1	3.4	5.6
chr01	DNA/MULE-MuDR	rnd-4_family-1980	5014916	5015807	2392	17.8	8.6	9.2		chr01	DNA/MULE-MuDR	rnd-1_family-600	5476398	5476508	2046	14.3	1.6	1.7
chr01	DNA/MULE-MuDR	rnd-6_family-368	5019342	5020162	1954	17.9	17.8	4.7		chr01	DNA/MULE-MuDR	rnd-1_family-455	5476509	5476648	783	15.1	0	0.7
chr01	LTR/Gypsy	rnd-1_family-0	5022221	5022367	473	25.2	1.4	2.8		chr01	DNA/MULE-MuDR	rnd-1_family-600	5476649	5476892	2046	14.3	1.6	1.7
chr01	LTR/Gypsy	rnd-4_family-14	5025128	5025355	748	26.4	3.1	2.2		chr01	DNA/MULE-MuDR	rnd-1_family-600	5476893	5476955	474	7.9	0	0
chr01	DNA/CMC-EnSpm	rnd-1_family-143	5025356	5025410	725	27.4	2.1	5.9		chr01	LTR/Gypsy	rnd-3_family-31	5477387	5479675	5043	19.7	8.9	8.8
chr01	LTR/Gypsy	rnd-5_family-2715	5025370	5025481	441	13.3	0.9	13		chr01	DNA/CMC-EnSpm	rnd-5_family-579	5479637	5479698	280	17.7	0	8.8
chr01	LTR/Cassandra	rnd-6_family-3314	5026766	5027195	456	29.6	4.4	11.1		chr01	DNA/MULE-MuDR	rnd-5_family-901	5479678	5479884	494	24.2	9.9	4.1
chr01	DNA/CMC-EnSpm	rnd-6_family-980	5028140	5028329	544	17.4	6.3	6.3		chr01	DNA/MULE-MuDR	rnd-1_family-459	5479885	5480084	318	19.4	13	7.1
chr01	LTR/Cassandra	rnd-4_family-434	5028674	5028760	265	29	0	4.8		chr01	DNA/MULE-MuDR	rnd-5_family-901	5480085	5480108	494	24.2	9.9	4.1
chr01	DNA/MULE-MuDR	rnd-5_family-3361	5029277	5029341	492	22.6	5.2	11		chr01	LTR/Gypsy	rnd-3_family-377	5480111	5480517	1166	25.4	3	4.2
chr01	DNA/MULE-MuDR	rnd-5_family-3273	5029422	5029767	603	20.9	3.8	16.9		chr01	LTR/Gypsy	rnd-1_family-50	5480852	5481503	5107	5.1	0.5	0.6
chr01	DNA/MULE-MuDR	rnd-5_family-3361	5029768	5029833	492	22.6	5.2	11		chr01	LTR/Copia	rnd-6_family-11	5481523	5482190	1447	20.8	14.1	4.2
chr01	LTR/Gypsy	rnd-4_family-568	5029869	5030386	957	17.4	7.5	10.3		chr01	LTR/Copia	rnd-4_family-121	5482478	5482570	238	26.1	7.5	1
chr01	LTR/Gypsy	rnd-4_family-568	5030558	5031247	1910	20.2	11.2	3.6		chr01	DNA/MULE-MuDR	rnd-1_family-408	5482556	5482682	282	21.3	1.9	5.3
chr01	DNA/MULE-MuDR	rnd-5_family-3361	5032279	5032423	407	19.4	0.7	7.3		chr01	DNA/MULE-MuDR	rnd-1_family-13	5482571	5482658	490	18.6	2.7	5
chr01	DNA/Maverick	rnd-4_family-1585	5035546	5035766	246	21.7	13.6	6.4		chr01	DNA/MULE-MuDR	rnd-1_family-13	5482627	5482967	1410	19.2	2	2.4
chr01	LTR/Copia	rnd-1_family-69	5038768	5043810	39757	6.4	1.1	0.7		chr01	LTR/Copia	rnd-6_family-11	5482968	5482995	497	21.7	1.8	5.6
chr01	LTR/Copia	rnd-6_family-4	5043886	5043964	445	16.5	0	0		chr01	LTR/Gypsy	rnd-1_family-30	5483468	5484546	4948	18.7	6.2	9.1
chr01	DNA	rnd-6_family-958	5043901	5044029	840	9.4	1.6	0.8		chr01	LTR/Gypsy	rnd-1_family-30	5485706	5485808	4948	18.7	6.2	9.1
chr01	DNA	rnd-6_family-958	5044030	5044157	902	9.4	0.8	0.8		chr01	DNA/MULE-MuDR	rnd-4_family-259	5485860	5486051	545	14.5	3.6	3.1
chr01	LTR/Copia	rnd-6_family-4	5044158	5044170	792	14.8	2.1	1.4		chr01	DNA	rnd-6_family-433	5486661	5486850	1543	5.3	0.5	0
chr01	DNA/MuLE-MuDR	rnd-5_family-376	5047226	5047998	5225	10.9	0.3	0.5		chr01	LTR/Gypsy	rnd-1_family-2	5487354	5488904	1936	24.8	8.2	4
chr01	DNA/MuLE-MuDR	rnd-1_family-539	5048053	5048726	1168	27.7	2.6	2.8		chr01	DNA/CMC-EnSpm	rnd-5_family-579	5488865	5488935	277	17.1	0	9.2
chr01	LTR/Gypsy	rnd-6_family-2151	5049302	5050881	7978	17.2	4.3	2.4		chr01	LTR/Gypsy	rnd-1_family-72	5490212	5490660	792	32.9	1.1	3.9
chr01	DNA/MuLE-MuDR	rnd-1_family-868	5050954	5051014	265	22.9	0	0		chr01	LTR/Copia	rnd-4_family-63	5491195	5491248	253	25.9	0	0
chr01	DNA/MULE-MuDR	rnd-4_family-306	5051276	5051634	1449	11.7	5.1	5.9		chr01	DNA/CMC-EnSpm	rnd-5_family-6587	5491271	5491369	251	25.2	7.1	3.9
chr01	DNA/CMC-EnSpm	rnd-3_family-188	5052209	5052409	1446	19.2	3.5	6.5		chr01	DNA/CMC-EnSpm	rnd-6_family-15	5492136	5492670	1974	23.9	2.1	1.5
chr01	DNA/CMC-EnSpm	rnd-3_family-188	5052444	5052698	1446	19.2	3.5	6.5		chr01	LTR/Gypsy	rnd-4_family-9	5492981	5494456	9999	8	1.2	2.8
chr01	LTR/Copia	rnd-1_family-22	5052708	5054627	14264	7.2	1.4	0.4		chr01	LTR/Copia	rnd-6_family-11	5494458	5495150	2267	13.2	7.5	12.4
chr01	DNA/CMC-EnSpm	rnd-6_family-1026	5054639	5056830	14505	12.9	1.5	0.3		chr01	LTR/Gypsy	rnd-1_family-142	5495356	5495470	739	7.1	0.9	1.8
chr01	DNA/CMC-EnSpm	rnd-1_family-48	5056848	5056942	434	23.7	0.4	20.4		chr01	DNA/CMC-EnSpm	rnd-6_family-15	5495456	5495578	311	28.9	0	1.6
chr01	DNA/CMC-EnSpm	rnd-5_family-1413	5056943	5057105	434	20.8	4.9	2.4		chr01	DNA/MULE-MuDR	rnd-3_family-173	5498044	5498695	2026	13.2	13.3	9.3
chr01	DNA/CMC-EnSpm	rnd-1_family-48	5057106	5057123	434	23.7	0.4	20.4		chr01	LTR/Copia	rnd-6_family-11	5498576	5498870	1108	14.3	6.1	2.6
chr01	DNA/CMC-EnSpm	rnd-1_family-465	5057405	5057507	374	24	0	3		chr01	LTR/Gypsy	rnd-3_family-377	5501033	5501251	1435	8.8	0.5	1.4
chr01	LTR/Copia	rnd-1_family-35	5059252	5061075	13931	4.1	1.8	1.1		chr01	DNA/CMC-EnSpm	rnd-5_family-579	5501212	5501256	264	13.3	6.7	0
chr01	DNA/hAT-Ac	rnd-5_family-3408	5062789	5063041	1164	14.9	3.2	4.4		chr01	LTR/Copia	rnd-1_family-422	5501411	5501484	286	15.8	1.4	5.6
chr01	DNA/hAT-Ac	rnd-1_family-443	5063181	5065601	16091	8.6	0.7	0.3		chr01	LTR/Copia	rnd-1_family-422	5501511	5501697	623	29.4	0	1.6
chr01	DNA/hAT-Ac	rnd-1_family-609	5065647	5065686	242	12.5	0	0		chr01	LTR/Copia	rnd-1_family-422	5501702	5501760	305	20.3	1.7	0
chr01	DNA/hAT-Ac	rnd-4_family-625	5066563	5066750	1154	10.4	1.1	3.3		chr01	LTR/Copia	rnd-1_family-338	5501787	5501898	365	12	3.6	10.5
chr01	DNA/CMC-EnSpm	rnd-3_family-188	5067175	5067581	2809	11.8	0.5	0.5		chr01	LTR/Copia	rnd-1_family-338	5501878	5502066	420	24	4.9	3.2
chr01	LTR/Copia	rnd-1_family-22	5067586	5069525	14133	7.2	0.7	0.8		chr01	LTR/Copia	rnd-1_family-117	5502109	5505757	14246	16.9	2	0.7
chr01	DNA/CMC-EnSpm	rnd-3_family-188	5069526	5071334	13703	8.3	0.4	0.4		chr01	DNA/hAT-Tag1	rnd-4_family-97	5507546	5507625	268	26.6	10	1.1
chr01	LTR/Copia	rnd-5_family-863	5071306	5071384	245	16.8	3.8	9.3		chr01	DNA/hAT-Tag1	rnd-4_family-97	5507797	5507893	258	20.7	4.1	5.2
chr01	LTR/Gypsy	rnd-1_family-212	5072379	5072671	662	28.6	1.7	3.5		chr01	LTR/Gypsy	rnd-4_family-756	5509049	5509210	292	24.6	3.1	7
chr01	LTR/Copia	rnd-1_family-22	5072723	5074641	14765	6	1.1	0.3		chr01	LTR/Gypsy	rnd-1_family-152	5509303	5510299	3292	18.8	0.6	0.6
chr01	DNA/MULE-MuDR	rnd-1_family-58	5073932	5074807	6032	8.2	1.1	0.9		chr01	LTR/Gypsy	rnd-1_family-184	5510283	5510430	616	20.9	0.7	0
chr01	LTR/Gypsy	rnd-1_family-39	5075452	5077694	4415	33.5	2.9	2		chr01	LTR/Gypsy	rnd-4_family-756	5510426	5510648	328	23.8	2.7	9.6
chr01	LTR/Gypsy	rnd-5_family-2714	5079326	5080154	3312	21.6	3.2	0.7		chr01	LINE/L1	rnd-5_family-186	5514245	5514437	394	24.3	3.6	4.2
chr01	LTR/Gypsy	rnd-6_family-2151	5080157	5080408	1360	16.9	1.6	1.2		chr01	LINE/L1	rnd-6_family-93	5515302	5515634	804	23.6	4.8	4.5
chr01	LTR/Gypsy	rnd-1_family-7	5080412	5080500	439	14.6	2.2	0		chr01	LTR/Copia	rnd-4_family-964	5516812	5517948	2650	20.3	10.4	2.3
chr01	LTR/Gypsy	rnd-1_family-7	5080482	5081529	7771	6.4	0.7	0.7		chr01	LTR/Copia	rnd-1_family-464	5518526	5518720	873	20.6	3.1	0.5
chr01	LTR/Gypsy	rnd-3_family-397	5081538	5081658	789	4.2	0.1	2.1		chr01	DNA/MULE-MuDR	rnd-6_family-78	5519201	5519423	663	17.8	3.6	9.5
chr01	LTR/Gypsy	rnd-3_family-397	5081643	5081740	657	7.7	0	1		chr01	DNA/MULE-MuDR	rnd-6_family-78	5519408	5520254	2120	17.8	3.8	4.9
chr01	LTR/Gypsy	rnd-6_family-2151	5081763	5083049	6873	14.3	1.2	5.2		chr01	LTR/Copia	rnd-3_family-88	5520755	5521403	1772	15	4	12.9
chr01	LTR/Gypsy	rnd-5_family-2714	5083103	5084611	5249	22.9	4.6	0.4		chr01	LTR/Copia	rnd-6_family-11	5521281	5521366	837	21.4	6.2	9
chr01	LTR/Gypsy	rnd-5_family-1818	5084587	5084636	245	16	4	0		chr01	DNA/MULE-MuDR	rnd-4_family-259	5521367	5521406	248	28.9	4.4	7.9
chr01	LTR/Copia	rnd-5_family-863	5084836	5085079	581	26.9	2.5	8.7		chr01	LTR/Copia	rnd-4_family-121	5521613	5522062	1623	16.1	8.2	4.5
chr01	LTR/Gypsy	rnd-1_family-7	5085187	5085355	519	27.1	0	1.8		chr01	LTR/Copia	rnd-6_family-11	5521615	5521901	837	21.4	6.2	9
chr01	DNA/Kolobok-T2	rnd-4_family-837	5088365	5088762	1400	16.2	11.6	2.3		chr01	DNA/MULE-MuDR	rnd-6_family-403	5522068	5522198	454	21.1	3	2.3
chr01	DNA/Maverick	rnd-4_family-1585	5088672	5088872	322	21	14.4	2.7		chr01	DNA/MULE-MuDR	rnd-1_family-13	5522083	5522517	1098	20.6	11.1	3.5
chr01	DNA/Kolobok-T2	rnd-4_family-837	5088740	5088923	398	21.8	1.1	12.7		chr01	DNA/MULE-MuDR	rnd-1_family-13	5522585	5522624	1098	20.6	11.1	3.5
chr01	LTR/Copia	rnd-4_family-427	5089874	5089951	447	5.1	15.4	0		chr01	LTR/Copia	rnd-3_family-88	5523006	5523381	2147	10.4	1.9	0
chr01	LTR/Copia	rnd-4_family-427	5089951	5090506	3187	13.2	1.1	1.6		chr01	LTR/Gypsy	rnd-3_family-377	5523577	5523746	1069	9	2.4	1.8
chr01	LTR/Gypsy	rnd-5_family-2715	5090507	5092733	17855	4.5	4	0.4		chr01	LTR/Gypsy	rnd-3_family-377	5526116	5526276	937	5.8	3.7	3.1
chr01	LTR/Gypsy	rnd-5_family-2715	5092803	5092874	17855	4.5	4	0.4		chr01	LTR/Copia	rnd-3_family-222	5526309	5526362	261	14.8	9.3	0
chr01	LTR/Copia	rnd-5_family-209	5092873	5093733	5664	11.5	0.5	0		chr01	LTR/Copia	rnd-1_family-128	5526874	5526934	399	11.5	0	0
chr01	LTR/Copia	rnd-4_family-427	5093724	5094731	4821	19	1.9	0.9		chr01	LTR/Copia	rnd-1_family-128	5526940	5527005	403	16.7	0	0
chr01	LTR/Copia	rnd-1_family-159	5094737	5096370	4150	16	3.6	0.5		chr01	DNA/hAT-Ac	rnd-5_family-1868	5527703	5527958	231	19.9	18.8	3.8
chr01	LTR/Copia	rnd-1_family-324	5096384	5096540	897	13.8	0	3.3		chr01	LTR/Gypsy	rnd-6_family-501	5533570	5534790	9479	4.3	1.6	0.5
chr01	LTR/Copia	rnd-5_family-209	5096847	5097280	1576	20.7	6.7	1.1		chr01	DNA/MuLE-MuDR	rnd-5_family-409	5535625	5535825	738	16.4	8.5	2.8
chr01	LTR/Copia	rnd-1_family-262	5097648	5098352	4282	12.8	0.7	1.1		chr01	LTR/Gypsy	rnd-1_family-9	5536433	5536630	1183	11.8	1	1.5
chr01	DNA/MuLE-MuDR	rnd-1_family-5	5098598	5098854	292	31.2	7.4	1.5		chr01	DNA/MULE-MuDR	rnd-1_family-406	5540107	5540389	304	21.1	15.1	6.3
chr01	DNA/MULE-MuDR	rnd-4_family-306	5098855	5098875	382	23.9	5.2	3.2		chr01	DNA/MULE-MuDR	rnd-1_family-13	5540146	5540197	861	14.2	1.8	4.5
chr01	DNA/MULE-MuDR	rnd-4_family-306	5100175	5100854	2185	15.9	8.8	6.6		chr01	DNA/MuLE-MuDR	rnd-1_family-1	5540234	5540572	397	26.3	1.5	15.8
chr01	DNA/MULE-MuDR	rnd-6_family-368	5100855	5101024	1643	18	16.2	6.7		chr01	DNA/MuLE-MuDR	rnd-1_family-1	5540339	5540364	356	25.4	2.4	5.6
chr01	DNA/MULE-MuDR	rnd-4_family-346	5101044	5101231	425	24.7	8	5.2		chr01	DNA/MULE-MuDR	rnd-1_family-13	5540365	5540451	861	14.2	1.8	4.5
chr01	DNA/PIF-Harbinger	rnd-6_family-53	5102387	5103439	1630	28.4	4.6	2.6		chr01	DNA/MULE-MuDR	rnd-1_family-13	5540423	5540751	1880	13	3	1.8
chr01	DNA/PIF-Harbinger	rnd-6_family-53	5103642	5104739	4024	24.1	3.6	2.1		chr01	LTR/Copia	rnd-6_family-11	5540686	5540805	337	19.5	1.7	6.1
chr01	DNA/PIF-Harbinger	rnd-1_family-371	5104743	5104907	532	27.9	0	0		chr01	DNA/MULE-MuDR	rnd-1_family-13	5541210	5541622	653	20.9	3.1	8.2
chr01	LTR/Caulimovirus	rnd-5_family-4087	5106134	5106743	1698	24.8	5.1	0.6		chr01	DNA/MULE-MuDR	rnd-1_family-71	5541217	5541877	572	24.8	6	7.8
chr01	LTR/Copia	rnd-1_family-35	5106742	5107354	5198	4.1	0	0		chr01	DNA/MULE-MuDR	rnd-1_family-13	5541878	5541917	1336	17.6	3.5	0.4
chr01	LTR/Copia	rnd-1_family-35	5107349	5108190	5355	8.5	2.9	4.1		chr01	DNA/hAT-Tag1	rnd-1_family-80	5555277	5556399	3106	23.2	4.9	3.8
chr01	LTR/Copia	rnd-3_family-260	5108170	5114966	45941	6.9	1	1.2		chr01	LTR/Copia	rnd-1_family-8	5556767	5557270	2211	15.6	1.1	0.8
chr01	LTR/Copia	rnd-5_family-1982	5114973	5115323	2399	8.3	0.8	0.8		chr01	LTR/Copia	rnd-3_family-17	5557280	5557438	621	17.4	1.3	2.5
chr01	LTR/Caulimovirus	rnd-5_family-865	5115324	5116538	8520	10.9	0.2	0.1		chr01	LTR/Copia	rnd-3_family-17	5557453	5557656	1019	14.3	2.6	1.5
chr01	LTR/Caulimovirus	rnd-1_family-647	5116712	5117054	620	30.3	2	1.7		chr01	DNA/hAT-Tip100	rnd-5_family-2193	5562741	5562922	862	16.4	0.6	2.8
chr01	LTR/Caulimovirus	rnd-1_family-743	5117248	5118593	3692	26.2	1	0.3		chr01	DNA/hAT-Tip100	rnd-5_family-2193	5563108	5563325	1185	7.4	7.8	0.4
chr01	LTR/Caulimovirus	rnd-1_family-811	5119120	5119686	951	26.9	3.7	3		chr01	DNA/hAT-Tip100	rnd-1_family-748	5563429	5563635	1197	5.5	1.1	2.1
chr01	LTR/Gypsy	rnd-1_family-0	5121577	5121729	540	25.7	0	3.4		chr01	LTR/Gypsy	rnd-4_family-38	5564262	5564413	304	17.5	3.3	9.8
chr01	LTR	rnd-1_family-204	5122731	5122849	495	14	5	4.2		chr01	LTR/Gypsy	rnd-1_family-136	5567445	5571264	10744	23.8	2.5	2.7
chr01	LINE/L1	rnd-5_family-1851	5125916	5126057	685	10.4	6.3	4.9		chr01	LTR/Gypsy	rnd-1_family-388	5571408	5573741	10838	22.9	0.6	0.6
chr01	LINE/L1	rnd-3_family-273	5131713	5132438	759	31.2	2.2	3.3		chr01	LTR/Gypsy	rnd-1_family-322	5573746	5574737	6204	15.2	0	0
chr01	LINE/L1	rnd-4_family-2149	5132916	5134065	5961	15.1	5.3	1.6		chr01	DNA/CMC-EnSpm	rnd-5_family-177	5580138	5580251	762	4.4	3.5	0
chr01	DNA	rnd-6_family-958	5136381	5136461	239	19.5	2.5	5.1		chr01	LTR/Gypsy	rnd-1_family-162	5580891	5581147	1973	6.6	0.8	0
chr01	DNA/CMC-EnSpm	rnd-1_family-64	5140176	5140380	280	24.5	4.9	14.4		chr01	LTR/Gypsy	rnd-1_family-9	5581907	5582437	3508	10.6	1.5	0.6
chr01	DNA/CMC-EnSpm	rnd-5_family-1523	5140673	5141062	727	21.2	5.6	14.6		chr01	LTR/Gypsy	rnd-3_family-28	5584596	5584678	416	15.8	1.2	1.2
chr01	LTR/Cassandra	rnd-1_family-273	5144609	5144764	651	19.4	7.7	4.3		chr01	LTR/Gypsy	rnd-6_family-1622	5586062	5586272	441	23.1	0.9	13.9
chr01	LINE/L1	rnd-6_family-2507	5152136	5152709	854	26.6	2.4	10.3		chr01	DNA/MULE-MuDR	rnd-4_family-259	5586640	5586836	662	18.7	7.1	5
chr01	LINE/L1	rnd-4_family-99	5152720	5152989	800	24.1	2.6	1.8		chr01	LTR/Gypsy	rnd-1_family-92	5597496	5597591	345	27.1	0	0
chr01	LTR/Copia	rnd-6_family-169	5157756	5157773	326	18.9	2.7	8		chr01	LTR/Copia	rnd-6_family-11	5597699	5598863	4736	11.9	5.5	11.9
chr01	LTR/Copia	rnd-6_family-169	5157926	5157939	326	18.9	2.7	8		chr01	LTR/Gypsy	rnd-1_family-90	5599746	5599802	331	8.8	10.5	0
chr01	LTR/Copia	rnd-6_family-169	5159034	5159287	467	22.2	9.4	6.1		chr01	DNA/CMC-EnSpm	rnd-6_family-15	5605770	5606461	1295	21.9	16.3	8.1
chr01	LINE/L1	rnd-5_family-1512	5159942	5160228	1355	18.1	0	3.6		chr01	DNA/CMC-EnSpm	rnd-4_family-142	5606850	5607080	5886	11.1	9.7	3
chr01	LINE/L1	rnd-5_family-1512	5160388	5162125	12279	9.4	2	0.1		chr01	DNA/CMC-EnSpm	rnd-4_family-142	5607294	5608098	5886	11.1	9.7	3
chr01	LINE/L1	rnd-5_family-1512	5162123	5162412	1809	10.4	5.9	0.7		chr01	DNA/CMC-EnSpm	rnd-5_family-2254	5609188	5609614	1180	23.8	2.3	7.6
chr01	LTR/Copia	rnd-3_family-75	5162417	5167807	47074	1.7	0.5	0.4		chr01	LTR/Cassandra	rnd-1_family-230	5609965	5610184	848	20.3	6.7	0.5
chr01	LINE/L1	rnd-5_family-1512	5167802	5167960	1190	7.5	0.6	0		chr01	LTR/Copia	rnd-4_family-121	5612485	5612586	402	19.9	5.7	16.2
chr01	LINE/L1	rnd-5_family-1512	5168829	5169257	2348	15	3.5	2.1		chr01	DNA/MULE-MuDR	rnd-4_family-259	5612587	5612792	446	17.1	1.9	20.7
chr01	LINE/L1	rnd-6_family-1430	5169870	5170645	2656	19.5	6.1	3.4		chr01	LTR/Copia	rnd-4_family-121	5612793	5612837	402	19.9	5.7	16.2
chr01	LINE/L1	rnd-5_family-972	5170642	5170919	732	26.6	2.5	2.5		chr01	LTR/Copia	rnd-1_family-214	5615099	5615256	257	28.3	0.6	6
chr01	LINE/L1	rnd-6_family-1063	5170971	5171535	690	30.3	5.1	6.6		chr01	LTR/Copia	rnd-1_family-214	5615277	5615381	283	19.2	4.8	5.8
chr01	LINE/L1	rnd-5_family-1512	5172123	5173446	8751	11.5	0.7	0.8		chr01	DNA/CMC-EnSpm	rnd-5_family-690	5619267	5619864	2039	13.1	6.6	7.2
chr01	DNA	rnd-6_family-958	5175678	5175768	298	19.8	1.1	5.8		chr01	LTR/Copia	rnd-1_family-5	5625518	5627454	14691	5.7	0.9	0.8
chr01	LTR/Copia	rnd-6_family-169	5175769	5175796	292	16.4	5.9	7.7		chr01	DNA/MULE-MuDR	rnd-6_family-403	5632053	5632216	694	15	0.5	12.9
chr01	LINE/L1	rnd-5_family-563	5176332	5176873	396	26.5	6.8	13.1		chr01	DNA/Academ-1	rnd-6_family-2899	5632348	5632503	415	25.5	1.3	12.1
chr01	LINE/L1	rnd-6_family-2507	5177456	5178115	1293	22	6.3	6.4		chr01	DNA/MULE-MuDR	rnd-5_family-2910	5634263	5634415	247	24.7	4.6	7.4
chr01	LTR/Gypsy	rnd-5_family-389	5178358	5178898	2561	22.2	1.9	0		chr01	RC/Helitron	rnd-5_family-2580	5635968	5636129	1304	4.3	0	0
chr01	LINE/L1	rnd-6_family-2507	5181623	5181701	226	20.8	3.8	2.5		chr01	DNA/CMC-EnSpm	rnd-1_family-4	5638855	5638919	1056	8.2	24.9	3.5
chr01	LTR/Gypsy	rnd-1_family-137	5182123	5186211	12555	22.1	2.3	1.5		chr01	DNA/Maverick	rnd-1_family-7	5638920	5639087	1052	7	0	7
chr01	LTR/Gypsy	rnd-6_family-100	5186629	5190958	12285	26.8	1.3	1.6		chr01	LTR/Gypsy	rnd-1_family-92	5639353	5639403	389	7.8	0	0
chr01	LTR/ERV1	rnd-5_family-4871	5191725	5191765	236	17.1	0	0		chr01	LTR/Gypsy	rnd-1_family-92	5639398	5639773	2881	8	0	0
chr01	LTR/Gypsy	rnd-6_family-100	5191768	5192589	1752	29.3	1.8	2.3		chr01	LTR/Gypsy	rnd-1_family-92	5639768	5640136	2264	6.6	0.6	1
chr01	LTR/Copia	rnd-3_family-260	5193757	5193875	322	29.7	1.7	0.8		chr01	LTR/Copia	rnd-1_family-466	5641154	5641468	1543	8.4	7	5.6
chr01	DNA/CMC-EnSpm	rnd-1_family-179	5194831	5194912	500	13.4	1.2	0		chr01	LTR/Copia	rnd-1_family-516	5641472	5642148	2365	14.8	1.4	4
chr01	LTR/Copia	rnd-1_family-687	5195968	5196120	748	8.6	24.8	1.6		chr01	LTR/Copia	rnd-1_family-488	5642149	5642296	590	23.9	0	0
chr01	LTR/Copia	rnd-6_family-1496	5197016	5197471	599	20.3	6.5	10.8		chr01	LTR/Copia	rnd-1_family-331	5642403	5643869	4712	12.5	1.7	0.6
chr01	LTR/Caulimovirus	rnd-5_family-865	5197992	5200456	13513	14.7	1	0.5		chr01	LTR/Copia	rnd-1_family-466	5643870	5644291	2401	8.9	4.7	5.4
chr01	LTR/Caulimovirus	rnd-5_family-4087	5201028	5201152	350	18.1	5.6	7.3		chr01	LTR/Gypsy	rnd-1_family-729	5646326	5646510	1203	14.1	0	0
chr01	LTR/Gypsy	rnd-4_family-108	5203364	5203567	931	16	3.4	1.9		chr01	LTR/Copia	rnd-4_family-245	5647626	5647719	541	11.7	4.3	0
chr01	LTR/Gypsy	rnd-6_family-2528	5203873	5203916	258	15.9	0	0		chr01	LTR/Gypsy	rnd-1_family-729	5649697	5649880	1172	15.8	0.5	0
chr01	LTR/Gypsy	rnd-1_family-148	5204108	5204223	450	20.1	0.9	5.4		chr01	LTR/Gypsy	rnd-5_family-634	5653045	5653188	403	23.6	6.2	2.7
chr01	DNA/MULE-MuDR	rnd-4_family-1980	5212720	5212891	494	13.6	1.2	14.5		chr01	LTR/Gypsy	rnd-5_family-634	5654936	5655425	461	32.3	8.7	2.8
chr01	DNA/MULE-MuDR	rnd-1_family-67	5212948	5213241	1295	15.6	2.1	0.9		chr01	LTR/Gypsy	rnd-5_family-634	5655697	5655795	245	20.8	1	7.5
chr01	DNA/MULE-MuDR	rnd-5_family-3273	5215482	5215610	310	22.8	12.4	1.4		chr01	LTR/Gypsy	rnd-1_family-220	5657549	5657656	447	27.8	4.2	4.6
chr01	DNA/MULE-MuDR	rnd-6_family-368	5215501	5215836	589	21.1	2.7	21.1		chr01	DNA/hAT-Tag1	rnd-1_family-80	5659320	5659525	1134	18.1	1	0.5
chr01	DNA/MULE-MuDR	rnd-6_family-368	5215610	5215970	480	20.4	3	20		chr01	DNA/CMC-EnSpm	rnd-1_family-720	5662815	5663177	1701	10.7	6.1	4.3
chr01	LTR/Copia	rnd-4_family-402	5220282	5222332	10897	12.1	1.4	7.1		chr01	DNA/CMC-EnSpm	rnd-1_family-435	5663402	5663722	1927	8.6	0	6.3
chr01	DNA/MULE-MuDR	rnd-6_family-368	5222819	5222853	274	5.7	0	0		chr01	DNA/hAT-Tag1	rnd-1_family-80	5663723	5664985	7356	13.9	3.2	0.8
chr01	DNA/MULE-MuDR	rnd-3_family-4	5223389	5223556	291	25.9	7.7	1.1		chr01	LTR/Gypsy	rnd-4_family-171	5665023	5665099	342	15.6	0	0
chr01	LTR/Copia	rnd-1_family-69	5227774	5232367	25017	17.7	2.2	1.2		chr01	DNA/CMC-EnSpm	rnd-4_family-142	5666751	5667007	787	29.9	0.8	1.2
chr01	LTR/Copia	rnd-3_family-75	5232576	5237988	46110	2.9	0.5	0.6		chr01	DNA/CMC-EnSpm	rnd-1_family-312	5667039	5667981	4040	20.1	1.1	0.5
chr01	LTR/Copia	rnd-3_family-75	5238146	5238527	645	27.7	5	11.1		chr01	DNA/CMC-EnSpm	rnd-6_family-15	5667981	5668766	2881	18.7	6.6	1.6
chr01	DNA/hAT-Ac	rnd-6_family-101	5239438	5239494	244	26.3	0	0		chr01	DNA/CMC-EnSpm	rnd-6_family-1520	5668921	5669115	457	28.7	9	9
chr01	DNA/MULE-MuDR	rnd-4_family-1980	5242121	5242304	318	21.5	6.5	6.5		chr01	DNA/CMC-EnSpm	rnd-6_family-1520	5669160	5669574	457	28	11.9	6.8
chr01	LTR/Copia	rnd-4_family-402	5242305	5242341	291	22.6	7.5	4.3		chr01	DNA/CMC-EnSpm	rnd-6_family-1520	5669707	5669855	260	22.7	14.8	5.6
chr01	DNA/MULE-MuDR	rnd-5_family-3361	5242457	5242525	232	19.1	7.2	1.4		chr01	LTR/Gypsy	rnd-4_family-297	5670037	5670486	2508	18.4	0	1.1
chr01	DNA/MULE-MuDR	rnd-6_family-368	5242470	5242633	277	17.2	6.7	15		chr01	LTR/Gypsy	rnd-4_family-297	5670471	5671147	3632	19.9	0.7	0
chr01	LTR/Gypsy	rnd-1_family-116	5242750	5243410	2436	18.2	4.7	10		chr01	LTR/Gypsy	rnd-1_family-666	5671371	5671850	2195	19.6	1.5	1.2
chr01	LTR/Gypsy	rnd-4_family-12	5243601	5244417	9030	16.9	11.6	4.6		chr01	DNA/hAT-Tag1	rnd-1_family-80	5673066	5674623	8198	15.7	4.3	0.8
chr01	LTR/Gypsy	rnd-4_family-12	5244606	5251186	43938	6.3	3.3	0.7		chr01	DNA/hAT-Tag1	rnd-6_family-176	5674625	5674642	468	24.1	0.7	4.5
chr01	LTR/Gypsy	rnd-4_family-12	5251242	5251707	43938	7.1	3.7	0.8		chr01	LTR/Gypsy	rnd-4_family-1116	5677727	5681980	23709	13.4	2	0.9
chr01	LTR/Gypsy	rnd-4_family-12	5251917	5253436	43938	4.5	2.7	0.4		chr01	LTR/Gypsy	rnd-1_family-30	5681981	5682407	3368	3.5	0	0.5
chr01	DNA/MuLE-MuDR	rnd-1_family-782	5255393	5256628	9092	7.5	0.4	0.2		chr01	LTR/Gypsy	rnd-4_family-9	5683656	5684383	4193	7.4	6.6	1
chr01	DNA/MULE-MuDR	rnd-6_family-476	5256632	5258438	6934	7.8	6.1	0.9		chr01	LTR/Gypsy	rnd-4_family-9	5684382	5684506	851	6.5	0	0.8
chr01	DNA/MULE-MuDR	rnd-6_family-476	5258484	5259208	5149	5.8	5.4	0.8		chr01	DNA/hAT-Charlie	rnd-1_family-85	5684891	5685227	1330	10.6	22.6	2.2
chr01	DNA/MULE-MuDR	rnd-1_family-377	5259209	5259367	289	30.8	1.9	1.2		chr01	LTR/Gypsy	rnd-4_family-9	5685235	5685539	1691	12.8	4.3	0.3
chr01	DNA/MuLE-MuDR	rnd-1_family-384	5259587	5259889	814	24.1	3.3	1.3		chr01	LTR/Gypsy	rnd-4_family-1116	5686362	5687847	10467	12	0.1	0.1
chr01	DNA/MuLE-MuDR	rnd-1_family-795	5259939	5260102	1186	8	0	0.6		chr01	LTR/Gypsy	rnd-4_family-1116	5687847	5688811	1902	17.5	13.3	6.1
chr01	DNA/MULE-MuDR	rnd-1_family-740	5259994	5260235	1892	6.2	0	0		chr01	LTR/Gypsy	rnd-1_family-118	5691722	5691825	319	12.6	1.6	3.5
chr01	DNA/MuLE-MuDR	rnd-5_family-2018	5260237	5260630	2910	8.6	0	0		chr01	LTR/Gypsy	rnd-1_family-9	5695945	5696238	1339	16.3	1.7	1.4
chr01	LTR/Gypsy	rnd-1_family-37	5262142	5264426	9291	13.8	2.4	5.3		chr01	LTR/Copia	rnd-4_family-121	5696927	5697056	301	21	7	10.3
chr01	DNA/MULE-MuDR	rnd-6_family-368	5264853	5265662	2502	15.4	4.5	12.3		chr01	LTR/Copia	rnd-4_family-121	5696974	5697264	842	18.6	4.1	9.4
chr01	DNA/MULE-MuDR	rnd-3_family-4	5264902	5265759	1809	19.2	11	7.8		chr01	LTR/Copia	rnd-6_family-426	5697274	5697310	242	5.4	0	0
chr01	DNA/MULE-MuDR	rnd-4_family-306	5266422	5267149	2216	17.1	6.3	9.3		chr01	LTR/Copia	rnd-6_family-426	5700895	5704095	15452	17.4	0.5	0.8
chr01	DNA/MULE-MuDR	rnd-3_family-4	5267062	5267266	757	17	6.3	5.3		chr01	LTR/Gypsy	rnd-1_family-717	5704101	5704482	1367	23.4	0.5	2.7
chr01	LTR/Copia	rnd-1_family-11	5267273	5267481	474	17.8	9.1	0.4		chr01	LTR/Gypsy	rnd-1_family-115	5708737	5709111	2880	8.5	0	0
chr01	LTR/Gypsy	rnd-1_family-517	5268593	5268679	613	9.2	0	0		chr01	LTR/Gypsy	rnd-1_family-115	5709107	5710428	10232	7.5	0.1	0.1
chr01	LTR/Copia	rnd-5_family-863	5268736	5270401	6019	21.2	5	3.1		chr01	DNA/CMC-EnSpm	rnd-5_family-2347	5709874	5710584	5414	7.5	2	0
chr01	LTR/Gypsy	rnd-4_family-289	5271324	5271508	328	26.3	4.9	14.3		chr01	DNA/CMC-EnSpm	rnd-1_family-109	5710596	5710627	264	3.1	0	0
chr01	LTR/Copia	rnd-5_family-209	5271521	5271611	291	7.8	0	15.2		chr01	LTR/Copia	rnd-1_family-44	5714902	5717925	16754	15.7	0.8	1.1
chr01	LTR/Copia	rnd-1_family-283	5271668	5272357	3575	14.7	2	3.2		chr01	LTR/Copia	rnd-1_family-28	5718115	5719210	8754	4.4	0.3	0.4
chr01	LTR/Gypsy	rnd-4_family-132	5272646	5272747	300	25.2	2.9	2.9		chr01	DNA/CMC-EnSpm	rnd-1_family-109	5719836	5720965	8153	7.1	0.8	1.4
chr01	LTR/Copia	rnd-1_family-159	5273113	5273952	6048	8.3	0.6	0.1		chr01	LTR/Gypsy	rnd-6_family-1208	5721005	5721055	283	9.8	5.9	0
chr01	LTR/Gypsy	rnd-5_family-16	5274565	5274847	1451	21.9	0.7	0		chr01	LTR/Gypsy	rnd-1_family-11	5726812	5726836	8020	9.4	0.6	0.9
chr01	LTR/Gypsy	rnd-6_family-2151	5274846	5275316	2319	15.3	3.6	1.5		chr01	LTR/Gypsy	rnd-1_family-11	5726922	5728879	11251	7.3	1.6	0.6
chr01	LTR/Gypsy	rnd-6_family-91	5275379	5278392	7749	13.5	2.4	3.1		chr01	LTR/Gypsy	rnd-1_family-11	5728929	5729602	11251	7.4	4.9	0.2
chr01	LTR/Gypsy	rnd-6_family-91	5278360	5279611	9361	9.4	0.5	0		chr01	LTR/Gypsy	rnd-4_family-7	5731091	5732056	8066	4.1	0	0
chr01	LTR/Gypsy	rnd-1_family-37	5279607	5280076	3274	8.3	0.4	2.2		chr01	DNA/MULE-MuDR	rnd-1_family-71	5736461	5736873	1590	16.9	11.6	0.9
chr01	DNA/CMC-EnSpm	rnd-1_family-81	5280430	5280476	773	16.6	7.1	3.6		chr01	DNA/MuLE-MuDR	rnd-1_family-479	5737334	5738647	10000	5	2.2	0.5
chr01	DNA/CMC-EnSpm	rnd-1_family-777	5281552	5283712	15989	7.1	1.3	0.7		chr01	DNA/MULE-MuDR	rnd-1_family-41	5738661	5739613	6230	7.5	0	3.5
chr01	DNA/CMC-EnSpm	rnd-1_family-376	5283785	5287997	12249	16.7	3	1.7		chr01	DNA/MULE-MuDR	rnd-6_family-4951	5739459	5739506	298	23.7	9.2	8.7
chr01	LTR/Copia	rnd-4_family-440	5289774	5289963	738	16.2	0.5	9.1		chr01	DNA/MULE-MuDR	rnd-6_family-4951	5739640	5739675	298	23.7	9.2	8.7
chr01	LTR/Gypsy	rnd-6_family-2151	5292793	5293735	5081	13.9	4.3	4.7		chr01	DNA/MULE-MuDR	rnd-1_family-406	5739878	5740503	4212	8.5	3	0.2
chr01	LTR/Gypsy	rnd-5_family-16	5293745	5294232	2165	26.6	0.2	0		chr01	DNA/MULE-MuDR	rnd-1_family-459	5740504	5740737	1928	17.1	5.9	2.2
chr01	DNA/CMC-EnSpm	rnd-1_family-28	5294457	5294851	2257	8.5	1.2	3.2		chr01	DNA/MuLE-MuDR	rnd-1_family-324	5740519	5741327	4069	8.7	4	6.4
chr01	DNA/CMC-EnSpm	rnd-1_family-28	5294571	5294917	897	17.6	7.2	11.4		chr01	DNA/CMC-EnSpm	rnd-5_family-579	5741319	5741367	229	22.9	0	2.1
chr01	DNA/CMC-EnSpm	rnd-1_family-777	5295686	5297866	18183	2.7	0.3	0.6		chr01	LTR/Gypsy	rnd-1_family-32	5741368	5741405	7082	14.6	4.7	3.7
chr01	DNA/CMC-EnSpm	rnd-1_family-376	5297927	5299104	9090	5	0.9	0.2		chr01	LTR/Gypsy	rnd-1_family-32	5742632	5743107	7082	14.6	4.7	3.7
chr01	DNA/CMC-EnSpm	rnd-1_family-236	5299083	5302030	8741	22.4	3.7	3		chr01	DNA/MuLE-MuDR	rnd-1_family-276	5743601	5743644	283	11.4	0	0
chr01	DNA/CMC-EnSpm	rnd-1_family-26	5303881	5304233	1424	15.8	0.8	6.6		chr01	DNA/MuLE-MuDR	rnd-1_family-276	5743625	5744376	4915	12.1	0.9	0.7
chr01	LTR/Copia	rnd-5_family-209	5307061	5307937	3077	18.6	6.5	4.1		chr01	LTR/Gypsy	rnd-1_family-23	5744546	5745687	4459	12.6	0.5	3.6
chr01	LTR/Copia	rnd-5_family-209	5307932	5310861	15755	16.8	1.1	0.5		chr01	LTR/Gypsy	rnd-1_family-11	5745682	5748234	8770	12.4	1.7	1.4
chr01	LTR/Copia	rnd-1_family-196	5310897	5312786	11825	11.8	0.2	0.8		chr01	LTR/Gypsy	rnd-6_family-874	5748310	5748770	1417	22.3	10.7	7.5
chr01	LTR/Copia	rnd-5_family-209	5313406	5313792	1492	17.7	3.2	2.3		chr01	LTR/Gypsy	rnd-6_family-874	5748826	5749100	1417	22.3	10.7	7.5
chr01	DNA/MULE-MuDR	rnd-5_family-2357	5315945	5316146	501	25.1	1	9.1		chr01	DNA/CMC-EnSpm	rnd-5_family-2066	5749320	5749443	629	4.3	0	6
chr01	LTR/Gypsy	rnd-1_family-148	5318724	5319525	6232	5	2	0.5		chr01	DNA/CMC-EnSpm	rnd-5_family-2066	5750753	5751897	5708	10.6	6	6.4
chr01	DNA/CMC-EnSpm	rnd-1_family-309	5319843	5320120	1051	21.6	2.5	3.6		chr01	DNA/CMC-EnSpm	rnd-5_family-2066	5752083	5752149	490	4.5	0	0
chr01	LTR/Gypsy	rnd-6_family-2528	5323540	5323610	312	21.4	5.6	1.4		chr01	DNA/CMC-EnSpm	rnd-1_family-237	5752150	5753079	4905	11	3.4	0.3
chr01	LTR/Gypsy	rnd-1_family-157	5323598	5323760	1031	11.4	1.2	3.1		chr01	DNA/CMC-EnSpm	rnd-1_family-317	5753438	5753742	820	22.8	6.9	3.8
chr01	LTR/Copia	rnd-5_family-329	5324091	5324306	445	30	1.4	4.3		chr01	DNA/Kolobok-T2	rnd-1_family-263	5754247	5754453	545	14.1	2.4	14.6
chr01	LTR/Copia	rnd-1_family-249	5324981	5325229	1325	12.1	0.4	3.3		chr01	DNA/CMC-EnSpm	rnd-4_family-1921	5754353	5754541	450	26	1.1	2.1
chr01	DNA/CMC-EnSpm	rnd-1_family-569	5327339	5327627	950	25	1	1.7		chr01	DNA/MULE-MuDR	rnd-1_family-163	5754539	5755449	4594	8.3	1.3	1.1
chr01	LTR/Copia	rnd-1_family-15	5328415	5328566	680	23.7	2	0		chr01	DNA/MULE-MuDR	rnd-1_family-309	5755226	5755983	5615	5.4	2.1	0.3
chr01	LTR/Copia	rnd-3_family-260	5328807	5329120	665	17.2	3.5	18.6		chr01	DNA/MULE-MuDR	rnd-1_family-195	5756618	5756894	1903	6.1	0.9	0.9
chr01	DNA/MULE-MuDR	rnd-4_family-306	5329276	5329301	1956	16.5	3.5	16.7		chr01	DNA/MULE-MuDR	rnd-1_family-41	5756895	5756990	340	26.3	2	11.9
chr01	DNA/MULE-MuDR	rnd-4_family-306	5329344	5330133	1956	16.5	3.5	16.7		chr01	DNA/CMC-EnSpm	rnd-1_family-109	5760848	5762710	14169	6.5	0.9	0.6
chr01	DNA/MULE-MuDR	rnd-6_family-368	5330150	5330337	501	20.1	0.5	15.2		chr01	DNA/CMC-EnSpm	rnd-1_family-4	5766803	5767353	4718	6.7	1	2.7
chr01	DNA/MULE-MuDR	rnd-6_family-368	5330427	5330805	1346	18.6	2.1	10.9		chr01	DNA/MuLE-MuDR	rnd-1_family-74	5767507	5769362	13981	4.7	1.9	1.9
chr01	DNA/MULE-MuDR	rnd-6_family-368	5330805	5330888	315	16	0	10.5		chr01	DNA/MULE-MuDR	rnd-1_family-168	5769366	5769528	3579	9.3	1.8	5.7
chr01	DNA/MULE-MuDR	rnd-4_family-1980	5330818	5330916	366	16.1	1.3	0.9		chr01	DNA/MuLE-MuDR	rnd-1_family-1	5769529	5769863	512	23.1	6.5	3.2
chr01	LTR/Copia	rnd-3_family-260	5330895	5333085	13260	12.5	4.7	0.9		chr01	DNA/MULE-MuDR	rnd-1_family-168	5769864	5770343	3579	9.3	1.8	5.7
chr01	LTR/Copia	rnd-1_family-11	5333074	5333259	1138	16.7	0.5	0		chr01	LTR/Gypsy	rnd-1_family-11	5770346	5771767	11162	7.4	0.8	0
chr01	LTR/Gypsy	rnd-6_family-2528	5333433	5335518	13929	13.1	1.6	0.2		chr01	LTR/Copia	rnd-6_family-1583	5771791	5773161	7918	10.8	1	1.2
chr01	LTR/Gypsy	rnd-3_family-397	5335518	5335917	417	19.1	14.6	2.2		chr01	LTR/Gypsy	rnd-1_family-39	5774516	5774889	1604	14.8	4.8	0.8
chr01	LTR/Gypsy	rnd-4_family-568	5335977	5336220	363	26.6	8.6	4.3		chr01	LTR/Copia	rnd-3_family-88	5775716	5775772	1531	16.1	10.2	8.4
chr01	LTR/Gypsy	rnd-4_family-568	5336335	5336389	308	18.4	9.8	2.3		chr01	LTR/Copia	rnd-3_family-88	5775803	5776272	1531	16.1	10.2	8.4
chr01	LTR/Gypsy	rnd-4_family-568	5336609	5337605	3963	19.6	3.5	2.3		chr01	LTR/Copia	rnd-1_family-6	5776273	5777322	7839	8.7	0.3	0.4
chr01	LTR/Gypsy	rnd-4_family-23	5338791	5339104	299	29.9	4.8	11.5		chr01	DNA/Maverick	rnd-1_family-7	5780049	5780142	252	26.1	3.2	2.1
chr01	LTR/Gypsy	rnd-1_family-46	5339228	5339493	1527	16	2.2	3.2		chr01	LTR/Copia	rnd-1_family-8	5783283	5783966	2532	21.4	2.3	5.6
chr01	DNA/MULE-MuDR	rnd-5_family-19	5339494	5339611	734	12.8	0.8	0.8		chr01	LTR/Gypsy	rnd-1_family-2	5783968	5784487	1696	20.6	5.6	4.8
chr01	LTR/Gypsy	rnd-1_family-46	5339612	5339880	1527	16	2.2	3.2		chr01	LTR/Copia	rnd-1_family-5	5784488	5786420	13779	6.9	1.9	1.6
[truncated: 198,463+ more rows]
