# Supplementary material for: Comparative genomics of muskmelon reveals a potential role for retrotransposons in the modification of gene expression
Source: Commun Biol. 2020 Aug 13;3:432. doi: 10.1038/s42003-020-01172-0 (PMC7426833; doi:10.1038/s42003-020-01172-0)
Supplement: Supplementary file 4 — Supplementary Data 3 [file 42003_2020_1172_MOESM4_ESM.xlsx]

## Sheet: Supplementary data 3
Supplementary data 3 : Orthologue or homologue partners between Harukei-3 ver1.41 and DHL92 CM4.0 genome references
Gene ID in DHL92 CM4.0	Gene ID in Harukei-3 ver1.41 (consensus ID)	Gene ID in Harukei-3 ver1.41 (original ID)		Gene ID in Harukei-3 ver1.41 (original ID)	Gene ID in DHL92 CM4.0	Gene ID in Harukei-3 ver1.41 (consensus ID)
MELO3C027429.2	-	-		MELO.jh000001.1	MELO3C018404.2	MELO3C018404.jh1
MELO3C001407.2	-	-		MELO.jh000002.1	MELO3C018405.2	MELO3C018405.jh1
MELO3C027430.2	-	-		MELO.jh000003.1	MELO3C018406.2	MELO3C018406.jh1
MELO3C027439.2	-	-		MELO.jh000004.1	MELO3C018407.2	MELO3C018407.jh1
MELO3C027428.2	-	-		MELO.jh000005.1	MELO3C018408.2	MELO3C018408.jh1
MELO3C027004.2	-	-		MELO.jh000006.1	MELO3C018409.2	MELO3C018409.jh1
MELO3C027431.2	-	-		MELO.jh000007.1	MELO3C018410.2	MELO3C018410.jh1
MELO3C027432.2	-	-		MELO.jh000008.1	MELO3C018411.2	MELO3C018411.jh1
MELO3C027445.2	MELO3C027445.jh1	MELO.jh001837.1		MELO.jh000009.1	MELO3C018412.2	MELO3C018412.jh1
MELO3C027433.2	-	-		MELO.jh000010.1	MELO3C018413.2	MELO3C018413.jh1
MELO3C027442.2	MELO3C027442.jh1	MELO.jh001835.1		MELO.jh000011.1	MELO3C018414.2	MELO3C018414.jh1
MELO3C027434.2	-	-		MELO.jh000012.1	MELO3C018415.2	MELO3C018415.jh1
MELO3C027436.2	-	-		MELO.jh000013.1	MELO3C018416.2	MELO3C018416.jh1
MELO3C027437.2	-	-		MELO.jh000014.1	MELO3C018417.2	MELO3C018417.jh1
MELO3C027438.2	-	-		MELO.jh000015.1	-	-
MELO3C001335.2	-	-		MELO.jh000016.1	MELO3C018419.2	MELO3C018419.jh1
MELO3C001504.2	-	-		MELO.jh000017.1	MELO3C018420.2	MELO3C018420.jh1
MELO3C000965.2	-	-		MELO.jh000018.1	MELO3C018421.2	MELO3C018421.jh1
MELO3C027031.2	-	-		MELO.jh000019.1	-	-
MELO3C027032.2	-	-		MELO.jh000020.1	MELO3C018422.2	MELO3C018422.jh1
MELO3C027460.2	MELO3C027460.jh1	MELO.jh033277.1		MELO.jh000021.1	MELO3C018423.2	MELO3C018423.jh1
MELO3C027019.2	MELO3C027019.jh1	MELO.jh022399.1		MELO.jh000022.1	MELO3C018424.2	MELO3C018424.jh1
MELO3C027440.2	-	-		MELO.jh000023.1	MELO3C028576.2	MELO3C028576.jh1
MELO3C027030.2	MELO3C027030.jh1	MELO.jh017981.1		MELO.jh000024.1	MELO3C018425.2	MELO3C018425.jh1
MELO3C027435.2	-	-		MELO.jh000025.1	MELO3C018426.2	MELO3C018426.jh1
MELO3C027026.2	-	-		MELO.jh000026.1	MELO3C018427.2	MELO3C018427.jh1
MELO3C027443.2	-	-		MELO.jh000027.1	MELO3C018428.2	MELO3C018428.jh1
MELO3C027441.2	-	-		MELO.jh000028.1	MELO3C018429.2	MELO3C018429.jh1
MELO3C027446.2	MELO3C027446.jh1	MELO.jh018481.1		MELO.jh000029.1	MELO3C018430.2	MELO3C018430.jh1
MELO3C027033.2	MELO3C027033.jh1	MELO.jh013598.1		MELO.jh000030.1	MELO3C018431.2	MELO3C018431.jh1
MELO3C023154.2	MELO3C023154.jh1	MELO.jh020333.1		MELO.jh000031.1	MELO3C028578.2	MELO3C028578.jh1
MELO3C027040.2	MELO3C027040.jh1	MELO.jh033785.1		MELO.jh000032.1	MELO3C018432.2	MELO3C018432.jh1
MELO3C027444.2	-	-		MELO.jh000033.1	-	-
MELO3C027483.2	MELO3C027483.jh1	MELO.jh005911.1		MELO.jh000034.1	MELO3C018433.2	MELO3C018433.jh1
MELO3C027484.2	-	-		MELO.jh000035.1	MELO3C018434.2	MELO3C018434.jh1
MELO3C027447.2	-	-		MELO.jh000036.1	MELO3C018435.2	MELO3C018435.jh1
MELO3C027075.2	-	-		MELO.jh000037.1	MELO3C018436.2	MELO3C018436.jh1
MELO3C027448.2	-	-		MELO.jh000038.1	MELO3C018437.2	MELO3C018437.jh1
MELO3C027053.2	MELO3C027053.jh1	MELO.jh027894.1		MELO.jh000039.1	MELO3C018438.2	MELO3C018438.jh1
MELO3C027054.2	MELO3C027054.jh1	MELO.jh101758.1		MELO.jh000040.1	MELO3C018439.2	MELO3C018439.jh1
MELO3C027055.2	MELO3C027055.jh1	MELO.jh027892.1		MELO.jh000041.1	MELO3C018440.2	MELO3C018440.jh1
MELO3C027052.2	MELO3C027052.jh1	MELO.jh011267.1		MELO.jh000042.1	MELO3C018441.2	MELO3C018441.jh1
MELO3C027454.2	-	-		MELO.jh000043.1	MELO3C018442.2	MELO3C018442.jh1
MELO3C027066.2	-	-		MELO.jh000044.1	MELO3C018443.2	MELO3C018443.jh1
MELO3C000321.2	-	-		MELO.jh000045.1	MELO3C018444.2	MELO3C018444.jh1
MELO3C027449.2	MELO3C027449.jh1	MELO.jh005654.1		MELO.jh000046.1	MELO3C018445.2	MELO3C018445.jh1
MELO3C027450.2	-	-		MELO.jh000047.1	MELO3C018446.2	MELO3C018446.jh1
MELO3C027451.2	-	-		MELO.jh000048.1	MELO3C018447.2	MELO3C018447.jh1
MELO3C027453.2	-	-		MELO.jh000049.1	MELO3C018448.2	MELO3C018448.jh1
MELO3C027452.2	MELO3C027452.jh1	MELO.jh016114.1		MELO.jh000050.1	MELO3C018449.2	MELO3C018449.jh1
MELO3C027455.2	-	-		MELO.jh000051.1	MELO3C018450.2	MELO3C018450.jh1
MELO3C027456.2	-	-		MELO.jh000052.1	MELO3C018451.2	MELO3C018451.jh1
MELO3C027516.2	MELO3C027516.jh1	MELO.jh011040.1		MELO.jh000053.1	MELO3C018452.2	MELO3C018452.jh1
MELO3C027101.2	MELO3C027101.jh1	MELO.jh027919.1		MELO.jh000054.1	MELO3C018453.2	MELO3C018453.jh1
MELO3C027102.2	MELO3C027102.jh1	MELO.jh103031.1		MELO.jh000055.1	MELO3C018454.2	MELO3C018454.jh1
MELO3C027060.2	MELO3C027060.jh1	MELO.jh012933.1		MELO.jh000056.1	MELO3C018455.2	MELO3C018455.jh1
MELO3C027111.2	-	-		MELO.jh000057.1	MELO3C018456.2	MELO3C018456.jh1
MELO3C027057.2	MELO3C027057.jh1	MELO.jh015973.1		MELO.jh000058.1	MELO3C018457.2	MELO3C018457.jh1
MELO3C027530.2	MELO3C027530.jh1	MELO.jh020575.1		MELO.jh000059.1	MELO3C018458.2	MELO3C018458.jh1
MELO3C027457.2	MELO3C027457.jh1	MELO.jh023308.1		MELO.jh000060.1	MELO3C018459.2	MELO3C018459.jh1
MELO3C027458.2	-	-		MELO.jh000061.1	MELO3C018460.2	MELO3C018460.jh1
MELO3C027041.2	MELO3C027041.jh1	MELO.jh019864.1		MELO.jh000062.1	MELO3C018461.2	MELO3C018461.jh1
MELO3C027042.2	MELO3C027042.jh1	MELO.jh016264.1		MELO.jh000063.1	MELO3C018462.2	MELO3C018462.jh1
MELO3C027044.2	-	-		MELO.jh000064.1	MELO3C018463.2	MELO3C018463.jh1
MELO3C027046.2	MELO3C027046.jh1	MELO.jh022217.1		MELO.jh000065.1	-	-
MELO3C027047.2	MELO3C027047.jh1	MELO.jh022220.1		MELO.jh000066.1	MELO3C018464.2	MELO3C018464.jh1
MELO3C027091.2	MELO3C027091.jh1	MELO.jh001212.1		MELO.jh000067.1	MELO3C018465.2	MELO3C018465.jh1
MELO3C027051.2	MELO3C027051.jh1	MELO.jh022306.1		MELO.jh000068.1	-	-
MELO3C027056.2	-	-		MELO.jh000069.1	MELO3C018467.2	MELO3C018467.jh1
MELO3C027088.2	MELO3C027088.jh1	MELO.jh027938.1		MELO.jh000070.1	MELO3C018468.2	MELO3C018468.jh1
MELO3C027089.2	MELO3C027089.jh1	MELO.jh100529.1		MELO.jh000071.1	MELO3C018469.2	MELO3C018469.jh1
MELO3C027090.2	-	-		MELO.jh000072.1	MELO3C018470.2	MELO3C018470.jh1
MELO3C027459.2	-	-		MELO.jh000073.1	MELO3C018471.2	MELO3C018471.jh1
MELO3C027061.2	MELO3C027061.jh1	MELO.jh014473.1		MELO.jh000074.1	MELO3C018472.2	MELO3C018472.jh1
MELO3C027552.2	MELO3C027552.jh1	MELO.jh026014.1		MELO.jh000075.1	MELO3C018473.2	MELO3C018473.jh1
MELO3C027064.2	MELO3C027064.jh1	MELO.jh020736.1		MELO.jh000076.1	MELO3C018474.2	MELO3C018474.jh1
MELO3C027069.2	-	-		MELO.jh000077.1	MELO3C018475.2	MELO3C018475.jh1
MELO3C027465.2	-	-		MELO.jh000078.1	MELO3C018476.2	MELO3C018476.jh1
MELO3C016026.2	-	-		MELO.jh000079.1	MELO3C018477.2	MELO3C018477.jh1
MELO3C027071.2	MELO3C027071.jh1	MELO.jh008459.1		MELO.jh000080.1	MELO3C018478.2	MELO3C018478.jh1
MELO3C027072.2	-	-		MELO.jh000081.1	MELO3C018479.2	MELO3C018479.jh1
MELO3C027560.2	MELO3C027560.jh1	MELO.jh020764.1		MELO.jh000082.1	-	-
MELO3C027074.2	MELO3C027074.jh1	MELO.jh011063.1		MELO.jh000083.1	MELO3C018480.2	MELO3C018480.jh1
MELO3C027463.2	-	-		MELO.jh000084.1	-	-
MELO3C027464.2	-	-		MELO.jh000085.1	MELO3C018483.2	MELO3C018483.jh1
MELO3C027127.2	-	-		MELO.jh000086.1	MELO3C018484.2	MELO3C018484.jh1
MELO3C027566.2	MELO3C027566.jh1	MELO.jh027947.1		MELO.jh000087.1	-	-
MELO3C027076.2	MELO3C027076.jh1	MELO.jh002876.1		MELO.jh000088.1	MELO3C018485.2	MELO3C018485.jh1
MELO3C027461.2	MELO3C027461.jh1	MELO.jh002877.1		MELO.jh000089.1	MELO3C018487.2	MELO3C018487.jh1
MELO3C027462.2	MELO3C027462.jh1	MELO.jh032518.1		MELO.jh000090.1	MELO3C018486.2	MELO3C018486.jh1
MELO3C027106.2	MELO3C027106.jh1	MELO.jh102999.1		MELO.jh000091.1	MELO3C018488.2	MELO3C018488.jh1
MELO3C027107.2	MELO3C027107.jh1	MELO.jh027934.1		MELO.jh000092.1	MELO3C018489.2	MELO3C018489.jh1
MELO3C027103.2	MELO3C027103.jh1	MELO.jh014490.1		MELO.jh000093.1	-	-
MELO3C027471.2	MELO3C027471.jh1	MELO.jh026385.1		MELO.jh000094.1	MELO3C018490.2	MELO3C018490.jh1
MELO3C027079.2	MELO3C027079.jh1	MELO.jh009399.1		MELO.jh000095.1	MELO3C018491.2	MELO3C018491.jh1
MELO3C027472.2	-	-		MELO.jh000096.1	MELO3C018492.2	MELO3C018492.jh1
MELO3C027473.2	-	-		MELO.jh000097.1	MELO3C018493.2	MELO3C018493.jh1
MELO3C027474.2	-	-		MELO.jh000098.1	MELO3C018494.2	MELO3C018494.jh1
MELO3C027082.2	MELO3C027082.jh1	MELO.jh011213.1		MELO.jh000099.1	MELO3C018495.2	MELO3C018495.jh1
MELO3C027083.2	MELO3C027083.jh1	MELO.jh021349.1		MELO.jh000100.1	MELO3C028577.2	MELO3C028577.jh1
MELO3C027475.2	-	-		MELO.jh000101.1	MELO3C018496.2	MELO3C018496.jh1
MELO3C027087.2	MELO3C027087.jh1	MELO.jh034013.1		MELO.jh000102.1	MELO3C018497.2	MELO3C018497.jh1
MELO3C027085.2	MELO3C027085.jh1	MELO.jh002604.1		MELO.jh000103.1	MELO3C018498.2	MELO3C018498.jh1
MELO3C027092.2	-	-		MELO.jh000104.1	MELO3C018499.2	MELO3C018499.jh1
MELO3C027093.2	-	-		MELO.jh000105.1	MELO3C018500.2	MELO3C018500.jh1
MELO3C027094.2	-	-		MELO.jh000106.1	MELO3C018501.2	MELO3C018501.jh1
MELO3C027468.2	-	-		MELO.jh000107.1	MELO3C018502.2	MELO3C018502.jh1
MELO3C027095.2	-	-		MELO.jh000108.1	-	-
MELO3C027575.2	MELO3C027575.jh1	MELO.jh034662.1		MELO.jh000109.1	MELO3C018503.2	MELO3C018503.jh1
MELO3C027576.2	MELO3C027576.jh1	MELO.jh030447.1		MELO.jh000110.1	MELO3C018504.2	MELO3C018504.jh1
MELO3C027469.2	-	-		MELO.jh000111.1	MELO3C028587.2	MELO3C028587.jh1
MELO3C027577.2	-	-		MELO.jh000112.1	-	-
MELO3C027096.2	MELO3C027096.jh1	MELO.jh000528.1		MELO.jh000113.1	MELO3C018505.2	MELO3C018505.jh1
MELO3C027097.2	MELO3C027097.jh1	MELO.jh010467.1		MELO.jh000114.1	MELO3C018506.2	MELO3C018506.jh1
MELO3C027466.2	-	-		MELO.jh000115.1	MELO3C018507.2	MELO3C018507.jh1
MELO3C027098.2	MELO3C027098.jh1	MELO.jh015942.1		MELO.jh000116.1	MELO3C018508.2	MELO3C018508.jh1
MELO3C027100.2	-	-		MELO.jh000117.1	MELO3C018509.2	MELO3C018509.jh1
MELO3C027467.2	-	-		MELO.jh000118.1	MELO3C018510.2	MELO3C018510.jh1
MELO3C027470.2	-	-		MELO.jh000119.1	MELO3C018511.2	MELO3C018511.jh1
MELO3C027112.2	MELO3C027112.jh1	MELO.jh026737.1		MELO.jh000120.1	MELO3C018512.2	MELO3C018512.jh1
MELO3C027476.2	MELO3C027476.jh1	MELO.jh014250.1		MELO.jh000121.1	MELO3C018513.2	MELO3C018513.jh1
MELO3C027587.2	-	-		MELO.jh000122.1	MELO3C000019.2	MELO3C000019.jh1
MELO3C027480.2	-	-		MELO.jh000123.1	MELO3C018514.2	MELO3C018514.jh1
MELO3C027104.2	MELO3C027104.jh1	MELO.jh017066.1		MELO.jh000124.1	MELO3C018515.2	MELO3C018515.jh1
MELO3C027105.2	-	-		MELO.jh000125.1	MELO3C018516.2	MELO3C018516.jh1
MELO3C027479.2	-	-		MELO.jh000126.1	MELO3C018517.2	MELO3C018517.jh1
MELO3C027108.2	-	-		MELO.jh000127.1	MELO3C018518.2	MELO3C018518.jh1
MELO3C027109.2	-	-		MELO.jh000128.1	MELO3C018520.2	MELO3C018520.jh1
MELO3C027597.2	MELO3C027597.jh1	MELO.jh026994.1		MELO.jh000129.1	MELO3C018521.2	MELO3C018521.jh1
MELO3C027591.2	-	-		MELO.jh000130.1	MELO3C018522.2	MELO3C018522.jh1
MELO3C027117.2	MELO3C027117.jh1	MELO.jh024977.1		MELO.jh000131.1	MELO3C018523.2	MELO3C018523.jh1
MELO3C027118.2	-	-		MELO.jh000132.1	MELO3C028589.2	MELO3C028589.jh1
MELO3C027119.2	MELO3C027119.jh1	MELO.jh003818.1		MELO.jh000133.1	MELO3C018524.2	MELO3C018524.jh1
MELO3C027120.2	MELO3C027120.jh1	MELO.jh003817.1		MELO.jh000134.1	MELO3C018525.2	MELO3C018525.jh1
MELO3C027477.2	-	-		MELO.jh000135.1	MELO3C028581.2	MELO3C028581.jh1
MELO3C027478.2	-	-		MELO.jh000136.1	MELO3C028591.2	MELO3C028591.jh1
MELO3C027481.2	MELO3C027481.jh1	MELO.jh019122.1		MELO.jh000137.1	MELO3C018527.2	MELO3C018527.jh1
MELO3C027603.2	-	-		MELO.jh000138.1	MELO3C018528.2	MELO3C018528.jh1
MELO3C027124.2	MELO3C027124.jh1	MELO.jh022536.1		MELO.jh000139.1	MELO3C018529.2	MELO3C018529.jh1
MELO3C027122.2	MELO3C027122.jh1	MELO.jh023145.1		MELO.jh000140.1	MELO3C018530.2	MELO3C018530.jh1
MELO3C027616.2	MELO3C027616.jh1	MELO.jh003298.1		MELO.jh000141.1	MELO3C018531.2	MELO3C018531.jh1
MELO3C027123.2	-	-		MELO.jh000142.1	MELO3C018532.2	MELO3C018532.jh1
MELO3C027482.2	-	-		MELO.jh000143.1	MELO3C018533.2	MELO3C018533.jh1
MELO3C027158.2	MELO3C027158.jh1	MELO.jh027081.1		MELO.jh000144.1	MELO3C018536.2	MELO3C018536.jh1
MELO3C027609.2	MELO3C027609.jh1	MELO.jh004868.1		MELO.jh000145.1	MELO3C018537.2	MELO3C018537.jh1
MELO3C027610.2	MELO3C027610.jh1	MELO.jh008229.1		MELO.jh000146.1	MELO3C018538.2	MELO3C018538.jh1
MELO3C027617.2	MELO3C027617.jh1	MELO.jh013987.1		MELO.jh000147.1	MELO3C018539.2	MELO3C018539.jh1
MELO3C027619.2	-	-		MELO.jh000148.1	-	-
MELO3C027126.2	MELO3C027126.jh1	MELO.jh001189.1		MELO.jh000149.1	MELO3C018540.2	MELO3C018540.jh1
MELO3C027132.2	-	-		MELO.jh000150.1	-	-
MELO3C027133.2	-	-		MELO.jh000151.1	MELO3C018541.2	MELO3C018541.jh1
MELO3C027487.2	-	-		MELO.jh000152.1	MELO3C018542.2	MELO3C018542.jh1
MELO3C027624.2	MELO3C027624.jh1	MELO.jh025869.1		MELO.jh000153.1	MELO3C018544.2	MELO3C018544.jh1
MELO3C027351.2	MELO3C027351.jh1	MELO.jh027927.1		MELO.jh000154.1	MELO3C018545.2	MELO3C018545.jh1
MELO3C027485.2	-	-		MELO.jh000155.1	MELO3C018546.2	MELO3C018546.jh1
MELO3C027486.2	-	-		MELO.jh000156.1	MELO3C018547.2	MELO3C018547.jh1
MELO3C027489.2	-	-		MELO.jh000157.1	MELO3C018548.2	MELO3C018548.jh1
MELO3C027136.2	MELO3C027136.jh1	MELO.jh014249.1		MELO.jh000158.1	MELO3C018549.2	MELO3C018549.jh1
MELO3C027488.2	-	-		MELO.jh000159.1	MELO3C018550.2	MELO3C018550.jh1
MELO3C027134.2	MELO3C027134.jh1	MELO.jh010830.1		MELO.jh000160.1	MELO3C018551.2	MELO3C018551.jh1
MELO3C027137.2	MELO3C027137.jh1	MELO.jh004822.1		MELO.jh000161.1	MELO3C018552.2	MELO3C018552.jh1
MELO3C027629.2	-	-		MELO.jh000162.1	MELO3C018553.2	MELO3C018553.jh1
MELO3C027168.2	MELO3C027168.jh1	MELO.jh005244.1		MELO.jh000163.1	MELO3C018554.2	MELO3C018554.jh1
MELO3C027162.2	-	-		MELO.jh000164.1	MELO3C018555.2	MELO3C018555.jh1
MELO3C027138.2	MELO3C027138.jh1	MELO.jh020084.1		MELO.jh000165.1	MELO3C018556.2	MELO3C018556.jh1
MELO3C027140.2	-	-		MELO.jh000166.1	MELO3C018557.2	MELO3C018557.jh1
MELO3C027143.2	MELO3C027143.jh1	MELO.jh011568.1		MELO.jh000167.1	MELO3C018558.2	MELO3C018558.jh1
MELO3C027639.2	-	-		MELO.jh000168.1	MELO3C018559.2	MELO3C018559.jh1
MELO3C027638.2	MELO3C027638.jh1	MELO.jh022403.1		MELO.jh000169.1	MELO3C018560.2	MELO3C018560.jh1
MELO3C027490.2	MELO3C027490.jh1	MELO.jh024029.1		MELO.jh000170.1	MELO3C018561.2	MELO3C018561.jh1
MELO3C027498.2	MELO3C027498.jh1	MELO.jh024028.1		MELO.jh000171.1	MELO3C018562.2	MELO3C018562.jh1
MELO3C027188.2	-	-		MELO.jh000172.1	MELO3C018563.2	MELO3C018563.jh1
MELO3C027493.2	-	-		MELO.jh000173.1	MELO3C018564.2	MELO3C018564.jh1
MELO3C027492.2	-	-		MELO.jh000174.1	MELO3C018565.2	MELO3C018565.jh1
MELO3C027146.2	MELO3C027146.jh1	MELO.jh014155.1		MELO.jh000175.1	MELO3C028580.2	MELO3C028580.jh1
MELO3C027654.2	-	-		MELO.jh000176.1	MELO3C018567.2	MELO3C018567.jh1
MELO3C027491.2	-	-		MELO.jh000177.1	MELO3C018568.2	MELO3C018568.jh1
MELO3C027653.2	MELO3C027653.jh1	MELO.jh000727.1		MELO.jh000178.1	MELO3C018569.2	MELO3C018569.jh1
MELO3C027494.2	MELO3C027494.jh1	MELO.jh015840.1		MELO.jh000179.1	MELO3C018570.2	MELO3C018570.jh1
MELO3C027495.2	-	-		MELO.jh000180.1	MELO3C018571.2	MELO3C018571.jh1
MELO3C027496.2	MELO3C027496.jh1	MELO.jh020295.1		MELO.jh000181.1	MELO3C018572.2	MELO3C018572.jh1
MELO3C027661.2	MELO3C027661.jh1	MELO.jh001758.1		MELO.jh000182.1	MELO3C018573.2	MELO3C018573.jh1
MELO3C027413.2	-	-		MELO.jh000183.1	MELO3C018574.2	MELO3C018574.jh1
MELO3C027497.2	-	-		MELO.jh000184.1	MELO3C018575.2	MELO3C018575.jh1
MELO3C027662.2	MELO3C027662.jh1	MELO.jh024528.1		MELO.jh000185.1	MELO3C018576.2	MELO3C018576.jh1
MELO3C027151.2	MELO3C027151.jh1	MELO.jh000714.1		MELO.jh000186.1	MELO3C018577.2	MELO3C018577.jh1
MELO3C027660.2	MELO3C027660.jh1	MELO.jh018547.1		MELO.jh000187.1	MELO3C028599.2	MELO3C028599.jh1
MELO3C027503.2	MELO3C027503.jh1	MELO.jh013211.1		MELO.jh000188.1	MELO3C018578.2	MELO3C018578.jh1
MELO3C027504.2	-	-		MELO.jh000189.1	MELO3C018579.2	MELO3C018579.jh1
MELO3C027282.2	MELO3C027282.jh1	MELO.jh012837.1		MELO.jh000190.1	MELO3C018580.2	MELO3C018580.jh1
MELO3C027505.2	MELO3C027505.jh1	MELO.jh005215.1		MELO.jh000191.1	MELO3C018581.2	MELO3C018581.jh1
MELO3C027499.2	MELO3C027499.jh1	MELO.jh020099.1		MELO.jh000192.1	MELO3C018582.2	MELO3C018582.jh1
MELO3C027500.2	-	-		MELO.jh000193.1	MELO3C018583.2	MELO3C018583.jh1
MELO3C027161.2	-	-		MELO.jh000194.1	MELO3C018584.2	MELO3C018584.jh1
MELO3C027160.2	-	-		MELO.jh000195.1	-	-
MELO3C027670.2	MELO3C027670.jh1	MELO.jh001569.1		MELO.jh000196.1	MELO3C018586.2	MELO3C018586.jh1
MELO3C027672.2	MELO3C027672.jh1	MELO.jh023277.1		MELO.jh000197.1	MELO3C018587.2	MELO3C018587.jh1
MELO3C027673.2	MELO3C027673.jh1	MELO.jh005481.1		MELO.jh000198.1	MELO3C028597.2	MELO3C028597.jh1
MELO3C027506.2	-	-		MELO.jh000199.1	MELO3C018588.2	MELO3C018588.jh1
MELO3C027671.2	MELO3C027671.jh1	MELO.jh003854.1		MELO.jh000200.1	MELO3C018589.2	MELO3C018589.jh1
MELO3C027501.2	MELO3C027501.jh1	MELO.jh013953.1		MELO.jh000201.1	MELO3C018590.2	MELO3C018590.jh1
MELO3C027170.2	-	-		MELO.jh000202.1	MELO3C018591.2	MELO3C018591.jh1
MELO3C027174.2	MELO3C027174.jh1	MELO.jh103027.1		MELO.jh000203.1	MELO3C018593.2	MELO3C018593.jh1
MELO3C027676.2	-	-		MELO.jh000204.1	MELO3C018594.2	MELO3C018594.jh1
MELO3C027169.2	MELO3C027169.jh1	MELO.jh011301.1		MELO.jh000205.1	MELO3C018595.2	MELO3C018595.jh1
MELO3C027171.2	-	-		MELO.jh000206.1	MELO3C018596.2	MELO3C018596.jh1
MELO3C027172.2	MELO3C027172.jh1	MELO.jh013310.1		MELO.jh000207.1	MELO3C018597.2	MELO3C018597.jh1
MELO3C027507.2	-	-		MELO.jh000208.1	MELO3C018598.2	MELO3C018598.jh1
MELO3C027175.2	MELO3C027175.jh1	MELO.jh023264.1		MELO.jh000209.1	MELO3C018599.2	MELO3C018599.jh1
MELO3C027681.2	-	-		MELO.jh000210.1	MELO3C018600.2	MELO3C018600.jh1
MELO3C027680.2	MELO3C027680.jh1	MELO.jh018480.1		MELO.jh000211.1	MELO3C018601.2	MELO3C018601.jh1
MELO3C027502.2	MELO3C027502.jh1	MELO.jh018482.1		MELO.jh000212.1	MELO3C018602.2	MELO3C018602.jh1
MELO3C027509.2	-	-		MELO.jh000213.1	MELO3C018603.2	MELO3C018603.jh1
MELO3C027508.2	-	-		MELO.jh000214.1	MELO3C018604.2	MELO3C018604.jh1
MELO3C027180.2	MELO3C027180.jh1	MELO.jh031626.1		MELO.jh000215.1	MELO3C018605.2	MELO3C018605.jh1
MELO3C027685.2	-	-		MELO.jh000216.1	MELO3C018606.2	MELO3C018606.jh1
MELO3C027687.2	-	-		MELO.jh000217.1	MELO3C018607.2	MELO3C018607.jh1
MELO3C027177.2	MELO3C027177.jh1	MELO.jh026634.1		MELO.jh000218.1	MELO3C018608.2	MELO3C018608.jh1
MELO3C027510.2	-	-		MELO.jh000219.1	MELO3C018609.2	MELO3C018609.jh1
MELO3C027179.2	-	-		MELO.jh000220.1	MELO3C018610.2	MELO3C018610.jh1
MELO3C027511.2	-	-		MELO.jh000221.1	MELO3C018611.2	MELO3C018611.jh1
MELO3C027702.2	MELO3C027702.jh1	MELO.jh001414.1		MELO.jh000222.1	MELO3C018612.2	MELO3C018612.jh1
MELO3C027183.2	MELO3C027183.jh1	MELO.jh009926.1		MELO.jh000223.1	MELO3C018614.2	MELO3C018614.jh1
MELO3C027513.2	-	-		MELO.jh000224.1	MELO3C018615.2	MELO3C018615.jh1
MELO3C027512.2	-	-		MELO.jh000225.1	MELO3C018616.2	MELO3C018616.jh1
MELO3C027517.2	MELO3C027517.jh1	MELO.jh000786.1		MELO.jh000226.1	MELO3C018617.2	MELO3C018617.jh1
MELO3C027185.2	-	-		MELO.jh000227.1	MELO3C018618.2	MELO3C018618.jh1
MELO3C027184.2	MELO3C027184.jh1	MELO.jh019603.1		MELO.jh000228.1	MELO3C018619.2	MELO3C018619.jh1
MELO3C027699.2	MELO3C027699.jh1	MELO.jh010468.1		MELO.jh000229.1	-	-
MELO3C027697.2	MELO3C027697.jh1	MELO.jh015931.1		MELO.jh000230.1	MELO3C028606.2	MELO3C028606.jh1
MELO3C027701.2	-	-		MELO.jh000231.1	MELO3C018621.2	MELO3C018621.jh1
MELO3C027514.2	-	-		MELO.jh000232.1	MELO3C018622.2	MELO3C018622.jh1
MELO3C027515.2	-	-		MELO.jh000233.1	MELO3C018623.2	MELO3C018623.jh1
MELO3C027187.2	MELO3C027187.jh1	MELO.jh010377.1		MELO.jh000234.1	MELO3C018624.2	MELO3C018624.jh1
MELO3C027705.2	-	-		MELO.jh000235.1	MELO3C018625.2	MELO3C018625.jh1
MELO3C027706.2	MELO3C027706.jh1	MELO.jh008616.1		MELO.jh000236.1	MELO3C018627.2	MELO3C018627.jh1
MELO3C027194.2	-	-		MELO.jh000237.1	MELO3C018630.2	MELO3C018630.jh1
MELO3C027707.2	-	-		MELO.jh000238.1	MELO3C018631.2	MELO3C018631.jh1
MELO3C027191.2	MELO3C027191.jh1	MELO.jh021768.1		MELO.jh000239.1	MELO3C018634.2	MELO3C018634.jh1
MELO3C027522.2	MELO3C027522.jh1	MELO.jh013996.1		MELO.jh000240.1	MELO3C018633.2	MELO3C018633.jh1
MELO3C027523.2	-	-		MELO.jh000241.1	-	-
MELO3C027526.2	-	-		MELO.jh000242.1	MELO3C018635.2	MELO3C018635.jh1
MELO3C027525.2	-	-		MELO.jh000243.1	MELO3C018636.2	MELO3C018636.jh1
MELO3C027527.2	-	-		MELO.jh000244.1	MELO3C018637.2	MELO3C018637.jh1
MELO3C027719.2	-	-		MELO.jh000245.1	MELO3C018638.2	MELO3C018638.jh1
MELO3C027196.2	MELO3C027196.jh1	MELO.jh006049.1		MELO.jh000246.1	MELO3C018639.2	MELO3C018639.jh1
MELO3C027524.2	-	-		MELO.jh000247.1	MELO3C018640.2	MELO3C018640.jh1
MELO3C027201.2	MELO3C027201.jh1	MELO.jh017931.1		MELO.jh000248.1	MELO3C018641.2	MELO3C018641.jh1
MELO3C027718.2	MELO3C027718.jh1	MELO.jh017938.1		MELO.jh000249.1	MELO3C018642.2	MELO3C018642.jh1
MELO3C027728.2	MELO3C027728.jh1	MELO.jh018276.1		MELO.jh000250.1	MELO3C018643.2	MELO3C018643.jh1
MELO3C027727.2	-	-		MELO.jh000251.1	MELO3C018644.2	MELO3C018644.jh1
MELO3C027203.2	-	-		MELO.jh000252.1	MELO3C018645.2	MELO3C018645.jh1
MELO3C027519.2	-	-		MELO.jh000253.1	MELO3C018646.2	MELO3C018646.jh1
MELO3C027205.2	-	-		MELO.jh000254.1	MELO3C018647.2	MELO3C018647.jh1
MELO3C027520.2	MELO3C027520.jh1	MELO.jh018905.1		MELO.jh000255.1	MELO3C018648.2	MELO3C018648.jh1
MELO3C027204.2	MELO3C027204.jh1	MELO.jh013408.1		MELO.jh000256.1	MELO3C018650.2	MELO3C018650.jh1
MELO3C027206.2	MELO3C027206.jh1	MELO.jh023495.1		MELO.jh000257.1	MELO3C018651.2	MELO3C018651.jh1
MELO3C027729.2	MELO3C027729.jh1	MELO.jh010509.1		MELO.jh000258.1	MELO3C018652.2	MELO3C018652.jh1
MELO3C027521.2	-	-		MELO.jh000259.1	MELO3C018653.2	MELO3C018653.jh1
MELO3C027208.2	MELO3C027208.jh1	MELO.jh026256.1		MELO.jh000260.1	MELO3C028617.2	MELO3C028617.jh1
MELO3C027518.2	-	-		MELO.jh000261.1	MELO3C028585.2	MELO3C028585.jh1
MELO3C027211.2	MELO3C027211.jh1	MELO.jh020328.1		MELO.jh000262.1	MELO3C028619.2	MELO3C028619.jh1
MELO3C027730.2	-	-		MELO.jh000263.1	MELO3C018656.2	MELO3C018656.jh1
MELO3C027731.2	MELO3C027731.jh1	MELO.jh020760.1		MELO.jh000264.1	MELO3C018657.2	MELO3C018657.jh1
MELO3C027212.2	MELO3C027212.jh1	MELO.jh020336.1		MELO.jh000265.1	MELO3C018658.2	MELO3C018658.jh1
MELO3C027737.2	-	-		MELO.jh000266.1	MELO3C018659.2	MELO3C018659.jh1
MELO3C027743.2	MELO3C027743.jh1	MELO.jh019168.1		MELO.jh000267.1	MELO3C018660.2	MELO3C018660.jh1
MELO3C027218.2	MELO3C027218.jh1	MELO.jh001493.1		MELO.jh000268.1	-	-
MELO3C027528.2	-	-		MELO.jh000269.1	MELO3C018661.2	MELO3C018661.jh1
MELO3C027531.2	-	-		MELO.jh000270.1	MELO3C018662.2	MELO3C018662.jh1
MELO3C027216.2	-	-		MELO.jh000271.1	MELO3C018663.2	MELO3C018663.jh1
MELO3C027236.2	-	-		MELO.jh000272.1	MELO3C018664.2	MELO3C018664.jh1
MELO3C027219.2	MELO3C027219.jh1	MELO.jh002446.1		MELO.jh000273.1	MELO3C018665.2	MELO3C018665.jh1
MELO3C027221.2	MELO3C027221.jh1	MELO.jh025999.1		MELO.jh000274.1	MELO3C018666.2	MELO3C018666.jh1
MELO3C027220.2	-	-		MELO.jh000275.1	MELO3C018667.2	MELO3C018667.jh1
MELO3C027223.2	-	-		MELO.jh000276.1	-	-
MELO3C027529.2	-	-		MELO.jh000277.1	MELO3C018668.2	MELO3C018668.jh1
MELO3C027750.2	-	-		MELO.jh000278.1	-	-
MELO3C027754.2	MELO3C027754.jh1	MELO.jh003296.1		MELO.jh000279.1	-	-
MELO3C027752.2	-	-		MELO.jh000280.1	MELO3C028586.2	MELO3C028586.jh1
MELO3C027751.2	-	-		MELO.jh000281.1	MELO3C018672.2	MELO3C018672.jh1
MELO3C027758.2	MELO3C027758.jh1	MELO.jh025874.1		MELO.jh000282.1	MELO3C018673.2	MELO3C018673.jh1
MELO3C027235.2	-	-		MELO.jh000283.1	MELO3C018674.2	MELO3C018674.jh1
MELO3C027227.2	MELO3C027227.jh1	MELO.jh024070.1		MELO.jh000284.1	MELO3C018675.2	MELO3C018675.jh1
MELO3C027533.2	-	-		MELO.jh000285.1	MELO3C018677.2	MELO3C018677.jh1
MELO3C027228.2	-	-		MELO.jh000286.1	MELO3C018679.2	MELO3C018679.jh1
MELO3C027532.2	-	-		MELO.jh000287.1	MELO3C028588.2	MELO3C028588.jh1
MELO3C027756.2	MELO3C027756.jh1	MELO.jh013801.1		MELO.jh000288.1	MELO3C018681.2	MELO3C018681.jh1
MELO3C027534.2	-	-		MELO.jh000289.1	MELO3C018682.2	MELO3C018682.jh1
MELO3C027233.2	MELO3C027233.jh1	MELO.jh008506.1		MELO.jh000290.1	MELO3C018683.2	MELO3C018683.jh1
MELO3C027764.2	MELO3C027764.jh1	MELO.jh018546.1		MELO.jh000291.1	MELO3C018684.2	MELO3C018684.jh1
MELO3C027759.2	-	-		MELO.jh000292.1	MELO3C028626.2	MELO3C028626.jh1
MELO3C027762.2	-	-		MELO.jh000293.1	MELO3C018685.2	MELO3C018685.jh1
MELO3C027239.2	MELO3C027239.jh1	MELO.jh020570.1		MELO.jh000294.1	MELO3C018686.2	MELO3C018686.jh1
MELO3C027761.2	MELO3C027761.jh1	MELO.jh015932.1		MELO.jh000295.1	MELO3C018687.2	MELO3C018687.jh1
MELO3C027769.2	MELO3C027769.jh1	MELO.jh010840.1		MELO.jh000296.1	MELO3C018688.2	MELO3C018688.jh1
MELO3C027773.2	MELO3C027773.jh1	MELO.jh015776.1		MELO.jh000297.1	MELO3C018689.2	MELO3C018689.jh1
MELO3C027241.2	-	-		MELO.jh000298.1	MELO3C018690.2	MELO3C018690.jh1
MELO3C027772.2	MELO3C027772.jh1	MELO.jh014156.1		MELO.jh000299.1	MELO3C018691.2	MELO3C018691.jh1
MELO3C027242.2	MELO3C027242.jh1	MELO.jh018344.1		MELO.jh000300.1	-	-
MELO3C027775.2	MELO3C027775.jh1	MELO.jh007858.1		MELO.jh000301.1	MELO3C018700.2	MELO3C018700.jh1
MELO3C001279.2	-	-		MELO.jh000302.1	MELO3C018698.2	MELO3C018698.jh1
MELO3C027244.2	MELO3C027244.jh1	MELO.jh008194.1		MELO.jh000303.1	MELO3C018697.2	MELO3C018697.jh1
MELO3C027777.2	-	-		MELO.jh000304.1	MELO3C018695.2	MELO3C018695.jh1
MELO3C027786.2	MELO3C027786.jh1	MELO.jh000637.1		MELO.jh000305.1	MELO3C018694.2	MELO3C018694.jh1
MELO3C027250.2	MELO3C027250.jh1	MELO.jh100868.1		MELO.jh000306.1	MELO3C018693.2	MELO3C018693.jh1
MELO3C027253.2	MELO3C027253.jh1	MELO.jh000396.1		MELO.jh000307.1	MELO3C018692.2	MELO3C018692.jh1
MELO3C027536.2	MELO3C027536.jh1	MELO.jh000395.1		MELO.jh000308.1	MELO3C018703.2	MELO3C018703.jh1
MELO3C027257.2	MELO3C027257.jh1	MELO.jh012859.1		MELO.jh000309.1	MELO3C018704.2	MELO3C018704.jh1
MELO3C027537.2	-	-		MELO.jh000310.1	MELO3C018705.2	MELO3C018705.jh1
MELO3C027539.2	-	-		MELO.jh000311.1	MELO3C018706.2	MELO3C018706.jh1
MELO3C027540.2	-	-		MELO.jh000312.1	MELO3C018707.2	MELO3C018707.jh1
MELO3C027255.2	-	-		MELO.jh000313.1	MELO3C018708.2	MELO3C018708.jh1
MELO3C027254.2	-	-		MELO.jh000314.1	-	-
MELO3C027785.2	MELO3C027785.jh1	MELO.jh011062.1		MELO.jh000315.1	MELO3C018709.2	MELO3C018709.jh1
MELO3C027541.2	-	-		MELO.jh000316.1	MELO3C018710.2	MELO3C018710.jh1
MELO3C027795.2	-	-		MELO.jh000317.1	-	-
MELO3C027538.2	-	-		MELO.jh000318.1	MELO3C028629.2	MELO3C028629.jh1
MELO3C027792.2	-	-		MELO.jh000319.1	MELO3C018712.2	MELO3C018712.jh1
MELO3C027543.2	-	-		MELO.jh000320.1	MELO3C018713.2	MELO3C018713.jh1
MELO3C027544.2	-	-		MELO.jh000321.1	MELO3C018714.2	MELO3C018714.jh1
MELO3C027542.2	-	-		MELO.jh000322.1	MELO3C018715.2	MELO3C018715.jh1
MELO3C027794.2	MELO3C027794.jh1	MELO.jh002035.1		MELO.jh000323.1	MELO3C018716.2	MELO3C018716.jh1
MELO3C027262.2	MELO3C027262.jh1	MELO.jh001076.1		MELO.jh000324.1	MELO3C018717.2	MELO3C018717.jh1
MELO3C027535.2	-	-		MELO.jh000325.1	MELO3C018718.2	MELO3C018718.jh1
MELO3C027261.2	-	-		MELO.jh000326.1	MELO3C018719.2	MELO3C018719.jh1
MELO3C027788.2	-	-		MELO.jh000327.1	MELO3C018720.2	MELO3C018720.jh1
MELO3C027793.2	MELO3C027793.jh1	MELO.jh015570.1		MELO.jh000328.1	MELO3C018721.2	MELO3C018721.jh1
MELO3C027791.2	-	-		MELO.jh000329.1	-	-
MELO3C027548.2	-	-		MELO.jh000330.1	MELO3C018722.2	MELO3C018722.jh1
MELO3C027265.2	-	-		MELO.jh000332.1	MELO3C018723.2	MELO3C018723.jh1
MELO3C027550.2	-	-		MELO.jh000333.1	MELO3C018724.2	MELO3C018724.jh1
MELO3C027266.2	MELO3C027266.jh1	MELO.jh024942.1		MELO.jh000334.1	MELO3C018725.2	MELO3C018725.jh1
MELO3C027545.2	-	-		MELO.jh000335.1	MELO3C018726.2	MELO3C018726.jh1
MELO3C027801.2	MELO3C027801.jh1	MELO.jh004149.1		MELO.jh000336.1	MELO3C018727.2	MELO3C018727.jh1
MELO3C027268.2	MELO3C027268.jh1	MELO.jh000530.1		MELO.jh000337.1	MELO3C018728.2	MELO3C018728.jh1
MELO3C027549.2	-	-		MELO.jh000338.1	MELO3C018729.2	MELO3C018729.jh1
MELO3C027271.2	-	-		MELO.jh000339.1	MELO3C018730.2	MELO3C018730.jh1
MELO3C027546.2	-	-		MELO.jh000340.1	MELO3C018731.2	MELO3C018731.jh1
MELO3C027547.2	MELO3C027547.jh1	MELO.jh027436.1		MELO.jh000341.1	MELO3C018732.2	MELO3C018732.jh1
MELO3C027269.2	MELO3C027269.jh1	MELO.jh027437.1		MELO.jh000342.1	MELO3C018733.2	MELO3C018733.jh1
MELO3C027809.2	MELO3C027809.jh1	MELO.jh101816.1		MELO.jh000343.1	MELO3C018734.2	MELO3C018734.jh1
MELO3C027275.2	-	-		MELO.jh000344.1	MELO3C018735.2	MELO3C018735.jh1
MELO3C027551.2	-	-		MELO.jh000345.1	MELO3C018736.2	MELO3C018736.jh1
MELO3C027274.2	-	-		MELO.jh000346.1	MELO3C018737.2	MELO3C018737.jh1
MELO3C027277.2	-	-		MELO.jh000347.1	MELO3C028632.2	MELO3C028632.jh1
MELO3C027276.2	MELO3C027276.jh1	MELO.jh015268.1		MELO.jh000348.1	MELO3C018738.2	MELO3C018738.jh1
MELO3C027812.2	MELO3C027812.jh1	MELO.jh024730.1		MELO.jh000349.1	MELO3C018739.2	MELO3C018739.jh1
MELO3C027813.2	MELO3C027813.jh1	MELO.jh024729.1		MELO.jh000350.1	MELO3C018740.2	MELO3C018740.jh1
MELO3C027291.2	-	-		MELO.jh000351.1	MELO3C018741.2	MELO3C018741.jh1
MELO3C027278.2	MELO3C027278.jh1	MELO.jh024788.1		MELO.jh000352.1	MELO3C018742.2	MELO3C018742.jh1
MELO3C027285.2	MELO3C027285.jh1	MELO.jh005147.1		MELO.jh000353.1	MELO3C018743.2	MELO3C018743.jh1
MELO3C027554.2	-	-		MELO.jh000354.1	MELO3C018744.2	MELO3C018744.jh1
MELO3C027288.2	MELO3C027288.jh1	MELO.jh018115.1		MELO.jh000355.1	MELO3C018745.2	MELO3C018745.jh1
MELO3C027818.2	MELO3C027818.jh1	MELO.jh015828.1		MELO.jh000356.1	MELO3C018746.2	MELO3C018746.jh1
MELO3C027820.2	MELO3C027820.jh1	MELO.jh019449.1		MELO.jh000357.1	MELO3C028633.2	MELO3C028633.jh1
MELO3C027823.2	-	-		MELO.jh000358.1	MELO3C018747.2	MELO3C018747.jh1
MELO3C027289.2	MELO3C027289.jh1	MELO.jh005456.1		MELO.jh000359.1	MELO3C018748.2	MELO3C018748.jh1
MELO3C027817.2	-	-		MELO.jh000360.1	MELO3C018749.2	MELO3C018749.jh1
MELO3C027555.2	MELO3C027555.jh1	MELO.jh026202.1		MELO.jh000361.1	MELO3C018750.2	MELO3C018750.jh1
MELO3C027290.2	MELO3C027290.jh1	MELO.jh005975.1		MELO.jh000362.1	-	-
MELO3C027298.2	-	-		MELO.jh000363.1	MELO3C018753.2	MELO3C018753.jh1
MELO3C027297.2	-	-		MELO.jh000364.1	MELO3C018754.2	MELO3C018754.jh1
MELO3C027301.2	-	-		MELO.jh000365.1	MELO3C018756.2	MELO3C018756.jh1
MELO3C027553.2	MELO3C027553.jh1	MELO.jh030779.1		MELO.jh000366.1	MELO3C018757.2	MELO3C018757.jh1
MELO3C027831.2	MELO3C027831.jh1	MELO.jh030777.1		MELO.jh000367.1	MELO3C018758.2	MELO3C018758.jh1
MELO3C027299.2	MELO3C027299.jh1	MELO.jh026169.1		MELO.jh000368.1	MELO3C028635.2	MELO3C028635.jh1
MELO3C027303.2	MELO3C027303.jh1	MELO.jh027439.1		MELO.jh000369.1	MELO3C018759.2	MELO3C018759.jh1
MELO3C027302.2	MELO3C027302.jh1	MELO.jh013082.1		MELO.jh000370.1	-	-
MELO3C027832.2	-	-		MELO.jh000371.1	MELO3C018761.2	MELO3C018761.jh1
MELO3C027305.2	-	-		MELO.jh000372.1	MELO3C018762.2	MELO3C018762.jh1
MELO3C027306.2	-	-		MELO.jh000373.1	MELO3C018763.2	MELO3C018763.jh1
MELO3C027838.2	-	-		MELO.jh000374.1	MELO3C018764.2	MELO3C018764.jh1
MELO3C027839.2	MELO3C027839.jh1	MELO.jh030025.1		MELO.jh000375.1	MELO3C018765.2	MELO3C018765.jh1
MELO3C027308.2	-	-		MELO.jh000376.1	MELO3C018766.2	MELO3C018766.jh1
MELO3C027311.2	MELO3C027311.jh1	MELO.jh034069.1		MELO.jh000377.1	MELO3C018767.2	MELO3C018767.jh1
MELO3C027309.2	-	-		MELO.jh000378.1	-	-
MELO3C027312.2	MELO3C027312.jh1	MELO.jh033794.1		MELO.jh000379.1	MELO3C018768.2	MELO3C018768.jh1
MELO3C027849.2	-	-		MELO.jh000380.1	MELO3C018769.2	MELO3C018769.jh1
MELO3C027843.2	-	-		MELO.jh000381.1	MELO3C018770.2	MELO3C018770.jh1
MELO3C027556.2	-	-		MELO.jh000382.1	MELO3C018771.2	MELO3C018771.jh1
MELO3C027316.2	-	-		MELO.jh000383.1	MELO3C018772.2	MELO3C018772.jh1
MELO3C027557.2	-	-		MELO.jh000384.1	MELO3C018773.2	MELO3C018773.jh1
MELO3C027851.2	-	-		MELO.jh000385.1	MELO3C018774.2	MELO3C018774.jh1
MELO3C027320.2	MELO3C027320.jh1	MELO.jh001943.1		MELO.jh000386.1	MELO3C018775.2	MELO3C018775.jh1
MELO3C027321.2	-	-		MELO.jh000387.1	MELO3C028590.2	MELO3C028590.jh1
MELO3C027322.2	MELO3C027322.jh1	MELO.jh019863.1		MELO.jh000388.1	MELO3C028644.2	MELO3C028644.jh1
MELO3C027854.2	MELO3C027854.jh1	MELO.jh033697.1		MELO.jh000389.1	MELO3C018777.2	MELO3C018777.jh1
MELO3C027326.2	-	-		MELO.jh000390.1	MELO3C018778.2	MELO3C018778.jh1
MELO3C027564.2	-	-		MELO.jh000391.1	MELO3C018779.2	MELO3C018779.jh1
MELO3C027325.2	-	-		MELO.jh000392.1	MELO3C018780.2	MELO3C018780.jh1
MELO3C027860.2	-	-		MELO.jh000393.1	MELO3C018781.2	MELO3C018781.jh1
MELO3C027863.2	MELO3C027863.jh1	MELO.jh022887.1		MELO.jh000394.1	MELO3C018782.2	MELO3C018782.jh1
MELO3C027328.2	MELO3C027328.jh1	MELO.jh005175.1		MELO.jh000395.1	MELO3C027536.2	MELO3C027536.jh1
MELO3C027330.2	MELO3C027330.jh1	MELO.jh014214.1		MELO.jh000396.1	MELO3C027253.2	MELO3C027253.jh1
MELO3C027329.2	-	-		MELO.jh000397.1	MELO3C018783.2	MELO3C018783.jh1
MELO3C027331.2	-	-		MELO.jh000398.1	-	-
MELO3C027565.2	MELO3C027565.jh1	MELO.jh023196.1		MELO.jh000399.1	MELO3C018785.2	MELO3C018785.jh1
MELO3C027558.2	-	-		MELO.jh000400.1	MELO3C018787.2	MELO3C018787.jh1
MELO3C027559.2	-	-		MELO.jh000401.1	MELO3C018788.2	MELO3C018788.jh1
MELO3C027333.2	-	-		MELO.jh000402.1	MELO3C018789.2	MELO3C018789.jh1
MELO3C027561.2	-	-		MELO.jh000403.1	MELO3C018790.2	MELO3C018790.jh1
MELO3C027866.2	-	-		MELO.jh000404.1	MELO3C018791.2	MELO3C018791.jh1
MELO3C027332.2	MELO3C027332.jh1	MELO.jh011134.1		MELO.jh000405.1	MELO3C018792.2	MELO3C018792.jh1
MELO3C027338.2	-	-		MELO.jh000406.1	MELO3C018793.2	MELO3C018793.jh1
MELO3C027871.2	MELO3C027871.jh1	MELO.jh020391.1		MELO.jh000407.1	MELO3C028648.2	MELO3C028648.jh1
MELO3C027562.2	-	-		MELO.jh000408.1	MELO3C018794.2	MELO3C018794.jh1
MELO3C027872.2	-	-		MELO.jh000409.1	MELO3C018795.2	MELO3C018795.jh1
MELO3C027337.2	MELO3C027337.jh1	MELO.jh024896.1		MELO.jh000410.1	MELO3C028649.2	MELO3C028649.jh1
MELO3C027563.2	-	-		MELO.jh000411.1	MELO3C018796.2	MELO3C018796.jh1
MELO3C027339.2	MELO3C027339.jh1	MELO.jh000722.1		MELO.jh000412.1	MELO3C018797.2	MELO3C018797.jh1
MELO3C027342.2	MELO3C027342.jh1	MELO.jh015081.1		MELO.jh000413.1	-	-
MELO3C027345.2	MELO3C027345.jh1	MELO.jh021954.1		MELO.jh000414.1	MELO3C018798.2	MELO3C018798.jh1
MELO3C027567.2	-	-		MELO.jh000415.1	MELO3C018799.2	MELO3C018799.jh1
MELO3C027568.2	-	-		MELO.jh000416.1	MELO3C018800.2	MELO3C018800.jh1
MELO3C027877.2	-	-		MELO.jh000417.1	MELO3C018801.2	MELO3C018801.jh1
MELO3C027344.2	MELO3C027344.jh1	MELO.jh007525.1		MELO.jh000418.1	MELO3C018802.2	MELO3C018802.jh1
MELO3C027352.2	-	-		MELO.jh000419.1	MELO3C018803.2	MELO3C018803.jh1
MELO3C027346.2	MELO3C027346.jh1	MELO.jh013188.1		MELO.jh000420.1	MELO3C018804.2	MELO3C018804.jh1
MELO3C027878.2	-	-		MELO.jh000421.1	MELO3C018805.2	MELO3C018805.jh1
MELO3C027349.2	MELO3C027349.jh1	MELO.jh027112.1		MELO.jh000422.1	MELO3C018806.2	MELO3C018806.jh1
MELO3C027350.2	-	-		MELO.jh000423.1	MELO3C018807.2	MELO3C018807.jh1
MELO3C027887.2	MELO3C027887.jh1	MELO.jh008442.1		MELO.jh000424.1	MELO3C018808.2	MELO3C018808.jh1
MELO3C027354.2	-	-		MELO.jh000425.1	MELO3C018809.2	MELO3C018809.jh1
MELO3C027882.2	-	-		MELO.jh000426.1	MELO3C018810.2	MELO3C018810.jh1
MELO3C027353.2	MELO3C027353.jh1	MELO.jh018316.1		MELO.jh000427.1	MELO3C018811.2	MELO3C018811.jh1
MELO3C027569.2	-	-		MELO.jh000428.1	MELO3C018812.2	MELO3C018812.jh1
MELO3C027570.2	-	-		MELO.jh000429.1	MELO3C018813.2	MELO3C018813.jh1
MELO3C027880.2	-	-		MELO.jh000430.1	MELO3C018814.2	MELO3C018814.jh1
MELO3C027357.2	MELO3C027357.jh1	MELO.jh101643.1		MELO.jh000431.1	-	-
MELO3C027891.2	-	-		MELO.jh000432.1	MELO3C018815.2	MELO3C018815.jh1
MELO3C027359.2	-	-		MELO.jh000433.1	-	-
MELO3C027362.2	MELO3C027362.jh1	MELO.jh014472.1		MELO.jh000434.1	MELO3C028652.2	MELO3C028652.jh1
MELO3C027571.2	-	-		MELO.jh000435.1	MELO3C028593.2	MELO3C028593.jh1
MELO3C027367.2	MELO3C027367.jh1	MELO.jh025771.1		MELO.jh000436.1	MELO3C018816.2	MELO3C018816.jh1
MELO3C027370.2	-	-		MELO.jh000437.1	MELO3C018817.2	MELO3C018817.jh1
MELO3C027371.2	-	-		MELO.jh000438.1	MELO3C018818.2	MELO3C018818.jh1
MELO3C027372.2	MELO3C027372.jh1	MELO.jh015555.1		MELO.jh000439.1	MELO3C018819.2	MELO3C018819.jh1
MELO3C027373.2	-	-		MELO.jh000440.1	MELO3C018820.2	MELO3C018820.jh1
MELO3C027899.2	MELO3C027899.jh1	MELO.jh020489.1		MELO.jh000441.1	MELO3C018821.2	MELO3C018821.jh1
MELO3C027378.2	MELO3C027378.jh1	MELO.jh013584.1		MELO.jh000442.1	MELO3C018822.2	MELO3C018822.jh1
MELO3C027374.2	MELO3C027374.jh1	MELO.jh000647.1		MELO.jh000443.1	MELO3C018823.2	MELO3C018823.jh1
MELO3C027375.2	-	-		MELO.jh000444.1	MELO3C018824.2	MELO3C018824.jh1
MELO3C027376.2	-	-		MELO.jh000445.1	MELO3C018825.2	MELO3C018825.jh1
MELO3C027905.2	-	-		MELO.jh000446.1	MELO3C018826.2	MELO3C018826.jh1
MELO3C027417.2	-	-		MELO.jh000447.1	-	-
MELO3C027901.2	MELO3C027901.jh1	MELO.jh023197.1		MELO.jh000448.1	MELO3C018827.2	MELO3C018827.jh1
MELO3C027380.2	-	-		MELO.jh000449.1	MELO3C018828.2	MELO3C018828.jh1
MELO3C027379.2	MELO3C027379.jh1	MELO.jh030588.1		MELO.jh000450.1	MELO3C018830.2	MELO3C018830.jh1
MELO3C027383.2	MELO3C027383.jh1	MELO.jh012946.1		MELO.jh000451.1	-	-
MELO3C027384.2	-	-		MELO.jh000452.1	MELO3C018831.2	MELO3C018831.jh1
MELO3C027914.2	-	-		MELO.jh000453.1	MELO3C018832.2	MELO3C018832.jh1
MELO3C027385.2	-	-		MELO.jh000454.1	MELO3C018833.2	MELO3C018833.jh1
MELO3C027912.2	MELO3C027912.jh1	MELO.jh008511.1		MELO.jh000455.1	MELO3C018834.2	MELO3C018834.jh1
MELO3C027913.2	MELO3C027913.jh1	MELO.jh002605.1		MELO.jh000456.1	MELO3C018835.2	MELO3C018835.jh1
MELO3C027387.2	-	-		MELO.jh000457.1	MELO3C018836.2	MELO3C018836.jh1
MELO3C027395.2	-	-		MELO.jh000458.1	MELO3C018837.2	MELO3C018837.jh1
MELO3C027390.2	-	-		MELO.jh000459.1	MELO3C018839.2	MELO3C018839.jh1
MELO3C027391.2	MELO3C027391.jh1	MELO.jh016271.1		MELO.jh000460.1	MELO3C018838.2	MELO3C018838.jh1
MELO3C027392.2	-	-		MELO.jh000461.1	MELO3C018840.2	MELO3C018840.jh1
MELO3C027393.2	-	-		MELO.jh000462.1	MELO3C018841.2	MELO3C018841.jh1
MELO3C027398.2	MELO3C027398.jh1	MELO.jh024952.1		MELO.jh000463.1	MELO3C018842.2	MELO3C018842.jh1
MELO3C027572.2	-	-		MELO.jh000464.1	MELO3C018843.2	MELO3C018843.jh1
MELO3C001768.2	-	-		MELO.jh000465.1	MELO3C018844.2	MELO3C018844.jh1
MELO3C027578.2	-	-		MELO.jh000466.1	MELO3C028658.2	MELO3C028658.jh1
MELO3C027397.2	-	-		MELO.jh000467.1	MELO3C018845.2	MELO3C018845.jh1
MELO3C027396.2	-	-		MELO.jh000468.1	MELO3C018846.2	MELO3C018846.jh1
MELO3C027574.2	MELO3C027574.jh1	MELO.jh026871.1		MELO.jh000469.1	MELO3C028657.2	MELO3C028657.jh1
MELO3C027402.2	MELO3C027402.jh1	MELO.jh004220.1		MELO.jh000470.1	MELO3C018848.2	MELO3C018848.jh1
MELO3C027923.2	MELO3C027923.jh1	MELO.jh018418.1		MELO.jh000471.1	MELO3C018849.2	MELO3C018849.jh1
MELO3C027406.2	MELO3C027406.jh1	MELO.jh001991.1		MELO.jh000472.1	MELO3C018850.2	MELO3C018850.jh1
MELO3C027924.2	-	-		MELO.jh000473.1	MELO3C018851.2	MELO3C018851.jh1
MELO3C027408.2	-	-		MELO.jh000474.1	MELO3C028662.2	MELO3C028662.jh1
MELO3C027925.2	-	-		MELO.jh000475.1	MELO3C018852.2	MELO3C018852.jh1
MELO3C027926.2	MELO3C027926.jh1	MELO.jh010595.1		MELO.jh000476.1	-	-
MELO3C022700.2	-	-		MELO.jh000477.1	MELO3C028594.2	MELO3C028594.jh1
MELO3C027407.2	MELO3C027407.jh1	MELO.jh019035.1		MELO.jh000478.1	MELO3C018853.2	MELO3C018853.jh1
MELO3C027927.2	-	-		MELO.jh000479.1	MELO3C018854.2	MELO3C018854.jh1
MELO3C027409.2	MELO3C027409.jh1	MELO.jh014409.1		MELO.jh000480.1	MELO3C018855.2	MELO3C018855.jh1
MELO3C027426.2	MELO3C027426.jh1	MELO.jh023895.1		MELO.jh000481.1	MELO3C028663.2	MELO3C028663.jh1
MELO3C027573.2	-	-		MELO.jh000482.1	MELO3C028666.2	MELO3C028666.jh1
MELO3C027411.2	MELO3C027411.jh1	MELO.jh012597.1		MELO.jh000483.1	-	-
MELO3C027427.2	-	-		MELO.jh000484.1	MELO3C028664.2	MELO3C028664.jh1
MELO3C027414.2	-	-		MELO.jh000485.1	MELO3C018857.2	MELO3C018857.jh1
MELO3C027579.2	-	-		MELO.jh000486.1	-	-
MELO3C027418.2	MELO3C027418.jh1	MELO.jh022307.1		MELO.jh000487.1	MELO3C028665.2	MELO3C028665.jh1
MELO3C027420.2	MELO3C027420.jh1	MELO.jh006018.1		MELO.jh000488.1	MELO3C018859.2	MELO3C018859.jh1
MELO3C027421.2	-	-		MELO.jh000489.1	-	-
MELO3C027425.2	MELO3C027425.jh1	MELO.jh100068.1		MELO.jh000490.1	MELO3C018861.2	MELO3C018861.jh1
MELO3C027945.2	MELO3C027945.jh1	MELO.jh008510.1		MELO.jh000491.1	-	-
MELO3C027948.2	-	-		MELO.jh000492.1	MELO3C018862.2	MELO3C018862.jh1
MELO3C027947.2	MELO3C027947.jh1	MELO.jh018536.1		MELO.jh000493.1	MELO3C018863.2	MELO3C018863.jh1
MELO3C000003.2	MELO3C000003.jh1	MELO.jh018501.1		MELO.jh000494.1	MELO3C018864.2	MELO3C018864.jh1
MELO3C000001.2	-	-		MELO.jh000495.1	MELO3C018865.2	MELO3C018865.jh1
MELO3C000004.2	-	-		MELO.jh000496.1	MELO3C018866.2	MELO3C018866.jh1
MELO3C027962.2	-	-		MELO.jh000497.1	MELO3C018867.2	MELO3C018867.jh1
MELO3C027954.2	-	-		MELO.jh000498.1	MELO3C018868.2	MELO3C018868.jh1
MELO3C027955.2	MELO3C027955.jh1	MELO.jh018907.1		MELO.jh000499.1	MELO3C018869.2	MELO3C018869.jh1
MELO3C000012.2	-	-		MELO.jh000500.1	MELO3C018870.2	MELO3C018870.jh1
MELO3C000014.2	-	-		MELO.jh000501.1	MELO3C018871.2	MELO3C018871.jh1
MELO3C000009.2	MELO3C000009.jh1	MELO.jh009476.1		MELO.jh000502.1	MELO3C018872.2	MELO3C018872.jh1
MELO3C027585.2	MELO3C027585.jh1	MELO.jh005890.1		MELO.jh000503.1	MELO3C018873.2	MELO3C018873.jh1
MELO3C027588.2	MELO3C027588.jh1	MELO.jh005886.1		MELO.jh000504.1	MELO3C018874.2	MELO3C018874.jh1
MELO3C027956.2	MELO3C027956.jh1	MELO.jh024229.1		MELO.jh000505.1	MELO3C018876.2	MELO3C018876.jh1
MELO3C027970.2	MELO3C027970.jh1	MELO.jh001675.1		MELO.jh000506.1	MELO3C018877.2	MELO3C018877.jh1
MELO3C027969.2	MELO3C027969.jh1	MELO.jh001554.1		MELO.jh000507.1	MELO3C018878.2	MELO3C018878.jh1
MELO3C000019.2	MELO3C000019.jh1	MELO.jh000122.1		MELO.jh000508.1	-	-
MELO3C027967.2	MELO3C027967.jh1	MELO.jh000785.1		MELO.jh000509.1	-	-
MELO3C027589.2	MELO3C027589.jh1	MELO.jh034016.1		MELO.jh000510.1	-	-
MELO3C027584.2	-	-		MELO.jh000511.1	MELO3C018879.2	MELO3C018879.jh1
MELO3C027590.2	MELO3C027590.jh1	MELO.jh028124.1		MELO.jh000512.1	MELO3C018880.2	MELO3C018880.jh1
MELO3C027971.2	MELO3C027971.jh1	MELO.jh010631.1		MELO.jh000513.1	MELO3C018881.2	MELO3C018881.jh1
MELO3C000027.2	MELO3C000027.jh1	MELO.jh024253.1		MELO.jh000514.1	MELO3C018882.2	MELO3C018882.jh1
MELO3C027580.2	-	-		MELO.jh000515.1	-	-
MELO3C000022.2	-	-		MELO.jh000516.1	MELO3C018883.2	MELO3C018883.jh1
MELO3C027979.2	MELO3C027979.jh1	MELO.jh023050.1		MELO.jh000517.1	-	-
MELO3C000032.2	-	-		MELO.jh000518.1	MELO3C018885.2	MELO3C018885.jh1
MELO3C027980.2	MELO3C027980.jh1	MELO.jh024041.1		MELO.jh000519.1	MELO3C018886.2	MELO3C018886.jh1
MELO3C000026.2	MELO3C000026.jh1	MELO.jh017065.1		MELO.jh000520.1	MELO3C028598.2	MELO3C028598.jh1
MELO3C000029.2	MELO3C000029.jh1	MELO.jh025772.1		MELO.jh000521.1	MELO3C028671.2	MELO3C028671.jh1
MELO3C027586.2	-	-		MELO.jh000522.1	-	-
MELO3C000030.2	MELO3C000030.jh1	MELO.jh025328.1		MELO.jh000523.1	MELO3C018887.2	MELO3C018887.jh1
MELO3C000036.2	-	-		MELO.jh000524.1	MELO3C018888.2	MELO3C018888.jh1
MELO3C027977.2	MELO3C027977.jh1	MELO.jh018661.1		MELO.jh000525.1	MELO3C018889.2	MELO3C018889.jh1
MELO3C027581.2	-	-		MELO.jh000526.1	MELO3C018890.2	MELO3C018890.jh1
MELO3C027582.2	-	-		MELO.jh000527.1	MELO3C018891.2	MELO3C018891.jh1
MELO3C000031.2	MELO3C000031.jh1	MELO.jh024787.1		MELO.jh000528.1	MELO3C027096.2	MELO3C027096.jh1
MELO3C027985.2	-	-		MELO.jh000529.1	MELO3C034807.2	MELO3C034807.jh1
MELO3C000043.2	-	-		MELO.jh000530.1	MELO3C027268.2	MELO3C027268.jh1
MELO3C000034.2	-	-		MELO.jh000531.1	MELO3C024220.2	MELO3C024220.jh1
MELO3C027989.2	-	-		MELO.jh000532.1	MELO3C028678.2	MELO3C028678.jh1
MELO3C027990.2	-	-		MELO.jh000534.1	-	-
MELO3C027583.2	MELO3C027583.jh1	MELO.jh015941.1		MELO.jh000535.1	MELO3C000620.2	MELO3C000620.jh1
MELO3C000039.2	-	-		MELO.jh000536.1	MELO3C024219.2	MELO3C024219.jh1
MELO3C027996.2	MELO3C027996.jh1	MELO.jh010852.1		MELO.jh000537.1	MELO3C028680.2	MELO3C028680.jh1
MELO3C027998.2	-	-		MELO.jh000538.1	-	-
MELO3C027596.2	-	-		MELO.jh000541.1	MELO3C024218.2	MELO3C024218.jh1
MELO3C000044.2	-	-		MELO.jh000542.1	MELO3C028603.2	MELO3C028603.jh1
MELO3C000051.2	MELO3C000051.jh1	MELO.jh020221.1		MELO.jh000543.1	MELO3C024217.2	MELO3C024217.jh1
MELO3C000046.2	-	-		MELO.jh000544.1	MELO3C024216.2	MELO3C024216.jh1
MELO3C027592.2	-	-		MELO.jh000545.1	MELO3C024215.2	MELO3C024215.jh1
MELO3C000047.2	-	-		MELO.jh000546.1	MELO3C024214.2	MELO3C024214.jh1
MELO3C028009.2	MELO3C028009.jh1	MELO.jh020810.1		MELO.jh000547.1	MELO3C024213.2	MELO3C024213.jh1
MELO3C027593.2	-	-		MELO.jh000548.1	MELO3C024212.2	MELO3C024212.jh1
MELO3C028011.2	MELO3C028011.jh1	MELO.jh020822.1		MELO.jh000549.1	-	-
MELO3C027594.2	-	-		MELO.jh000550.1	MELO3C024211.2	MELO3C024211.jh1
MELO3C000049.2	-	-		MELO.jh000551.1	MELO3C028683.2	MELO3C028683.jh1
MELO3C027595.2	MELO3C027595.jh1	MELO.jh032171.1		MELO.jh000552.1	MELO3C024210.2	MELO3C024210.jh1
MELO3C028022.2	MELO3C028022.jh1	MELO.jh026635.1		MELO.jh000553.1	MELO3C024209.2	MELO3C024209.jh1
MELO3C027598.2	-	-		MELO.jh000554.1	MELO3C028604.2	MELO3C028604.jh1
MELO3C027599.2	-	-		MELO.jh000555.1	MELO3C024207.2	MELO3C024207.jh1
MELO3C000064.2	-	-		MELO.jh000556.1	MELO3C024206.2	MELO3C024206.jh1
MELO3C000062.2	-	-		MELO.jh000557.1	MELO3C024205.2	MELO3C024205.jh1
MELO3C000059.2	MELO3C000059.jh1	MELO.jh010395.1		MELO.jh000558.1	MELO3C028682.2	MELO3C028682.jh1
MELO3C000065.2	-	-		MELO.jh000559.1	MELO3C024204.2	MELO3C024204.jh1
MELO3C000061.2	MELO3C000061.jh1	MELO.jh024158.1		MELO.jh000560.1	-	-
MELO3C028036.2	MELO3C028036.jh1	MELO.jh003337.1		MELO.jh000561.1	MELO3C024203.2	MELO3C024203.jh1
MELO3C027602.2	-	-		MELO.jh000562.1	MELO3C024202.2	MELO3C024202.jh1
MELO3C000071.2	-	-		MELO.jh000563.1	MELO3C024201.2	MELO3C024201.jh1
MELO3C027600.2	-	-		MELO.jh000564.1	MELO3C024200.2	MELO3C024200.jh1
MELO3C000069.2	MELO3C000069.jh1	MELO.jh014339.1		MELO.jh000565.1	MELO3C024199.2	MELO3C024199.jh1
MELO3C028034.2	MELO3C028034.jh1	MELO.jh019962.1		MELO.jh000566.1	MELO3C024198.2	MELO3C024198.jh1
MELO3C000067.2	-	-		MELO.jh000567.1	MELO3C028684.2	MELO3C028684.jh1
MELO3C000070.2	MELO3C000070.jh1	MELO.jh022314.1		MELO.jh000568.1	MELO3C028685.2	MELO3C028685.jh1
MELO3C000076.2	MELO3C000076.jh1	MELO.jh024851.1		MELO.jh000569.1	MELO3C024197.2	MELO3C024197.jh1
MELO3C000068.2	-	-		MELO.jh000570.1	MELO3C024196.2	MELO3C024196.jh1
MELO3C028045.2	-	-		MELO.jh000571.1	MELO3C024194.2	MELO3C024194.jh1
MELO3C028044.2	-	-		MELO.jh000573.1	MELO3C024192.2	MELO3C024192.jh1
MELO3C000075.2	MELO3C000075.jh1	MELO.jh027111.1		MELO.jh000574.1	MELO3C024191.2	MELO3C024191.jh1
MELO3C028049.2	MELO3C028049.jh1	MELO.jh010462.1		MELO.jh000575.1	MELO3C024190.2	MELO3C024190.jh1
MELO3C027601.2	-	-		MELO.jh000576.1	MELO3C028686.2	MELO3C028686.jh1
MELO3C000084.2	MELO3C000084.jh1	MELO.jh018283.1		MELO.jh000577.1	MELO3C024189.2	MELO3C024189.jh1
MELO3C000086.2	MELO3C000086.jh1	MELO.jh016317.1		MELO.jh000578.1	MELO3C024188.2	MELO3C024188.jh1
MELO3C000082.2	-	-		MELO.jh000579.1	MELO3C024187.2	MELO3C024187.jh1
MELO3C000081.2	-	-		MELO.jh000580.1	MELO3C024186.2	MELO3C024186.jh1
MELO3C000083.2	MELO3C000083.jh1	MELO.jh012789.1		MELO.jh000581.1	MELO3C024185.2	MELO3C024185.jh1
MELO3C001396.2	-	-		MELO.jh000582.1	MELO3C024184.2	MELO3C024184.jh1
MELO3C000090.2	MELO3C000090.jh1	MELO.jh011065.1		MELO.jh000583.1	MELO3C024183.2	MELO3C024183.jh1
MELO3C000089.2	-	-		MELO.jh000584.1	MELO3C024182.2	MELO3C024182.jh1
MELO3C000393.2	-	-		MELO.jh000585.1	MELO3C028694.2	MELO3C028694.jh1
MELO3C027604.2	-	-		MELO.jh000587.1	-	-
MELO3C000093.2	-	-		MELO.jh000588.1	MELO3C024180.2	MELO3C024180.jh1
MELO3C000108.2	MELO3C000108.jh1	MELO.jh015954.1		MELO.jh000589.1	MELO3C024179.2	MELO3C024179.jh1
MELO3C000087.2	MELO3C000087.jh1	MELO.jh021112.1		MELO.jh000590.1	MELO3C024178.2	MELO3C024178.jh1
MELO3C000106.2	MELO3C000106.jh1	MELO.jh103015.1		MELO.jh000591.1	MELO3C024177.2	MELO3C024177.jh1
MELO3C027605.2	MELO3C027605.jh1	MELO.jh032530.1		MELO.jh000592.1	MELO3C024176.2	MELO3C024176.jh1
MELO3C027607.2	-	-		MELO.jh000593.1	MELO3C024175.2	MELO3C024175.jh1
MELO3C027606.2	MELO3C027606.jh1	MELO.jh032664.1		MELO.jh000594.1	MELO3C024174.2	MELO3C024174.jh1
MELO3C027608.2	-	-		MELO.jh000595.1	MELO3C024173.2	MELO3C024173.jh1
MELO3C000105.2	-	-		MELO.jh000596.1	MELO3C024172.2	MELO3C024172.jh1
MELO3C000103.2	-	-		MELO.jh000597.1	MELO3C024171.2	MELO3C024171.jh1
MELO3C027611.2	MELO3C027611.jh1	MELO.jh011055.1		MELO.jh000598.1	-	-
MELO3C000099.2	MELO3C000099.jh1	MELO.jh011744.1		MELO.jh000599.1	-	-
MELO3C000102.2	-	-		MELO.jh000600.1	MELO3C024170.2	MELO3C024170.jh1
MELO3C000100.2	-	-		MELO.jh000601.1	MELO3C024168.2	MELO3C024168.jh1
MELO3C000101.2	-	-		MELO.jh000602.1	MELO3C024167.2	MELO3C024167.jh1
MELO3C027612.2	-	-		MELO.jh000603.1	MELO3C024166.2	MELO3C024166.jh1
MELO3C000109.2	MELO3C000109.jh1	MELO.jh022305.1		MELO.jh000604.1	MELO3C024165.2	MELO3C024165.jh1
MELO3C028085.2	MELO3C028085.jh1	MELO.jh033806.1		MELO.jh000605.1	MELO3C028701.2	MELO3C028701.jh1
MELO3C028086.2	-	-		MELO.jh000607.1	-	-
MELO3C027613.2	-	-		MELO.jh000608.1	MELO3C024163.2	MELO3C024163.jh1
MELO3C000130.2	-	-		MELO.jh000609.1	MELO3C024162.2	MELO3C024162.jh1
MELO3C027614.2	-	-		MELO.jh000610.1	MELO3C028705.2	MELO3C028705.jh1
MELO3C000111.2	-	-		MELO.jh000611.1	MELO3C024161.2	MELO3C024161.jh1
MELO3C028092.2	MELO3C028092.jh1	MELO.jh103020.1		MELO.jh000612.1	MELO3C028706.2	MELO3C028706.jh1
MELO3C028093.2	MELO3C028093.jh1	MELO.jh010727.1		MELO.jh000613.1	MELO3C028611.2	MELO3C028611.jh1
MELO3C000113.2	MELO3C000113.jh1	MELO.jh027452.1		MELO.jh000614.1	MELO3C024160.2	MELO3C024160.jh1
MELO3C027615.2	-	-		MELO.jh000615.1	MELO3C028610.2	MELO3C028610.jh1
MELO3C000117.2	MELO3C000117.jh1	MELO.jh022141.1		MELO.jh000616.1	MELO3C028707.2	MELO3C028707.jh1
MELO3C028097.2	MELO3C028097.jh1	MELO.jh008828.1		MELO.jh000617.1	MELO3C024158.2	MELO3C024158.jh1
MELO3C000131.2	MELO3C000131.jh1	MELO.jh027921.1		MELO.jh000618.1	MELO3C028708.2	MELO3C028708.jh1
MELO3C000121.2	MELO3C000121.jh1	MELO.jh028138.1		MELO.jh000619.1	-	-
MELO3C000123.2	MELO3C000123.jh1	MELO.jh026101.1		MELO.jh000620.1	MELO3C024156.2	MELO3C024156.jh1
MELO3C028110.2	MELO3C028110.jh1	MELO.jh022931.1		MELO.jh000621.1	MELO3C024155.2	MELO3C024155.jh1
MELO3C000129.2	-	-		MELO.jh000622.1	MELO3C024154.2	MELO3C024154.jh1
MELO3C000126.2	-	-		MELO.jh000623.1	MELO3C024153.2	MELO3C024153.jh1
MELO3C000134.2	-	-		MELO.jh000624.1	MELO3C028710.2	MELO3C028710.jh1
MELO3C028114.2	MELO3C028114.jh1	MELO.jh030216.1		MELO.jh000625.1	MELO3C028711.2	MELO3C028711.jh1
MELO3C000153.2	-	-		MELO.jh000626.1	MELO3C028714.2	MELO3C028714.jh1
MELO3C000150.2	-	-		MELO.jh000627.1	MELO3C028716.2	MELO3C028716.jh1
MELO3C028115.2	MELO3C028115.jh1	MELO.jh033021.1		MELO.jh000628.1	MELO3C024151.2	MELO3C024151.jh1
MELO3C000137.2	MELO3C000137.jh1	MELO.jh018545.1		MELO.jh000629.1	MELO3C024150.2	MELO3C024150.jh1
MELO3C027618.2	MELO3C027618.jh1	MELO.jh028192.1		MELO.jh000630.1	MELO3C024149.2	MELO3C024149.jh1
MELO3C000144.2	-	-		MELO.jh000631.1	MELO3C028712.2	MELO3C028712.jh1
MELO3C027620.2	MELO3C027620.jh1	MELO.jh010190.1		MELO.jh000632.1	MELO3C028612.2	MELO3C028612.jh1
MELO3C000140.2	-	-		MELO.jh000633.1	MELO3C028613.2	MELO3C028613.jh1
MELO3C000141.2	-	-		MELO.jh000634.1	MELO3C024148.2	MELO3C024148.jh1
MELO3C027623.2	-	-		MELO.jh000635.1	MELO3C024147.2	MELO3C024147.jh1
MELO3C000147.2	-	-		MELO.jh000636.1	MELO3C024146.2	MELO3C024146.jh1
MELO3C027628.2	-	-		MELO.jh000637.1	MELO3C027786.2	MELO3C027786.jh1
MELO3C000149.2	MELO3C000149.jh1	MELO.jh033745.1		MELO.jh000638.1	MELO3C028618.2	MELO3C028618.jh1
MELO3C000154.2	MELO3C000154.jh1	MELO.jh003324.1		MELO.jh000639.1	MELO3C028727.2	MELO3C028727.jh1
MELO3C000157.2	-	-		MELO.jh000640.1	MELO3C028724.2	MELO3C028724.jh1
MELO3C000173.2	MELO3C000173.jh1	MELO.jh102994.1		MELO.jh000641.1	MELO3C024143.2	MELO3C024143.jh1
MELO3C000152.2	MELO3C000152.jh1	MELO.jh017430.1		MELO.jh000642.1	MELO3C028725.2	MELO3C028725.jh1
MELO3C027625.2	-	-		MELO.jh000643.1	MELO3C028620.2	MELO3C028620.jh1
MELO3C000155.2	-	-		MELO.jh000644.1	MELO3C024139.2	MELO3C024139.jh1
MELO3C000161.2	MELO3C000161.jh1	MELO.jh009387.1		MELO.jh000645.1	MELO3C028740.2	MELO3C028740.jh1
MELO3C028132.2	-	-		MELO.jh000646.1	MELO3C024138.2	MELO3C024138.jh1
MELO3C000179.2	MELO3C000179.jh1	MELO.jh027891.1		MELO.jh000647.1	MELO3C027374.2	MELO3C027374.jh1
MELO3C000180.2	MELO3C000180.jh1	MELO.jh027890.1		MELO.jh000648.1	MELO3C024137.2	MELO3C024137.jh1
MELO3C000166.2	-	-		MELO.jh000649.1	MELO3C024135.2	MELO3C024135.jh1
MELO3C028136.2	-	-		MELO.jh000650.1	MELO3C024134.2	MELO3C024134.jh1
MELO3C027626.2	-	-		MELO.jh000651.1	MELO3C028616.2	MELO3C028616.jh1
MELO3C027621.2	MELO3C027621.jh1	MELO.jh012924.1		MELO.jh000652.1	MELO3C028743.2	MELO3C028743.jh1
MELO3C027627.2	MELO3C027627.jh1	MELO.jh027992.1		MELO.jh000653.1	MELO3C024132.2	MELO3C024132.jh1
MELO3C027622.2	-	-		MELO.jh000654.1	-	-
MELO3C000169.2	-	-		MELO.jh000655.1	MELO3C028622.2	MELO3C028622.jh1
MELO3C027633.2	-	-		MELO.jh000656.1	MELO3C024130.2	MELO3C024130.jh1
MELO3C000171.2	-	-		MELO.jh000657.1	MELO3C024129.2	MELO3C024129.jh1
MELO3C027630.2	-	-		MELO.jh000658.1	MELO3C024128.2	MELO3C024128.jh1
MELO3C028144.2	-	-		MELO.jh000659.1	MELO3C024127.2	MELO3C024127.jh1
MELO3C028154.2	-	-		MELO.jh000660.1	MELO3C028623.2	MELO3C028623.jh1
MELO3C000175.2	MELO3C000175.jh1	MELO.jh015288.1		MELO.jh000661.1	MELO3C028747.2	MELO3C028747.jh1
MELO3C028153.2	MELO3C028153.jh1	MELO.jh010469.1		MELO.jh000662.1	MELO3C024126.2	MELO3C024126.jh1
MELO3C027634.2	-	-		MELO.jh000663.1	MELO3C028752.2	MELO3C028752.jh1
MELO3C000178.2	MELO3C000178.jh1	MELO.jh010624.1		MELO.jh000664.1	MELO3C023727.2	MELO3C023727.jh1
MELO3C027631.2	-	-		MELO.jh000665.1	MELO3C028758.2	MELO3C028758.jh1
MELO3C028158.2	-	-		MELO.jh000666.1	MELO3C023725.2	MELO3C023725.jh1
MELO3C028156.2	-	-		MELO.jh000667.1	MELO3C023724.2	MELO3C023724.jh1
MELO3C027632.2	-	-		MELO.jh000668.1	MELO3C028760.2	MELO3C028760.jh1
MELO3C027635.2	-	-		MELO.jh000669.1	MELO3C023723.2	MELO3C023723.jh1
MELO3C027645.2	-	-		MELO.jh000670.1	MELO3C023722.2	MELO3C023722.jh1
MELO3C000189.2	-	-		MELO.jh000671.1	-	-
MELO3C027646.2	-	-		MELO.jh000672.1	MELO3C023721.2	MELO3C023721.jh1
MELO3C000192.2	MELO3C000192.jh1	MELO.jh025768.1		MELO.jh000673.1	MELO3C023720.2	MELO3C023720.jh1
MELO3C000193.2	-	-		MELO.jh000674.1	MELO3C028763.2	MELO3C028763.jh1
MELO3C027640.2	-	-		MELO.jh000675.1	MELO3C023719.2	MELO3C023719.jh1
MELO3C028161.2	-	-		MELO.jh000676.1	MELO3C023718.2	MELO3C023718.jh1
MELO3C027636.2	-	-		MELO.jh000679.1	MELO3C023716.2	MELO3C023716.jh1
MELO3C027080.2	-	-		MELO.jh000680.1	MELO3C023715.2	MELO3C023715.jh1
MELO3C000196.2	MELO3C000196.jh1	MELO.jh102592.1		MELO.jh000681.1	MELO3C023714.2	MELO3C023714.jh1
MELO3C000827.2	MELO3C000827.jh1	MELO.jh027909.1		MELO.jh000682.1	MELO3C023712.2	MELO3C023712.jh1
MELO3C028171.2	-	-		MELO.jh000683.1	MELO3C023711.2	MELO3C023711.jh1
MELO3C027637.2	MELO3C027637.jh1	MELO.jh102625.1		MELO.jh000684.1	MELO3C023710.2	MELO3C023710.jh1
MELO3C027642.2	-	-		MELO.jh000685.1	MELO3C023709.2	MELO3C023709.jh1
MELO3C027641.2	-	-		MELO.jh000686.1	MELO3C028768.2	MELO3C028768.jh1
MELO3C000199.2	-	-		MELO.jh000687.1	MELO3C023707.2	MELO3C023707.jh1
MELO3C000198.2	MELO3C000198.jh1	MELO.jh016275.1		MELO.jh000688.1	MELO3C028771.2	MELO3C028771.jh1
MELO3C000201.2	MELO3C000201.jh1	MELO.jh017068.1		MELO.jh000689.1	MELO3C028773.2	MELO3C028773.jh1
MELO3C000200.2	MELO3C000200.jh1	MELO.jh012533.1		MELO.jh000690.1	MELO3C028774.2	MELO3C028774.jh1
MELO3C027643.2	-	-		MELO.jh000691.1	MELO3C028775.2	MELO3C028775.jh1
MELO3C000204.2	MELO3C000204.jh1	MELO.jh017735.1		MELO.jh000692.1	MELO3C023705.2	MELO3C023705.jh1
MELO3C028179.2	MELO3C028179.jh1	MELO.jh002565.1		MELO.jh000693.1	-	-
MELO3C000203.2	MELO3C000203.jh1	MELO.jh010524.1		MELO.jh000694.1	MELO3C032120.2	MELO3C032120.jh1
MELO3C027644.2	-	-		MELO.jh000695.1	MELO3C023703.2	MELO3C023703.jh1
MELO3C027647.2	-	-		MELO.jh000696.1	MELO3C023702.2	MELO3C023702.jh1
MELO3C027651.2	-	-		MELO.jh000697.1	MELO3C023701.2	MELO3C023701.jh1
MELO3C028189.2	-	-		MELO.jh000698.1	MELO3C023699.2	MELO3C023699.jh1
MELO3C000210.2	-	-		MELO.jh000699.1	MELO3C028628.2	MELO3C028628.jh1
MELO3C000213.2	-	-		MELO.jh000700.1	MELO3C023697.2	MELO3C023697.jh1
MELO3C000241.2	-	-		MELO.jh000701.1	MELO3C023696.2	MELO3C023696.jh1
MELO3C027652.2	MELO3C027652.jh1	MELO.jh103023.1		MELO.jh000702.1	MELO3C023695.2	MELO3C023695.jh1
MELO3C027648.2	-	-		MELO.jh000703.1	MELO3C028776.2	MELO3C028776.jh1
MELO3C000220.2	MELO3C000220.jh1	MELO.jh022528.1		MELO.jh000704.1	MELO3C023694.2	MELO3C023694.jh1
MELO3C028198.2	MELO3C028198.jh1	MELO.jh001832.1		MELO.jh000705.1	MELO3C023692.2	MELO3C023692.jh1
MELO3C028201.2	MELO3C028201.jh1	MELO.jh102957.1		MELO.jh000706.1	MELO3C023691.2	MELO3C023691.jh1
MELO3C028199.2	MELO3C028199.jh1	MELO.jh001590.1		MELO.jh000707.1	-	-
MELO3C000215.2	-	-		MELO.jh000708.1	MELO3C023690.2	MELO3C023690.jh1
MELO3C000217.2	-	-		MELO.jh000709.1	MELO3C028780.2	MELO3C028780.jh1
MELO3C027650.2	MELO3C027650.jh1	MELO.jh003545.1		MELO.jh000710.1	MELO3C023688.2	MELO3C023688.jh1
MELO3C027649.2	-	-		MELO.jh000711.1	MELO3C023687.2	MELO3C023687.jh1
MELO3C000225.2	MELO3C000225.jh1	MELO.jh002337.1		MELO.jh000713.1	MELO3C028630.2	MELO3C028630.jh1
MELO3C000234.2	-	-		MELO.jh000714.1	MELO3C027151.2	MELO3C027151.jh1
MELO3C000228.2	-	-		MELO.jh000715.1	MELO3C023685.2	MELO3C023685.jh1
MELO3C000231.2	MELO3C000231.jh1	MELO.jh020787.1		MELO.jh000716.1	MELO3C028781.2	MELO3C028781.jh1
MELO3C027657.2	-	-		MELO.jh000717.1	MELO3C028782.2	MELO3C028782.jh1
MELO3C028214.2	MELO3C028214.jh1	MELO.jh034022.1		MELO.jh000718.1	MELO3C023684.2	MELO3C023684.jh1
MELO3C028216.2	MELO3C028216.jh1	MELO.jh028302.1		MELO.jh000719.1	-	-
MELO3C001058.2	MELO3C001058.jh1	MELO.jh011296.1		MELO.jh000720.1	MELO3C023683.2	MELO3C023683.jh1
MELO3C000230.2	-	-		MELO.jh000721.1	MELO3C023682.2	MELO3C023682.jh1
MELO3C027655.2	MELO3C027655.jh1	MELO.jh013862.1		MELO.jh000722.1	MELO3C027339.2	MELO3C027339.jh1
MELO3C000920.2	-	-		MELO.jh000723.1	MELO3C028787.2	MELO3C028787.jh1
MELO3C027656.2	-	-		MELO.jh000724.1	MELO3C028791.2	MELO3C028791.jh1
MELO3C028223.2	-	-		MELO.jh000725.1	MELO3C028790.2	MELO3C028790.jh1
MELO3C000237.2	MELO3C000237.jh1	MELO.jh018839.1		MELO.jh000726.1	MELO3C023678.2	MELO3C023678.jh1
MELO3C028232.2	MELO3C028232.jh1	MELO.jh026315.1		MELO.jh000727.1	MELO3C027653.2	MELO3C027653.jh1
MELO3C000238.2	-	-		MELO.jh000728.1	-	-
MELO3C000240.2	-	-		MELO.jh000729.1	MELO3C023675.2	MELO3C023675.jh1
MELO3C027664.2	-	-		MELO.jh000730.1	-	-
MELO3C027658.2	-	-		MELO.jh000731.1	MELO3C023674.2	MELO3C023674.jh1
MELO3C027665.2	-	-		MELO.jh000732.1	MELO3C023673.2	MELO3C023673.jh1
MELO3C000242.2	MELO3C000242.jh1	MELO.jh100137.1		MELO.jh000733.1	MELO3C023672.2	MELO3C023672.jh1
MELO3C028235.2	-	-		MELO.jh000734.1	MELO3C023670.2	MELO3C023670.jh1
MELO3C028237.2	MELO3C028237.jh1	MELO.jh031415.1		MELO.jh000735.1	MELO3C023669.2	MELO3C023669.jh1
MELO3C000247.2	MELO3C000247.jh1	MELO.jh000839.1		MELO.jh000736.1	MELO3C028803.2	MELO3C028803.jh1
MELO3C001168.2	-	-		MELO.jh000737.1	MELO3C023668.2	MELO3C023668.jh1
MELO3C000251.2	MELO3C000251.jh1	MELO.jh007662.1		MELO.jh000738.1	MELO3C028804.2	MELO3C028804.jh1
MELO3C027259.2	-	-		MELO.jh000739.1	MELO3C023667.2	MELO3C023667.jh1
MELO3C000249.2	-	-		MELO.jh000740.1	MELO3C023666.2	MELO3C023666.jh1
MELO3C028240.2	MELO3C028240.jh1	MELO.jh024161.1		MELO.jh000741.1	MELO3C028805.2	MELO3C028805.jh1
MELO3C000254.2	-	-		MELO.jh000742.1	MELO3C023665.2	MELO3C023665.jh1
MELO3C028238.2	-	-		MELO.jh000743.1	MELO3C028808.2	MELO3C028808.jh1
MELO3C000260.2	-	-		MELO.jh000744.1	MELO3C028809.2	MELO3C028809.jh1
MELO3C027659.2	-	-		MELO.jh000745.1	MELO3C023663.2	MELO3C023663.jh1
MELO3C000253.2	-	-		MELO.jh000746.1	MELO3C028814.2	MELO3C028814.jh1
MELO3C000256.2	MELO3C000256.jh1	MELO.jh019125.1		MELO.jh000747.1	MELO3C028812.2	MELO3C028812.jh1
MELO3C000258.2	MELO3C000258.jh1	MELO.jh004017.1		MELO.jh000748.1	MELO3C023654.2	MELO3C023654.jh1
MELO3C000277.2	MELO3C000277.jh1	MELO.jh103005.1		MELO.jh000749.1	MELO3C023655.2	MELO3C023655.jh1
MELO3C027663.2	-	-		MELO.jh000750.1	MELO3C028816.2	MELO3C028816.jh1
MELO3C027667.2	MELO3C027667.jh1	MELO.jh015933.1		MELO.jh000751.1	MELO3C023650.2	MELO3C023650.jh1
MELO3C000262.2	-	-		MELO.jh000753.1	MELO3C028818.2	MELO3C028818.jh1
MELO3C027668.2	-	-		MELO.jh000754.1	MELO3C023649.2	MELO3C023649.jh1
MELO3C000273.2	MELO3C000273.jh1	MELO.jh020550.1		MELO.jh000755.1	MELO3C023648.2	MELO3C023648.jh1
MELO3C000268.2	MELO3C000268.jh1	MELO.jh011297.1		MELO.jh000756.1	MELO3C023647.2	MELO3C023647.jh1
MELO3C028248.2	-	-		MELO.jh000757.1	MELO3C023646.2	MELO3C023646.jh1
MELO3C028251.2	-	-		MELO.jh000758.1	MELO3C023645.2	MELO3C023645.jh1
MELO3C028253.2	MELO3C028253.jh1	MELO.jh003478.1		MELO.jh000759.1	MELO3C028825.2	MELO3C028825.jh1
MELO3C028249.2	MELO3C028249.jh1	MELO.jh013672.1		MELO.jh000760.1	MELO3C023644.2	MELO3C023644.jh1
MELO3C028250.2	MELO3C028250.jh1	MELO.jh027113.1		MELO.jh000761.1	MELO3C023643.2	MELO3C023643.jh1
MELO3C028256.2	-	-		MELO.jh000762.1	MELO3C028823.2	MELO3C028823.jh1
MELO3C000279.2	MELO3C000279.jh1	MELO.jh025474.1		MELO.jh000763.1	MELO3C028636.2	MELO3C028636.jh1
MELO3C027666.2	-	-		MELO.jh000764.1	MELO3C028637.2	MELO3C028637.jh1
MELO3C027675.2	-	-		MELO.jh000765.1	MELO3C023638.2	MELO3C023638.jh1
MELO3C027669.2	-	-		MELO.jh000766.1	MELO3C024058.2	MELO3C024058.jh1
MELO3C028265.2	-	-		MELO.jh000767.1	MELO3C028643.2	MELO3C028643.jh1
MELO3C028271.2	MELO3C028271.jh1	MELO.jh003635.1		MELO.jh000768.1	MELO3C028830.2	MELO3C028830.jh1
MELO3C001225.2	-	-		MELO.jh000769.1	MELO3C024061.2	MELO3C024061.jh1
MELO3C000290.2	MELO3C000290.jh1	MELO.jh011268.1		MELO.jh000770.1	MELO3C024063.2	MELO3C024063.jh1
MELO3C000334.2	-	-		MELO.jh000771.1	-	-
MELO3C028275.2	-	-		MELO.jh000772.1	MELO3C024064.2	MELO3C024064.jh1
MELO3C000289.2	-	-		MELO.jh000773.1	MELO3C024067.2	MELO3C024067.jh1
MELO3C027677.2	-	-		MELO.jh000774.1	MELO3C024066.2	MELO3C024066.jh1
MELO3C000295.2	MELO3C000295.jh1	MELO.jh034054.1		MELO.jh000775.1	MELO3C024069.2	MELO3C024069.jh1
MELO3C000296.2	MELO3C000296.jh1	MELO.jh007337.1		MELO.jh000776.1	MELO3C024070.2	MELO3C024070.jh1
MELO3C000294.2	-	-		MELO.jh000777.1	MELO3C024071.2	MELO3C024071.jh1
MELO3C028279.2	MELO3C028279.jh1	MELO.jh010940.1		MELO.jh000778.1	MELO3C028836.2	MELO3C028836.jh1
MELO3C028276.2	-	-		MELO.jh000780.1	MELO3C024072.2	MELO3C024072.jh1
MELO3C027674.2	-	-		MELO.jh000781.1	MELO3C028645.2	MELO3C028645.jh1
MELO3C000302.2	-	-		MELO.jh000782.1	MELO3C028646.2	MELO3C028646.jh1
MELO3C000309.2	-	-		MELO.jh000783.1	MELO3C028647.2	MELO3C028647.jh1
MELO3C000307.2	MELO3C000307.jh1	MELO.jh012012.1		MELO.jh000784.1	MELO3C027025.2	MELO3C027025.jh1
MELO3C000298.2	MELO3C000298.jh1	MELO.jh024736.1		MELO.jh000785.1	MELO3C027967.2	MELO3C027967.jh1
MELO3C028281.2	MELO3C028281.jh1	MELO.jh001016.1		MELO.jh000786.1	MELO3C027517.2	MELO3C027517.jh1
MELO3C000306.2	MELO3C000306.jh1	MELO.jh003261.1		MELO.jh000787.1	MELO3C024074.2	MELO3C024074.jh1
MELO3C000330.2	MELO3C000330.jh1	MELO.jh102589.1		MELO.jh000788.1	MELO3C024075.2	MELO3C024075.jh1
MELO3C000311.2	MELO3C000311.jh1	MELO.jh022752.1		MELO.jh000789.1	MELO3C024076.2	MELO3C024076.jh1
MELO3C000347.2	MELO3C000347.jh1	MELO.jh015906.1		MELO.jh000790.1	MELO3C024077.2	MELO3C024077.jh1
MELO3C027678.2	-	-		MELO.jh000791.1	MELO3C028850.2	MELO3C028850.jh1
MELO3C000313.2	-	-		MELO.jh000792.1	-	-
MELO3C000319.2	-	-		MELO.jh000793.1	MELO3C028650.2	MELO3C028650.jh1
MELO3C000329.2	MELO3C000329.jh1	MELO.jh031484.1		MELO.jh000794.1	MELO3C028848.2	MELO3C028848.jh1
MELO3C028287.2	-	-		MELO.jh000795.1	MELO3C024080.2	MELO3C024080.jh1
MELO3C000324.2	-	-		MELO.jh000796.1	MELO3C028854.2	MELO3C028854.jh1
MELO3C000323.2	-	-		MELO.jh000797.1	MELO3C028855.2	MELO3C028855.jh1
MELO3C027679.2	-	-		MELO.jh000798.1	MELO3C024082.2	MELO3C024082.jh1
MELO3C000317.2	MELO3C000317.jh1	MELO.jh020481.1		MELO.jh000799.1	MELO3C024083.2	MELO3C024083.jh1
MELO3C028310.2	-	-		MELO.jh000800.1	-	-
MELO3C000325.2	-	-		MELO.jh000801.1	MELO3C028861.2	MELO3C028861.jh1
MELO3C000333.2	-	-		MELO.jh000802.1	MELO3C028654.2	MELO3C028654.jh1
MELO3C027682.2	-	-		MELO.jh000803.1	MELO3C024084.2	MELO3C024084.jh1
MELO3C001093.2	MELO3C001093.jh1	MELO.jh027915.1		MELO.jh000804.1	MELO3C028866.2	MELO3C028866.jh1
MELO3C027689.2	-	-		MELO.jh000805.1	MELO3C024085.2	MELO3C024085.jh1
MELO3C000332.2	-	-		MELO.jh000806.1	MELO3C033843.2	MELO3C033843.jh1
MELO3C000339.2	MELO3C000339.jh1	MELO.jh022467.1		MELO.jh000807.1	MELO3C028655.2	MELO3C028655.jh1
MELO3C027692.2	MELO3C027692.jh1	MELO.jh034097.1		MELO.jh000808.1	MELO3C024086.2	MELO3C024086.jh1
MELO3C028313.2	MELO3C028313.jh1	MELO.jh003300.1		MELO.jh000809.1	MELO3C024087.2	MELO3C024087.jh1
MELO3C027690.2	-	-		MELO.jh000810.1	MELO3C028872.2	MELO3C028872.jh1
MELO3C000340.2	MELO3C000340.jh1	MELO.jh020943.1		MELO.jh000811.1	MELO3C024088.2	MELO3C024088.jh1
MELO3C000335.2	MELO3C000335.jh1	MELO.jh019585.1		MELO.jh000812.1	MELO3C024090.2	MELO3C024090.jh1
MELO3C027693.2	-	-		MELO.jh000813.1	MELO3C028873.2	MELO3C028873.jh1
MELO3C000341.2	MELO3C000341.jh1	MELO.jh026810.1		MELO.jh000814.1	MELO3C028877.2	MELO3C028877.jh1
MELO3C020385.2	-	-		MELO.jh000815.1	-	-
MELO3C000342.2	-	-		MELO.jh000816.1	MELO3C024093.2	MELO3C024093.jh1
MELO3C027688.2	-	-		MELO.jh000817.1	MELO3C028876.2	MELO3C028876.jh1
MELO3C027683.2	-	-		MELO.jh000818.1	MELO3C024094.2	MELO3C024094.jh1
MELO3C027684.2	-	-		MELO.jh000819.1	-	-
MELO3C000349.2	-	-		MELO.jh000820.1	-	-
MELO3C000350.2	-	-		MELO.jh000821.1	MELO3C024097.2	MELO3C024097.jh1
MELO3C027686.2	-	-		MELO.jh000822.1	MELO3C024098.2	MELO3C024098.jh1
MELO3C027691.2	-	-		MELO.jh000824.1	MELO3C024099.2	MELO3C024099.jh1
MELO3C028349.2	-	-		MELO.jh000825.1	MELO3C024100.2	MELO3C024100.jh1
MELO3C000356.2	MELO3C000356.jh1	MELO.jh025160.1		MELO.jh000826.1	MELO3C024101.2	MELO3C024101.jh1
MELO3C028353.2	-	-		MELO.jh000827.1	MELO3C024102.2	MELO3C024102.jh1
MELO3C028363.2	MELO3C028363.jh1	MELO.jh010543.1		MELO.jh000828.1	MELO3C024103.2	MELO3C024103.jh1
MELO3C000351.2	MELO3C000351.jh1	MELO.jh018543.1		MELO.jh000829.1	MELO3C024104.2	MELO3C024104.jh1
MELO3C028357.2	-	-		MELO.jh000830.1	MELO3C024106.2	MELO3C024106.jh1
MELO3C027703.2	-	-		MELO.jh000833.1	MELO3C024108.2	MELO3C024108.jh1
MELO3C027694.2	MELO3C027694.jh1	MELO.jh005893.1		MELO.jh000834.1	MELO3C024109.2	MELO3C024109.jh1
MELO3C027704.2	-	-		MELO.jh000835.1	MELO3C028895.2	MELO3C028895.jh1
MELO3C000713.2	MELO3C000713.jh1	MELO.jh012892.1		MELO.jh000836.1	MELO3C024110.2	MELO3C024110.jh1
MELO3C000358.2	MELO3C000358.jh1	MELO.jh014083.1		MELO.jh000837.1	MELO3C024111.2	MELO3C024111.jh1
MELO3C027698.2	-	-		MELO.jh000838.1	MELO3C024115.2	MELO3C024115.jh1
MELO3C000362.2	MELO3C000362.jh1	MELO.jh013212.1		MELO.jh000839.1	MELO3C000247.2	MELO3C000247.jh1
MELO3C000359.2	-	-		MELO.jh000840.1	MELO3C024120.2	MELO3C024120.jh1
MELO3C028369.2	-	-		MELO.jh000841.1	MELO3C024121.2	MELO3C024121.jh1
MELO3C000364.2	-	-		MELO.jh000842.1	MELO3C028902.2	MELO3C028902.jh1
MELO3C027700.2	-	-		MELO.jh000843.1	MELO3C024122.2	MELO3C024122.jh1
MELO3C000377.2	-	-		MELO.jh000844.1	MELO3C028659.2	MELO3C028659.jh1
MELO3C027695.2	-	-		MELO.jh000845.1	-	-
MELO3C000366.2	MELO3C000366.jh1	MELO.jh034481.1		MELO.jh000846.1	-	-
MELO3C001253.2	-	-		MELO.jh000847.1	MELO3C024123.2	MELO3C024123.jh1
MELO3C027696.2	-	-		MELO.jh000848.1	MELO3C028661.2	MELO3C028661.jh1
MELO3C000370.2	-	-		MELO.jh000849.1	MELO3C024124.2	MELO3C024124.jh1
MELO3C000372.2	-	-		MELO.jh000850.1	MELO3C028906.2	MELO3C028906.jh1
MELO3C000374.2	-	-		MELO.jh000851.1	MELO3C024125.2	MELO3C024125.jh1
MELO3C000376.2	-	-		MELO.jh000852.1	MELO3C028908.2	MELO3C028908.jh1
MELO3C000382.2	MELO3C000382.jh1	MELO.jh005525.1		MELO.jh000853.1	MELO3C028909.2	MELO3C028909.jh1
MELO3C000378.2	-	-		MELO.jh000854.1	MELO3C032949.2	MELO3C032949.jh1
MELO3C000399.2	MELO3C000399.jh1	MELO.jh027942.1		MELO.jh000855.1	-	-
MELO3C028383.2	-	-		MELO.jh000856.1	MELO3C024969.2	MELO3C024969.jh1
MELO3C027708.2	-	-		MELO.jh000857.1	MELO3C024968.2	MELO3C024968.jh1
MELO3C027709.2	MELO3C027709.jh1	MELO.jh008900.1		MELO.jh000858.1	MELO3C024967.2	MELO3C024967.jh1
MELO3C000367.2	-	-		MELO.jh000859.1	MELO3C024966.2	MELO3C024966.jh1
MELO3C000388.2	-	-		MELO.jh000860.1	MELO3C024965.2	MELO3C024965.jh1
MELO3C027710.2	MELO3C027710.jh1	MELO.jh026891.1		MELO.jh000861.1	MELO3C024964.2	MELO3C024964.jh1
MELO3C000398.2	-	-		MELO.jh000862.1	MELO3C028916.2	MELO3C028916.jh1
MELO3C000391.2	MELO3C000391.jh1	MELO.jh025111.1		MELO.jh000864.1	MELO3C028924.2	MELO3C028924.jh1
MELO3C028402.2	-	-		MELO.jh000865.1	MELO3C024962.2	MELO3C024962.jh1
MELO3C000392.2	MELO3C000392.jh1	MELO.jh016698.1		MELO.jh000866.1	-	-
MELO3C000389.2	-	-		MELO.jh000867.1	MELO3C024961.2	MELO3C024961.jh1
MELO3C027711.2	MELO3C027711.jh1	MELO.jh012809.1		MELO.jh000868.1	MELO3C024960.2	MELO3C024960.jh1
MELO3C000395.2	MELO3C000395.jh1	MELO.jh027963.1		MELO.jh000869.1	MELO3C024959.2	MELO3C024959.jh1
MELO3C028411.2	-	-		MELO.jh000870.1	MELO3C024955.2	MELO3C024955.jh1
MELO3C000402.2	MELO3C000402.jh1	MELO.jh005908.1		MELO.jh000871.1	MELO3C024954.2	MELO3C024954.jh1
MELO3C000397.2	MELO3C000397.jh1	MELO.jh007407.1		MELO.jh000872.1	MELO3C024953.2	MELO3C024953.jh1
MELO3C000406.2	MELO3C000406.jh1	MELO.jh009928.1		MELO.jh000873.1	MELO3C028927.2	MELO3C028927.jh1
MELO3C000403.2	-	-		MELO.jh000874.1	-	-
MELO3C000407.2	-	-		MELO.jh000875.1	MELO3C024951.2	MELO3C024951.jh1
MELO3C028413.2	-	-		MELO.jh000876.1	MELO3C028668.2	MELO3C028668.jh1
MELO3C000409.2	MELO3C000409.jh1	MELO.jh033300.1		MELO.jh000877.1	MELO3C028925.2	MELO3C028925.jh1
MELO3C000421.2	-	-		MELO.jh000878.1	MELO3C024950.2	MELO3C024950.jh1
MELO3C000416.2	-	-		MELO.jh000879.1	MELO3C028926.2	MELO3C028926.jh1
MELO3C001272.2	MELO3C001272.jh1	MELO.jh034015.1		MELO.jh000880.1	MELO3C024949.2	MELO3C024949.jh1
MELO3C027720.2	-	-		MELO.jh000881.1	MELO3C024948.2	MELO3C024948.jh1
MELO3C000411.2	-	-		MELO.jh000882.1	MELO3C024947.2	MELO3C024947.jh1
MELO3C000415.2	MELO3C000415.jh1	MELO.jh028212.1		MELO.jh000883.1	MELO3C024946.2	MELO3C024946.jh1
MELO3C000410.2	MELO3C000410.jh1	MELO.jh027584.1		MELO.jh000884.1	MELO3C024942.2	MELO3C024942.jh1
MELO3C027715.2	MELO3C027715.jh1	MELO.jh103038.1		MELO.jh000885.1	MELO3C024945.2	MELO3C024945.jh1
MELO3C027712.2	-	-		MELO.jh000886.1	MELO3C028936.2	MELO3C028936.jh1
MELO3C000413.2	-	-		MELO.jh000887.1	MELO3C028938.2	MELO3C028938.jh1
MELO3C027716.2	-	-		MELO.jh000888.1	-	-
MELO3C027717.2	-	-		MELO.jh000890.1	-	-
MELO3C000414.2	-	-		MELO.jh000891.1	-	-
MELO3C000850.2	-	-		MELO.jh000892.1	MELO3C028956.2	MELO3C028956.jh1
MELO3C027713.2	-	-		MELO.jh000893.1	MELO3C028957.2	MELO3C028957.jh1
MELO3C027714.2	MELO3C027714.jh1	MELO.jh034119.1		MELO.jh000894.1	MELO3C024933.2	MELO3C024933.jh1
MELO3C000439.2	-	-		MELO.jh000895.1	MELO3C024932.2	MELO3C024932.jh1
MELO3C000424.2	MELO3C000424.jh1	MELO.jh001463.1		MELO.jh000896.1	MELO3C024930.2	MELO3C024930.jh1
MELO3C027721.2	-	-		MELO.jh000897.1	MELO3C024929.2	MELO3C024929.jh1
MELO3C000425.2	-	-		MELO.jh000898.1	MELO3C024928.2	MELO3C024928.jh1
MELO3C028422.2	-	-		MELO.jh000899.1	MELO3C024927.2	MELO3C024927.jh1
MELO3C027726.2	-	-		MELO.jh000900.1	MELO3C024926.2	MELO3C024926.jh1
MELO3C027722.2	-	-		MELO.jh000901.1	MELO3C028958.2	MELO3C028958.jh1
MELO3C027723.2	-	-		MELO.jh000902.1	MELO3C024925.2	MELO3C024925.jh1
MELO3C027724.2	-	-		MELO.jh000903.1	MELO3C024924.2	MELO3C024924.jh1
MELO3C001317.2	-	-		MELO.jh000904.1	MELO3C024923.2	MELO3C024923.jh1
MELO3C000452.2	MELO3C000452.jh1	MELO.jh015267.1		MELO.jh000905.1	MELO3C024922.2	MELO3C024922.jh1
MELO3C000443.2	-	-		MELO.jh000906.1	MELO3C028961.2	MELO3C028961.jh1
MELO3C000447.2	MELO3C000447.jh1	MELO.jh026232.1		MELO.jh000907.1	MELO3C024921.2	MELO3C024921.jh1
MELO3C000458.2	-	-		MELO.jh000908.1	MELO3C028962.2	MELO3C028962.jh1
MELO3C027725.2	-	-		MELO.jh000909.1	MELO3C024920.2	MELO3C024920.jh1
MELO3C000454.2	MELO3C000454.jh1	MELO.jh009931.1		MELO.jh000910.1	MELO3C024919.2	MELO3C024919.jh1
MELO3C000449.2	MELO3C000449.jh1	MELO.jh005988.1		MELO.jh000911.1	MELO3C024918.2	MELO3C024918.jh1
MELO3C027732.2	-	-		MELO.jh000912.1	MELO3C024917.2	MELO3C024917.jh1
MELO3C000450.2	-	-		MELO.jh000913.1	MELO3C024916.2	MELO3C024916.jh1
MELO3C000453.2	-	-		MELO.jh000914.1	MELO3C024915.2	MELO3C024915.jh1
MELO3C000487.2	-	-		MELO.jh000915.1	MELO3C024914.2	MELO3C024914.jh1
MELO3C028423.2	-	-		MELO.jh000916.1	MELO3C024912.2	MELO3C024912.jh1
MELO3C028424.2	-	-		MELO.jh000918.1	MELO3C024910.2	MELO3C024910.jh1
MELO3C000457.2	MELO3C000457.jh1	MELO.jh013858.1		MELO.jh000919.1	MELO3C028964.2	MELO3C028964.jh1
MELO3C028426.2	-	-		MELO.jh000920.1	MELO3C028966.2	MELO3C028966.jh1
MELO3C000456.2	MELO3C000456.jh1	MELO.jh028024.1		MELO.jh000921.1	-	-
MELO3C028425.2	-	-		MELO.jh000922.1	MELO3C028963.2	MELO3C028963.jh1
MELO3C000460.2	-	-		MELO.jh000923.1	MELO3C024909.2	MELO3C024909.jh1
MELO3C000465.2	-	-		MELO.jh000924.1	MELO3C024908.2	MELO3C024908.jh1
MELO3C027734.2	-	-		MELO.jh000925.1	-	-
MELO3C027733.2	-	-		MELO.jh000926.1	MELO3C028968.2	MELO3C028968.jh1
MELO3C027735.2	-	-		MELO.jh000927.1	MELO3C028969.2	MELO3C028969.jh1
MELO3C000483.2	-	-		MELO.jh000928.1	MELO3C024905.2	MELO3C024905.jh1
MELO3C027736.2	-	-		MELO.jh000929.1	-	-
MELO3C028427.2	-	-		MELO.jh000930.1	-	-
MELO3C027740.2	MELO3C027740.jh1	MELO.jh005910.1		MELO.jh000931.1	MELO3C028970.2	MELO3C028970.jh1
MELO3C027741.2	MELO3C027741.jh1	MELO.jh034074.1		MELO.jh000932.1	MELO3C024903.2	MELO3C024903.jh1
MELO3C028429.2	MELO3C028429.jh1	MELO.jh010349.1		MELO.jh000933.1	MELO3C024904.2	MELO3C024904.jh1
MELO3C027738.2	-	-		MELO.jh000934.1	MELO3C024902.2	MELO3C024902.jh1
MELO3C000478.2	-	-		MELO.jh000935.1	MELO3C024895.2	MELO3C024895.jh1
MELO3C000490.2	-	-		MELO.jh000936.1	MELO3C024900.2	MELO3C024900.jh1
MELO3C027739.2	-	-		MELO.jh000937.1	-	-
MELO3C000474.2	-	-		MELO.jh000938.1	MELO3C028972.2	MELO3C028972.jh1
MELO3C028428.2	-	-		MELO.jh000939.1	-	-
MELO3C000500.2	MELO3C000500.jh1	MELO.jh103004.1		MELO.jh000940.1	MELO3C024899.2	MELO3C024899.jh1
MELO3C028430.2	MELO3C028430.jh1	MELO.jh010318.1		MELO.jh000941.1	MELO3C024898.2	MELO3C024898.jh1
MELO3C028431.2	MELO3C028431.jh1	MELO.jh102459.1		MELO.jh000942.1	MELO3C024896.2	MELO3C024896.jh1
MELO3C000479.2	MELO3C000479.jh1	MELO.jh026647.1		MELO.jh000943.1	-	-
MELO3C027742.2	MELO3C027742.jh1	MELO.jh002131.1		MELO.jh000944.1	MELO3C028984.2	MELO3C028984.jh1
MELO3C000488.2	-	-		MELO.jh000945.1	MELO3C024893.2	MELO3C024893.jh1
MELO3C027744.2	-	-		MELO.jh000946.1	MELO3C024891.2	MELO3C024891.jh1
MELO3C028432.2	-	-		MELO.jh000947.1	-	-
MELO3C000497.2	MELO3C000497.jh1	MELO.jh033444.1		MELO.jh000948.1	MELO3C024890.2	MELO3C024890.jh1
MELO3C028433.2	-	-		MELO.jh000949.1	MELO3C024888.2	MELO3C024888.jh1
MELO3C027745.2	-	-		MELO.jh000950.1	-	-
MELO3C027747.2	MELO3C027747.jh1	MELO.jh027996.1		MELO.jh000951.1	MELO3C013100.2	MELO3C013100.jh1
MELO3C000489.2	MELO3C000489.jh1	MELO.jh027997.1		MELO.jh000952.1	MELO3C008541.2	MELO3C008541.jh1
MELO3C027746.2	-	-		MELO.jh000953.1	MELO3C013101.2	MELO3C013101.jh1
MELO3C000499.2	-	-		MELO.jh000954.1	MELO3C013102.2	MELO3C013102.jh1
MELO3C000503.2	MELO3C000503.jh1	MELO.jh023804.1		MELO.jh000955.1	MELO3C013103.2	MELO3C013103.jh1
MELO3C028434.2	MELO3C028434.jh1	MELO.jh020017.1		MELO.jh000956.1	-	-
MELO3C000517.2	-	-		MELO.jh000957.1	MELO3C013104.2	MELO3C013104.jh1
MELO3C000507.2	-	-		MELO.jh000958.1	-	-
MELO3C027748.2	-	-		MELO.jh000959.1	MELO3C013106.2	MELO3C013106.jh1
MELO3C027749.2	MELO3C027749.jh1	MELO.jh031703.1		MELO.jh000960.1	MELO3C013107.2	MELO3C013107.jh1
MELO3C027755.2	-	-		MELO.jh000961.1	MELO3C013111.2	MELO3C013111.jh1
MELO3C000513.2	-	-		MELO.jh000962.1	MELO3C028988.2	MELO3C028988.jh1
MELO3C000515.2	-	-		MELO.jh000963.1	MELO3C013114.2	MELO3C013114.jh1
MELO3C028435.2	MELO3C028435.jh1	MELO.jh008302.1		MELO.jh000964.1	MELO3C028987.2	MELO3C028987.jh1
MELO3C000514.2	MELO3C000514.jh1	MELO.jh032114.1		MELO.jh000965.1	MELO3C013116.2	MELO3C013116.jh1
MELO3C028436.2	-	-		MELO.jh000966.1	MELO3C013118.2	MELO3C013118.jh1
MELO3C000512.2	-	-		MELO.jh000967.1	MELO3C013119.2	MELO3C013119.jh1
MELO3C000526.2	-	-		MELO.jh000968.1	MELO3C013120.2	MELO3C013120.jh1
MELO3C000519.2	MELO3C000519.jh1	MELO.jh022663.1		MELO.jh000969.1	MELO3C028989.2	MELO3C028989.jh1
MELO3C028437.2	MELO3C028437.jh1	MELO.jh013503.1		MELO.jh000970.1	MELO3C028681.2	MELO3C028681.jh1
MELO3C027753.2	MELO3C027753.jh1	MELO.jh017982.1		MELO.jh000971.1	MELO3C013121.2	MELO3C013121.jh1
MELO3C000522.2	-	-		MELO.jh000972.1	MELO3C013122.2	MELO3C013122.jh1
MELO3C000525.2	MELO3C000525.jh1	MELO.jh008693.1		MELO.jh000973.1	MELO3C013123.2	MELO3C013123.jh1
MELO3C000534.2	-	-		MELO.jh000974.1	MELO3C013124.2	MELO3C013124.jh1
MELO3C000527.2	-	-		MELO.jh000975.1	MELO3C013125.2	MELO3C013125.jh1
MELO3C004707.2	-	-		MELO.jh000976.1	MELO3C013127.2	MELO3C013127.jh1
MELO3C000533.2	MELO3C000533.jh1	MELO.jh034510.1		MELO.jh000977.1	-	-
MELO3C000540.2	-	-		MELO.jh000978.1	MELO3C013128.2	MELO3C013128.jh1
MELO3C000537.2	-	-		MELO.jh000979.1	MELO3C028990.2	MELO3C028990.jh1
MELO3C028438.2	-	-		MELO.jh000980.1	MELO3C013129.2	MELO3C013129.jh1
MELO3C000530.2	MELO3C000530.jh1	MELO.jh005881.1		MELO.jh000981.1	MELO3C013130.2	MELO3C013130.jh1
MELO3C027757.2	MELO3C027757.jh1	MELO.jh005882.1		MELO.jh000982.1	MELO3C013132.2	MELO3C013132.jh1
MELO3C000538.2	MELO3C000538.jh1	MELO.jh007001.1		MELO.jh000983.1	-	-
MELO3C028439.2	MELO3C028439.jh1	MELO.jh018167.1		MELO.jh000984.1	MELO3C028992.2	MELO3C028992.jh1
MELO3C000545.2	MELO3C000545.jh1	MELO.jh028054.1		MELO.jh000985.1	MELO3C013133.2	MELO3C013133.jh1
MELO3C000543.2	-	-		MELO.jh000986.1	MELO3C013135.2	MELO3C013135.jh1
MELO3C000547.2	-	-		MELO.jh000987.1	MELO3C013136.2	MELO3C013136.jh1
MELO3C028441.2	MELO3C028441.jh1	MELO.jh001579.1		MELO.jh000988.1	MELO3C013137.2	MELO3C013137.jh1
MELO3C028440.2	-	-		MELO.jh000989.1	MELO3C013138.2	MELO3C013138.jh1
MELO3C000553.2	MELO3C000553.jh1	MELO.jh007947.1		MELO.jh000990.1	MELO3C028993.2	MELO3C028993.jh1
MELO3C027765.2	MELO3C027765.jh1	MELO.jh028268.1		MELO.jh000991.1	MELO3C013139.2	MELO3C013139.jh1
MELO3C000551.2	MELO3C000551.jh1	MELO.jh027440.1		MELO.jh000992.1	MELO3C028688.2	MELO3C028688.jh1
MELO3C028442.2	-	-		MELO.jh000993.1	MELO3C013140.2	MELO3C013140.jh1
MELO3C028443.2	-	-		MELO.jh000994.1	MELO3C013141.2	MELO3C013141.jh1
MELO3C027763.2	-	-		MELO.jh000995.1	MELO3C013142.2	MELO3C013142.jh1
MELO3C027159.2	-	-		MELO.jh000996.1	MELO3C013149.2	MELO3C013149.jh1
MELO3C027760.2	-	-		MELO.jh000997.1	MELO3C013150.2	MELO3C013150.jh1
MELO3C027766.2	-	-		MELO.jh000998.1	MELO3C013152.2	MELO3C013152.jh1
MELO3C000565.2	-	-		MELO.jh000999.1	MELO3C013153.2	MELO3C013153.jh1
MELO3C000569.2	MELO3C000569.jh1	MELO.jh010296.1		MELO.jh001000.1	MELO3C013154.2	MELO3C013154.jh1
MELO3C027767.2	-	-		MELO.jh001001.1	MELO3C013155.2	MELO3C013155.jh1
MELO3C027768.2	-	-		MELO.jh001002.1	MELO3C013156.2	MELO3C013156.jh1
MELO3C027770.2	MELO3C027770.jh1	MELO.jh024550.1		MELO.jh001003.1	MELO3C028994.2	MELO3C028994.jh1
MELO3C027771.2	-	-		MELO.jh001004.1	-	-
MELO3C028444.2	-	-		MELO.jh001005.1	MELO3C013157.2	MELO3C013157.jh1
MELO3C001501.2	MELO3C001501.jh1	MELO.jh008737.1		MELO.jh001006.1	MELO3C013158.2	MELO3C013158.jh1
MELO3C000585.2	MELO3C000585.jh1	MELO.jh103029.1		MELO.jh001007.1	MELO3C013159.2	MELO3C013159.jh1
MELO3C027774.2	-	-		MELO.jh001008.1	MELO3C028996.2	MELO3C028996.jh1
MELO3C001664.2	-	-		MELO.jh001009.1	MELO3C013160.2	MELO3C013160.jh1
MELO3C000583.2	-	-		MELO.jh001010.1	MELO3C013161.2	MELO3C013161.jh1
MELO3C000589.2	-	-		MELO.jh001011.1	MELO3C013162.2	MELO3C013162.jh1
MELO3C027776.2	-	-		MELO.jh001012.1	MELO3C013163.2	MELO3C013163.jh1
MELO3C001330.2	-	-		MELO.jh001013.1	MELO3C028995.2	MELO3C028995.jh1
MELO3C000599.2	-	-		MELO.jh001014.1	MELO3C013164.2	MELO3C013164.jh1
MELO3C001352.2	MELO3C001352.jh1	MELO.jh102590.1		MELO.jh001015.1	MELO3C013165.2	MELO3C013165.jh1
MELO3C001268.2	-	-		MELO.jh001016.1	MELO3C028281.2	MELO3C028281.jh1
MELO3C004246.2	-	-		MELO.jh001017.1	MELO3C028999.2	MELO3C028999.jh1
MELO3C000592.2	MELO3C000592.jh1	MELO.jh002875.1		MELO.jh001018.1	MELO3C028997.2	MELO3C028997.jh1
MELO3C000601.2	MELO3C000601.jh1	MELO.jh103032.1		MELO.jh001019.1	MELO3C028998.2	MELO3C028998.jh1
MELO3C027778.2	-	-		MELO.jh001020.1	-	-
MELO3C027779.2	-	-		MELO.jh001021.1	MELO3C013166.2	MELO3C013166.jh1
MELO3C000615.2	-	-		MELO.jh001022.1	MELO3C013167.2	MELO3C013167.jh1
MELO3C000605.2	-	-		MELO.jh001023.1	MELO3C013168.2	MELO3C013168.jh1
MELO3C000609.2	MELO3C000609.jh1	MELO.jh020840.1		MELO.jh001024.1	-	-
MELO3C027780.2	-	-		MELO.jh001025.1	MELO3C029000.2	MELO3C029000.jh1
MELO3C000612.2	-	-		MELO.jh001026.1	MELO3C013171.2	MELO3C013171.jh1
MELO3C028445.2	MELO3C028445.jh1	MELO.jh033760.1		MELO.jh001027.1	MELO3C013172.2	MELO3C013172.jh1
MELO3C028446.2	-	-		MELO.jh001028.1	MELO3C013173.2	MELO3C013173.jh1
MELO3C000613.2	-	-		MELO.jh001029.1	MELO3C013174.2	MELO3C013174.jh1
MELO3C028447.2	-	-		MELO.jh001030.1	MELO3C013175.2	MELO3C013175.jh1
MELO3C000611.2	MELO3C000611.jh1	MELO.jh004818.1		MELO.jh001031.1	MELO3C013176.2	MELO3C013176.jh1
MELO3C001115.2	-	-		MELO.jh001032.1	MELO3C013177.2	MELO3C013177.jh1
MELO3C027781.2	-	-		MELO.jh001033.1	MELO3C013178.2	MELO3C013178.jh1
MELO3C027782.2	-	-		MELO.jh001034.1	MELO3C013179.2	MELO3C013179.jh1
MELO3C000620.2	MELO3C000620.jh1	MELO.jh000535.1		MELO.jh001035.1	MELO3C013180.2	MELO3C013180.jh1
MELO3C028448.2	-	-		MELO.jh001036.1	-	-
MELO3C028449.2	MELO3C028449.jh1	MELO.jh015501.1		MELO.jh001037.1	MELO3C013181.2	MELO3C013181.jh1
MELO3C000608.2	-	-		MELO.jh001038.1	MELO3C013183.2	MELO3C013183.jh1
MELO3C000622.2	-	-		MELO.jh001039.1	MELO3C029003.2	MELO3C029003.jh1
MELO3C000631.2	MELO3C000631.jh1	MELO.jh033489.1		MELO.jh001040.1	MELO3C013184.2	MELO3C013184.jh1
MELO3C000643.2	MELO3C000643.jh1	MELO.jh028272.1		MELO.jh001041.1	MELO3C029004.2	MELO3C029004.jh1
MELO3C027787.2	-	-		MELO.jh001042.1	MELO3C029005.2	MELO3C029005.jh1
MELO3C027784.2	-	-		MELO.jh001043.1	MELO3C013185.2	MELO3C013185.jh1
MELO3C027783.2	-	-		MELO.jh001044.1	MELO3C013186.2	MELO3C013186.jh1
MELO3C028452.2	-	-		MELO.jh001045.1	MELO3C013187.2	MELO3C013187.jh1
MELO3C000682.2	-	-		MELO.jh001046.1	MELO3C013188.2	MELO3C013188.jh1
MELO3C028450.2	-	-		MELO.jh001047.1	MELO3C001502.2	MELO3C001502.jh1
MELO3C028451.2	-	-		MELO.jh001048.1	MELO3C029006.2	MELO3C029006.jh1
MELO3C000644.2	MELO3C000644.jh1	MELO.jh011459.1		MELO.jh001049.1	MELO3C013190.2	MELO3C013190.jh1
MELO3C000658.2	-	-		MELO.jh001050.1	MELO3C013191.2	MELO3C013191.jh1
MELO3C027789.2	MELO3C027789.jh1	MELO.jh033491.1		MELO.jh001051.1	MELO3C029007.2	MELO3C029007.jh1
MELO3C000650.2	-	-		MELO.jh001052.1	-	-
MELO3C028453.2	-	-		MELO.jh001053.1	-	-
MELO3C000668.2	-	-		MELO.jh001054.1	MELO3C013195.2	MELO3C013195.jh1
MELO3C000655.2	MELO3C000655.jh1	MELO.jh007884.1		MELO.jh001055.1	MELO3C013197.2	MELO3C013197.jh1
MELO3C027790.2	-	-		MELO.jh001056.1	MELO3C029008.2	MELO3C029008.jh1
MELO3C028454.2	-	-		MELO.jh001057.1	MELO3C013198.2	MELO3C013198.jh1
MELO3C000666.2	-	-		MELO.jh001058.1	MELO3C013201.2	MELO3C013201.jh1
MELO3C027796.2	MELO3C027796.jh1	MELO.jh003052.1		MELO.jh001059.1	-	-
MELO3C028455.2	MELO3C028455.jh1	MELO.jh022554.1		MELO.jh001060.1	-	-
MELO3C000680.2	MELO3C000680.jh1	MELO.jh026559.1		MELO.jh001061.1	MELO3C029010.2	MELO3C029010.jh1
MELO3C027800.2	-	-		MELO.jh001062.1	MELO3C013202.2	MELO3C013202.jh1
MELO3C028456.2	MELO3C028456.jh1	MELO.jh028003.1		MELO.jh001063.1	MELO3C013203.2	MELO3C013203.jh1
MELO3C000671.2	-	-		MELO.jh001064.1	MELO3C029011.2	MELO3C029011.jh1
MELO3C000673.2	-	-		MELO.jh001065.1	-	-
MELO3C027798.2	-	-		MELO.jh001066.1	MELO3C013205.2	MELO3C013205.jh1
MELO3C000685.2	MELO3C000685.jh1	MELO.jh023561.1		MELO.jh001067.1	MELO3C029012.2	MELO3C029012.jh1
MELO3C000684.2	-	-		MELO.jh001068.1	MELO3C013206.2	MELO3C013206.jh1
MELO3C005022.2	-	-		MELO.jh001069.1	MELO3C028704.2	MELO3C028704.jh1
MELO3C004772.2	-	-		MELO.jh001070.1	MELO3C029013.2	MELO3C029013.jh1
MELO3C028457.2	-	-		MELO.jh001071.1	MELO3C013207.2	MELO3C013207.jh1
MELO3C027802.2	-	-		MELO.jh001072.1	MELO3C013208.2	MELO3C013208.jh1
MELO3C027799.2	-	-		MELO.jh001073.1	MELO3C013209.2	MELO3C013209.jh1
MELO3C027797.2	-	-		MELO.jh001074.1	MELO3C013210.2	MELO3C013210.jh1
MELO3C000146.2	-	-		MELO.jh001075.1	MELO3C013211.2	MELO3C013211.jh1
MELO3C000701.2	-	-		MELO.jh001076.1	MELO3C027262.2	MELO3C027262.jh1
MELO3C028458.2	MELO3C028458.jh1	MELO.jh005739.1		MELO.jh001077.1	MELO3C029015.2	MELO3C029015.jh1
MELO3C000695.2	-	-		MELO.jh001078.1	MELO3C029016.2	MELO3C029016.jh1
MELO3C027803.2	-	-		MELO.jh001079.1	MELO3C013212.2	MELO3C013212.jh1
MELO3C027808.2	-	-		MELO.jh001080.1	-	-
MELO3C027804.2	-	-		MELO.jh001081.1	MELO3C013213.2	MELO3C013213.jh1
MELO3C000708.2	-	-		MELO.jh001082.1	MELO3C013214.2	MELO3C013214.jh1
MELO3C028459.2	MELO3C028459.jh1	MELO.jh001583.1		MELO.jh001083.1	MELO3C013215.2	MELO3C013215.jh1
MELO3C000703.2	-	-		MELO.jh001084.1	MELO3C029017.2	MELO3C029017.jh1
MELO3C000707.2	-	-		MELO.jh001085.1	MELO3C029018.2	MELO3C029018.jh1
MELO3C000729.2	-	-		MELO.jh001086.1	MELO3C013218.2	MELO3C013218.jh1
MELO3C027806.2	-	-		MELO.jh001087.1	MELO3C013219.2	MELO3C013219.jh1
MELO3C027805.2	MELO3C027805.jh1	MELO.jh103016.1		MELO.jh001088.1	MELO3C013220.2	MELO3C013220.jh1
MELO3C027807.2	MELO3C027807.jh1	MELO.jh027986.1		MELO.jh001089.1	MELO3C013221.2	MELO3C013221.jh1
MELO3C000704.2	-	-		MELO.jh001090.1	-	-
MELO3C000709.2	-	-		MELO.jh001091.1	-	-
MELO3C000706.2	-	-		MELO.jh001092.1	MELO3C013224.2	MELO3C013224.jh1
MELO3C027810.2	-	-		MELO.jh001093.1	MELO3C013225.2	MELO3C013225.jh1
MELO3C028460.2	MELO3C028460.jh1	MELO.jh026403.1		MELO.jh001094.1	MELO3C013226.2	MELO3C013226.jh1
MELO3C028461.2	-	-		MELO.jh001095.1	MELO3C029019.2	MELO3C029019.jh1
MELO3C000718.2	MELO3C000718.jh1	MELO.jh004171.1		MELO.jh001096.1	MELO3C013227.2	MELO3C013227.jh1
MELO3C028462.2	-	-		MELO.jh001097.1	MELO3C013228.2	MELO3C013228.jh1
MELO3C000722.2	MELO3C000722.jh1	MELO.jh024864.1		MELO.jh001098.1	MELO3C013230.2	MELO3C013230.jh1
MELO3C000721.2	-	-		MELO.jh001099.1	MELO3C029020.2	MELO3C029020.jh1
MELO3C000732.2	-	-		MELO.jh001100.1	MELO3C013232.2	MELO3C013232.jh1
MELO3C028463.2	-	-		MELO.jh001101.1	MELO3C013233.2	MELO3C013233.jh1
MELO3C027811.2	-	-		MELO.jh001102.1	MELO3C013234.2	MELO3C013234.jh1
MELO3C000742.2	MELO3C000742.jh1	MELO.jh033969.1		MELO.jh001103.1	MELO3C029022.2	MELO3C029022.jh1
MELO3C000736.2	-	-		MELO.jh001104.1	MELO3C013235.2	MELO3C013235.jh1
MELO3C027814.2	-	-		MELO.jh001105.1	MELO3C028709.2	MELO3C028709.jh1
MELO3C000744.2	MELO3C000744.jh1	MELO.jh007062.1		MELO.jh001106.1	MELO3C013236.2	MELO3C013236.jh1
MELO3C027815.2	-	-		MELO.jh001107.1	MELO3C013239.2	MELO3C013239.jh1
MELO3C000745.2	-	-		MELO.jh001108.1	-	-
MELO3C028464.2	-	-		MELO.jh001109.1	MELO3C013243.2	MELO3C013243.jh1
MELO3C027822.2	-	-		MELO.jh001110.1	MELO3C029914.2	MELO3C029914.jh1
MELO3C000754.2	-	-		MELO.jh001111.1	MELO3C013244.2	MELO3C013244.jh1
MELO3C028465.2	-	-		MELO.jh001112.1	MELO3C013245.2	MELO3C013245.jh1
MELO3C000756.2	-	-		MELO.jh001113.1	MELO3C013246.2	MELO3C013246.jh1
MELO3C000760.2	MELO3C000760.jh1	MELO.jh032253.1		MELO.jh001114.1	MELO3C013247.2	MELO3C013247.jh1
MELO3C028466.2	-	-		MELO.jh001115.1	MELO3C013248.2	MELO3C013248.jh1
MELO3C027824.2	-	-		MELO.jh001116.1	-	-
MELO3C027819.2	MELO3C027819.jh1	MELO.jh100904.1		MELO.jh001117.1	MELO3C013250.2	MELO3C013250.jh1
MELO3C000761.2	-	-		MELO.jh001118.1	MELO3C013251.2	MELO3C013251.jh1
MELO3C000776.2	-	-		MELO.jh001119.1	MELO3C013252.2	MELO3C013252.jh1
MELO3C000772.2	-	-		MELO.jh001120.1	MELO3C013253.2	MELO3C013253.jh1
MELO3C000788.2	-	-		MELO.jh001121.1	MELO3C013254.2	MELO3C013254.jh1
MELO3C000762.2	MELO3C000762.jh1	MELO.jh101973.1		MELO.jh001122.1	MELO3C013255.2	MELO3C013255.jh1
MELO3C027825.2	-	-		MELO.jh001123.1	MELO3C013256.2	MELO3C013256.jh1
MELO3C000773.2	-	-		MELO.jh001124.1	MELO3C013257.2	MELO3C013257.jh1
MELO3C027821.2	-	-		MELO.jh001125.1	MELO3C013258.2	MELO3C013258.jh1
MELO3C000763.2	-	-		MELO.jh001126.1	MELO3C013259.2	MELO3C013259.jh1
MELO3C027816.2	-	-		MELO.jh001127.1	MELO3C013260.2	MELO3C013260.jh1
MELO3C000759.2	MELO3C000759.jh1	MELO.jh034631.1		MELO.jh001128.1	MELO3C013262.2	MELO3C013262.jh1
MELO3C001387.2	-	-		MELO.jh001129.1	MELO3C013263.2	MELO3C013263.jh1
MELO3C000768.2	-	-		MELO.jh001130.1	MELO3C013264.2	MELO3C013264.jh1
MELO3C000770.2	MELO3C000770.jh1	MELO.jh009898.1		MELO.jh001131.1	-	-
MELO3C028468.2	-	-		MELO.jh001132.1	MELO3C013265.2	MELO3C013265.jh1
MELO3C028467.2	MELO3C028467.jh1	MELO.jh015370.1		MELO.jh001133.1	-	-
MELO3C027827.2	-	-		MELO.jh001134.1	MELO3C013266.2	MELO3C013266.jh1
MELO3C027833.2	-	-		MELO.jh001135.1	MELO3C028713.2	MELO3C028713.jh1
MELO3C027828.2	-	-		MELO.jh001136.1	MELO3C013268.2	MELO3C013268.jh1
MELO3C027829.2	-	-		MELO.jh001137.1	MELO3C029024.2	MELO3C029024.jh1
MELO3C027830.2	-	-		MELO.jh001138.1	MELO3C013269.2	MELO3C013269.jh1
MELO3C000794.2	MELO3C000794.jh1	MELO.jh023228.1		MELO.jh001139.1	MELO3C013270.2	MELO3C013270.jh1
MELO3C000781.2	MELO3C000781.jh1	MELO.jh034679.1		MELO.jh001140.1	MELO3C013271.2	MELO3C013271.jh1
MELO3C000606.2	-	-		MELO.jh001141.1	MELO3C013272.2	MELO3C013272.jh1
MELO3C000779.2	-	-		MELO.jh001142.1	MELO3C013273.2	MELO3C013273.jh1
MELO3C019863.2	-	-		MELO.jh001143.1	MELO3C013274.2	MELO3C013274.jh1
MELO3C027826.2	-	-		MELO.jh001144.1	MELO3C013275.2	MELO3C013275.jh1
MELO3C028469.2	-	-		MELO.jh001145.1	MELO3C013276.2	MELO3C013276.jh1
MELO3C000790.2	-	-		MELO.jh001146.1	MELO3C013277.2	MELO3C013277.jh1
MELO3C000792.2	MELO3C000792.jh1	MELO.jh002095.1		MELO.jh001147.1	-	-
MELO3C000796.2	-	-		MELO.jh001148.1	MELO3C013281.2	MELO3C013281.jh1
MELO3C000795.2	MELO3C000795.jh1	MELO.jh033787.1		MELO.jh001149.1	MELO3C013283.2	MELO3C013283.jh1
MELO3C000915.2	MELO3C000915.jh1	MELO.jh022870.1		MELO.jh001150.1	MELO3C013284.2	MELO3C013284.jh1
MELO3C000797.2	-	-		MELO.jh001151.1	MELO3C013286.2	MELO3C013286.jh1
MELO3C027834.2	-	-		MELO.jh001152.1	MELO3C029023.2	MELO3C029023.jh1
MELO3C027840.2	MELO3C027840.jh1	MELO.jh033445.1		MELO.jh001153.1	MELO3C013287.2	MELO3C013287.jh1
MELO3C027835.2	-	-		MELO.jh001154.1	MELO3C013288.2	MELO3C013288.jh1
MELO3C028470.2	-	-		MELO.jh001155.1	MELO3C013289.2	MELO3C013289.jh1
MELO3C027841.2	-	-		MELO.jh001156.1	MELO3C013290.2	MELO3C013290.jh1
MELO3C000805.2	MELO3C000805.jh1	MELO.jh004372.1		MELO.jh001157.1	-	-
MELO3C028471.2	MELO3C028471.jh1	MELO.jh020212.1		MELO.jh001158.1	MELO3C013291.2	MELO3C013291.jh1
MELO3C027836.2	-	-		MELO.jh001159.1	MELO3C013292.2	MELO3C013292.jh1
MELO3C000138.2	-	-		MELO.jh001160.1	-	-
MELO3C027842.2	-	-		MELO.jh001161.1	MELO3C013294.2	MELO3C013294.jh1
MELO3C028472.2	-	-		MELO.jh001162.1	MELO3C013295.2	MELO3C013295.jh1
MELO3C000787.2	-	-		MELO.jh001163.1	MELO3C013296.2	MELO3C013296.jh1
MELO3C000806.2	-	-		MELO.jh001164.1	MELO3C028718.2	MELO3C028718.jh1
MELO3C027837.2	-	-		MELO.jh001165.1	MELO3C013299.2	MELO3C013299.jh1
MELO3C027852.2	-	-		MELO.jh001166.1	MELO3C028717.2	MELO3C028717.jh1
MELO3C000817.2	-	-		MELO.jh001167.1	MELO3C013302.2	MELO3C013302.jh1
MELO3C000813.2	-	-		MELO.jh001168.1	MELO3C029026.2	MELO3C029026.jh1
MELO3C000821.2	-	-		MELO.jh001169.1	MELO3C013304.2	MELO3C013304.jh1
MELO3C000818.2	-	-		MELO.jh001170.1	MELO3C013305.2	MELO3C013305.jh1
MELO3C027850.2	-	-		MELO.jh001171.1	MELO3C029028.2	MELO3C029028.jh1
MELO3C000830.2	-	-		MELO.jh001173.1	MELO3C013307.2	MELO3C013307.jh1
MELO3C000816.2	MELO3C000816.jh1	MELO.jh006763.1		MELO.jh001174.1	MELO3C013308.2	MELO3C013308.jh1
MELO3C028473.2	-	-		MELO.jh001175.1	MELO3C013309.2	MELO3C013309.jh1
MELO3C027844.2	-	-		MELO.jh001176.1	MELO3C013310.2	MELO3C013310.jh1
MELO3C027845.2	-	-		MELO.jh001177.1	-	-
MELO3C027846.2	-	-		MELO.jh001178.1	MELO3C013311.2	MELO3C013311.jh1
MELO3C000905.2	-	-		MELO.jh001179.1	MELO3C013312.2	MELO3C013312.jh1
MELO3C027847.2	-	-		MELO.jh001180.1	MELO3C013313.2	MELO3C013313.jh1
MELO3C027848.2	-	-		MELO.jh001181.1	MELO3C029029.2	MELO3C029029.jh1
MELO3C000822.2	-	-		MELO.jh001182.1	MELO3C013315.2	MELO3C013315.jh1
MELO3C000336.2	MELO3C000336.jh1	MELO.jh023088.1		MELO.jh001184.1	-	-
MELO3C000826.2	-	-		MELO.jh001185.1	MELO3C013317.2	MELO3C013317.jh1
MELO3C027853.2	-	-		MELO.jh001186.1	MELO3C013318.2	MELO3C013318.jh1
MELO3C027856.2	-	-		MELO.jh001187.1	MELO3C013319.2	MELO3C013319.jh1
MELO3C000835.2	-	-		MELO.jh001188.1	MELO3C013320.2	MELO3C013320.jh1
MELO3C027857.2	-	-		MELO.jh001189.1	MELO3C027126.2	MELO3C027126.jh1
MELO3C000849.2	-	-		MELO.jh001190.1	MELO3C013321.2	MELO3C013321.jh1
MELO3C000428.2	-	-		MELO.jh001191.1	MELO3C013322.2	MELO3C013322.jh1
MELO3C001415.2	MELO3C001415.jh1	MELO.jh103021.1		MELO.jh001192.1	MELO3C013323.2	MELO3C013323.jh1
MELO3C000879.2	MELO3C000879.jh1	MELO.jh102990.1		MELO.jh001193.1	MELO3C013324.2	MELO3C013324.jh1
MELO3C000841.2	MELO3C000841.jh1	MELO.jh004518.1		MELO.jh001194.1	MELO3C029030.2	MELO3C029030.jh1
MELO3C028474.2	MELO3C028474.jh1	MELO.jh002144.1		MELO.jh001195.1	-	-
MELO3C000846.2	-	-		MELO.jh001196.1	MELO3C013326.2	MELO3C013326.jh1
MELO3C028475.2	MELO3C028475.jh1	MELO.jh003664.1		MELO.jh001197.1	-	-
MELO3C000853.2	-	-		MELO.jh001198.1	MELO3C028722.2	MELO3C028722.jh1
MELO3C027855.2	MELO3C027855.jh1	MELO.jh022088.1		MELO.jh001199.1	MELO3C000712.2	MELO3C000712.jh1
MELO3C028476.2	-	-		MELO.jh001200.1	MELO3C028732.2	MELO3C028732.jh1
MELO3C000855.2	-	-		MELO.jh001201.1	-	-
MELO3C027861.2	-	-		MELO.jh001202.1	MELO3C028735.2	MELO3C028735.jh1
MELO3C000712.2	MELO3C000712.jh1	MELO.jh001199.1		MELO.jh001203.1	-	-
MELO3C028477.2	-	-		MELO.jh001205.1	MELO3C029032.2	MELO3C029032.jh1
MELO3C028478.2	MELO3C028478.jh1	MELO.jh101994.1		MELO.jh001206.1	-	-
MELO3C027858.2	-	-		MELO.jh001207.1	MELO3C013328.2	MELO3C013328.jh1
MELO3C000875.2	-	-		MELO.jh001208.1	MELO3C013330.2	MELO3C013330.jh1
MELO3C005026.2	-	-		MELO.jh001209.1	MELO3C013329.2	MELO3C013329.jh1
MELO3C001663.2	-	-		MELO.jh001210.1	MELO3C029031.2	MELO3C029031.jh1
MELO3C027859.2	-	-		MELO.jh001211.1	MELO3C013331.2	MELO3C013331.jh1
MELO3C000900.2	MELO3C000900.jh1	MELO.jh032525.1		MELO.jh001212.1	MELO3C027091.2	MELO3C027091.jh1
MELO3C027862.2	-	-		MELO.jh001213.1	MELO3C013332.2	MELO3C013332.jh1
MELO3C027864.2	-	-		MELO.jh001214.1	MELO3C013333.2	MELO3C013333.jh1
MELO3C000865.2	-	-		MELO.jh001215.1	MELO3C013334.2	MELO3C013334.jh1
MELO3C027865.2	-	-		MELO.jh001216.1	MELO3C013335.2	MELO3C013335.jh1
MELO3C000868.2	-	-		MELO.jh001217.1	MELO3C013336.2	MELO3C013336.jh1
MELO3C000937.2	-	-		MELO.jh001218.1	MELO3C013337.2	MELO3C013337.jh1
MELO3C028480.2	-	-		MELO.jh001219.1	-	-
MELO3C000904.2	-	-		MELO.jh001220.1	MELO3C029034.2	MELO3C029034.jh1
MELO3C027867.2	MELO3C027867.jh1	MELO.jh027438.1		MELO.jh001221.1	MELO3C013338.2	MELO3C013338.jh1
MELO3C028481.2	-	-		MELO.jh001222.1	MELO3C013339.2	MELO3C013339.jh1
MELO3C028479.2	MELO3C028479.jh1	MELO.jh015438.1		MELO.jh001223.1	MELO3C013340.2	MELO3C013340.jh1
MELO3C028482.2	MELO3C028482.jh1	MELO.jh027148.1		MELO.jh001224.1	MELO3C013342.2	MELO3C013342.jh1
MELO3C000881.2	-	-		MELO.jh001225.1	MELO3C013343.2	MELO3C013343.jh1
MELO3C000885.2	MELO3C000885.jh1	MELO.jh001477.1		MELO.jh001226.1	MELO3C013344.2	MELO3C013344.jh1
MELO3C028484.2	MELO3C028484.jh1	MELO.jh023979.1		MELO.jh001227.1	MELO3C013345.2	MELO3C013345.jh1
MELO3C028483.2	-	-		MELO.jh001228.1	MELO3C013346.2	MELO3C013346.jh1
MELO3C027868.2	-	-		MELO.jh001229.1	MELO3C013347.2	MELO3C013347.jh1
MELO3C000911.2	-	-		MELO.jh001230.1	MELO3C029035.2	MELO3C029035.jh1
MELO3C000919.2	MELO3C000919.jh1	MELO.jh020226.1		MELO.jh001231.1	MELO3C013348.2	MELO3C013348.jh1
MELO3C027869.2	-	-		MELO.jh001232.1	MELO3C013349.2	MELO3C013349.jh1
MELO3C027870.2	-	-		MELO.jh001233.1	MELO3C013350.2	MELO3C013350.jh1
MELO3C000909.2	-	-		MELO.jh001234.1	MELO3C013351.2	MELO3C013351.jh1
MELO3C000894.2	-	-		MELO.jh001235.1	MELO3C013352.2	MELO3C013352.jh1
MELO3C000951.2	-	-		MELO.jh001236.1	MELO3C013353.2	MELO3C013353.jh1
MELO3C000897.2	MELO3C000897.jh1	MELO.jh006620.1		MELO.jh001237.1	MELO3C013355.2	MELO3C013355.jh1
MELO3C028485.2	-	-		MELO.jh001238.1	MELO3C013356.2	MELO3C013356.jh1
MELO3C028486.2	-	-		MELO.jh001239.1	MELO3C013357.2	MELO3C013357.jh1
MELO3C000910.2	-	-		MELO.jh001240.1	MELO3C013358.2	MELO3C013358.jh1
MELO3C027873.2	-	-		MELO.jh001241.1	MELO3C013359.2	MELO3C013359.jh1
MELO3C000914.2	-	-		MELO.jh001242.1	MELO3C013360.2	MELO3C013360.jh1
MELO3C000916.2	-	-		MELO.jh001243.1	MELO3C029036.2	MELO3C029036.jh1
MELO3C027876.2	-	-		MELO.jh001244.1	MELO3C013361.2	MELO3C013361.jh1
MELO3C027879.2	-	-		MELO.jh001245.1	MELO3C013362.2	MELO3C013362.jh1
MELO3C000851.2	-	-		MELO.jh001246.1	MELO3C013364.2	MELO3C013364.jh1
MELO3C000645.2	-	-		MELO.jh001247.1	-	-
MELO3C028487.2	-	-		MELO.jh001249.1	MELO3C013366.2	MELO3C013366.jh1
MELO3C000888.2	-	-		MELO.jh001250.1	MELO3C013367.2	MELO3C013367.jh1
MELO3C000924.2	-	-		MELO.jh001251.1	-	-
MELO3C000922.2	-	-		MELO.jh001252.1	MELO3C013369.2	MELO3C013369.jh1
MELO3C027874.2	-	-		MELO.jh001253.1	MELO3C013370.2	MELO3C013370.jh1
MELO3C000923.2	MELO3C000923.jh1	MELO.jh011002.1		MELO.jh001254.1	MELO3C013371.2	MELO3C013371.jh1
MELO3C027875.2	-	-		MELO.jh001255.1	-	-
MELO3C000936.2	-	-		MELO.jh001256.1	MELO3C013372.2	MELO3C013372.jh1
MELO3C000934.2	-	-		MELO.jh001257.1	MELO3C013373.2	MELO3C013373.jh1
MELO3C027888.2	-	-		MELO.jh001258.1	MELO3C013374.2	MELO3C013374.jh1
MELO3C028488.2	-	-		MELO.jh001259.1	MELO3C013375.2	MELO3C013375.jh1
MELO3C000955.2	-	-		MELO.jh001260.1	MELO3C013376.2	MELO3C013376.jh1
MELO3C027881.2	-	-		MELO.jh001261.1	MELO3C013377.2	MELO3C013377.jh1
MELO3C027883.2	-	-		MELO.jh001262.1	-	-
MELO3C000960.2	-	-		MELO.jh001263.1	MELO3C013378.2	MELO3C013378.jh1
MELO3C027884.2	-	-		MELO.jh001264.1	MELO3C013379.2	MELO3C013379.jh1
MELO3C027885.2	MELO3C027885.jh1	MELO.jh027949.1		MELO.jh001265.1	MELO3C029039.2	MELO3C029039.jh1
MELO3C027886.2	MELO3C027886.jh1	MELO.jh027950.1		MELO.jh001266.1	MELO3C013380.2	MELO3C013380.jh1
MELO3C027894.2	-	-		MELO.jh001267.1	MELO3C013382.2	MELO3C013382.jh1
MELO3C028489.2	-	-		MELO.jh001268.1	MELO3C013383.2	MELO3C013383.jh1
MELO3C027890.2	-	-		MELO.jh001269.1	MELO3C013384.2	MELO3C013384.jh1
MELO3C000973.2	MELO3C000973.jh1	MELO.jh001974.1		MELO.jh001270.1	MELO3C029037.2	MELO3C029037.jh1
MELO3C027892.2	-	-		MELO.jh001271.1	MELO3C013385.2	MELO3C013385.jh1
MELO3C027895.2	-	-		MELO.jh001272.1	MELO3C029038.2	MELO3C029038.jh1
MELO3C028490.2	MELO3C028490.jh1	MELO.jh032074.1		MELO.jh001274.1	-	-
MELO3C027893.2	-	-		MELO.jh001275.1	MELO3C013386.2	MELO3C013386.jh1
MELO3C000966.2	MELO3C000966.jh1	MELO.jh102563.1		MELO.jh001276.1	-	-
MELO3C000980.2	-	-		MELO.jh001277.1	MELO3C013387.2	MELO3C013387.jh1
MELO3C028491.2	MELO3C028491.jh1	MELO.jh028020.1		MELO.jh001278.1	MELO3C029040.2	MELO3C029040.jh1
MELO3C028493.2	-	-		MELO.jh001279.1	MELO3C013389.2	MELO3C013389.jh1
MELO3C028492.2	-	-		MELO.jh001280.1	MELO3C013390.2	MELO3C013390.jh1
MELO3C027889.2	-	-		MELO.jh001281.1	MELO3C013391.2	MELO3C013391.jh1
MELO3C001502.2	MELO3C001502.jh1	MELO.jh001047.1		MELO.jh001282.1	MELO3C013392.2	MELO3C013392.jh1
MELO3C000977.2	-	-		MELO.jh001283.1	MELO3C013393.2	MELO3C013393.jh1
MELO3C001332.2	MELO3C001332.jh1	MELO.jh102727.1		MELO.jh001284.1	MELO3C013394.2	MELO3C013394.jh1
MELO3C028495.2	-	-		MELO.jh001285.1	MELO3C013395.2	MELO3C013395.jh1
MELO3C000962.2	-	-		MELO.jh001286.1	MELO3C013396.2	MELO3C013396.jh1
MELO3C028494.2	-	-		MELO.jh001287.1	MELO3C013397.2	MELO3C013397.jh1
MELO3C000979.2	-	-		MELO.jh001288.1	MELO3C013398.2	MELO3C013398.jh1
MELO3C027896.2	-	-		MELO.jh001289.1	MELO3C013399.2	MELO3C013399.jh1
MELO3C000995.2	MELO3C000995.jh1	MELO.jh102591.1		MELO.jh001290.1	MELO3C013400.2	MELO3C013400.jh1
MELO3C000969.2	-	-		MELO.jh001292.1	-	-
MELO3C000985.2	-	-		MELO.jh001293.1	MELO3C029041.2	MELO3C029041.jh1
MELO3C016606.2	-	-		MELO.jh001294.1	MELO3C013401.2	MELO3C013401.jh1
MELO3C027897.2	-	-		MELO.jh001295.1	-	-
MELO3C028496.2	-	-		MELO.jh001296.1	MELO3C028515.2	MELO3C028515.jh1
MELO3C028497.2	MELO3C028497.jh1	MELO.jh013497.1		MELO.jh001297.1	MELO3C013403.2	MELO3C013403.jh1
MELO3C000986.2	MELO3C000986.jh1	MELO.jh004049.1		MELO.jh001298.1	MELO3C013404.2	MELO3C013404.jh1
MELO3C027898.2	-	-		MELO.jh001299.1	-	-
MELO3C023800.2	MELO3C023800.jh1	MELO.jh010985.1		MELO.jh001300.1	-	-
MELO3C027900.2	-	-		MELO.jh001301.1	MELO3C013405.2	MELO3C013405.jh1
MELO3C028498.2	-	-		MELO.jh001302.1	MELO3C013406.2	MELO3C013406.jh1
MELO3C000993.2	MELO3C000993.jh1	MELO.jh033547.1		MELO.jh001303.1	MELO3C028560.2	MELO3C028560.jh1
MELO3C000989.2	-	-		MELO.jh001304.1	MELO3C013407.2	MELO3C013407.jh1
MELO3C027906.2	-	-		MELO.jh001305.1	MELO3C013408.2	MELO3C013408.jh1
MELO3C000994.2	-	-		MELO.jh001306.1	MELO3C013409.2	MELO3C013409.jh1
MELO3C027902.2	-	-		MELO.jh001307.1	MELO3C028750.2	MELO3C028750.jh1
MELO3C001005.2	-	-		MELO.jh001308.1	MELO3C013410.2	MELO3C013410.jh1
MELO3C027907.2	-	-		MELO.jh001309.1	MELO3C013411.2	MELO3C013411.jh1
MELO3C028499.2	-	-		MELO.jh001310.1	MELO3C013412.2	MELO3C013412.jh1
MELO3C028501.2	-	-		MELO.jh001311.1	MELO3C028745.2	MELO3C028745.jh1
MELO3C028502.2	MELO3C028502.jh1	MELO.jh027990.1		MELO.jh001312.1	MELO3C028744.2	MELO3C028744.jh1
MELO3C027908.2	-	-		MELO.jh001313.1	-	-
MELO3C028500.2	-	-		MELO.jh001314.1	MELO3C013415.2	MELO3C013415.jh1
MELO3C001006.2	-	-		MELO.jh001315.1	-	-
MELO3C011828.2	MELO3C011828.jh1	MELO.jh022270.1		MELO.jh001316.1	MELO3C028749.2	MELO3C028749.jh1
MELO3C027903.2	-	-		MELO.jh001317.1	MELO3C013419.2	MELO3C013419.jh1
MELO3C028505.2	MELO3C028505.jh1	MELO.jh030775.1		MELO.jh001318.1	MELO3C013420.2	MELO3C013420.jh1
MELO3C001017.2	-	-		MELO.jh001319.1	-	-
MELO3C001014.2	-	-		MELO.jh001320.1	MELO3C013422.2	MELO3C013422.jh1
MELO3C028503.2	-	-		MELO.jh001321.1	MELO3C013423.2	MELO3C013423.jh1
MELO3C027904.2	-	-		MELO.jh001322.1	MELO3C013424.2	MELO3C013424.jh1
MELO3C027909.2	MELO3C027909.jh1	MELO.jh017625.1		MELO.jh001323.1	MELO3C013427.2	MELO3C013427.jh1
MELO3C028504.2	-	-		MELO.jh001324.1	MELO3C013428.2	MELO3C013428.jh1
MELO3C028507.2	MELO3C028507.jh1	MELO.jh015185.1		MELO.jh001325.1	MELO3C013429.2	MELO3C013429.jh1
MELO3C028506.2	MELO3C028506.jh1	MELO.jh100894.1		MELO.jh001326.1	MELO3C013430.2	MELO3C013430.jh1
MELO3C001082.2	-	-		MELO.jh001327.1	MELO3C013431.2	MELO3C013431.jh1
MELO3C027915.2	-	-		MELO.jh001328.1	MELO3C013432.2	MELO3C013432.jh1
MELO3C001037.2	-	-		MELO.jh001329.1	MELO3C029048.2	MELO3C029048.jh1
MELO3C027910.2	-	-		MELO.jh001330.1	MELO3C013434.2	MELO3C013434.jh1
MELO3C028508.2	-	-		MELO.jh001331.1	MELO3C013435.2	MELO3C013435.jh1
MELO3C027911.2	-	-		MELO.jh001332.1	MELO3C013436.2	MELO3C013436.jh1
MELO3C027918.2	-	-		MELO.jh001333.1	MELO3C013437.2	MELO3C013437.jh1
MELO3C027917.2	MELO3C027917.jh1	MELO.jh034056.1		MELO.jh001334.1	MELO3C013438.2	MELO3C013438.jh1
MELO3C027916.2	MELO3C027916.jh1	MELO.jh034055.1		MELO.jh001335.1	MELO3C013439.2	MELO3C013439.jh1
MELO3C001048.2	-	-		MELO.jh001336.1	MELO3C013440.2	MELO3C013440.jh1
MELO3C028509.2	-	-		MELO.jh001337.1	MELO3C013443.2	MELO3C013443.jh1
MELO3C028510.2	-	-		MELO.jh001338.1	MELO3C029051.2	MELO3C029051.jh1
MELO3C027919.2	-	-		MELO.jh001339.1	MELO3C013445.2	MELO3C013445.jh1
MELO3C027920.2	-	-		MELO.jh001340.1	MELO3C013446.2	MELO3C013446.jh1
MELO3C001065.2	-	-		MELO.jh001341.1	MELO3C029050.2	MELO3C029050.jh1
MELO3C001056.2	-	-		MELO.jh001342.1	MELO3C013447.2	MELO3C013447.jh1
MELO3C001063.2	-	-		MELO.jh001343.1	MELO3C028754.2	MELO3C028754.jh1
MELO3C001070.2	-	-		MELO.jh001344.1	MELO3C013449.2	MELO3C013449.jh1
MELO3C001068.2	MELO3C001068.jh1	MELO.jh006912.1		MELO.jh001345.1	MELO3C013450.2	MELO3C013450.jh1
MELO3C001077.2	-	-		MELO.jh001346.1	MELO3C029052.2	MELO3C029052.jh1
MELO3C001078.2	MELO3C001078.jh1	MELO.jh017428.1		MELO.jh001347.1	MELO3C029054.2	MELO3C029054.jh1
MELO3C027928.2	-	-		MELO.jh001348.1	-	-
MELO3C028511.2	MELO3C028511.jh1	MELO.jh033078.1		MELO.jh001349.1	MELO3C029053.2	MELO3C029053.jh1
MELO3C027921.2	-	-		MELO.jh001350.1	MELO3C029056.2	MELO3C029056.jh1
MELO3C001121.2	MELO3C001121.jh1	MELO.jh033307.1		MELO.jh001351.1	MELO3C013453.2	MELO3C013453.jh1
MELO3C028512.2	MELO3C028512.jh1	MELO.jh012998.1		MELO.jh001352.1	-	-
MELO3C001088.2	-	-		MELO.jh001353.1	-	-
MELO3C027922.2	-	-		MELO.jh001354.1	MELO3C012498.2	MELO3C012498.jh1
MELO3C001120.2	-	-		MELO.jh001355.1	MELO3C012500.2	MELO3C012500.jh1
MELO3C027929.2	-	-		MELO.jh001356.1	-	-
MELO3C027930.2	-	-		MELO.jh001357.1	MELO3C012502.2	MELO3C012502.jh1
MELO3C001095.2	-	-		MELO.jh001358.1	MELO3C012505.2	MELO3C012505.jh1
MELO3C027931.2	-	-		MELO.jh001359.1	MELO3C012507.2	MELO3C012507.jh1
MELO3C027932.2	MELO3C027932.jh1	MELO.jh018388.1		MELO.jh001360.1	MELO3C012508.2	MELO3C012508.jh1
MELO3C028513.2	-	-		MELO.jh001361.1	MELO3C012512.2	MELO3C012512.jh1
MELO3C000990.2	-	-		MELO.jh001362.1	-	-
MELO3C001101.2	MELO3C001101.jh1	MELO.jh026073.1		MELO.jh001363.1	MELO3C029062.2	MELO3C029062.jh1
MELO3C027933.2	-	-		MELO.jh001364.1	MELO3C029063.2	MELO3C029063.jh1
MELO3C027934.2	-	-		MELO.jh001365.1	MELO3C012515.2	MELO3C012515.jh1
MELO3C028514.2	-	-		MELO.jh001366.1	-	-
MELO3C001110.2	-	-		MELO.jh001367.1	-	-
MELO3C027941.2	MELO3C027941.jh1	MELO.jh028030.1		MELO.jh001368.1	-	-
MELO3C001113.2	-	-		MELO.jh001369.1	MELO3C028766.2	MELO3C028766.jh1
MELO3C027942.2	-	-		MELO.jh001370.1	-	-
MELO3C001286.2	MELO3C001286.jh1	MELO.jh011166.1		MELO.jh001371.1	MELO3C012519.2	MELO3C012519.jh1
MELO3C001111.2	-	-		MELO.jh001372.1	-	-
MELO3C027943.2	MELO3C027943.jh1	MELO.jh103013.1		MELO.jh001373.1	MELO3C029065.2	MELO3C029065.jh1
MELO3C028516.2	-	-		MELO.jh001374.1	MELO3C012521.2	MELO3C012521.jh1
MELO3C001595.2	-	-		MELO.jh001375.1	MELO3C012522.2	MELO3C012522.jh1
MELO3C027944.2	MELO3C027944.jh1	MELO.jh100450.1		MELO.jh001376.1	MELO3C012523.2	MELO3C012523.jh1
MELO3C027937.2	-	-		MELO.jh001377.1	MELO3C012524.2	MELO3C012524.jh1
MELO3C028515.2	MELO3C028515.jh1	MELO.jh001296.1		MELO.jh001378.1	MELO3C012525.2	MELO3C012525.jh1
MELO3C001128.2	-	-		MELO.jh001379.1	MELO3C012526.2	MELO3C012526.jh1
MELO3C001132.2	-	-		MELO.jh001380.1	MELO3C012527.2	MELO3C012527.jh1
MELO3C027935.2	-	-		MELO.jh001381.1	-	-
MELO3C027938.2	-	-		MELO.jh001382.1	MELO3C012529.2	MELO3C012529.jh1
MELO3C027936.2	-	-		MELO.jh001383.1	MELO3C012530.2	MELO3C012530.jh1
MELO3C027939.2	-	-		MELO.jh001384.1	MELO3C029067.2	MELO3C029067.jh1
MELO3C027940.2	-	-		MELO.jh001385.1	-	-
MELO3C001150.2	-	-		MELO.jh001386.1	-	-
MELO3C001148.2	-	-		MELO.jh001387.1	MELO3C029069.2	MELO3C029069.jh1
MELO3C027950.2	-	-		MELO.jh001388.1	MELO3C012538.2	MELO3C012538.jh1
MELO3C028517.2	-	-		MELO.jh001389.1	MELO3C029070.2	MELO3C029070.jh1
MELO3C028518.2	-	-		MELO.jh001390.1	MELO3C032203.2	MELO3C032203.jh1
MELO3C027951.2	-	-		MELO.jh001391.1	MELO3C012540.2	MELO3C012540.jh1
MELO3C001220.2	-	-		MELO.jh001392.1	-	-
MELO3C027946.2	-	-		MELO.jh001393.1	MELO3C012541.2	MELO3C012541.jh1
MELO3C028519.2	-	-		MELO.jh001394.1	MELO3C012542.2	MELO3C012542.jh1
MELO3C028520.2	MELO3C028520.jh1	MELO.jh012877.1		MELO.jh001396.1	MELO3C012543.2	MELO3C012543.jh1
MELO3C001156.2	MELO3C001156.jh1	MELO.jh010227.1		MELO.jh001397.1	MELO3C012545.2	MELO3C012545.jh1
MELO3C027949.2	-	-		MELO.jh001398.1	MELO3C029073.2	MELO3C029073.jh1
MELO3C028521.2	-	-		MELO.jh001399.1	MELO3C012547.2	MELO3C012547.jh1
MELO3C000692.2	-	-		MELO.jh001400.1	MELO3C012549.2	MELO3C012549.jh1
MELO3C027957.2	-	-		MELO.jh001401.1	MELO3C029074.2	MELO3C029074.jh1
MELO3C001173.2	-	-		MELO.jh001402.1	MELO3C012550.2	MELO3C012550.jh1
MELO3C001165.2	MELO3C001165.jh1	MELO.jh030914.1		MELO.jh001403.1	MELO3C027015.2	MELO3C027015.jh1
MELO3C001307.2	MELO3C001307.jh1	MELO.jh015172.1		MELO.jh001404.1	MELO3C029057.2	MELO3C029057.jh1
MELO3C001160.2	-	-		MELO.jh001405.1	MELO3C028756.2	MELO3C028756.jh1
MELO3C027958.2	-	-		MELO.jh001406.1	MELO3C027013.2	MELO3C027013.jh1
MELO3C027959.2	-	-		MELO.jh001407.1	MELO3C012552.2	MELO3C012552.jh1
MELO3C001158.2	-	-		MELO.jh001408.1	MELO3C029075.2	MELO3C029075.jh1
MELO3C027960.2	-	-		MELO.jh001409.1	MELO3C012553.2	MELO3C012553.jh1
MELO3C001161.2	-	-		MELO.jh001410.1	-	-
MELO3C028522.2	-	-		MELO.jh001412.1	MELO3C029078.2	MELO3C029078.jh1
MELO3C001174.2	-	-		MELO.jh001414.1	MELO3C027702.2	MELO3C027702.jh1
MELO3C001246.2	MELO3C001246.jh1	MELO.jh031708.1		MELO.jh001415.1	MELO3C012556.2	MELO3C012556.jh1
MELO3C001175.2	MELO3C001175.jh1	MELO.jh102932.1		MELO.jh001416.1	MELO3C029076.2	MELO3C029076.jh1
MELO3C027961.2	-	-		MELO.jh001417.1	MELO3C012558.2	MELO3C012558.jh1
MELO3C001187.2	MELO3C001187.jh1	MELO.jh103024.1		MELO.jh001418.1	-	-
MELO3C027952.2	-	-		MELO.jh001419.1	MELO3C012559.2	MELO3C012559.jh1
MELO3C027953.2	MELO3C027953.jh1	MELO.jh015956.1		MELO.jh001420.1	-	-
MELO3C028523.2	-	-		MELO.jh001421.1	MELO3C012560.2	MELO3C012560.jh1
MELO3C027974.2	-	-		MELO.jh001422.1	MELO3C012561.2	MELO3C012561.jh1
MELO3C027975.2	-	-		MELO.jh001423.1	MELO3C012562.2	MELO3C012562.jh1
MELO3C027973.2	MELO3C027973.jh1	MELO.jh102400.1		MELO.jh001424.1	MELO3C012563.2	MELO3C012563.jh1
MELO3C028524.2	-	-		MELO.jh001425.1	MELO3C012564.2	MELO3C012564.jh1
MELO3C027976.2	-	-		MELO.jh001426.1	MELO3C012565.2	MELO3C012565.jh1
MELO3C028525.2	-	-		MELO.jh001427.1	MELO3C012570.2	MELO3C012570.jh1
MELO3C027964.2	-	-		MELO.jh001428.1	MELO3C012571.2	MELO3C012571.jh1
MELO3C027963.2	-	-		MELO.jh001429.1	MELO3C012572.2	MELO3C012572.jh1
MELO3C028526.2	-	-		MELO.jh001430.1	MELO3C012573.2	MELO3C012573.jh1
MELO3C027965.2	-	-		MELO.jh001431.1	MELO3C012574.2	MELO3C012574.jh1
MELO3C027966.2	-	-		MELO.jh001432.1	-	-
MELO3C027972.2	-	-		MELO.jh001433.1	MELO3C012575.2	MELO3C012575.jh1
MELO3C027968.2	-	-		MELO.jh001434.1	MELO3C012576.2	MELO3C012576.jh1
MELO3C027978.2	MELO3C027978.jh1	MELO.jh034136.1		MELO.jh001435.1	MELO3C012577.2	MELO3C012577.jh1
MELO3C001206.2	MELO3C001206.jh1	MELO.jh033473.1		MELO.jh001436.1	-	-
MELO3C001202.2	MELO3C001202.jh1	MELO.jh026970.1		MELO.jh001437.1	-	-
MELO3C027981.2	-	-		MELO.jh001438.1	-	-
MELO3C001216.2	-	-		MELO.jh001439.1	-	-
MELO3C027982.2	MELO3C027982.jh1	MELO.jh002770.1		MELO.jh001440.1	MELO3C012579.2	MELO3C012579.jh1
MELO3C027983.2	-	-		MELO.jh001441.1	MELO3C029082.2	MELO3C029082.jh1
MELO3C028528.2	MELO3C028528.jh1	MELO.jh027147.1		MELO.jh001442.1	MELO3C012580.2	MELO3C012580.jh1
MELO3C028527.2	-	-		MELO.jh001443.1	MELO3C012582.2	MELO3C012582.jh1
MELO3C027987.2	-	-		MELO.jh001444.1	MELO3C012583.2	MELO3C012583.jh1
MELO3C027984.2	-	-		MELO.jh001445.1	MELO3C012590.2	MELO3C012590.jh1
MELO3C001224.2	-	-		MELO.jh001446.1	MELO3C028783.2	MELO3C028783.jh1
MELO3C001232.2	-	-		MELO.jh001447.1	MELO3C029083.2	MELO3C029083.jh1
MELO3C028529.2	-	-		MELO.jh001448.1	-	-
MELO3C028530.2	-	-		MELO.jh001449.1	MELO3C012592.2	MELO3C012592.jh1
MELO3C001276.2	-	-		MELO.jh001450.1	MELO3C012593.2	MELO3C012593.jh1
MELO3C027986.2	-	-		MELO.jh001451.1	-	-
MELO3C027991.2	-	-		MELO.jh001452.1	MELO3C012594.2	MELO3C012594.jh1
MELO3C027992.2	-	-		MELO.jh001453.1	MELO3C012595.2	MELO3C012595.jh1
MELO3C001244.2	MELO3C001244.jh1	MELO.jh022924.1		MELO.jh001454.1	MELO3C012596.2	MELO3C012596.jh1
MELO3C001245.2	-	-		MELO.jh001455.1	MELO3C012597.2	MELO3C012597.jh1
MELO3C027988.2	-	-		MELO.jh001456.1	MELO3C029085.2	MELO3C029085.jh1
MELO3C001234.2	-	-		MELO.jh001457.1	MELO3C028786.2	MELO3C028786.jh1
MELO3C027999.2	-	-		MELO.jh001458.1	MELO3C012599.2	MELO3C012599.jh1
MELO3C001235.2	MELO3C001235.jh1	MELO.jh022505.1		MELO.jh001459.1	MELO3C029086.2	MELO3C029086.jh1
MELO3C028000.2	-	-		MELO.jh001460.1	-	-
MELO3C001230.2	-	-		MELO.jh001461.1	MELO3C012601.2	MELO3C012601.jh1
MELO3C001238.2	MELO3C001238.jh1	MELO.jh015210.1		MELO.jh001462.1	MELO3C028785.2	MELO3C028785.jh1
MELO3C028531.2	-	-		MELO.jh001463.1	MELO3C000424.2	MELO3C000424.jh1
MELO3C027993.2	-	-		MELO.jh001464.1	MELO3C029087.2	MELO3C029087.jh1
MELO3C020976.2	-	-		MELO.jh001465.1	MELO3C012603.2	MELO3C012603.jh1
MELO3C001251.2	-	-		MELO.jh001466.1	MELO3C012604.2	MELO3C012604.jh1
MELO3C027997.2	-	-		MELO.jh001467.1	MELO3C012605.2	MELO3C012605.jh1
MELO3C027994.2	-	-		MELO.jh001468.1	MELO3C012606.2	MELO3C012606.jh1
MELO3C027995.2	-	-		MELO.jh001469.1	MELO3C012607.2	MELO3C012607.jh1
MELO3C028532.2	MELO3C028532.jh1	MELO.jh023222.1		MELO.jh001470.1	MELO3C012608.2	MELO3C012608.jh1
MELO3C028533.2	-	-		MELO.jh001471.1	-	-
MELO3C028015.2	-	-		MELO.jh001472.1	MELO3C012610.2	MELO3C012610.jh1
MELO3C028016.2	-	-		MELO.jh001473.1	MELO3C012612.2	MELO3C012612.jh1
MELO3C028017.2	MELO3C028017.jh1	MELO.jh028266.1		MELO.jh001474.1	MELO3C012614.2	MELO3C012614.jh1
MELO3C028001.2	MELO3C028001.jh1	MELO.jh024697.1		MELO.jh001475.1	-	-
MELO3C028010.2	-	-		MELO.jh001476.1	MELO3C012616.2	MELO3C012616.jh1
MELO3C028002.2	MELO3C028002.jh1	MELO.jh028270.1		MELO.jh001477.1	MELO3C000885.2	MELO3C000885.jh1
MELO3C028003.2	-	-		MELO.jh001478.1	MELO3C012618.2	MELO3C012618.jh1
MELO3C028534.2	-	-		MELO.jh001479.1	MELO3C012619.2	MELO3C012619.jh1
MELO3C001258.2	-	-		MELO.jh001480.1	MELO3C012620.2	MELO3C012620.jh1
MELO3C001259.2	-	-		MELO.jh001481.1	MELO3C028789.2	MELO3C028789.jh1
MELO3C028006.2	MELO3C028006.jh1	MELO.jh005735.1		MELO.jh001482.1	MELO3C029088.2	MELO3C029088.jh1
MELO3C028535.2	MELO3C028535.jh1	MELO.jh015576.1		MELO.jh001483.1	MELO3C012622.2	MELO3C012622.jh1
MELO3C001266.2	-	-		MELO.jh001484.1	MELO3C012623.2	MELO3C012623.jh1
MELO3C028536.2	-	-		MELO.jh001485.1	-	-
MELO3C028012.2	-	-		MELO.jh001486.1	MELO3C029089.2	MELO3C029089.jh1
MELO3C028537.2	-	-		MELO.jh001487.1	MELO3C012624.2	MELO3C012624.jh1
MELO3C028004.2	-	-		MELO.jh001488.1	MELO3C029090.2	MELO3C029090.jh1
MELO3C001297.2	-	-		MELO.jh001489.1	MELO3C012626.2	MELO3C012626.jh1
MELO3C028005.2	MELO3C028005.jh1	MELO.jh018835.1		MELO.jh001490.1	MELO3C012627.2	MELO3C012627.jh1
MELO3C028013.2	MELO3C028013.jh1	MELO.jh102227.1		MELO.jh001491.1	MELO3C012628.2	MELO3C012628.jh1
MELO3C028007.2	MELO3C028007.jh1	MELO.jh024694.1		MELO.jh001492.1	MELO3C030501.2	MELO3C030501.jh1
MELO3C028008.2	-	-		MELO.jh001493.1	MELO3C027218.2	MELO3C027218.jh1
MELO3C028014.2	-	-		MELO.jh001494.1	MELO3C012630.2	MELO3C012630.jh1
MELO3C028018.2	-	-		MELO.jh001495.1	MELO3C012631.2	MELO3C012631.jh1
MELO3C001274.2	-	-		MELO.jh001496.1	MELO3C012634.2	MELO3C012634.jh1
MELO3C028027.2	-	-		MELO.jh001497.1	MELO3C012635.2	MELO3C012635.jh1
MELO3C028021.2	-	-		MELO.jh001498.1	MELO3C012636.2	MELO3C012636.jh1
MELO3C028028.2	-	-		MELO.jh001499.1	MELO3C012637.2	MELO3C012637.jh1
MELO3C001309.2	MELO3C001309.jh1	MELO.jh027937.1		MELO.jh001500.1	MELO3C029092.2	MELO3C029092.jh1
MELO3C028029.2	-	-		MELO.jh001501.1	MELO3C012638.2	MELO3C012638.jh1
MELO3C028023.2	-	-		MELO.jh001502.1	-	-
MELO3C028030.2	-	-		MELO.jh001503.1	MELO3C029093.2	MELO3C029093.jh1
MELO3C001295.2	-	-		MELO.jh001504.1	MELO3C029094.2	MELO3C029094.jh1
MELO3C028031.2	-	-		MELO.jh001505.1	MELO3C012639.2	MELO3C012639.jh1
MELO3C028032.2	-	-		MELO.jh001506.1	MELO3C012640.2	MELO3C012640.jh1
MELO3C028019.2	-	-		MELO.jh001507.1	MELO3C029091.2	MELO3C029091.jh1
MELO3C028024.2	MELO3C028024.jh1	MELO.jh001787.1		MELO.jh001508.1	MELO3C029095.2	MELO3C029095.jh1
MELO3C028020.2	-	-		MELO.jh001509.1	MELO3C012642.2	MELO3C012642.jh1
MELO3C028025.2	-	-		MELO.jh001510.1	MELO3C029096.2	MELO3C029096.jh1
MELO3C028026.2	-	-		MELO.jh001511.1	MELO3C012644.2	MELO3C012644.jh1
MELO3C001303.2	-	-		MELO.jh001512.1	MELO3C012645.2	MELO3C012645.jh1
MELO3C001305.2	MELO3C001305.jh1	MELO.jh017993.1		MELO.jh001513.1	MELO3C012646.2	MELO3C012646.jh1
MELO3C028037.2	-	-		MELO.jh001514.1	MELO3C029097.2	MELO3C029097.jh1
MELO3C028040.2	-	-		MELO.jh001515.1	MELO3C012647.2	MELO3C012647.jh1
MELO3C028041.2	-	-		MELO.jh001516.1	MELO3C012648.2	MELO3C012648.jh1
MELO3C028039.2	-	-		MELO.jh001517.1	MELO3C029098.2	MELO3C029098.jh1
MELO3C028033.2	-	-		MELO.jh001518.1	MELO3C012650.2	MELO3C012650.jh1
MELO3C001310.2	-	-		MELO.jh001519.1	MELO3C012651.2	MELO3C012651.jh1
MELO3C028035.2	-	-		MELO.jh001520.1	MELO3C012653.2	MELO3C012653.jh1
MELO3C001302.2	-	-		MELO.jh001521.1	MELO3C012655.2	MELO3C012655.jh1
MELO3C028538.2	-	-		MELO.jh001522.1	MELO3C012656.2	MELO3C012656.jh1
MELO3C028038.2	MELO3C028038.jh1	MELO.jh032960.1		MELO.jh001523.1	MELO3C012658.2	MELO3C012658.jh1
MELO3C028539.2	-	-		MELO.jh001524.1	MELO3C012660.2	MELO3C012660.jh1
MELO3C001351.2	-	-		MELO.jh001525.1	MELO3C012661.2	MELO3C012661.jh1
MELO3C028540.2	-	-		MELO.jh001526.1	MELO3C028796.2	MELO3C028796.jh1
MELO3C028042.2	-	-		MELO.jh001527.1	MELO3C012663.2	MELO3C012663.jh1
MELO3C001321.2	-	-		MELO.jh001528.1	MELO3C012664.2	MELO3C012664.jh1
MELO3C001327.2	-	-		MELO.jh001529.1	MELO3C012665.2	MELO3C012665.jh1
MELO3C001323.2	-	-		MELO.jh001530.1	MELO3C012667.2	MELO3C012667.jh1
MELO3C028048.2	-	-		MELO.jh001531.1	MELO3C029099.2	MELO3C029099.jh1
MELO3C001492.2	-	-		MELO.jh001532.1	MELO3C029100.2	MELO3C029100.jh1
MELO3C001319.2	-	-		MELO.jh001533.1	MELO3C028797.2	MELO3C028797.jh1
MELO3C028043.2	-	-		MELO.jh001534.1	MELO3C012670.2	MELO3C012670.jh1
MELO3C028541.2	-	-		MELO.jh001535.1	-	-
MELO3C028046.2	-	-		MELO.jh001536.1	MELO3C029101.2	MELO3C029101.jh1
MELO3C028047.2	-	-		MELO.jh001537.1	MELO3C012672.2	MELO3C012672.jh1
MELO3C028052.2	-	-		MELO.jh001538.1	-	-
MELO3C028542.2	-	-		MELO.jh001539.1	MELO3C028798.2	MELO3C028798.jh1
MELO3C001345.2	-	-		MELO.jh001540.1	MELO3C012678.2	MELO3C012678.jh1
MELO3C001315.2	-	-		MELO.jh001541.1	MELO3C012679.2	MELO3C012679.jh1
MELO3C001348.2	MELO3C001348.jh1	MELO.jh102104.1		MELO.jh001542.1	-	-
MELO3C001347.2	-	-		MELO.jh001543.1	MELO3C028799.2	MELO3C028799.jh1
MELO3C001354.2	-	-		MELO.jh001544.1	MELO3C029977.2	MELO3C029977.jh1
MELO3C028050.2	-	-		MELO.jh001545.1	MELO3C012680.2	MELO3C012680.jh1
MELO3C028051.2	-	-		MELO.jh001546.1	MELO3C028802.2	MELO3C028802.jh1
MELO3C028058.2	-	-		MELO.jh001547.1	MELO3C012683.2	MELO3C012683.jh1
MELO3C001356.2	-	-		MELO.jh001548.1	-	-
MELO3C028059.2	MELO3C028059.jh1	MELO.jh008522.1		MELO.jh001549.1	MELO3C012685.2	MELO3C012685.jh1
MELO3C000623.2	MELO3C000623.jh1	MELO.jh027952.1		MELO.jh001550.1	MELO3C029102.2	MELO3C029102.jh1
MELO3C001363.2	-	-		MELO.jh001551.1	MELO3C012686.2	MELO3C012686.jh1
MELO3C028060.2	-	-		MELO.jh001552.1	MELO3C029103.2	MELO3C029103.jh1
MELO3C028053.2	-	-		MELO.jh001553.1	MELO3C012688.2	MELO3C012688.jh1
MELO3C028061.2	-	-		MELO.jh001554.1	MELO3C027969.2	MELO3C027969.jh1
MELO3C001328.2	-	-		MELO.jh001555.1	MELO3C029104.2	MELO3C029104.jh1
MELO3C028062.2	MELO3C028062.jh1	MELO.jh005237.1		MELO.jh001556.1	MELO3C012691.2	MELO3C012691.jh1
MELO3C028544.2	-	-		MELO.jh001557.1	MELO3C028806.2	MELO3C028806.jh1
MELO3C001364.2	-	-		MELO.jh001558.1	MELO3C029106.2	MELO3C029106.jh1
MELO3C028054.2	-	-		MELO.jh001559.1	MELO3C029107.2	MELO3C029107.jh1
MELO3C001359.2	-	-		MELO.jh001560.1	MELO3C029105.2	MELO3C029105.jh1
MELO3C001365.2	MELO3C001365.jh1	MELO.jh011602.1		MELO.jh001561.1	MELO3C028807.2	MELO3C028807.jh1
MELO3C028543.2	-	-		MELO.jh001562.1	MELO3C029108.2	MELO3C029108.jh1
MELO3C028063.2	-	-		MELO.jh001563.1	MELO3C012695.2	MELO3C012695.jh1
MELO3C028055.2	-	-		MELO.jh001564.1	MELO3C012696.2	MELO3C012696.jh1
MELO3C001366.2	-	-		MELO.jh001565.1	-	-
MELO3C001368.2	-	-		MELO.jh001566.1	MELO3C012699.2	MELO3C012699.jh1
MELO3C028066.2	-	-		MELO.jh001567.1	MELO3C012701.2	MELO3C012701.jh1
MELO3C028064.2	-	-		MELO.jh001568.1	MELO3C012702.2	MELO3C012702.jh1
MELO3C028065.2	-	-		MELO.jh001569.1	MELO3C027670.2	MELO3C027670.jh1
MELO3C028056.2	-	-		MELO.jh001570.1	MELO3C012704.2	MELO3C012704.jh1
MELO3C001373.2	-	-		MELO.jh001571.1	-	-
MELO3C028057.2	-	-		MELO.jh001572.1	MELO3C012708.2	MELO3C012708.jh1
MELO3C001405.2	-	-		MELO.jh001573.1	MELO3C012709.2	MELO3C012709.jh1
MELO3C001377.2	MELO3C001377.jh1	MELO.jh009954.1		MELO.jh001574.1	MELO3C029110.2	MELO3C029110.jh1
MELO3C028067.2	-	-		MELO.jh001575.1	MELO3C012710.2	MELO3C012710.jh1
MELO3C028073.2	-	-		MELO.jh001576.1	MELO3C012712.2	MELO3C012712.jh1
MELO3C001376.2	-	-		MELO.jh001577.1	-	-
MELO3C028068.2	-	-		MELO.jh001578.1	MELO3C012713.2	MELO3C012713.jh1
MELO3C028072.2	-	-		MELO.jh001579.1	MELO3C028441.2	MELO3C028441.jh1
MELO3C001380.2	MELO3C001380.jh1	MELO.jh004707.1		MELO.jh001580.1	MELO3C012714.2	MELO3C012714.jh1
MELO3C028074.2	-	-		MELO.jh001581.1	MELO3C012715.2	MELO3C012715.jh1
MELO3C028079.2	-	-		MELO.jh001582.1	MELO3C029111.2	MELO3C029111.jh1
MELO3C028080.2	-	-		MELO.jh001583.1	MELO3C028459.2	MELO3C028459.jh1
MELO3C001390.2	MELO3C001390.jh1	MELO.jh015773.1		MELO.jh001584.1	MELO3C012716.2	MELO3C012716.jh1
MELO3C028075.2	-	-		MELO.jh001585.1	MELO3C012717.2	MELO3C012717.jh1
MELO3C028076.2	-	-		MELO.jh001586.1	MELO3C012718.2	MELO3C012718.jh1
MELO3C001395.2	-	-		MELO.jh001587.1	MELO3C028813.2	MELO3C028813.jh1
MELO3C028077.2	-	-		MELO.jh001588.1	MELO3C012719.2	MELO3C012719.jh1
MELO3C001403.2	-	-		MELO.jh001589.1	-	-
MELO3C001388.2	-	-		MELO.jh001590.1	MELO3C028199.2	MELO3C028199.jh1
MELO3C001657.2	-	-		MELO.jh001592.1	MELO3C012722.2	MELO3C012722.jh1
MELO3C001392.2	-	-		MELO.jh001593.1	MELO3C012723.2	MELO3C012723.jh1
MELO3C001880.2	-	-		MELO.jh001594.1	-	-
MELO3C028069.2	MELO3C028069.jh1	MELO.jh017744.1		MELO.jh001595.1	MELO3C012724.2	MELO3C012724.jh1
MELO3C028078.2	-	-		MELO.jh001596.1	MELO3C012725.2	MELO3C012725.jh1
MELO3C001398.2	-	-		MELO.jh001597.1	MELO3C029112.2	MELO3C029112.jh1
MELO3C028070.2	-	-		MELO.jh001598.1	MELO3C012726.2	MELO3C012726.jh1
MELO3C028071.2	MELO3C028071.jh1	MELO.jh005774.1		MELO.jh001599.1	MELO3C012727.2	MELO3C012727.jh1
MELO3C028545.2	MELO3C028545.jh1	MELO.jh004908.1		MELO.jh001600.1	-	-
MELO3C001290.2	-	-		MELO.jh001601.1	MELO3C012728.2	MELO3C012728.jh1
MELO3C028546.2	-	-		MELO.jh001602.1	MELO3C012729.2	MELO3C012729.jh1
MELO3C001212.2	-	-		MELO.jh001603.1	MELO3C012730.2	MELO3C012730.jh1
MELO3C028547.2	-	-		MELO.jh001605.1	MELO3C029113.2	MELO3C029113.jh1
MELO3C028081.2	-	-		MELO.jh001606.1	-	-
MELO3C028091.2	-	-		MELO.jh001607.1	MELO3C029114.2	MELO3C029114.jh1
MELO3C028082.2	-	-		MELO.jh001608.1	MELO3C029116.2	MELO3C029116.jh1
MELO3C001419.2	-	-		MELO.jh001609.1	MELO3C029115.2	MELO3C029115.jh1
MELO3C028087.2	-	-		MELO.jh001610.1	MELO3C029117.2	MELO3C029117.jh1
MELO3C028548.2	-	-		MELO.jh001611.1	-	-
MELO3C028088.2	-	-		MELO.jh001612.1	MELO3C012737.2	MELO3C012737.jh1
MELO3C028083.2	-	-		MELO.jh001613.1	MELO3C028820.2	MELO3C028820.jh1
MELO3C028089.2	-	-		MELO.jh001614.1	MELO3C029118.2	MELO3C029118.jh1
MELO3C028090.2	-	-		MELO.jh001615.1	MELO3C012738.2	MELO3C012738.jh1
MELO3C028084.2	-	-		MELO.jh001616.1	MELO3C012740.2	MELO3C012740.jh1
MELO3C028549.2	MELO3C028549.jh1	MELO.jh034220.1		MELO.jh001617.1	MELO3C012741.2	MELO3C012741.jh1
MELO3C001427.2	-	-		MELO.jh001618.1	MELO3C012742.2	MELO3C012742.jh1
MELO3C028094.2	-	-		MELO.jh001619.1	MELO3C012743.2	MELO3C012743.jh1
MELO3C024815.2	-	-		MELO.jh001620.1	MELO3C012746.2	MELO3C012746.jh1
MELO3C028095.2	-	-		MELO.jh001621.1	MELO3C012748.2	MELO3C012748.jh1
MELO3C028096.2	MELO3C028096.jh1	MELO.jh020783.1		MELO.jh001622.1	MELO3C012749.2	MELO3C012749.jh1
MELO3C028550.2	-	-		MELO.jh001623.1	MELO3C028824.2	MELO3C028824.jh1
MELO3C028098.2	-	-		MELO.jh001624.1	MELO3C012750.2	MELO3C012750.jh1
MELO3C001462.2	-	-		MELO.jh001625.1	MELO3C029121.2	MELO3C029121.jh1
MELO3C001461.2	-	-		MELO.jh001626.1	MELO3C012751.2	MELO3C012751.jh1
MELO3C001469.2	-	-		MELO.jh001627.1	MELO3C029124.2	MELO3C029124.jh1
MELO3C028099.2	-	-		MELO.jh001628.1	-	-
MELO3C001656.2	-	-		MELO.jh001629.1	MELO3C012752.2	MELO3C012752.jh1
MELO3C028100.2	-	-		MELO.jh001630.1	MELO3C012753.2	MELO3C012753.jh1
MELO3C028108.2	-	-		MELO.jh001631.1	MELO3C029123.2	MELO3C029123.jh1
MELO3C028109.2	-	-		MELO.jh001632.1	MELO3C029122.2	MELO3C029122.jh1
MELO3C028102.2	-	-		MELO.jh001633.1	MELO3C012754.2	MELO3C012754.jh1
MELO3C028111.2	-	-		MELO.jh001635.1	MELO3C029125.2	MELO3C029125.jh1
MELO3C028101.2	-	-		MELO.jh001636.1	MELO3C028827.2	MELO3C028827.jh1
MELO3C028112.2	-	-		MELO.jh001637.1	MELO3C029126.2	MELO3C029126.jh1
MELO3C028113.2	MELO3C028113.jh1	MELO.jh024698.1		MELO.jh001638.1	MELO3C029127.2	MELO3C029127.jh1
MELO3C028103.2	-	-		MELO.jh001639.1	MELO3C012759.2	MELO3C012759.jh1
MELO3C028551.2	MELO3C028551.jh1	MELO.jh008827.1		MELO.jh001640.1	MELO3C012760.2	MELO3C012760.jh1
MELO3C028104.2	-	-		MELO.jh001641.1	MELO3C029128.2	MELO3C029128.jh1
MELO3C001865.2	-	-		MELO.jh001642.1	MELO3C012764.2	MELO3C012764.jh1
MELO3C028105.2	-	-		MELO.jh001643.1	-	-
MELO3C028106.2	-	-		MELO.jh001644.1	-	-
MELO3C028107.2	-	-		MELO.jh001645.1	MELO3C012767.2	MELO3C012767.jh1
MELO3C001489.2	-	-		MELO.jh001646.1	MELO3C029129.2	MELO3C029129.jh1
MELO3C001494.2	MELO3C001494.jh1	MELO.jh017490.1		MELO.jh001647.1	MELO3C012770.2	MELO3C012770.jh1
MELO3C005270.2	MELO3C005270.jh1	MELO.jh027995.1		MELO.jh001649.1	-	-
MELO3C028552.2	MELO3C028552.jh1	MELO.jh027972.1		MELO.jh001650.1	-	-
MELO3C028116.2	-	-		MELO.jh001651.1	MELO3C029131.2	MELO3C029131.jh1
MELO3C001482.2	-	-		MELO.jh001652.1	MELO3C012775.2	MELO3C012775.jh1
MELO3C001497.2	-	-		MELO.jh001653.1	MELO3C012776.2	MELO3C012776.jh1
MELO3C028119.2	-	-		MELO.jh001654.1	MELO3C029130.2	MELO3C029130.jh1
MELO3C028117.2	-	-		MELO.jh001655.1	MELO3C029134.2	MELO3C029134.jh1
MELO3C001521.2	MELO3C001521.jh1	MELO.jh023540.1		MELO.jh001656.1	MELO3C029132.2	MELO3C029132.jh1
MELO3C028118.2	-	-		MELO.jh001657.1	-	-
MELO3C001516.2	MELO3C001516.jh1	MELO.jh005921.1		MELO.jh001658.1	MELO3C012778.2	MELO3C012778.jh1
MELO3C028123.2	-	-		MELO.jh001659.1	MELO3C020991.2	MELO3C020991.jh1
MELO3C028120.2	MELO3C028120.jh1	MELO.jh103003.1		MELO.jh001660.1	MELO3C020992.2	MELO3C020992.jh1
MELO3C001514.2	MELO3C001514.jh1	MELO.jh027936.1		MELO.jh001661.1	MELO3C029136.2	MELO3C029136.jh1
MELO3C028121.2	MELO3C028121.jh1	MELO.jh034663.1		MELO.jh001662.1	MELO3C028829.2	MELO3C028829.jh1
MELO3C028553.2	-	-		MELO.jh001663.1	MELO3C020995.2	MELO3C020995.jh1
MELO3C028124.2	-	-		MELO.jh001664.1	MELO3C020994.2	MELO3C020994.jh1
MELO3C028122.2	-	-		MELO.jh001665.1	MELO3C020996.2	MELO3C020996.jh1
MELO3C001553.2	-	-		MELO.jh001666.1	MELO3C029137.2	MELO3C029137.jh1
MELO3C028130.2	-	-		MELO.jh001667.1	MELO3C029139.2	MELO3C029139.jh1
MELO3C028125.2	-	-		MELO.jh001668.1	MELO3C020997.2	MELO3C020997.jh1
MELO3C028131.2	-	-		MELO.jh001669.1	MELO3C020998.2	MELO3C020998.jh1
MELO3C028128.2	-	-		MELO.jh001670.1	MELO3C020999.2	MELO3C020999.jh1
MELO3C001580.2	-	-		MELO.jh001671.1	MELO3C029138.2	MELO3C029138.jh1
MELO3C028129.2	-	-		MELO.jh001672.1	MELO3C029140.2	MELO3C029140.jh1
MELO3C001545.2	-	-		MELO.jh001674.1	MELO3C021001.2	MELO3C021001.jh1
MELO3C028126.2	MELO3C028126.jh1	MELO.jh021170.1		MELO.jh001675.1	MELO3C027970.2	MELO3C027970.jh1
MELO3C028127.2	-	-		MELO.jh001676.1	MELO3C021002.2	MELO3C021002.jh1
MELO3C001555.2	-	-		MELO.jh001677.1	-	-
MELO3C028555.2	MELO3C028555.jh1	MELO.jh033144.1		MELO.jh001678.1	MELO3C028832.2	MELO3C028832.jh1
MELO3C028554.2	-	-		MELO.jh001679.1	MELO3C021003.2	MELO3C021003.jh1
MELO3C001556.2	-	-		MELO.jh001680.1	MELO3C029141.2	MELO3C029141.jh1
MELO3C028133.2	-	-		MELO.jh001681.1	MELO3C029142.2	MELO3C029142.jh1
MELO3C028134.2	-	-		MELO.jh001682.1	MELO3C021004.2	MELO3C021004.jh1
MELO3C001561.2	-	-		MELO.jh001683.1	-	-
MELO3C001590.2	-	-		MELO.jh001685.1	MELO3C028835.2	MELO3C028835.jh1
MELO3C001002.2	MELO3C001002.jh1	MELO.jh100895.1		MELO.jh001686.1	-	-
MELO3C028135.2	-	-		MELO.jh001687.1	MELO3C028837.2	MELO3C028837.jh1
MELO3C001571.2	-	-		MELO.jh001688.1	MELO3C029146.2	MELO3C029146.jh1
MELO3C028556.2	-	-		MELO.jh001689.1	-	-
MELO3C028138.2	-	-		MELO.jh001690.1	-	-
MELO3C028557.2	MELO3C028557.jh1	MELO.jh004439.1		MELO.jh001691.1	MELO3C021008.2	MELO3C021008.jh1
MELO3C001577.2	-	-		MELO.jh001692.1	MELO3C029144.2	MELO3C029144.jh1
MELO3C028139.2	-	-		MELO.jh001693.1	MELO3C029145.2	MELO3C029145.jh1
MELO3C028140.2	MELO3C028140.jh1	MELO.jh030059.1		MELO.jh001694.1	MELO3C021009.2	MELO3C021009.jh1
MELO3C001586.2	-	-		MELO.jh001695.1	MELO3C021012.2	MELO3C021012.jh1
MELO3C028137.2	-	-		MELO.jh001696.1	MELO3C021013.2	MELO3C021013.jh1
MELO3C001593.2	-	-		MELO.jh001697.1	MELO3C021014.2	MELO3C021014.jh1
MELO3C028149.2	-	-		MELO.jh001698.1	MELO3C029147.2	MELO3C029147.jh1
MELO3C028145.2	-	-		MELO.jh001699.1	MELO3C021015.2	MELO3C021015.jh1
MELO3C028147.2	-	-		MELO.jh001700.1	MELO3C029148.2	MELO3C029148.jh1
MELO3C028148.2	-	-		MELO.jh001701.1	MELO3C021017.2	MELO3C021017.jh1
MELO3C028142.2	-	-		MELO.jh001702.1	MELO3C029151.2	MELO3C029151.jh1
MELO3C001601.2	MELO3C001601.jh1	MELO.jh034657.1		MELO.jh001703.1	-	-
MELO3C028143.2	-	-		MELO.jh001704.1	-	-
MELO3C028146.2	-	-		MELO.jh001705.1	-	-
MELO3C028141.2	-	-		MELO.jh001706.1	MELO3C021023.2	MELO3C021023.jh1
MELO3C001614.2	MELO3C001614.jh1	MELO.jh022542.1		MELO.jh001707.1	MELO3C021024.2	MELO3C021024.jh1
MELO3C000925.2	-	-		MELO.jh001708.1	MELO3C021025.2	MELO3C021025.jh1
MELO3C001609.2	MELO3C001609.jh1	MELO.jh026832.1		MELO.jh001709.1	MELO3C021027.2	MELO3C021027.jh1
MELO3C028558.2	MELO3C028558.jh1	MELO.jh015983.1		MELO.jh001710.1	MELO3C021029.2	MELO3C021029.jh1
MELO3C001621.2	MELO3C001621.jh1	MELO.jh006459.1		MELO.jh001711.1	MELO3C021031.2	MELO3C021031.jh1
MELO3C028560.2	MELO3C028560.jh1	MELO.jh001303.1		MELO.jh001712.1	MELO3C021032.2	MELO3C021032.jh1
MELO3C001094.2	-	-		MELO.jh001713.1	MELO3C021033.2	MELO3C021033.jh1
MELO3C028559.2	-	-		MELO.jh001714.1	MELO3C021034.2	MELO3C021034.jh1
MELO3C028150.2	-	-		MELO.jh001715.1	MELO3C021040.2	MELO3C021040.jh1
MELO3C028562.2	-	-		MELO.jh001716.1	-	-
MELO3C028561.2	-	-		MELO.jh001718.1	MELO3C029135.2	MELO3C029135.jh1
MELO3C028151.2	MELO3C028151.jh1	MELO.jh032799.1		MELO.jh001719.1	MELO3C021042.2	MELO3C021042.jh1
MELO3C028152.2	MELO3C028152.jh1	MELO.jh020513.1		MELO.jh001720.1	MELO3C029156.2	MELO3C029156.jh1
MELO3C028564.2	MELO3C028564.jh1	MELO.jh032656.1		MELO.jh001721.1	MELO3C028853.2	MELO3C028853.jh1
MELO3C028155.2	-	-		MELO.jh001723.1	MELO3C021047.2	MELO3C021047.jh1
MELO3C001633.2	MELO3C001633.jh1	MELO.jh034511.1		MELO.jh001724.1	-	-
MELO3C028159.2	MELO3C028159.jh1	MELO.jh009784.1		MELO.jh001725.1	MELO3C029158.2	MELO3C029158.jh1
MELO3C028157.2	-	-		MELO.jh001726.1	MELO3C021052.2	MELO3C021052.jh1
MELO3C028563.2	-	-		MELO.jh001727.1	MELO3C021053.2	MELO3C021053.jh1
MELO3C001635.2	-	-		MELO.jh001728.1	MELO3C021054.2	MELO3C021054.jh1
MELO3C001637.2	-	-		MELO.jh001729.1	MELO3C021055.2	MELO3C021055.jh1
MELO3C028160.2	-	-		MELO.jh001730.1	MELO3C029159.2	MELO3C029159.jh1
MELO3C001644.2	-	-		MELO.jh001731.1	-	-
MELO3C001651.2	-	-		MELO.jh001733.1	MELO3C021056.2	MELO3C021056.jh1
MELO3C000243.2	-	-		MELO.jh001734.1	MELO3C021057.2	MELO3C021057.jh1
MELO3C001641.2	-	-		MELO.jh001735.1	MELO3C021058.2	MELO3C021058.jh1
MELO3C028565.2	-	-		MELO.jh001736.1	MELO3C021059.2	MELO3C021059.jh1
MELO3C028566.2	MELO3C028566.jh1	MELO.jh028023.1		MELO.jh001737.1	MELO3C021060.2	MELO3C021060.jh1
MELO3C001650.2	MELO3C001650.jh1	MELO.jh015082.1		MELO.jh001738.1	MELO3C021061.2	MELO3C021061.jh1
MELO3C028166.2	-	-		MELO.jh001739.1	-	-
MELO3C028167.2	-	-		MELO.jh001740.1	MELO3C029161.2	MELO3C029161.jh1
MELO3C001682.2	-	-		MELO.jh001741.1	MELO3C029162.2	MELO3C029162.jh1
MELO3C028162.2	-	-		MELO.jh001742.1	MELO3C021064.2	MELO3C021064.jh1
MELO3C028165.2	-	-		MELO.jh001743.1	MELO3C021065.2	MELO3C021065.jh1
MELO3C028163.2	-	-		MELO.jh001744.1	-	-
MELO3C000464.2	-	-		MELO.jh001745.1	MELO3C029163.2	MELO3C029163.jh1
MELO3C028164.2	-	-		MELO.jh001746.1	MELO3C021066.2	MELO3C021066.jh1
MELO3C028177.2	-	-		MELO.jh001747.1	MELO3C021067.2	MELO3C021067.jh1
MELO3C028178.2	-	-		MELO.jh001748.1	MELO3C021068.2	MELO3C021068.jh1
MELO3C028168.2	-	-		MELO.jh001749.1	MELO3C021069.2	MELO3C021069.jh1
MELO3C001541.2	-	-		MELO.jh001750.1	-	-
MELO3C028169.2	-	-		MELO.jh001751.1	MELO3C029165.2	MELO3C029165.jh1
MELO3C028567.2	-	-		MELO.jh001752.1	-	-
MELO3C028175.2	-	-		MELO.jh001753.1	MELO3C029166.2	MELO3C029166.jh1
MELO3C001671.2	-	-		MELO.jh001754.1	-	-
MELO3C028170.2	-	-		MELO.jh001755.1	MELO3C021071.2	MELO3C021071.jh1
MELO3C028172.2	-	-		MELO.jh001756.1	MELO3C021072.2	MELO3C021072.jh1
MELO3C028174.2	-	-		MELO.jh001757.1	MELO3C021073.2	MELO3C021073.jh1
MELO3C028173.2	-	-		MELO.jh001758.1	MELO3C027661.2	MELO3C027661.jh1
MELO3C028176.2	-	-		MELO.jh001759.1	MELO3C021074.2	MELO3C021074.jh1
MELO3C028568.2	MELO3C028568.jh1	MELO.jh027974.1		MELO.jh001760.1	MELO3C029167.2	MELO3C029167.jh1
MELO3C028571.2	MELO3C028571.jh1	MELO.jh028002.1		MELO.jh001761.1	MELO3C029168.2	MELO3C029168.jh1
MELO3C028181.2	-	-		MELO.jh001762.1	MELO3C021075.2	MELO3C021075.jh1
MELO3C028185.2	-	-		MELO.jh001763.1	MELO3C021076.2	MELO3C021076.jh1
MELO3C028180.2	-	-		MELO.jh001764.1	MELO3C021077.2	MELO3C021077.jh1
MELO3C001698.2	MELO3C001698.jh1	MELO.jh013770.1		MELO.jh001765.1	-	-
MELO3C028570.2	-	-		MELO.jh001766.1	MELO3C021078.2	MELO3C021078.jh1
MELO3C028569.2	MELO3C028569.jh1	MELO.jh002562.1		MELO.jh001768.1	MELO3C029169.2	MELO3C029169.jh1
MELO3C028186.2	-	-		MELO.jh001769.1	MELO3C028860.2	MELO3C028860.jh1
MELO3C028182.2	-	-		MELO.jh001770.1	MELO3C021082.2	MELO3C021082.jh1
MELO3C028187.2	MELO3C028187.jh1	MELO.jh024721.1		MELO.jh001771.1	MELO3C021083.2	MELO3C021083.jh1
MELO3C001711.2	-	-		MELO.jh001772.1	MELO3C021084.2	MELO3C021084.jh1
MELO3C028183.2	MELO3C028183.jh1	MELO.jh028381.1		MELO.jh001773.1	MELO3C021085.2	MELO3C021085.jh1
MELO3C028184.2	-	-		MELO.jh001774.1	MELO3C021087.2	MELO3C021087.jh1
MELO3C001701.2	-	-		MELO.jh001775.1	MELO3C021088.2	MELO3C021088.jh1
MELO3C028188.2	-	-		MELO.jh001776.1	MELO3C021089.2	MELO3C021089.jh1
MELO3C001707.2	-	-		MELO.jh001777.1	MELO3C028870.2	MELO3C028870.jh1
MELO3C028193.2	-	-		MELO.jh001778.1	MELO3C029170.2	MELO3C029170.jh1
MELO3C028194.2	-	-		MELO.jh001779.1	MELO3C021090.2	MELO3C021090.jh1
MELO3C028190.2	-	-		MELO.jh001780.1	MELO3C029171.2	MELO3C029171.jh1
MELO3C028191.2	-	-		MELO.jh001781.1	MELO3C021091.2	MELO3C021091.jh1
MELO3C028192.2	-	-		MELO.jh001782.1	-	-
MELO3C028572.2	MELO3C028572.jh1	MELO.jh027957.1		MELO.jh001783.1	-	-
MELO3C001721.2	-	-		MELO.jh001784.1	-	-
MELO3C028200.2	-	-		MELO.jh001785.1	MELO3C021094.2	MELO3C021094.jh1
MELO3C028196.2	-	-		MELO.jh001787.1	MELO3C028024.2	MELO3C028024.jh1
MELO3C028202.2	-	-		MELO.jh001788.1	MELO3C021095.2	MELO3C021095.jh1
MELO3C028203.2	MELO3C028203.jh1	MELO.jh020631.1		MELO.jh001789.1	MELO3C021097.2	MELO3C021097.jh1
MELO3C028573.2	MELO3C028573.jh1	MELO.jh020264.1		MELO.jh001790.1	MELO3C021098.2	MELO3C021098.jh1
MELO3C028204.2	MELO3C028204.jh1	MELO.jh103061.1		MELO.jh001791.1	MELO3C029173.2	MELO3C029173.jh1
MELO3C028195.2	-	-		MELO.jh001793.1	-	-
MELO3C028205.2	-	-		MELO.jh001794.1	MELO3C021100.2	MELO3C021100.jh1
MELO3C028197.2	-	-		MELO.jh001795.1	MELO3C028865.2	MELO3C028865.jh1
MELO3C028206.2	-	-		MELO.jh001796.1	MELO3C021101.2	MELO3C021101.jh1
MELO3C001764.2	-	-		MELO.jh001797.1	-	-
MELO3C028210.2	-	-		MELO.jh001798.1	MELO3C029174.2	MELO3C029174.jh1
MELO3C001739.2	-	-		MELO.jh001799.1	-	-
MELO3C001741.2	-	-		MELO.jh001800.1	-	-
MELO3C028211.2	-	-		MELO.jh001801.1	MELO3C021105.2	MELO3C021105.jh1
MELO3C028574.2	MELO3C028574.jh1	MELO.jh027976.1		MELO.jh001802.1	MELO3C021106.2	MELO3C021106.jh1
MELO3C028575.2	MELO3C028575.jh1	MELO.jh031715.1		MELO.jh001803.1	MELO3C021107.2	MELO3C021107.jh1
MELO3C001754.2	-	-		MELO.jh001804.1	MELO3C021108.2	MELO3C021108.jh1
MELO3C028208.2	-	-		MELO.jh001805.1	MELO3C021110.2	MELO3C021110.jh1
MELO3C028212.2	-	-		MELO.jh001806.1	MELO3C021111.2	MELO3C021111.jh1
MELO3C028213.2	-	-		MELO.jh001807.1	MELO3C021113.2	MELO3C021113.jh1
MELO3C001755.2	-	-		MELO.jh001808.1	MELO3C021114.2	MELO3C021114.jh1
MELO3C028209.2	-	-		MELO.jh001809.1	MELO3C021115.2	MELO3C021115.jh1
MELO3C028207.2	-	-		MELO.jh001810.1	MELO3C021117.2	MELO3C021117.jh1
MELO3C028220.2	-	-		MELO.jh001811.1	MELO3C021118.2	MELO3C021118.jh1
MELO3C028215.2	-	-		MELO.jh001812.1	MELO3C029175.2	MELO3C029175.jh1
MELO3C001757.2	-	-		MELO.jh001813.1	MELO3C021119.2	MELO3C021119.jh1
MELO3C001758.2	MELO3C001758.jh1	MELO.jh024488.1		MELO.jh001814.1	MELO3C029176.2	MELO3C029176.jh1
MELO3C028217.2	-	-		MELO.jh001815.1	MELO3C021122.2	MELO3C021122.jh1
MELO3C001782.2	-	-		MELO.jh001816.1	-	-
MELO3C028218.2	-	-		MELO.jh001817.1	MELO3C021123.2	MELO3C021123.jh1
MELO3C001765.2	-	-		MELO.jh001818.1	MELO3C029178.2	MELO3C029178.jh1
MELO3C028219.2	-	-		MELO.jh001819.1	-	-
MELO3C001773.2	-	-		MELO.jh001820.1	MELO3C021125.2	MELO3C021125.jh1
MELO3C028221.2	-	-		MELO.jh001821.1	MELO3C021126.2	MELO3C021126.jh1
MELO3C028224.2	-	-		MELO.jh001822.1	MELO3C021127.2	MELO3C021127.jh1
MELO3C028222.2	-	-		MELO.jh001823.1	MELO3C021129.2	MELO3C021129.jh1
MELO3C001795.2	MELO3C001795.jh1	MELO.jh026426.1		MELO.jh001824.1	MELO3C021130.2	MELO3C021130.jh1
MELO3C028233.2	-	-		MELO.jh001825.1	MELO3C021131.2	MELO3C021131.jh1
MELO3C028228.2	-	-		MELO.jh001826.1	MELO3C021132.2	MELO3C021132.jh1
MELO3C028229.2	-	-		MELO.jh001827.1	MELO3C029179.2	MELO3C029179.jh1
MELO3C028234.2	-	-		MELO.jh001828.1	MELO3C021136.2	MELO3C021136.jh1
MELO3C001803.2	-	-		MELO.jh001829.1	MELO3C021137.2	MELO3C021137.jh1
MELO3C028225.2	-	-		MELO.jh001830.1	MELO3C021138.2	MELO3C021138.jh1
MELO3C028230.2	-	-		MELO.jh001831.1	-	-
MELO3C028226.2	-	-		MELO.jh001832.1	MELO3C028198.2	MELO3C028198.jh1
MELO3C028231.2	-	-		MELO.jh001833.1	-	-
MELO3C028227.2	-	-		MELO.jh001835.1	MELO3C027442.2	MELO3C027442.jh1
MELO3C001567.2	-	-		MELO.jh001836.1	-	-
MELO3C028236.2	-	-		MELO.jh001837.1	MELO3C027445.2	MELO3C027445.jh1
MELO3C001808.2	-	-		MELO.jh001838.1	-	-
MELO3C001809.2	-	-		MELO.jh001839.1	-	-
MELO3C001812.2	-	-		MELO.jh001840.1	-	-
MELO3C028239.2	-	-		MELO.jh001842.1	MELO3C028879.2	MELO3C028879.jh1
MELO3C028244.2	-	-		MELO.jh001843.1	MELO3C015685.2	MELO3C015685.jh1
MELO3C028245.2	-	-		MELO.jh001844.1	MELO3C015686.2	MELO3C015686.jh1
MELO3C028243.2	-	-		MELO.jh001845.1	MELO3C015687.2	MELO3C015687.jh1
MELO3C028241.2	-	-		MELO.jh001846.1	MELO3C015688.2	MELO3C015688.jh1
MELO3C001842.2	-	-		MELO.jh001847.1	MELO3C015689.2	MELO3C015689.jh1
MELO3C028242.2	-	-		MELO.jh001848.1	MELO3C015690.2	MELO3C015690.jh1
MELO3C028247.2	-	-		MELO.jh001849.1	MELO3C015691.2	MELO3C015691.jh1
MELO3C028246.2	-	-		MELO.jh001850.1	-	-
MELO3C028252.2	-	-		MELO.jh001851.1	MELO3C015692.2	MELO3C015692.jh1
MELO3C028255.2	-	-		MELO.jh001852.1	MELO3C015693.2	MELO3C015693.jh1
MELO3C028254.2	-	-		MELO.jh001853.1	MELO3C015694.2	MELO3C015694.jh1
MELO3C028260.2	-	-		MELO.jh001854.1	MELO3C015695.2	MELO3C015695.jh1
MELO3C028261.2	-	-		MELO.jh001855.1	-	-
MELO3C028264.2	MELO3C028264.jh1	MELO.jh003913.1		MELO.jh001856.1	MELO3C015696.2	MELO3C015696.jh1
MELO3C028262.2	-	-		MELO.jh001857.1	MELO3C015697.2	MELO3C015697.jh1
MELO3C028257.2	-	-		MELO.jh001858.1	MELO3C015698.2	MELO3C015698.jh1
MELO3C028258.2	-	-		MELO.jh001859.1	MELO3C015699.2	MELO3C015699.jh1
MELO3C028259.2	-	-		MELO.jh001860.1	MELO3C015700.2	MELO3C015700.jh1
MELO3C028263.2	-	-		MELO.jh001861.1	MELO3C015701.2	MELO3C015701.jh1
MELO3C001863.2	-	-		MELO.jh001862.1	MELO3C015702.2	MELO3C015702.jh1
MELO3C028269.2	-	-		MELO.jh001863.1	MELO3C015704.2	MELO3C015704.jh1
MELO3C028268.2	-	-		MELO.jh001864.1	MELO3C015705.2	MELO3C015705.jh1
MELO3C028266.2	-	-		MELO.jh001865.1	MELO3C015706.2	MELO3C015706.jh1
MELO3C028270.2	-	-		MELO.jh001866.1	MELO3C015707.2	MELO3C015707.jh1
MELO3C028267.2	-	-		MELO.jh001867.1	MELO3C029181.2	MELO3C029181.jh1
MELO3C028272.2	-	-		MELO.jh001868.1	MELO3C028882.2	MELO3C028882.jh1
MELO3C028274.2	-	-		MELO.jh001869.1	MELO3C015708.2	MELO3C015708.jh1
MELO3C028273.2	MELO3C028273.jh1	MELO.jh026209.1		MELO.jh001870.1	MELO3C029182.2	MELO3C029182.jh1
MELO3C001889.2	-	-		MELO.jh001871.1	MELO3C015709.2	MELO3C015709.jh1
MELO3C028278.2	-	-		MELO.jh001872.1	MELO3C029183.2	MELO3C029183.jh1
MELO3C028277.2	-	-		MELO.jh001873.1	MELO3C015711.2	MELO3C015711.jh1
MELO3C028280.2	-	-		MELO.jh001874.1	MELO3C015712.2	MELO3C015712.jh1
MELO3C028282.2	-	-		MELO.jh001875.1	MELO3C029184.2	MELO3C029184.jh1
MELO3C001900.2	-	-		MELO.jh001876.1	-	-
MELO3C028292.2	-	-		MELO.jh001877.1	MELO3C015714.2	MELO3C015714.jh1
MELO3C028295.2	-	-		MELO.jh001878.1	MELO3C029185.2	MELO3C029185.jh1
MELO3C028283.2	-	-		MELO.jh001879.1	MELO3C015715.2	MELO3C015715.jh1
MELO3C001902.2	-	-		MELO.jh001880.1	MELO3C029186.2	MELO3C029186.jh1
MELO3C001905.2	-	-		MELO.jh001881.1	MELO3C015716.2	MELO3C015716.jh1
MELO3C028288.2	-	-		MELO.jh001882.1	MELO3C015717.2	MELO3C015717.jh1
MELO3C028289.2	-	-		MELO.jh001883.1	MELO3C015718.2	MELO3C015718.jh1
MELO3C028284.2	-	-		MELO.jh001884.1	MELO3C015719.2	MELO3C015719.jh1
MELO3C028285.2	-	-		MELO.jh001885.1	MELO3C015720.2	MELO3C015720.jh1
MELO3C028290.2	-	-		MELO.jh001886.1	MELO3C015722.2	MELO3C015722.jh1
MELO3C028291.2	-	-		MELO.jh001887.1	-	-
MELO3C028293.2	-	-		MELO.jh001888.1	-	-
MELO3C028286.2	-	-		MELO.jh001889.1	MELO3C029188.2	MELO3C029188.jh1
MELO3C028294.2	-	-		MELO.jh001890.1	MELO3C028886.2	MELO3C028886.jh1
MELO3C028301.2	-	-		MELO.jh001891.1	MELO3C029189.2	MELO3C029189.jh1
MELO3C028296.2	-	-		MELO.jh001892.1	MELO3C015728.2	MELO3C015728.jh1
MELO3C028300.2	-	-		MELO.jh001893.1	MELO3C029191.2	MELO3C029191.jh1
MELO3C028302.2	-	-		MELO.jh001894.1	MELO3C015729.2	MELO3C015729.jh1
MELO3C028308.2	-	-		MELO.jh001895.1	MELO3C015730.2	MELO3C015730.jh1
MELO3C028303.2	-	-		MELO.jh001896.1	MELO3C015731.2	MELO3C015731.jh1
MELO3C028309.2	-	-		MELO.jh001897.1	MELO3C015732.2	MELO3C015732.jh1
MELO3C028311.2	-	-		MELO.jh001898.1	MELO3C015733.2	MELO3C015733.jh1
MELO3C028312.2	-	-		MELO.jh001899.1	MELO3C028883.2	MELO3C028883.jh1
MELO3C028304.2	-	-		MELO.jh001900.1	MELO3C029192.2	MELO3C029192.jh1
MELO3C028297.2	-	-		MELO.jh001901.1	MELO3C015736.2	MELO3C015736.jh1
MELO3C028298.2	-	-		MELO.jh001902.1	-	-
MELO3C028305.2	-	-		MELO.jh001903.1	MELO3C015737.2	MELO3C015737.jh1
MELO3C028306.2	-	-		MELO.jh001904.1	MELO3C029193.2	MELO3C029193.jh1
MELO3C028299.2	-	-		MELO.jh001905.1	MELO3C015738.2	MELO3C015738.jh1
MELO3C028307.2	-	-		MELO.jh001906.1	-	-
MELO3C028317.2	-	-		MELO.jh001907.1	MELO3C015739.2	MELO3C015739.jh1
MELO3C028314.2	-	-		MELO.jh001908.1	MELO3C015740.2	MELO3C015740.jh1
MELO3C028318.2	-	-		MELO.jh001909.1	MELO3C029194.2	MELO3C029194.jh1
MELO3C028321.2	-	-		MELO.jh001910.1	MELO3C029195.2	MELO3C029195.jh1
MELO3C028322.2	-	-		MELO.jh001911.1	MELO3C028888.2	MELO3C028888.jh1
MELO3C028319.2	-	-		MELO.jh001912.1	MELO3C015743.2	MELO3C015743.jh1
MELO3C028323.2	-	-		MELO.jh001913.1	MELO3C015744.2	MELO3C015744.jh1
MELO3C028315.2	-	-		MELO.jh001915.1	MELO3C015745.2	MELO3C015745.jh1
MELO3C028316.2	-	-		MELO.jh001916.1	MELO3C029196.2	MELO3C029196.jh1
MELO3C028320.2	-	-		MELO.jh001917.1	MELO3C029197.2	MELO3C029197.jh1
MELO3C028324.2	-	-		MELO.jh001918.1	MELO3C015746.2	MELO3C015746.jh1
MELO3C028326.2	-	-		MELO.jh001919.1	MELO3C029201.2	MELO3C029201.jh1
MELO3C028333.2	-	-		MELO.jh001920.1	MELO3C029200.2	MELO3C029200.jh1
MELO3C028327.2	-	-		MELO.jh001921.1	MELO3C015748.2	MELO3C015748.jh1
MELO3C028328.2	-	-		MELO.jh001922.1	MELO3C028894.2	MELO3C028894.jh1
MELO3C028335.2	-	-		MELO.jh001923.1	MELO3C015749.2	MELO3C015749.jh1
MELO3C028329.2	-	-		MELO.jh001924.1	MELO3C015754.2	MELO3C015754.jh1
MELO3C028330.2	-	-		MELO.jh001925.1	MELO3C015756.2	MELO3C015756.jh1
MELO3C028336.2	-	-		MELO.jh001926.1	-	-
MELO3C028331.2	-	-		MELO.jh001927.1	MELO3C028892.2	MELO3C028892.jh1
MELO3C028337.2	-	-		MELO.jh001928.1	MELO3C029202.2	MELO3C029202.jh1
MELO3C028332.2	-	-		MELO.jh001929.1	-	-
MELO3C028334.2	-	-		MELO.jh001930.1	MELO3C028897.2	MELO3C028897.jh1
MELO3C028325.2	-	-		MELO.jh001931.1	MELO3C015760.2	MELO3C015760.jh1
MELO3C028338.2	-	-		MELO.jh001932.1	MELO3C015761.2	MELO3C015761.jh1
MELO3C028339.2	-	-		MELO.jh001933.1	MELO3C015762.2	MELO3C015762.jh1
MELO3C028340.2	-	-		MELO.jh001934.1	MELO3C028893.2	MELO3C028893.jh1
MELO3C028347.2	-	-		MELO.jh001935.1	MELO3C015764.2	MELO3C015764.jh1
MELO3C028341.2	-	-		MELO.jh001936.1	MELO3C015765.2	MELO3C015765.jh1
MELO3C028342.2	-	-		MELO.jh001937.1	MELO3C015766.2	MELO3C015766.jh1
MELO3C028343.2	-	-		MELO.jh001938.1	MELO3C015767.2	MELO3C015767.jh1
MELO3C028348.2	-	-		MELO.jh001939.1	MELO3C015768.2	MELO3C015768.jh1
MELO3C028350.2	-	-		MELO.jh001940.1	MELO3C015770.2	MELO3C015770.jh1
MELO3C001914.2	-	-		MELO.jh001941.1	MELO3C015771.2	MELO3C015771.jh1
MELO3C028344.2	-	-		MELO.jh001942.1	MELO3C015772.2	MELO3C015772.jh1
MELO3C028351.2	-	-		MELO.jh001943.1	MELO3C027320.2	MELO3C027320.jh1
MELO3C028345.2	-	-		MELO.jh001944.1	MELO3C015773.2	MELO3C015773.jh1
MELO3C028352.2	-	-		MELO.jh001945.1	MELO3C015774.2	MELO3C015774.jh1
MELO3C028346.2	-	-		MELO.jh001946.1	MELO3C015775.2	MELO3C015775.jh1
MELO3C028354.2	-	-		MELO.jh001947.1	MELO3C015776.2	MELO3C015776.jh1
MELO3C028355.2	-	-		MELO.jh001948.1	MELO3C028898.2	MELO3C028898.jh1
MELO3C028358.2	-	-		MELO.jh001949.1	MELO3C015779.2	MELO3C015779.jh1
MELO3C028356.2	-	-		MELO.jh001950.1	MELO3C015780.2	MELO3C015780.jh1
MELO3C028359.2	-	-		MELO.jh001951.1	MELO3C029204.2	MELO3C029204.jh1
MELO3C028361.2	-	-		MELO.jh001952.1	MELO3C015781.2	MELO3C015781.jh1
MELO3C001806.2	-	-		MELO.jh001953.1	MELO3C015783.2	MELO3C015783.jh1
MELO3C028362.2	-	-		MELO.jh001954.1	MELO3C015786.2	MELO3C015786.jh1
MELO3C028364.2	-	-		MELO.jh001955.1	MELO3C015787.2	MELO3C015787.jh1
MELO3C028365.2	-	-		MELO.jh001956.1	MELO3C015789.2	MELO3C015789.jh1
MELO3C028360.2	-	-		MELO.jh001957.1	MELO3C028901.2	MELO3C028901.jh1
MELO3C028366.2	-	-		MELO.jh001958.1	MELO3C028900.2	MELO3C028900.jh1
MELO3C028367.2	-	-		MELO.jh001959.1	MELO3C015791.2	MELO3C015791.jh1
MELO3C028368.2	-	-		MELO.jh001960.1	MELO3C029205.2	MELO3C029205.jh1
MELO3C028371.2	-	-		MELO.jh001961.1	MELO3C015792.2	MELO3C015792.jh1
MELO3C028370.2	-	-		MELO.jh001962.1	MELO3C029206.2	MELO3C029206.jh1
MELO3C028372.2	-	-		MELO.jh001963.1	MELO3C015793.2	MELO3C015793.jh1
MELO3C028373.2	-	-		MELO.jh001964.1	MELO3C015794.2	MELO3C015794.jh1
MELO3C028375.2	-	-		MELO.jh001965.1	MELO3C015795.2	MELO3C015795.jh1
MELO3C028374.2	-	-		MELO.jh001966.1	MELO3C015796.2	MELO3C015796.jh1
MELO3C028376.2	-	-		MELO.jh001967.1	MELO3C015797.2	MELO3C015797.jh1
MELO3C028377.2	-	-		MELO.jh001968.1	MELO3C015798.2	MELO3C015798.jh1
MELO3C028378.2	-	-		MELO.jh001969.1	MELO3C029207.2	MELO3C029207.jh1
MELO3C028379.2	-	-		MELO.jh001970.1	MELO3C015799.2	MELO3C015799.jh1
MELO3C028388.2	-	-		MELO.jh001971.1	MELO3C015800.2	MELO3C015800.jh1
MELO3C028380.2	-	-		MELO.jh001972.1	MELO3C015801.2	MELO3C015801.jh1
MELO3C028389.2	-	-		MELO.jh001973.1	MELO3C029209.2	MELO3C029209.jh1
MELO3C028390.2	-	-		MELO.jh001974.1	MELO3C000973.2	MELO3C000973.jh1
MELO3C028381.2	-	-		MELO.jh001975.1	MELO3C029208.2	MELO3C029208.jh1
MELO3C028384.2	-	-		MELO.jh001976.1	MELO3C015804.2	MELO3C015804.jh1
MELO3C028385.2	-	-		MELO.jh001977.1	MELO3C015805.2	MELO3C015805.jh1
MELO3C028386.2	-	-		MELO.jh001978.1	MELO3C028903.2	MELO3C028903.jh1
MELO3C028387.2	-	-		MELO.jh001979.1	MELO3C015806.2	MELO3C015806.jh1
MELO3C028382.2	-	-		MELO.jh001980.1	MELO3C015807.2	MELO3C015807.jh1
MELO3C028394.2	-	-		MELO.jh001982.1	-	-
MELO3C028391.2	-	-		MELO.jh001983.1	MELO3C028907.2	MELO3C028907.jh1
MELO3C028392.2	-	-		MELO.jh001984.1	MELO3C015809.2	MELO3C015809.jh1
MELO3C028395.2	-	-		MELO.jh001985.1	MELO3C015810.2	MELO3C015810.jh1
MELO3C028396.2	-	-		MELO.jh001986.1	MELO3C029211.2	MELO3C029211.jh1
MELO3C028393.2	-	-		MELO.jh001987.1	MELO3C015811.2	MELO3C015811.jh1
MELO3C028406.2	-	-		MELO.jh001988.1	-	-
MELO3C028397.2	-	-		MELO.jh001989.1	MELO3C015813.2	MELO3C015813.jh1
MELO3C028398.2	-	-		MELO.jh001990.1	MELO3C015814.2	MELO3C015814.jh1
MELO3C028407.2	-	-		MELO.jh001991.1	MELO3C027406.2	MELO3C027406.jh1
MELO3C028408.2	-	-		MELO.jh001992.1	MELO3C015815.2	MELO3C015815.jh1
MELO3C028399.2	-	-		MELO.jh001993.1	MELO3C015816.2	MELO3C015816.jh1
MELO3C028401.2	-	-		MELO.jh001994.1	MELO3C025999.2	MELO3C025999.jh1
MELO3C028403.2	-	-		MELO.jh001995.1	MELO3C015818.2	MELO3C015818.jh1
MELO3C028404.2	-	-		MELO.jh001996.1	MELO3C015819.2	MELO3C015819.jh1
MELO3C028405.2	-	-		MELO.jh001997.1	MELO3C028911.2	MELO3C028911.jh1
MELO3C028400.2	-	-		MELO.jh001998.1	MELO3C015821.2	MELO3C015821.jh1
MELO3C028409.2	-	-		MELO.jh001999.1	MELO3C015823.2	MELO3C015823.jh1
MELO3C028412.2	-	-		MELO.jh002000.1	MELO3C015824.2	MELO3C015824.jh1
MELO3C028410.2	-	-		MELO.jh002001.1	MELO3C015825.2	MELO3C015825.jh1
MELO3C028414.2	-	-		MELO.jh002002.1	MELO3C015826.2	MELO3C015826.jh1
MELO3C028415.2	-	-		MELO.jh002003.1	-	-
MELO3C028418.2	-	-		MELO.jh002004.1	MELO3C029212.2	MELO3C029212.jh1
MELO3C028419.2	-	-		MELO.jh002005.1	MELO3C015827.2	MELO3C015827.jh1
MELO3C028420.2	-	-		MELO.jh002006.1	MELO3C015828.2	MELO3C015828.jh1
MELO3C028421.2	-	-		MELO.jh002007.1	MELO3C015829.2	MELO3C015829.jh1
MELO3C028416.2	-	-		MELO.jh002008.1	MELO3C015830.2	MELO3C015830.jh1
MELO3C028417.2	-	-		MELO.jh002009.1	MELO3C015831.2	MELO3C015831.jh1
MELO3C001055.2	-	-		MELO.jh002010.1	MELO3C015832.2	MELO3C015832.jh1
MELO3C018404.2	MELO3C018404.jh1	MELO.jh000001.1		MELO.jh002011.1	MELO3C015833.2	MELO3C015833.jh1
MELO3C018405.2	MELO3C018405.jh1	MELO.jh000002.1		MELO.jh002012.1	MELO3C015834.2	MELO3C015834.jh1
MELO3C018406.2	MELO3C018406.jh1	MELO.jh000003.1		MELO.jh002013.1	MELO3C015835.2	MELO3C015835.jh1
MELO3C018407.2	MELO3C018407.jh1	MELO.jh000004.1		MELO.jh002014.1	MELO3C029214.2	MELO3C029214.jh1
MELO3C018408.2	MELO3C018408.jh1	MELO.jh000005.1		MELO.jh002015.1	MELO3C015836.2	MELO3C015836.jh1
MELO3C018409.2	MELO3C018409.jh1	MELO.jh000006.1		MELO.jh002016.1	MELO3C029213.2	MELO3C029213.jh1
MELO3C018410.2	MELO3C018410.jh1	MELO.jh000007.1		MELO.jh002017.1	MELO3C015838.2	MELO3C015838.jh1
MELO3C018411.2	MELO3C018411.jh1	MELO.jh000008.1		MELO.jh002018.1	MELO3C015839.2	MELO3C015839.jh1
MELO3C018412.2	MELO3C018412.jh1	MELO.jh000009.1		MELO.jh002019.1	MELO3C015840.2	MELO3C015840.jh1
MELO3C018413.2	MELO3C018413.jh1	MELO.jh000010.1		MELO.jh002020.1	MELO3C028913.2	MELO3C028913.jh1
MELO3C018414.2	MELO3C018414.jh1	MELO.jh000011.1		MELO.jh002021.1	MELO3C015841.2	MELO3C015841.jh1
MELO3C018415.2	MELO3C018415.jh1	MELO.jh000012.1		MELO.jh002022.1	MELO3C015842.2	MELO3C015842.jh1
MELO3C018416.2	MELO3C018416.jh1	MELO.jh000013.1		MELO.jh002023.1	MELO3C015843.2	MELO3C015843.jh1
MELO3C018417.2	MELO3C018417.jh1	MELO.jh000014.1		MELO.jh002024.1	MELO3C015844.2	MELO3C015844.jh1
MELO3C018419.2	MELO3C018419.jh1	MELO.jh000016.1		MELO.jh002025.1	MELO3C015845.2	MELO3C015845.jh1
MELO3C018420.2	MELO3C018420.jh1	MELO.jh000017.1		MELO.jh002026.1	MELO3C015846.2	MELO3C015846.jh1
MELO3C018421.2	MELO3C018421.jh1	MELO.jh000018.1		MELO.jh002027.1	MELO3C015848.2	MELO3C015848.jh1
MELO3C018422.2	MELO3C018422.jh1	MELO.jh000020.1		MELO.jh002028.1	MELO3C015849.2	MELO3C015849.jh1
MELO3C018423.2	MELO3C018423.jh1	MELO.jh000021.1		MELO.jh002029.1	MELO3C015850.2	MELO3C015850.jh1
MELO3C018424.2	MELO3C018424.jh1	MELO.jh000022.1		MELO.jh002030.1	MELO3C029215.2	MELO3C029215.jh1
MELO3C028576.2	MELO3C028576.jh1	MELO.jh000023.1		MELO.jh002031.1	MELO3C015851.2	MELO3C015851.jh1
MELO3C018425.2	MELO3C018425.jh1	MELO.jh000024.1		MELO.jh002032.1	-	-
MELO3C018426.2	MELO3C018426.jh1	MELO.jh000025.1		MELO.jh002033.1	MELO3C015852.2	MELO3C015852.jh1
MELO3C018427.2	MELO3C018427.jh1	MELO.jh000026.1		MELO.jh002034.1	MELO3C029216.2	MELO3C029216.jh1
MELO3C018428.2	MELO3C018428.jh1	MELO.jh000027.1		MELO.jh002035.1	MELO3C027794.2	MELO3C027794.jh1
MELO3C018429.2	MELO3C018429.jh1	MELO.jh000028.1		MELO.jh002036.1	MELO3C015855.2	MELO3C015855.jh1
MELO3C018430.2	MELO3C018430.jh1	MELO.jh000029.1		MELO.jh002037.1	MELO3C015856.2	MELO3C015856.jh1
MELO3C018431.2	MELO3C018431.jh1	MELO.jh000030.1		MELO.jh002038.1	MELO3C015858.2	MELO3C015858.jh1
MELO3C028578.2	MELO3C028578.jh1	MELO.jh000031.1		MELO.jh002039.1	-	-
MELO3C018432.2	MELO3C018432.jh1	MELO.jh000032.1		MELO.jh002040.1	MELO3C015860.2	MELO3C015860.jh1
MELO3C028579.2	-	-		MELO.jh002041.1	MELO3C015861.2	MELO3C015861.jh1
[truncated: 35,257 more rows]
