# Supplementary material for: Comparative genomics of muskmelon reveals a potential role for retrotransposons in the modification of gene expression
Source: Commun Biol. 2020 Aug 13;3:432. doi: 10.1038/s42003-020-01172-0 (PMC7426833; doi:10.1038/s42003-020-01172-0)
Supplement: Supplementary file 5 — Supplementary Data 4 [file 42003_2020_1172_MOESM5_ESM.xlsx]

## Sheet: Supplementary data 4
Supplementary data 4 : Candidate genes for tandemly duplicated copy number polymorphism
Harukei-3 gene	Chr	position start	position end	strand	DHL92 gene	Chr	position start	position end	strand
MELO.jh100869.1	chr01	150208	154770	+	MELO3C033961.2	chr09	17899304	17901589	-
MELO.jh000148.1	chr01	1037646	1039291	-	MELO3C018539.2	chr01	991497	992373	-
MELO.jh100875.1	chr01	1661931	1664498	+	MELO3C018633.2	chr01	1624480	1633877	+
MELO.jh000241.1	chr01	1669616	1671602	-	MELO3C018634.2	chr01	1635233	1637588	-
MELO.jh000433.1	chr01	3003813	3008752	-	MELO3C018815.2	chr01	2986215	3011048	-
MELO.jh100882.1	chr01	3344324	3347485	+	MELO3C029221.2	chr01	31355447	31364970	-
MELO.jh000560.1	chr01	4088023	4088203	+	MELO3C029221.2	chr01	31355447	31364970	-
MELO.jh100888.1	chr01	4339525	4352809	-	MELO3C030797.2	chr04	15659405	15676087	-
MELO.jh100889.1	chr01	4386882	4389641	+	MELO3C030154.2	chr03	13313078	13324445	-
MELO.jh100908.1	chr01	5806619	5811650	-	MELO3C030797.2	chr04	15659405	15676087	-
MELO.jh100909.1	chr01	5854282	5856435	-	MELO3C030154.2	chr03	13313078	13324445	-
MELO.jh100910.1	chr01	5867602	5874082	-	MELO3C030797.2	chr04	15659405	15676087	-
MELO.jh100913.1	chr01	5929303	5933544	+	MELO3C030797.2	chr04	15659405	15676087	-
MELO.jh100918.1	chr01	6455396	6457497	+	MELO3C034410.2	chr10	16544001	16546935	-
MELO.jh100921.1	chr01	6936894	6943110	+	MELO3C035055.2	chr11	18720707	18740159	+
MELO.jh100922.1	chr01	6971914	6975297	+	MELO3C035055.2	chr11	18720707	18740159	+
MELO.jh100923.1	chr01	7081473	7086387	-	MELO3C030797.2	chr04	15659405	15676087	-
MELO.jh100535.1	chr01	8005177	8009562	-	MELO3C030797.2	chr04	15659405	15676087	-
MELO.jh100928.1	chr01	8020078	8023991	-	MELO3C030154.2	chr03	13313078	13324445	-
MELO.jh100934.1	chr01	8059165	8066810	+	MELO3C030797.2	chr04	15659405	15676087	-
MELO.jh100943.1	chr01	8099851	8107493	+	MELO3C030797.2	chr04	15659405	15676087	-
MELO.jh100949.1	chr01	8309914	8314961	+	MELO3C028846.2	chr01	26104469	26118067	+
MELO.jh100953.1	chr01	8740199	8747003	-	MELO3C035055.2	chr11	18720707	18740159	+
MELO.jh100963.1	chr01	10777804	10779582	+	MELO3C035055.2	chr11	18720707	18740159	+
MELO.jh100966.1	chr01	10833219	10849094	+	MELO3C035055.2	chr11	18720707	18740159	+
MELO.jh000892.1	chr01	10979636	10985129	-	MELO3C028956.2	chr01	11047873	11050832	-
MELO.jh000892.1	chr01	10979636	10985129	-	MELO3C028955.2	chr01	11044842	11047570	-
MELO.jh100969.1	chr01	11428710	11430784	+	MELO3C032211.2	chr06	28333208	28334991	-
MELO.jh100971.1	chr01	12154052	12172508	-	MELO3C028826.2	chr01	7992990	7997303	-
MELO.jh100974.1	chr01	12544971	12553760	-	MELO3C028927.2	chr01	10587860	10592740	-
MELO.jh100976.1	chr01	12885196	12890763	+	MELO3C035055.2	chr11	18720707	18740159	+
MELO.jh100977.1	chr01	12901314	12906933	-	MELO3C035055.2	chr11	18720707	18740159	+
MELO.jh100981.1	chr01	13392780	13400320	+	MELO3C028826.2	chr01	7992990	7997303	-
MELO.jh001147.1	chr01	15374142	15375181	+	MELO3C013277.2	chr01	15825033	15825988	+
MELO.jh100991.1	chr01	15400425	15405372	+	MELO3C029221.2	chr01	31355447	31364970	-
MELO.jh100992.1	chr01	15446173	15451234	+	MELO3C028826.2	chr01	7992990	7997303	-
MELO.jh100999.1	chr01	15995609	16002150	-	MELO3C030797.2	chr04	15659405	15676087	-
MELO.jh101000.1	chr01	16014978	16020956	+	MELO3C030797.2	chr04	15659405	15676087	-
MELO.jh101003.1	chr01	16161740	16170330	+	MELO3C035055.2	chr11	18720707	18740159	+
MELO.jh001292.1	chr01	16827784	16828336	+	MELO3C013400.2	chr01	17282912	17283507	+
MELO.jh101008.1	chr01	17115949	17121247	-	MELO3C035055.2	chr11	18720707	18740159	+
MELO.jh101034.1	chr01	22303614	22306606	-	MELO3C033961.2	chr09	17899304	17901589	-
MELO.jh001731.1	chr01	25541414	25545700	-	MELO3C034410.2	chr10	16544001	16546935	-
MELO.jh101044.1	chr01	25542093	25544012	-	MELO3C034410.2	chr10	16544001	16546935	-
MELO.jh101048.1	chr01	25906271	25907538	+	MELO3C028826.2	chr01	7992990	7997303	-
MELO.jh101053.1	chr01	27395485	27398105	+	MELO3C030797.2	chr04	15659405	15676087	-
MELO.jh101054.1	chr01	27398126	27400486	+	MELO3C030154.2	chr03	13313078	13324445	-
MELO.jh101057.1	chr01	27984381	27987412	+	MELO3C026674.2	chr10	26518165	26520075	-
MELO.jh101060.1	chr01	29034013	29038597	-	MELO3C035055.2	chr11	18720707	18740159	+
MELO.jh101069.1	chr01	30300386	30305341	+	MELO3C029221.2	chr01	31355447	31364970	-
MELO.jh002195.1	chr01	31836532	31837368	-	MELO3C015976.2	chr01	32206395	32207012	-
MELO.jh100324.1	chr01	32068251	32069354	-	MELO3C015949.2	chr01	31978181	31980425	+
MELO.jh033100.1	chr01	32406876	32407399	+	MELO3C015902.2	chr01	31630864	31638131	-
MELO.jh002272.1	chr01	32472402	32472925	+	MELO3C015902.2	chr01	31630864	31638131	-
MELO.jh002345.1	chr01	33237127	33240482	+	MELO3C023577.2	chr01	33419963	33423566	-
MELO.jh034468.1	chr01	35173339	35175467	+	MELO3C028976.2	chr01	35306696	35308827	+
MELO.jh101101.1	chr01	35197164	35210736	+	MELO3C024222.2	chr01	35294030	35296131	-
MELO.jh033121.1	chr01	35571810	35573163	-	MELO3C024274.2	chr01	35642597	35664133	-
MELO.jh101103.1	chr01	36088696	36091732	-	MELO3C026674.2	chr10	26518165	26520075	-
MELO.jh101104.1	chr01	36236817	36241379	-	MELO3C035055.2	chr11	18720707	18740159	+
MELO.jh101109.1	chr02	59760	62085	+	MELO3C015227.2	chr02	20212	25639	+
MELO.jh101110.1	chr02	62212	64650	+	MELO3C015227.2	chr02	20212	25639	+
MELO.jh033123.1	chr02	62232	64950	+	MELO3C015227.2	chr02	20212	25639	+
MELO.jh033127.1	chr02	177120	193436	-	MELO3C015225.2	chr02	2339	18739	-
MELO.jh101112.1	chr02	177404	187482	-	MELO3C015225.2	chr02	2339	18739	-
MELO.jh101113.1	chr02	187512	193326	-	MELO3C015225.2	chr02	2339	18739	-
MELO.jh034661.1	chr02	231941	237872	-	MELO3C015230.2	chr02	57313	63255	-
MELO.jh101115.1	chr02	232354	237383	-	MELO3C015230.2	chr02	57313	63255	-
MELO.jh100553.1	chr02	486819	488294	-	MELO3C015256.2	chr02	316523	319975	-
MELO.jh101116.1	chr02	683318	687355	+	MELO3C030315.2	chr03	28214657	28220530	+
MELO.jh101118.1	chr02	1120438	1128738	-	MELO3C015350.2	chr02	953918	967943	-
MELO.jh002936.1	chr02	1152650	1156987	+	MELO3C015354.2	chr02	990582	993823	+
MELO.jh101119.1	chr02	1793423	1796443	-	MELO3C033961.2	chr09	17899304	17901589	-
MELO.jh003105.1	chr02	2649459	2650679	-	MELO3C029346.2	chr02	2479366	2480391	-
MELO.jh101130.1	chr02	4932382	4933989	+	MELO3C030154.2	chr03	13313078	13324445	-
MELO.jh101132.1	chr02	4965437	4975909	+	MELO3C030797.2	chr04	15659405	15676087	-
MELO.jh101136.1	chr02	5005948	5010313	-	MELO3C030797.2	chr04	15659405	15676087	-
MELO.jh101141.1	chr02	5547447	5560058	-	MELO3C033961.2	chr09	17899304	17901589	-
MELO.jh101144.1	chr02	5963767	5969067	+	MELO3C035055.2	chr11	18720707	18740159	+
MELO.jh101148.1	chr02	6407229	6411784	-	MELO3C035055.2	chr11	18720707	18740159	+
MELO.jh101153.1	chr02	8093915	8105170	-	MELO3C035055.2	chr11	18720707	18740159	+
MELO.jh101157.1	chr02	8882353	8885995	-	MELO3C035055.2	chr11	18720707	18740159	+
MELO.jh101167.1	chr02	11377352	11380411	-	MELO3C033961.2	chr09	17899304	17901589	-
MELO.jh101176.1	chr02	13367014	13370294	+	MELO3C030154.2	chr03	13313078	13324445	-
MELO.jh101181.1	chr02	15611716	15616362	-	MELO3C030797.2	chr04	15659405	15676087	-
MELO.jh101183.1	chr02	15731763	15737577	+	MELO3C030797.2	chr04	15659405	15676087	-
MELO.jh101188.1	chr02	16457576	16458843	+	MELO3C028826.2	chr01	7992990	7997303	-
MELO.jh101190.1	chr02	17184769	17195625	+	MELO3C035055.2	chr11	18720707	18740159	+
MELO.jh101191.1	chr02	17259613	17269376	+	MELO3C035055.2	chr11	18720707	18740159	+
MELO.jh101193.1	chr02	17384857	17390603	+	MELO3C030315.2	chr03	28214657	28220530	+
MELO.jh101195.1	chr02	17662650	17666861	+	MELO3C035055.2	chr11	18720707	18740159	+
MELO.jh101199.1	chr02	18544738	18547273	+	MELO3C028922.2	chr01	31219718	31221052	-
MELO.jh101200.1	chr02	18780366	18789411	-	MELO3C034410.2	chr10	16544001	16546935	-
MELO.jh101209.1	chr02	21608830	21611823	-	MELO3C033961.2	chr09	17899304	17901589	-
MELO.jh101212.1	chr02	22417519	22427776	-	MELO3C035055.2	chr11	18720707	18740159	+
MELO.jh101232.1	chr03	3505538	3508618	-	MELO3C035055.2	chr11	18720707	18740159	+
MELO.jh101245.1	chr03	4800745	4802367	-	MELO3C035055.2	chr11	18720707	18740159	+
MELO.jh101254.1	chr03	6337350	6345866	-	MELO3C034410.2	chr10	16544001	16546935	-
MELO.jh100207.1	chr03	6886238	6897950	-	MELO3C030315.2	chr03	28214657	28220530	+
MELO.jh101260.1	chr03	7466077	7469980	-	MELO3C029221.2	chr01	31355447	31364970	-
MELO.jh101267.1	chr03	9395385	9401206	-	MELO3C030797.2	chr04	15659405	15676087	-
MELO.jh101272.1	chr03	9985254	9990603	+	MELO3C035055.2	chr11	18720707	18740159	+
MELO.jh101280.1	chr03	10704440	10711042	+	MELO3C030797.2	chr04	15659405	15676087	-
MELO.jh101295.1	chr03	12540157	12543338	-	MELO3C030797.2	chr04	15659405	15676087	-
MELO.jh033212.1	chr03	12566211	12683442	+	MELO3C030154.2	chr03	13313078	13324445	-
MELO.jh101300.1	chr03	12673212	12677882	-	MELO3C030797.2	chr04	15659405	15676087	-
MELO.jh100562.1	chr03	12679974	12681851	+	MELO3C030797.2	chr04	15659405	15676087	-
MELO.jh101301.1	chr03	12681883	12684633	+	MELO3C030154.2	chr03	13313078	13324445	-
MELO.jh101305.1	chr03	12804922	12809954	-	MELO3C030797.2	chr04	15659405	15676087	-
MELO.jh101307.1	chr03	13393769	13398410	+	MELO3C030797.2	chr04	15659405	15676087	-
MELO.jh101320.1	chr03	15589206	15592242	+	MELO3C026674.2	chr10	26518165	26520075	-
MELO.jh101325.1	chr03	16086891	16091654	-	MELO3C030703.2	chr04	9504451	9505149	+
MELO.jh101334.1	chr03	16705311	16711086	+	MELO3C030797.2	chr04	15659405	15676087	-
MELO.jh101337.1	chr03	17240914	17246076	-	MELO3C035055.2	chr11	18720707	18740159	+
MELO.jh101339.1	chr03	17387959	17393325	+	MELO3C035055.2	chr11	18720707	18740159	+
MELO.jh101348.1	chr03	18655061	18658535	+	MELO3C030797.2	chr04	15659405	15676087	-
MELO.jh101350.1	chr03	18671697	18674870	-	MELO3C030154.2	chr03	13313078	13324445	-
MELO.jh100569.1	chr03	18893457	18894902	-	MELO3C025032.2	chr03	19800669	19803299	-
MELO.jh101358.1	chr03	19622746	19627365	-	MELO3C032211.2	chr06	28333208	28334991	-
MELO.jh101362.1	chr03	21073287	21077960	+	MELO3C028922.2	chr01	31219718	31221052	-
MELO.jh005814.1	chr03	21246143	21248306	-	MELO3C019918.2	chr03	22202909	22207598	-
MELO.jh101363.1	chr03	21985397	21992428	+	MELO3C030797.2	chr04	15659405	15676087	-
MELO.jh101368.1	chr03	22133708	22134136	-	MELO3C019686.2	chr11	24312374	24318650	+
MELO.jh101384.1	chr03	25906947	25907582	+	MELO3C011248.2	chr03	27450907	27452370	+
MELO.jh101388.1	chr03	27184760	27193609	-	MELO3C033961.2	chr09	17899304	17901589	-
MELO.jh006504.1	chr03	27344191	27345704	-	MELO3C011072.2	chr03	28938738	28954409	-
MELO.jh101392.1	chr03	27967814	27970845	+	MELO3C026674.2	chr10	26518165	26520075	-
MELO.jh006653.1	chr03	28351382	28353205	+	MELO3C010930.2	chr03	29970284	29972834	+
MELO.jh006710.1	chr03	28637206	28638505	+	MELO3C010878.2	chr03	30247437	30251078	+
MELO.jh006978.1	chr04	258575	260551	+	MELO3C003330.2	chr04	352664	357150	+
MELO.jh033262.1	chr04	468018	469724	-	MELO3C003359.2	chr04	475122	553094	-
MELO.jh033276.1	chr04	4310318	4314358	+	MELO3C030315.2	chr03	28214657	28220530	+
MELO.jh101411.1	chr04	4860001	4872907	-	MELO3C034410.2	chr10	16544001	16546935	-
MELO.jh101417.1	chr04	6457107	6458849	-	MELO3C030154.2	chr03	13313078	13324445	-
MELO.jh100017.1	chr04	6459107	6462012	-	MELO3C030797.2	chr04	15659405	15676087	-
MELO.jh101419.1	chr04	6571767	6574617	+	MELO3C030797.2	chr04	15659405	15676087	-
MELO.jh100577.1	chr04	6682830	6685587	+	MELO3C022148.2	chr09	732105	742480	-
MELO.jh033291.1	chr04	6683234	6687343	+	MELO3C022148.2	chr09	732105	742480	-
MELO.jh101422.1	chr04	6836581	6843297	+	MELO3C030797.2	chr04	15659405	15676087	-
MELO.jh101424.1	chr04	7008669	7011753	+	MELO3C028927.2	chr01	10587860	10592740	-
MELO.jh101426.1	chr04	7482771	7484627	-	MELO3C030154.2	chr03	13313078	13324445	-
MELO.jh101427.1	chr04	7484763	7486556	-	MELO3C030797.2	chr04	15659405	15676087	-
MELO.jh101428.1	chr04	7557361	7561733	-	MELO3C030797.2	chr04	15659405	15676087	-
MELO.jh101434.1	chr04	7862361	7865030	+	MELO3C030154.2	chr03	13313078	13324445	-
MELO.jh101435.1	chr04	7889785	7893825	+	MELO3C030315.2	chr03	28214657	28220530	+
MELO.jh101449.1	chr04	11151414	11155997	-	MELO3C035055.2	chr11	18720707	18740159	+
MELO.jh101457.1	chr04	12878920	12882288	-	MELO3C035055.2	chr11	18720707	18740159	+
MELO.jh101471.1	chr04	17033441	17047444	-	MELO3C033961.2	chr09	17899304	17901589	-
MELO.jh008211.1	chr04	17781892	17783545	-	MELO3C030586.2	chr04	17872361	17873688	-
MELO.jh008211.1	chr04	17781892	17783545	-	MELO3C030587.2	chr04	17872035	17873325	-
MELO.jh101480.1	chr04	19740762	19745520	+	MELO3C030703.2	chr04	9504451	9505149	+
MELO.jh101497.1	chr04	22432788	22440840	+	MELO3C030797.2	chr04	15659405	15676087	-
MELO.jh101501.1	chr04	23071691	23075937	+	MELO3C032211.2	chr06	28333208	28334991	-
MELO.jh008628.1	chr04	24572986	24577121	-	MELO3C023944.2	chr04	24482704	24483627	-
MELO.jh008628.1	chr04	24572986	24577121	-	MELO3C030927.2	chr04	24479457	24482647	-
MELO.jh101516.1	chr04	26031905	26039293	-	MELO3C026881.2	chr04	25980028	25982294	-
MELO.jh101517.1	chr04	26039794	26044557	-	MELO3C030703.2	chr04	9504451	9505149	+
MELO.jh101518.1	chr04	26104022	26108784	-	MELO3C030703.2	chr04	9504451	9505149	+
MELO.jh101525.1	chr04	26454339	26458069	+	MELO3C026610.2	chr04	26234269	26238189	-
MELO.jh008753.1	chr04	26454362	26458287	+	MELO3C026610.2	chr04	26234269	26238189	-
MELO.jh101535.1	chr04	27113268	27118030	-	MELO3C030703.2	chr04	9504451	9505149	+
MELO.jh101536.1	chr04	27211666	27221060	-	MELO3C030703.2	chr04	9504451	9505149	+
MELO.jh008861.1	chr04	27844044	27850387	+	MELO3C028826.2	chr01	7992990	7997303	-
MELO.jh009064.1	chr04	29475185	29478713	-	MELO3C009748.2	chr04	29664595	29667195	-
MELO.jh101546.1	chr04	30220594	30225871	-	MELO3C029221.2	chr01	31355447	31364970	-
MELO.jh101548.1	chr04	30654504	30655082	+	MELO3C009601.2	chr04	30881701	30882281	+
MELO.jh009220.1	chr04	30654511	30655237	+	MELO3C009601.2	chr04	30881701	30882281	+
MELO.jh009223.1	chr04	30690014	30695001	-	MELO3C009602.2	chr04	30876801	30879652	-
MELO.jh100039.1	chr04	32203837	32206854	-	MELO3C009396.2	chr04	32424570	32427022	-
MELO.jh100040.1	chr04	32214186	32216769	-	MELO3C009397.2	chr04	32419785	32421729	-
MELO.jh009437.1	chr04	32216757	32219622	-	MELO3C009397.2	chr04	32419785	32421729	-
MELO.jh033399.1	chr04	32858274	32860524	-	MELO3C009297.2	chr04	33060187	33062602	-
MELO.jh033400.1	chr04	32870073	32871341	-	MELO3C009295.2	chr04	33074854	33075885	-
MELO.jh033402.1	chr04	32882268	32882766	+	MELO3C009294.2	chr04	33083711	33087267	+
MELO.jh033410.1	chr04	32933579	32936051	-	MELO3C009297.2	chr04	33060187	33062602	-
MELO.jh101561.1	chr04	32933832	32935194	-	MELO3C009297.2	chr04	33060187	33062602	-
MELO.jh033411.1	chr04	32945836	32946867	-	MELO3C009295.2	chr04	33074854	33075885	-
MELO.jh101562.1	chr04	32945836	32946690	-	MELO3C009295.2	chr04	33074854	33075885	-
MELO.jh009748.1	chr04	34002249	34003531	-	MELO3C009114.2	chr04	34123870	34129269	-
MELO.jh101566.1	chr05	72171	74006	+	MELO3C014735.2	chr05	44786	46786	+
MELO.jh034676.1	chr05	109670	125672	+	MELO3C031044.2	chr05	1166	7141	+
MELO.jh033421.1	chr05	131580	133796	+	MELO3C014737.2	chr05	22745	24973	+
MELO.jh101567.1	chr05	131667	133502	+	MELO3C014737.2	chr05	22745	24973	+
MELO.jh101568.1	chr05	143144	145107	+	MELO3C014736.2	chr05	34639	36275	+
MELO.jh033426.1	chr05	1289836	1291644	-	MELO3C014582.2	chr05	1174044	1176092	-
MELO.jh101575.1	chr05	2063276	2070919	-	MELO3C035055.2	chr11	18720707	18740159	+
MELO.jh010075.1	chr05	2289075	2294538	-	MELO3C014467.2	chr05	2191098	2192476	-
MELO.jh010075.1	chr05	2289075	2294538	-	MELO3C014468.2	chr05	2188305	2189692	-
MELO.jh010075.1	chr05	2289075	2294538	-	MELO3C014466.2	chr05	2195056	2196477	-
MELO.jh100604.1	chr05	3229707	3230171	+	MELO3C014371.2	chr05	3161958	3164381	+
MELO.jh101583.1	chr05	3317851	3323695	+	MELO3C014533.2	chr05	1563074	1567064	-
MELO.jh101585.1	chr05	3354339	3360183	+	MELO3C014533.2	chr05	1563074	1567064	-
MELO.jh101606.1	chr05	8788700	8793345	-	MELO3C030797.2	chr04	15659405	15676087	-
MELO.jh101621.1	chr05	11350823	11355852	-	MELO3C030797.2	chr04	15659405	15676087	-
MELO.jh101622.1	chr05	11743730	11749400	+	MELO3C030797.2	chr04	15659405	15676087	-
MELO.jh101625.1	chr05	11965634	11970666	+	MELO3C030797.2	chr04	15659405	15676087	-
MELO.jh101631.1	chr05	12314514	12332895	+	MELO3C030797.2	chr04	15659405	15676087	-
MELO.jh101658.1	chr05	15037235	15040606	+	MELO3C035055.2	chr11	18720707	18740159	+
MELO.jh101660.1	chr05	15144278	15158602	-	MELO3C028826.2	chr01	7992990	7997303	-
MELO.jh101664.1	chr05	15775841	15778630	+	MELO3C030703.2	chr04	9504451	9505149	+
MELO.jh101666.1	chr05	15967580	15972215	-	MELO3C030797.2	chr04	15659405	15676087	-
MELO.jh101671.1	chr05	16957948	16970175	+	MELO3C012940.2	chr04	14860693	14861952	-
MELO.jh101673.1	chr05	17098081	17104938	+	MELO3C035055.2	chr11	18720707	18740159	+
MELO.jh101677.1	chr05	17639229	17644051	-	MELO3C030154.2	chr03	13313078	13324445	-
MELO.jh101678.1	chr05	17646511	17652710	-	MELO3C030797.2	chr04	15659405	15676087	-
MELO.jh101679.1	chr05	17671639	17675984	+	MELO3C030797.2	chr04	15659405	15676087	-
MELO.jh101680.1	chr05	17676171	17677265	+	MELO3C030154.2	chr03	13313078	13324445	-
MELO.jh101683.1	chr05	18275729	18277808	+	MELO3C030797.2	chr04	15659405	15676087	-
MELO.jh101685.1	chr05	18379012	18389833	-	MELO3C035055.2	chr11	18720707	18740159	+
MELO.jh101689.1	chr05	18977401	18981179	-	MELO3C028922.2	chr01	31219718	31221052	-
MELO.jh101697.1	chr05	20306731	20313204	-	MELO3C032211.2	chr06	28333208	28334991	-
MELO.jh101698.1	chr05	20532910	20540033	-	MELO3C035055.2	chr11	18720707	18740159	+
MELO.jh101706.1	chr05	22322348	22332530	-	MELO3C031488.2	chr05	22207078	22220046	-
MELO.jh101713.1	chr05	22739854	22765180	-	MELO3C031488.2	chr05	22207078	22220046	-
MELO.jh101719.1	chr05	23700622	23707264	+	MELO3C035055.2	chr11	18720707	18740159	+
MELO.jh101724.1	chr05	24190503	24195710	+	MELO3C004078.2	chr05	23692580	23712082	+
MELO.jh101728.1	chr05	25349126	25358884	-	MELO3C004156.2	chr05	24814283	24814756	-
MELO.jh101732.1	chr05	25983499	25988082	-	MELO3C035055.2	chr11	18720707	18740159	+
MELO.jh011307.1	chr05	26233652	26236174	-	MELO3C004253.2	chr05	25700194	25715369	-
MELO.jh011354.1	chr05	26593237	26594097	+	MELO3C000887.2	chr05	26185828	26186458	+
MELO.jh011383.1	chr05	26845390	26855398	+	MELO3C004329.2	chr05	26521943	26570533	+
MELO.jh101745.1	chr05	26868171	26878486	+	MELO3C004329.2	chr05	26521943	26570533	+
MELO.jh011384.1	chr05	26898780	26908978	+	MELO3C004329.2	chr05	26521943	26570533	+
MELO.jh003812.1	chr05	26935928	26937233	+	MELO3C030972.2	chr04	28673706	28675827	-
MELO.jh101754.1	chr05	28420967	28421806	-	MELO3C004494.2	chr05	28015311	28017522	+
MELO.jh033513.1	chr06	102361	103957	-	MELO3C026945.2	chr11	28834004	28835888	+
MELO.jh101760.1	chr06	102598	103852	-	MELO3C026945.2	chr11	28834004	28835888	+
MELO.jh033515.1	chr06	108103	111145	-	MELO3C026944.2	chr11	28827151	28829381	+
MELO.jh012274.1	chr06	3698168	3699706	-	MELO3C006439.2	chr06	3255376	3257066	-
MELO.jh101774.1	chr06	3892609	3901037	+	MELO3C030315.2	chr03	28214657	28220530	+
MELO.jh031112.1	chr06	4864473	4867803	+	MELO3C006599.2	chr06	4464383	4481798	+
MELO.jh100619.1	chr06	5124560	5125506	-	MELO3C006640.2	chr06	4749958	4751070	-
MELO.jh101778.1	chr06	5847642	5851879	-	MELO3C030703.2	chr04	9504451	9505149	+
MELO.jh101782.1	chr06	6842369	6847324	+	MELO3C029221.2	chr01	31355447	31364970	-
MELO.jh101791.1	chr06	9096714	9101746	+	MELO3C030797.2	chr04	15659405	15676087	-
MELO.jh101792.1	chr06	9469065	9478672	-	MELO3C030154.2	chr03	13313078	13324445	-
MELO.jh100077.1	chr06	10412775	10417675	-	MELO3C019447.2	chr06	10875081	10899363	+
MELO.jh101801.1	chr06	10422279	10422656	+	MELO3C031924.2	chr06	10823080	10824667	+
MELO.jh101803.1	chr06	10609097	10614588	-	MELO3C030972.2	chr04	28673706	28675827	-
MELO.jh101805.1	chr06	11018599	11022802	-	MELO3C033961.2	chr09	17899304	17901589	-
MELO.jh101807.1	chr06	11295238	11304932	+	MELO3C035055.2	chr11	18720707	18740159	+
MELO.jh101813.1	chr06	12804514	12809276	-	MELO3C030703.2	chr04	9504451	9505149	+
MELO.jh101818.1	chr06	14076183	14079208	+	MELO3C026674.2	chr10	26518165	26520075	-
MELO.jh101823.1	chr06	15948216	15952830	+	MELO3C035055.2	chr11	18720707	18740159	+
MELO.jh101832.1	chr06	16977293	16995929	+	MELO3C030797.2	chr04	15659405	15676087	-
MELO.jh101833.1	chr06	16998596	17002157	+	MELO3C030154.2	chr03	13313078	13324445	-
MELO.jh101835.1	chr06	17073813	17086532	+	MELO3C026941.2	chr06	17366109	17379064	-
MELO.jh028055.1	chr06	17073815	17086705	+	MELO3C026941.2	chr06	17366109	17379064	-
MELO.jh101837.1	chr06	17123836	17129235	+	MELO3C030797.2	chr04	15659405	15676087	-
MELO.jh101845.1	chr06	17577828	17583719	+	MELO3C035055.2	chr11	18720707	18740159	+
MELO.jh101849.1	chr06	18155467	18160855	+	MELO3C035055.2	chr11	18720707	18740159	+
MELO.jh101856.1	chr06	19067551	19070582	+	MELO3C026674.2	chr10	26518165	26520075	-
MELO.jh033559.1	chr06	20773393	20774693	-	MELO3C014795.2	chr06	23804371	23805827	-
MELO.jh101861.1	chr06	20773657	20774646	-	MELO3C014795.2	chr06	23804371	23805827	-
MELO.jh101864.1	chr06	21333335	21338045	-	MELO3C028922.2	chr01	31219718	31221052	-
MELO.jh101869.1	chr06	22718307	22731974	-	MELO3C035055.2	chr11	18720707	18740159	+
MELO.jh101883.1	chr06	24551106	24555705	+	MELO3C035055.2	chr11	18720707	18740159	+
MELO.jh101884.1	chr06	24581814	24589203	-	MELO3C028826.2	chr01	7992990	7997303	-
MELO.jh101891.1	chr06	25052251	25053474	-	MELO3C026674.2	chr10	26518165	26520075	-
MELO.jh101896.1	chr06	25597906	25605320	-	MELO3C028826.2	chr01	7992990	7997303	-
MELO.jh101897.1	chr06	26255432	26257870	-	MELO3C028927.2	chr01	10587860	10592740	-
MELO.jh101907.1	chr06	27616947	27618695	-	MELO3C028826.2	chr01	7992990	7997303	-
MELO.jh013908.1	chr06	27775667	27776046	+	MELO3C016539.2	chr06	27694736	27695132	-
MELO.jh101914.1	chr06	28560989	28585540	+	MELO3C016588.2	chr06	26819796	26823382	-
MELO.jh013961.1	chr06	28584702	28585720	+	MELO3C016588.2	chr06	26819796	26823382	-
MELO.jh028365.1	chr06	32044091	32050373	+	MELO3C014152.2	chr06	37605709	37619381	-
MELO.jh101932.1	chr06	32137878	32140912	+	MELO3C026674.2	chr10	26518165	26520075	-
MELO.jh014468.1	chr06	35665511	35666145	-	MELO3C032258.2	chr06	33959548	33960219	+
MELO.jh101947.1	chr06	36693586	36695563	-	MELO3C013711.2	chr06	32907231	32925498	+
MELO.jh101948.1	chr07	335068	335523	+	MELO3C017033.2	chr07	296874	306072	+
MELO.jh101949.1	chr07	970633	975188	-	MELO3C035055.2	chr11	18720707	18740159	+
MELO.jh101951.1	chr07	1272583	1275619	-	MELO3C026674.2	chr10	26518165	26520075	-
MELO.jh033596.1	chr07	1684208	1685949	+	MELO3C016857.2	chr07	1569938	1571611	+
MELO.jh100628.1	chr07	1685072	1685615	+	MELO3C016857.2	chr07	1569938	1571611	+
MELO.jh014905.1	chr07	1912838	1916176	-	MELO3C016830.2	chr07	1805375	1808845	-
MELO.jh100629.1	chr07	2280942	2281643	-	MELO3C016775.2	chr07	2162070	2164051	-
MELO.jh100631.1	chr07	2778944	2787790	+	MELO3C016714.2	chr07	2648654	2651008	+
MELO.jh033612.1	chr07	2786510	2788358	+	MELO3C016714.2	chr07	2648654	2651008	+
MELO.jh015070.1	chr07	3168321	3172022	+	MELO3C016677.2	chr07	2922210	2922455	+
MELO.jh101964.1	chr07	3389866	3397254	-	MELO3C030703.2	chr04	9504451	9505149	+
MELO.jh101968.1	chr07	3611323	3614419	+	MELO3C033961.2	chr09	17899304	17901589	-
MELO.jh101979.1	chr07	4767104	4771300	-	MELO3C030797.2	chr04	15659405	15676087	-
MELO.jh034686.1	chr07	5934719	5939966	-	MELO3C022966.2	chr07	6778021	6783333	+
MELO.jh101990.1	chr07	7416043	7420168	-	MELO3C033961.2	chr09	17899304	17901589	-
MELO.jh102004.1	chr07	9622638	9624322	-	MELO3C035055.2	chr11	18720707	18740159	+
MELO.jh102011.1	chr07	10765007	10773187	+	MELO3C035055.2	chr11	18720707	18740159	+
MELO.jh102016.1	chr07	11115199	11125138	+	MELO3C035055.2	chr11	18720707	18740159	+
MELO.jh102024.1	chr07	11839267	11848399	-	MELO3C030797.2	chr04	15659405	15676087	-
MELO.jh102025.1	chr07	12082141	12087631	+	MELO3C030797.2	chr04	15659405	15676087	-
MELO.jh102030.1	chr07	12304907	12310179	-	MELO3C030154.2	chr03	13313078	13324445	-
MELO.jh102032.1	chr07	12593170	12595788	-	MELO3C035055.2	chr11	18720707	18740159	+
MELO.jh102054.1	chr07	16051001	16055096	-	MELO3C028846.2	chr01	26104469	26118067	+
MELO.jh015792.1	chr07	17553879	17554512	-	MELO3C024841.2	chr07	18722924	18723586	-
MELO.jh102059.1	chr07	17675813	17682864	-	MELO3C032211.2	chr06	28333208	28334991	-
MELO.jh102061.1	chr07	17816763	17820223	+	MELO3C028846.2	chr01	26104469	26118067	+
MELO.jh033639.1	chr07	18152376	18153903	+	MELO3C030972.2	chr04	28673706	28675827	-
MELO.jh102081.1	chr07	19915668	19920623	+	MELO3C029221.2	chr01	31355447	31364970	-
MELO.jh033643.1	chr07	19949235	19951144	-	MELO3C026674.2	chr10	26518165	26520075	-
MELO.jh102091.1	chr07	20865820	20866927	-	MELO3C032565.2	chr07	21673411	21681352	-
MELO.jh016274.1	chr07	23500466	23504897	-	MELO3C017550.2	chr07	25053436	25054306	+
MELO.jh016274.1	chr07	23500466	23504897	-	MELO3C032611.2	chr07	24970721	24971632	-
MELO.jh102101.1	chr07	23606889	23609925	+	MELO3C026674.2	chr10	26518165	26520075	-
MELO.jh031483.1	chr07	24133455	24133991	-	MELO3C032617.2	chr07	25567933	25568270	-
MELO.jh034551.1	chr07	24147940	24148453	-	MELO3C032617.2	chr07	25567933	25568270	-
MELO.jh100641.1	chr07	24776344	24777057	+	MELO3C017667.2	chr07	26140254	26143550	+
MELO.jh016410.1	chr07	24832830	24833750	-	MELO3C032840.2	chr07	26193504	26194251	-
MELO.jh100124.1	chr07	25362484	25362963	-	MELO3C017737.2	chr07	26713097	26720176	-
MELO.jh100438.1	chr08	1906439	1908238	+	MELO3C032885.2	chr08	1922500	1935177	+
MELO.jh102119.1	chr08	3933735	3940308	-	MELO3C035055.2	chr11	18720707	18740159	+
MELO.jh102135.1	chr08	8152687	8157272	+	MELO3C035055.2	chr11	18720707	18740159	+
MELO.jh018124.1	chr08	8824656	8829083	+	MELO3C024486.2	chr08	10071003	10075833	+
MELO.jh102150.1	chr08	11668459	11676907	-	MELO3C034410.2	chr10	16544001	16546935	-
MELO.jh102152.1	chr08	12172481	12177229	-	MELO3C028826.2	chr01	7992990	7997303	-
MELO.jh100650.1	chr08	13302461	13303554	-	MELO3C019163.2	chr08	14844448	14846911	-
MELO.jh102161.1	chr08	13559452	13574750	-	MELO3C035055.2	chr11	18720707	18740159	+
MELO.jh102166.1	chr08	14571962	14575201	-	MELO3C028826.2	chr01	7992990	7997303	-
MELO.jh102175.1	chr08	16430235	16435040	+	MELO3C028826.2	chr01	7992990	7997303	-
MELO.jh102176.1	chr08	16506463	16511820	-	MELO3C030797.2	chr04	15659405	15676087	-
MELO.jh102179.1	chr08	16989788	16991691	-	MELO3C030154.2	chr03	13313078	13324445	-
MELO.jh102180.1	chr08	16991703	16999081	-	MELO3C030797.2	chr04	15659405	15676087	-
MELO.jh102183.1	chr08	17242353	17246331	+	MELO3C030154.2	chr03	13313078	13324445	-
MELO.jh102184.1	chr08	17505212	17507150	+	MELO3C030797.2	chr04	15659405	15676087	-
MELO.jh018556.1	chr08	17638731	17639213	+	MELO3C033316.2	chr08	19194042	19194527	+
MELO.jh018562.1	chr08	17855298	17855770	+	MELO3C033322.2	chr08	19358355	19358840	+
MELO.jh102191.1	chr08	17906899	17911717	-	MELO3C030797.2	chr04	15659405	15676087	-
MELO.jh102193.1	chr08	18024389	18027952	+	MELO3C030154.2	chr03	13313078	13324445	-
MELO.jh102197.1	chr08	19286167	19290880	+	MELO3C030154.2	chr03	13313078	13324445	-
MELO.jh102198.1	chr08	19313861	19320307	+	MELO3C030154.2	chr03	13313078	13324445	-
MELO.jh102201.1	chr08	19531060	19535037	-	MELO3C030797.2	chr04	15659405	15676087	-
MELO.jh100653.1	chr08	19928311	19928826	+	MELO3C030315.2	chr03	28214657	28220530	+
MELO.jh102206.1	chr08	20980402	20983475	-	MELO3C035055.2	chr11	18720707	18740159	+
MELO.jh102254.1	chr08	31011924	31014917	-	MELO3C033961.2	chr09	17899304	17901589	-
MELO.jh100156.1	chr08	32644858	32646084	+	MELO3C030797.2	chr04	15659405	15676087	-
MELO.jh033750.1	chr09	312763	313389	+	MELO3C033532.2	chr09	323346	323564	+
MELO.jh102285.1	chr09	809082	809564	-	MELO3C022146.2	chr09	762107	767613	-
MELO.jh102286.1	chr09	831123	833498	-	MELO3C022146.2	chr09	762107	767613	-
MELO.jh102288.1	chr09	847380	847760	-	MELO3C022146.2	chr09	762107	767613	-
MELO.jh019592.1	chr09	868869	874829	+	MELO3C022145.2	chr09	768255	784265	+
MELO.jh102290.1	chr09	1097865	1100884	-	MELO3C033961.2	chr09	17899304	17901589	-
MELO.jh100460.1	chr09	3216681	3217808	+	MELO3C021528.2	chr09	3139277	3141449	+
MELO.jh102300.1	chr09	3387069	3393537	-	MELO3C030797.2	chr04	15659405	15676087	-
MELO.jh102301.1	chr09	3449929	3453210	+	MELO3C030154.2	chr03	13313078	13324445	-
MELO.jh102304.1	chr09	4051714	4071532	+	MELO3C030797.2	chr04	15659405	15676087	-
MELO.jh102307.1	chr09	5417638	5421201	-	MELO3C030154.2	chr03	13313078	13324445	-
MELO.jh102309.1	chr09	5599848	5604880	+	MELO3C030797.2	chr04	15659405	15676087	-
MELO.jh102324.1	chr09	7669656	7671737	-	MELO3C028927.2	chr01	10587860	10592740	-
MELO.jh102327.1	chr09	7726735	7730189	-	MELO3C035055.2	chr11	18720707	18740159	+
MELO.jh100168.1	chr09	9541455	9543811	+	MELO3C015107.2	chr02	8166688	8173985	+
MELO.jh102339.1	chr09	9699633	9705196	+	MELO3C035055.2	chr11	18720707	18740159	+
MELO.jh102344.1	chr09	10527854	10530396	+	MELO3C033868.2	chr09	10302308	10310730	+
MELO.jh102348.1	chr09	11217300	11221904	+	MELO3C035055.2	chr11	18720707	18740159	+
MELO.jh102349.1	chr09	11321843	11327762	-	MELO3C030797.2	chr04	15659405	15676087	-
MELO.jh102350.1	chr09	11535594	11542158	-	MELO3C035055.2	chr11	18720707	18740159	+
MELO.jh033778.1	chr09	11542441	11564587	-	MELO3C026941.2	chr06	17366109	17379064	-
MELO.jh102352.1	chr09	11563921	11564609	-	MELO3C026941.2	chr06	17366109	17379064	-
MELO.jh102355.1	chr09	11626292	11630287	-	MELO3C030154.2	chr03	13313078	13324445	-
MELO.jh102357.1	chr09	11642869	11647551	-	MELO3C030154.2	chr03	13313078	13324445	-
MELO.jh102359.1	chr09	11732639	11739387	-	MELO3C030797.2	chr04	15659405	15676087	-
MELO.jh102369.1	chr09	13881707	13883443	+	MELO3C035055.2	chr11	18720707	18740159	+
MELO.jh102372.1	chr09	13950235	13953175	-	MELO3C028927.2	chr01	10587860	10592740	-
MELO.jh033792.1	chr09	15800637	15803022	+	MELO3C030972.2	chr04	28673706	28675827	-
MELO.jh020728.1	chr09	18198358	18200801	+	MELO3C005209.2	chr09	18587189	18589315	+
MELO.jh100687.1	chr09	20361102	20363000	-	MELO3C030315.2	chr03	28214657	28220530	+
MELO.jh100183.1	chr09	21211521	21213989	-	MELO3C033812.2	chr09	21595815	21598283	-
MELO.jh102410.1	chr09	21215901	21218369	-	MELO3C033812.2	chr09	21595815	21598283	-
MELO.jh100689.1	chr09	21220280	21222748	-	MELO3C033812.2	chr09	21595815	21598283	-
MELO.jh102411.1	chr09	21224659	21227127	-	MELO3C033812.2	chr09	21595815	21598283	-
MELO.jh102416.1	chr09	21674765	21677594	-	MELO3C026674.2	chr10	26518165	26520075	-
MELO.jh102418.1	chr09	21919958	21927435	-	MELO3C003179.2	chr08	32860915	32863497	+
MELO.jh102432.1	chr10	1577794	1580830	+	MELO3C026674.2	chr10	26518165	26520075	-
MELO.jh033836.1	chr10	2429451	2431876	+	MELO3C012138.2	chr10	2412440	2414698	+
MELO.jh102434.1	chr10	2446492	2446982	+	MELO3C012138.2	chr10	2412440	2414698	+
MELO.jh033837.1	chr10	2446763	2448914	+	MELO3C012138.2	chr10	2412440	2414698	+
MELO.jh102435.1	chr10	2446996	2448738	+	MELO3C012138.2	chr10	2412440	2414698	+
MELO.jh102444.1	chr10	3234854	3239458	+	MELO3C035055.2	chr11	18720707	18740159	+
MELO.jh022272.1	chr10	4848224	4849697	-	MELO3C034191.2	chr10	4827409	4828788	-
MELO.jh102453.1	chr10	6069541	6072013	-	MELO3C023833.2	chr10	6496970	6498234	+
MELO.jh102456.1	chr10	6465514	6470157	+	MELO3C034074.2	chr10	6833777	6834290	-
MELO.jh102457.1	chr10	6719891	6738637	+	MELO3C035055.2	chr11	18720707	18740159	+
MELO.jh022480.1	chr10	7327842	7332261	+	MELO3C034278.2	chr10	7712886	7713622	+
MELO.jh022480.1	chr10	7327842	7332261	+	MELO3C034277.2	chr10	7706500	7712575	+
MELO.jh102461.1	chr10	7449195	7455952	-	MELO3C028846.2	chr01	26104469	26118067	+
MELO.jh102478.1	chr10	11024954	11025816	-	MELO3C032211.2	chr06	28333208	28334991	-
MELO.jh102485.1	chr10	11837566	11842675	-	MELO3C030797.2	chr04	15659405	15676087	-
MELO.jh102505.1	chr10	15105101	15110135	+	MELO3C030797.2	chr04	15659405	15676087	-
MELO.jh100705.1	chr10	15737152	15738126	+	MELO3C030315.2	chr03	28214657	28220530	+
MELO.jh100479.1	chr10	17854774	17855952	+	MELO3C015107.2	chr02	8166688	8173985	+
MELO.jh022938.1	chr10	17855106	17857834	+	MELO3C015107.2	chr02	8166688	8173985	+
MELO.jh102520.1	chr10	19040999	19047745	+	MELO3C030797.2	chr04	15659405	15676087	-
MELO.jh102521.1	chr10	19406227	19409820	-	MELO3C030797.2	chr04	15659405	15676087	-
MELO.jh102528.1	chr10	20183654	20191258	+	MELO3C030797.2	chr04	15659405	15676087	-
MELO.jh023069.1	chr10	21305796	21306647	-	MELO3C015007.2	chr02	10236300	10237281	+
MELO.jh102535.1	chr10	21525833	21529256	-	MELO3C030154.2	chr03	13313078	13324445	-
MELO.jh023074.1	chr10	21540902	21544231	+	MELO3C015016.2	chr02	10043911	10044866	-
MELO.jh102537.1	chr10	21622084	21625136	+	MELO3C015016.2	chr02	10043911	10044866	-
MELO.jh023075.1	chr10	21624452	21625336	+	MELO3C015016.2	chr02	10043911	10044866	-
MELO.jh033864.1	chr10	23626068	23628439	+	MELO3C016673.2	chr07	2971081	2973469	-
MELO.jh102567.1	chr10	26582893	26587447	+	MELO3C035055.2	chr11	18720707	18740159	+
MELO.jh102571.1	chr10	28047236	28053610	-	MELO3C030797.2	chr04	15659405	15676087	-
MELO.jh102572.1	chr10	28179119	28181587	+	MELO3C030154.2	chr03	13313078	13324445	-
MELO.jh033962.1	chr11	1509954	1512465	-	MELO3C020965.2	chr11	2457822	2460393	-
MELO.jh100715.1	chr11	1509989	1510693	-	MELO3C020965.2	chr11	2457822	2460393	-
MELO.jh100716.1	chr11	1511088	1511381	-	MELO3C020965.2	chr11	2457822	2460393	-
MELO.jh100717.1	chr11	1511405	1512384	-	MELO3C020965.2	chr11	2457822	2460393	-
MELO.jh033963.1	chr11	1513157	1515625	-	MELO3C020964.2	chr11	2467330	2469767	-
MELO.jh102593.1	chr11	1513365	1515412	-	MELO3C020964.2	chr11	2467330	2469767	-
MELO.jh102614.1	chr11	6290398	6293853	+	MELO3C035055.2	chr11	18720707	18740159	+
MELO.jh102628.1	chr11	8569424	8574068	+	MELO3C030797.2	chr04	15659405	15676087	-
MELO.jh102631.1	chr11	8653878	8658361	-	MELO3C035055.2	chr11	18720707	18740159	+
MELO.jh102642.1	chr11	10608305	10613068	+	MELO3C030703.2	chr04	9504451	9505149	+
MELO.jh102644.1	chr11	10826235	10833580	-	MELO3C028927.2	chr01	10587860	10592740	-
MELO.jh102646.1	chr11	10948055	10950572	+	MELO3C035055.2	chr11	18720707	18740159	+
MELO.jh102655.1	chr11	12325400	12326233	+	MELO3C019324.2	chr11	11658278	11660648	+
MELO.jh102656.1	chr11	12771545	12776174	+	MELO3C030797.2	chr04	15659405	15676087	-
MELO.jh102658.1	chr11	12953024	12954381	+	MELO3C030154.2	chr03	13313078	13324445	-
MELO.jh102659.1	chr11	12959819	12964439	+	MELO3C030797.2	chr04	15659405	15676087	-
MELO.jh102665.1	chr11	13762032	13766504	-	MELO3C030797.2	chr04	15659405	15676087	-
MELO.jh024293.1	chr11	14577386	14582006	+	MELO3C034995.2	chr11	14029777	14032112	+
MELO.jh024293.1	chr11	14577386	14582006	+	MELO3C034994.2	chr11	14025852	14029408	+
MELO.jh102668.1	chr11	14603297	14606252	+	MELO3C035055.2	chr11	18720707	18740159	+
MELO.jh102670.1	chr11	14610617	14615714	+	MELO3C033961.2	chr09	17899304	17901589	-
MELO.jh102674.1	chr11	14980863	14981562	-	MELO3C028846.2	chr01	26104469	26118067	+
MELO.jh102676.1	chr11	15159075	15160019	-	MELO3C034410.2	chr10	16544001	16546935	-
MELO.jh102688.1	chr11	17582363	17589114	+	MELO3C030797.2	chr04	15659405	15676087	-
MELO.jh102691.1	chr11	19029021	19031060	+	MELO3C028927.2	chr01	10587860	10592740	-
MELO.jh102704.1	chr11	22698381	22704705	+	MELO3C033961.2	chr09	17899304	17901589	-
MELO.jh102705.1	chr11	23099841	23105062	-	MELO3C028927.2	chr01	10587860	10592740	-
MELO.jh102706.1	chr11	23521672	23525451	-	MELO3C028846.2	chr01	26104469	26118067	+
MELO.jh102712.1	chr11	24268057	24268506	+	MELO3C034867.2	chr11	24389647	24390219	+
MELO.jh102726.1	chr11	26467796	26470220	-	MELO3C019686.2	chr11	24312374	24318650	+
MELO.jh102729.1	chr11	26528986	26533703	+	MELO3C030797.2	chr04	15659405	15676087	-
MELO.jh102734.1	chr11	26623742	26629234	+	MELO3C030797.2	chr04	15659405	15676087	-
MELO.jh034019.1	chr11	26634120	26634638	-	MELO3C019686.2	chr11	24312374	24318650	+
MELO.jh102737.1	chr11	26690548	26691066	-	MELO3C019686.2	chr11	24312374	24318650	+
MELO.jh102741.1	chr11	26745845	26751753	-	MELO3C019686.2	chr11	24312374	24318650	+
MELO.jh034020.1	chr11	26763839	26764263	-	MELO3C019686.2	chr11	24312374	24318650	+
MELO.jh102742.1	chr11	26767499	26776721	+	MELO3C030797.2	chr04	15659405	15676087	-
MELO.jh100235.1	chr11	26975359	26983553	-	MELO3C025693.2	chr11	27315038	27317104	+
MELO.jh102751.1	chr11	27342792	27350265	+	MELO3C028927.2	chr01	10587860	10592740	-
MELO.jh102759.1	chr11	28521079	28526868	-	MELO3C030797.2	chr04	15659405	15676087	-
MELO.jh034026.1	chr11	28646815	28649837	+	MELO3C026944.2	chr11	28827151	28829381	+
MELO.jh102761.1	chr11	28653958	28655039	+	MELO3C026945.2	chr11	28834004	28835888	+
MELO.jh034027.1	chr11	28654015	28655676	+	MELO3C026945.2	chr11	28834004	28835888	+
MELO.jh034034.1	chr11	29599739	29602309	-	MELO3C035179.2	chr11	29509321	29517976	-
MELO.jh100734.1	chr11	33730441	33731256	-	MELO3C022444.2	chr11	33752080	33753984	-
MELO.jh034047.1	chr11	34354032	34361112	+	MELO3C022533.2	chr11	34406981	34413795	+
MELO.jh100736.1	chr11	34355146	34360504	+	MELO3C022533.2	chr11	34406981	34413795	+
MELO.jh102793.1	chr12	89469	92492	-	MELO3C033961.2	chr09	17899304	17901589	-
MELO.jh102796.1	chr12	592765	597390	+	MELO3C030315.2	chr03	28214657	28220530	+
MELO.jh102801.1	chr12	1876171	1878044	+	MELO3C032211.2	chr06	28333208	28334991	-
MELO.jh102807.1	chr12	4140162	4144202	-	MELO3C028927.2	chr01	10587860	10592740	-
MELO.jh102813.1	chr12	4957795	4961004	+	MELO3C033961.2	chr09	17899304	17901589	-
MELO.jh102826.1	chr12	6443626	6456938	-	MELO3C035055.2	chr11	18720707	18740159	+
MELO.jh100246.1	chr12	7863796	7875915	-	MELO3C030797.2	chr04	15659405	15676087	-
MELO.jh102837.1	chr12	8036178	8040426	-	MELO3C030154.2	chr03	13313078	13324445	-
MELO.jh102838.1	chr12	8132665	8137640	+	MELO3C030797.2	chr04	15659405	15676087	-
MELO.jh102841.1	chr12	8398337	8402493	+	MELO3C029221.2	chr01	31355447	31364970	-
MELO.jh102855.1	chr12	9897527	9902101	-	MELO3C035055.2	chr11	18720707	18740159	+
MELO.jh102861.1	chr12	10461153	10466377	-	MELO3C035055.2	chr11	18720707	18740159	+
MELO.jh102864.1	chr12	10683238	10685844	-	MELO3C035055.2	chr11	18720707	18740159	+
MELO.jh102866.1	chr12	11140915	11142955	-	MELO3C033961.2	chr09	17899304	17901589	-
MELO.jh102867.1	chr12	11239304	11255112	+	MELO3C028826.2	chr01	7992990	7997303	-
MELO.jh102879.1	chr12	13095494	13106294	+	MELO3C035055.2	chr11	18720707	18740159	+
MELO.jh026569.1	chr12	14366247	14367873	-	MELO3C028927.2	chr01	10587860	10592740	-
MELO.jh102885.1	chr12	14986615	14990580	+	MELO3C028927.2	chr01	10587860	10592740	-
MELO.jh102891.1	chr12	16764051	16770822	+	MELO3C033961.2	chr09	17899304	17901589	-
MELO.jh100741.1	chr12	16837918	16841655	+	MELO3C030315.2	chr03	28214657	28220530	+
MELO.jh102898.1	chr12	19267021	19270035	-	MELO3C002851.2	chr12	19527655	19530990	-
MELO.jh034702.1	chr12	19285633	19288175	-	MELO3C002850.2	chr12	19546537	19549083	-
MELO.jh102900.1	chr12	19285843	19288077	-	MELO3C002850.2	chr12	19546537	19549083	-
MELO.jh026846.1	chr12	19372244	19373367	-	MELO3C028846.2	chr01	26104469	26118067	+
MELO.jh102902.1	chr12	19372448	19373610	-	MELO3C028846.2	chr01	26104469	26118067	+
MELO.jh102907.1	chr12	20082500	20085700	-	MELO3C028927.2	chr01	10587860	10592740	-
MELO.jh026965.1	chr12	21024996	21026234	+	MELO3C026674.2	chr10	26518165	26520075	-
MELO.jh027080.1	chr12	22195560	22200518	+	MELO3C002654.2	chr12	22307778	22311637	+
MELO.jh102914.1	chr12	22449093	22454006	+	MELO3C029221.2	chr01	31355447	31364970	-
MELO.jh102921.1	chr12	23783442	23788391	-	MELO3C029221.2	chr01	31355447	31364970	-
MELO.jh102922.1	chr12	24165415	24169977	+	MELO3C035055.2	chr11	18720707	18740159	+
MELO.jh027410.1	chr12	24637920	24639564	-	MELO3C002339.2	chr12	24759257	24760745	-
MELO.jh034110.1	chr12	25523003	25524426	-	MELO3C002204.2	chr12	25618431	25625396	-
MELO.jh100754.1	chr12	25523246	25529856	-	MELO3C002204.2	chr12	25618431	25625396	-
MELO.jh034111.1	chr12	25531067	25533071	-	MELO3C002203.2	chr12	25626149	25631825	-
MELO.jh100755.1	chr12	25531204	25533333	-	MELO3C002203.2	chr12	25626149	25631825	-
