# Supplementary material for: Comparative genomics of muskmelon reveals a potential role for retrotransposons in the modification of gene expression
Source: Commun Biol. 2020 Aug 13;3:432. doi: 10.1038/s42003-020-01172-0 (PMC7426833; doi:10.1038/s42003-020-01172-0)
Supplement: Supplementary file 6 — Supplementary Data 5 [file 42003_2020_1172_MOESM6_ESM.xlsx]

## Sheet: Supplementary data 5
Supplementary data 5 : Candidate genes for non-tandem copy number polymorphism and presence-absence polymorphism
Harukei-3 gene	Chr	position start	position end	strand	DHL92 gene	Chr	position start	position end	strand
MELO.jh000529.1	chr01	3814319	3816650	-	MELO3C034807.2	chr11	6641412	6644375	-
MELO.jh000694.1	chr11	30158374	30161085	+	MELO3C032120.2	chr06	21862535	21864588	-
MELO.jh000854.1	chr01	10185990	10186235	-	MELO3C032949.2	chr08	11243572	11243817	+
MELO.jh000930.1	chr01	11429631	11431403	+	MELO3C030842.2	chr04	18391081	18392866	-
MELO.jh000952.1	chr01	11802397	11802986	+	MELO3C008541.2	chr05	12403302	12403897	-
MELO.jh001110.1	chr01	15078346	15078612	-	MELO3C029914.2	chr03	3657245	3657514	+
MELO.jh001356.1	chr01	17862486	17952429	+	MELO3C029952.2	chr03	4906764	4909925	-
MELO.jh001390.1	chr11	10426312	10427178	-	MELO3C032203.2	chr06	27959661	27960708	+
MELO.jh001492.1	chr01	20716721	20727817	+	MELO3C030501.2	chr04	12221036	12223913	-
MELO.jh001544.1	chr01	21517478	21518256	+	MELO3C029977.2	chr03	16276619	16277109	-
MELO.jh003259.1	chr02	4130036	4132331	+	MELO3C030100.2	chr03	27652541	27660163	-
MELO.jh003533.1	chr02	9452314	9460980	-	MELO3C035443.2	chr12	4884831	4888421	+
MELO.jh003609.1	chr02	11215047	11216022	+	MELO3C030189.2	chr03	16687064	16688040	-
MELO.jh004084.1	chr02	18606652	18611334	-	MELO3C010392.2	chr07	10996341	10999016	-
MELO.jh005162.1	chr03	5678407	5681440	+	MELO3C033500.2	chr08	33715193	33718750	-
MELO.jh005360.1	chr03	10142201	10142415	-	MELO3C031742.2	chr06	15005938	15006152	+
MELO.jh005509.1	chr03	14816765	14816935	+	MELO3C032327.2	chr07	3032784	3032954	-
MELO.jh005713.1	chr03	20062869	20063954	-	MELO3C030921.2	chr04	23965664	23966765	-
MELO.jh005759.1	chr03	20627479	20632835	+	MELO3C030592.2	chr04	6188663	6194045	-
MELO.jh007611.1	chr04	6981908	6982828	+	MELO3C031353.2	chr05	9766391	9773940	+
MELO.jh007907.1	chr04	12966330	12968323	+	MELO3C029027.2	chr01	16046112	16048105	+
MELO.jh007941.1	chr04	13550093	13552981	-	MELO3C028764.2	chr01	19048679	19051923	+
MELO.jh008119.1	chr04	16186501	16188957	-	MELO3C029047.2	chr01	17703042	17706916	+
MELO.jh008313.1	chr04	19305722	19306428	-	MELO3C029587.2	chr02	10593887	10599450	-
MELO.jh008351.1	chr04	19876786	19877007	+	MELO3C034983.2	chr11	12895313	12895534	+
MELO.jh008639.1	chr04	24755440	24758933	-	MELO3C034744.2	chr11	14929989	14935761	-
MELO.jh008656.1	chr04	25214480	25214911	+	MELO3C028675.2	chr01	11787655	11788089	+
MELO.jh008657.1	chr04	25220879	25221483	+	MELO3C028977.2	chr01	11792981	11794686	+
MELO.jh008658.1	chr04	25228961	25232156	+	MELO3C024887.2	chr01	11802733	11806050	+
MELO.jh008659.1	chr04	25232675	25236550	-	MELO3C024886.2	chr01	11806353	11810755	-
MELO.jh008660.1	chr04	25260271	25263335	+	MELO3C028978.2	chr01	11835556	11836930	+
MELO.jh008661.1	chr04	25268571	25271473	+	MELO3C028676.2	chr01	11841894	11847086	+
MELO.jh008662.1	chr04	25271040	25274988	-	MELO3C024885.2	chr01	11844484	11848394	-
MELO.jh009191.1	chr04	30481176	30483107	+	MELO3C035161.2	chr11	27357368	27359304	-
MELO.jh009353.1	chr04	31631808	31638687	-	MELO3C032039.2	chr06	15163978	15171233	+
MELO.jh009398.1	chr04	31961169	31963518	+	MELO3C018272.2	chr10	21245138	21247320	-
MELO.jh009879.1	chr05	751518	755108	+	MELO3C022264.2	chr11	32309019	32315506	+
MELO.jh010319.1	chr05	5206978	5209974	-	MELO3C034342.2	chr10	10821192	10824183	-
MELO.jh010593.1	chr05	11043134	11043571	-	MELO3C021764.2	chr12	16917708	16918147	-
MELO.jh010682.1	chr05	18231048	18231281	+	MELO3C002761.2	chr12	21142483	21142716	+
MELO.jh010705.1	chr05	17385487	17385695	-	MELO3C034177.2	chr10	12988664	12988872	-
MELO.jh010780.1	chr05	15142030	15145030	-	MELO3C028826.2	chr01	7992990	7997303	-
MELO.jh010973.1	chr05	21605845	21606296	+	MELO3C025955.2	chr11	14027527	14028993	-
MELO.jh011100.1	chr05	24195169	24200027	-	MELO3C032410.2	chr07	2783115	2784249	-
MELO.jh011200.1	chr05	25275948	25277586	-	MELO3C030925.2	chr04	24195964	24197608	+
MELO.jh011378.1	chr05	26804772	26805498	-	MELO3C033983.2	chr09	20439189	20442283	+
MELO.jh011380.1	chr05	26817705	26820143	-	MELO3C035530.2	chr12	23997032	23999608	-
MELO.jh011382.1	chr01	18811438	18812254	-	MELO3C008386.2	chr03	5161612	5162428	-
MELO.jh011461.1	chr05	27570471	27572681	-	MELO3C023377.2	chr01	34795479	34797689	+
MELO.jh012910.1	chr06	8914792	8917637	+	MELO3C008476.2	chr03	7233806	7236325	+
MELO.jh012912.1	chr06	8927342	8927989	+	MELO3C029880.2	chr03	7246495	7247142	+
MELO.jh012913.1	chr06	8929983	8940764	-	MELO3C008477.2	chr03	7249146	7253410	-
MELO.jh012914.1	chr06	8959160	8961480	-	MELO3C008478.2	chr03	7292711	7295288	-
MELO.jh012915.1	chr06	8965570	8965767	-	MELO3C030052.2	chr03	7299261	7299458	-
MELO.jh012916.1	chr06	8966224	8968925	-	MELO3C030050.2	chr03	7300064	7302613	-
MELO.jh012917.1	chr06	8975344	8976928	+	MELO3C030049.2	chr03	7309444	7311032	+
MELO.jh012918.1	chr06	8978714	8980329	-	MELO3C008479.2	chr03	7312818	7315258	-
MELO.jh012919.1	chr06	8986799	8990266	-	MELO3C030056.2	chr03	7321652	7322677	-
MELO.jh012920.1	chr06	8992092	9003726	-	MELO3C008481.2	chr03	7324368	7336012	-
MELO.jh012921.1	chr06	9025208	9029217	-	MELO3C008483.2	chr03	7356313	7361748	-
MELO.jh012922.1	chr06	9038693	9038915	-	MELO3C008484.2	chr03	7371129	7371352	-
MELO.jh013047.1	chr06	10608560	10610249	-	MELO3C034760.2	chr11	5493107	5500954	+
MELO.jh013210.1	chr06	13069703	13075834	-	MELO3C029199.2	chr01	29308743	29312713	-
MELO.jh013344.1	chr06	15755770	15756385	-	MELO3C033846.2	chr09	9139030	9145101	-
MELO.jh013363.1	chr06	16179155	16179855	+	MELO3C033886.2	chr09	12145525	12146872	+
MELO.jh013411.1	chr06	17704961	17705188	+	MELO3C032927.2	chr08	8874844	8875071	-
MELO.jh013416.1	chr06	17849828	17851050	+	MELO3C030190.2	chr03	16688342	16689565	-
MELO.jh013541.1	chr06	20784517	20785275	+	MELO3C019203.2	chr11	9046435	9047193	+
MELO.jh013778.1	chr06	25151926	25156499	+	MELO3C031393.2	chr05	13355130	13361084	+
MELO.jh013803.1	chr06	25785805	25786070	-	MELO3C008315.2	chr03	3541950	3542225	+
MELO.jh013821.1	chr06	26185537	26185962	+	MELO3C032542.2	chr07	6645740	6646165	+
MELO.jh013969.1	chr01	34975162	34975492	-	MELO3C016603.2	chr06	26407885	26408427	+
MELO.jh015289.1	chr10	21372669	21373586	-	MELO3C015011.2	chr02	10172097	10173024	+
MELO.jh015399.1	chr07	8053754	8063709	+	MELO3C029556.2	chr02	8739818	8747143	+
MELO.jh015483.1	chr07	9729772	9730302	-	MELO3C035065.2	chr11	19211130	19211663	+
MELO.jh015512.1	chr07	10317225	10326448	+	MELO3C001336.2	chr08	22303556	22314139	-
MELO.jh015710.1	chr07	15758543	15898994	+	MELO3C031375.2	chr05	12394971	12397735	-
MELO.jh015718.1	chr07	16022607	16026639	+	MELO3C022613.2	chr10	16913195	16928311	+
MELO.jh015720.1	chr07	16122666	16127730	-	MELO3C034422.2	chr10	17019522	17024717	-
MELO.jh015721.1	chr07	16154297	16155147	+	MELO3C034421.2	chr10	17051673	17052522	+
MELO.jh015722.1	chr07	16162614	16186481	-	MELO3C022620.2	chr10	17059998	17084066	-
MELO.jh015723.1	chr07	16199780	16205026	+	MELO3C034424.2	chr10	17097746	17103029	+
MELO.jh015724.1	chr07	16284078	16286243	-	MELO3C034427.2	chr10	17197989	17200156	-
MELO.jh015725.1	chr07	16286670	16290542	-	MELO3C034426.2	chr10	17200583	17204454	-
MELO.jh015726.1	chr07	16289576	16289743	+	MELO3C022626.2	chr10	17203488	17203655	+
MELO.jh015727.1	chr07	16290656	16291075	+	MELO3C022627.2	chr10	17204568	17204987	+
MELO.jh015728.1	chr07	16312442	16312990	+	MELO3C022628.2	chr10	17226173	17226721	+
MELO.jh015730.1	chr07	16320300	16320728	+	MELO3C034220.2	chr10	17234031	17234489	+
MELO.jh015731.1	chr07	16325319	16330116	+	MELO3C034425.2	chr10	17239079	17243611	+
MELO.jh015732.1	chr07	16347647	16347848	+	MELO3C022631.2	chr10	17261583	17261784	+
MELO.jh015733.1	chr07	16369971	16372326	+	MELO3C022633.2	chr10	17285140	17287167	+
MELO.jh015734.1	chr07	16429958	16431489	+	MELO3C034428.2	chr10	17342393	17343940	+
MELO.jh015735.1	chr07	16514920	16515225	-	MELO3C034221.2	chr10	17407610	17407915	-
MELO.jh015736.1	chr07	16516033	16516233	-	MELO3C034222.2	chr10	17408723	17408923	-
MELO.jh015774.1	chr07	17210662	17210985	+	MELO3C004718.2	chr12	11729093	11729416	+
MELO.jh015841.1	chr07	18670034	18671019	+	MELO3C020276.2	chr06	15003060	15004044	+
MELO.jh015880.1	chr07	19522868	19523275	-	MELO3C002762.2	chr12	21136565	21136969	-
MELO.jh016054.1	chr07	21661977	21663302	+	MELO3C032979.2	chr08	13927335	13928660	-
MELO.jh016265.1	chr07	23431603	23434555	+	MELO3C026806.2	chr10	15041650	15044577	-
MELO.jh018300.1	chr08	12122271	12124798	+	MELO3C035662.2	chr12	16725426	16727863	-
MELO.jh018310.1	chr08	12378180	12380525	-	MELO3C032292.2	chr06	37660969	37663709	+
MELO.jh018318.1	chr08	12538732	12542160	+	MELO3C029961.2	chr03	15139120	15143588	-
MELO.jh018347.1	chr08	13063921	13065242	-	MELO3C035565.2	chr12	10323349	10325447	+
MELO.jh018566.1	chr08	17920418	17922690	+	MELO3C034533.2	chr10	25065646	25070203	+
MELO.jh018712.1	chr08	21269674	21270816	-	MELO3C031436.2	chr05	17201451	17202556	-
MELO.jh018713.1	chr08	21269291	21278142	+	MELO3C034491.2	chr10	22158554	22164288	+
MELO.jh019193.1	chr08	30599422	30601040	-	MELO3C014238.2	chr05	4886375	4887984	+
MELO.jh019194.1	chr08	30604335	30606021	-	MELO3C014239.2	chr05	4880993	4882676	+
MELO.jh019195.1	chr08	30608138	30609703	-	MELO3C014240.2	chr05	4877174	4878743	+
MELO.jh019196.1	chr08	30615824	30618061	+	MELO3C014241.2	chr05	4867151	4869395	-
MELO.jh019197.1	chr08	30618263	30624953	-	MELO3C014242.2	chr05	4860264	4866951	+
MELO.jh019198.1	chr08	30625573	30628183	+	MELO3C014244.2	chr05	4857028	4859643	-
MELO.jh019199.1	chr08	30625744	30626802	-	MELO3C031199.2	chr05	4858411	4859468	+
MELO.jh019200.1	chr08	30636384	30639171	+	MELO3C014245.2	chr05	4845632	4848419	-
MELO.jh019201.1	chr08	30640740	30642812	-	MELO3C014246.2	chr05	4842013	4844176	+
MELO.jh019202.1	chr08	30647117	30648132	-	MELO3C014247.2	chr05	4836682	4837575	+
MELO.jh019203.1	chr08	30651335	30652495	+	MELO3C014248.2	chr05	4832311	4833298	-
MELO.jh019204.1	chr08	30653526	30658583	-	MELO3C014249.2	chr05	4826233	4831154	+
MELO.jh019205.1	chr08	30659629	30663208	-	MELO3C014250.2	chr05	4821428	4825058	+
MELO.jh019206.1	chr08	30670472	30671121	+	MELO3C014251.2	chr05	4813387	4814037	-
MELO.jh019207.1	chr08	30678000	30681447	+	MELO3C014252.2	chr05	4801778	4806217	-
MELO.jh019209.1	chr08	30682316	30684788	-	MELO3C014254.2	chr05	4798408	4800875	+
MELO.jh019210.1	chr08	30685940	30691746	+	MELO3C014255.2	chr05	4791393	4797242	-
MELO.jh019211.1	chr08	30691934	30694524	-	MELO3C014256.2	chr05	4788801	4791207	+
MELO.jh019212.1	chr08	30700738	30701808	-	MELO3C014257.2	chr05	4781522	4782592	+
MELO.jh019214.1	chr08	30714565	30719005	+	MELO3C014258.2	chr05	4762512	4766952	-
MELO.jh019215.1	chr08	30719983	30721456	+	MELO3C014259.2	chr05	4760056	4761528	-
MELO.jh019216.1	chr08	30723849	30728178	+	MELO3C014260.2	chr05	4753349	4757094	-
MELO.jh019217.1	chr08	30733354	30737775	-	MELO3C014261.2	chr05	4744007	4748279	+
MELO.jh019218.1	chr08	30748283	30750642	-	MELO3C014262.2	chr05	4729377	4731739	+
MELO.jh019219.1	chr08	30753407	30755927	-	MELO3C014263.2	chr05	4723848	4725704	+
MELO.jh019220.1	chr08	30847908	30848165	+	MELO3C031192.2	chr05	4647232	4647489	-
MELO.jh019222.1	chr08	30857561	30857862	+	MELO3C031090.2	chr05	4637512	4637813	-
MELO.jh019223.1	chr08	30865628	30870028	-	MELO3C031196.2	chr05	4610070	4614471	+
MELO.jh019286.1	chr08	31358715	31361738	+	MELO3C030607.2	chr04	6701603	6705374	+
MELO.jh019418.1	chr08	32731850	32732708	+	MELO3C016458.2	chr06	29457088	29457951	+
MELO.jh019481.1	chr08	33892618	33898890	-	MELO3C003299.2	chr04	2570	8082	-
MELO.jh019482.1	chr08	33911578	33911733	-	MELO3C003300.2	chr04	26790	26945	-
MELO.jh019484.1	chr08	33957353	33959140	+	MELO3C003302.2	chr04	77144	78930	+
MELO.jh019485.1	chr08	33961952	33962400	+	MELO3C030343.2	chr04	84533	85003	+
MELO.jh019486.1	chr08	34014548	34019839	-	MELO3C030345.2	chr04	106741	112095	-
MELO.jh019487.1	chr08	34030457	34040146	-	MELO3C030346.2	chr04	123471	129338	-
MELO.jh019754.1	chr09	2111067	2111807	-	MELO3C034295.2	chr10	8005204	8005944	+
MELO.jh020106.1	chr09	6853312	6855019	-	MELO3C012990.2	chr04	15525825	15527548	-
MELO.jh020129.1	chr09	7243119	7252678	+	MELO3C031504.2	chr05	22988796	22989891	+
MELO.jh020250.1	chr09	9583954	9585694	-	MELO3C035123.2	chr11	23915503	23917075	+
MELO.jh020408.1	chr09	13554435	13555436	+	MELO3C034996.2	chr11	14047859	14053641	-
MELO.jh020482.1	chr09	14989607	14990495	-	MELO3C008067.2	chr08	7339889	7340620	-
MELO.jh020587.1	chr12	3827868	3829118	-	MELO3C004088.2	chr05	23831764	23833017	+
MELO.jh020671.1	chr09	17591719	17592861	-	MELO3C033364.2	chr08	22556386	22557528	+
MELO.jh021090.1	chr09	21911335	21917219	-	MELO3C033484.2	chr08	32860630	32866530	-
MELO.jh021091.1	chr09	21911596	21914183	+	MELO3C003179.2	chr08	32860915	32863497	+
MELO.jh022604.1	chr10	9904536	9905369	-	MELO3C031210.2	chr05	5075277	5077165	-
MELO.jh022644.1	chr10	10742863	10743479	-	MELO3C026981.2	chr04	25797692	25798303	+
MELO.jh022818.1	chr10	15074793	15075653	-	MELO3C035073.2	chr11	19918844	19919705	+
MELO.jh022820.1	chr10	15077401	15077865	+	MELO3C035075.2	chr11	19916485	19916949	-
MELO.jh023036.1	chr10	20526598	20526809	-	MELO3C029409.2	chr02	11095470	11095678	+
MELO.jh023039.1	chr10	20607902	20658469	-	MELO3C014978.2	chr02	10995829	11042012	+
MELO.jh023040.1	chr10	20692126	20696478	+	MELO3C029590.2	chr02	10956115	10960463	-
MELO.jh023041.1	chr10	20750015	20750407	+	MELO3C014983.2	chr02	10847956	10848348	-
MELO.jh023042.1	chr10	20787470	20793412	+	MELO3C014984.2	chr02	10793789	10799728	-
MELO.jh023043.1	chr10	20851432	20852154	+	MELO3C014985.2	chr02	10737911	10738654	-
MELO.jh023044.1	chr10	20880243	20880995	+	MELO3C029589.2	chr02	10702931	10703719	+
MELO.jh023047.1	chr10	20885771	20886031	+	MELO3C014986.2	chr02	10690785	10691045	-
MELO.jh023048.1	chr10	20920875	20922716	+	MELO3C014990.2	chr02	10584365	10586338	-
MELO.jh023049.1	chr10	20927888	20928908	+	MELO3C014991.2	chr02	10574947	10575968	-
MELO.jh023051.1	chr10	20964698	20964991	-	MELO3C014993.2	chr02	10527629	10527922	+
MELO.jh023052.1	chr10	20984789	20991713	+	MELO3C014995.2	chr02	10501079	10507934	-
MELO.jh023053.1	chr10	20988702	20988972	-	MELO3C014996.2	chr02	10503758	10504028	+
MELO.jh023054.1	chr10	21003203	21003373	-	MELO3C014998.2	chr02	10489314	10489484	+
MELO.jh023055.1	chr10	21012585	21013241	+	MELO3C029583.2	chr02	10479888	10480575	-
MELO.jh023056.1	chr10	21015489	21033544	+	MELO3C015000.2	chr02	10455956	10475970	-
MELO.jh023057.1	chr10	21046940	21047895	+	MELO3C015002.2	chr02	10428369	10429332	-
MELO.jh023058.1	chr10	21054922	21056984	+	MELO3C029582.2	chr02	10419195	10421260	-
MELO.jh023059.1	chr10	21072233	21073134	-	MELO3C015004.2	chr02	10404429	10405338	+
MELO.jh023060.1	chr10	21076607	21083687	-	MELO3C029581.2	chr02	10392504	10399514	+
MELO.jh023067.1	chr10	21264852	21268702	+	MELO3C029579.2	chr02	10256480	10259611	-
MELO.jh023068.1	chr10	21284234	21285182	-	MELO3C015007.2	chr02	10236300	10237281	+
MELO.jh023070.1	chr10	21406410	21407190	+	MELO3C015013.2	chr02	10146430	10147324	-
MELO.jh023071.1	chr10	21408882	21412096	-	MELO3C029385.2	chr02	10141832	10142691	+
MELO.jh023072.1	chr10	21445492	21446524	+	MELO3C015014.2	chr02	10123700	10124722	-
MELO.jh023073.1	chr10	21467620	21468048	+	MELO3C015015.2	chr02	10096516	10096942	-
MELO.jh023076.1	chr10	21726899	21727905	+	MELO3C015016.2	chr02	10043911	10044866	-
MELO.jh023077.1	chr10	21786983	21787954	-	MELO3C029577.2	chr02	9965503	9966476	+
MELO.jh023078.1	chr10	21812381	21822001	+	MELO3C029386.2	chr02	9954176	9955055	-
MELO.jh023079.1	chr10	21836477	21836715	-	MELO3C015019.2	chr02	9939407	9939577	+
MELO.jh023080.1	chr10	21841717	21842597	+	MELO3C015021.2	chr02	9924331	9925211	-
MELO.jh023081.1	chr10	21909907	21913993	+	MELO3C015024.2	chr02	9863654	9867744	-
MELO.jh023082.1	chr10	21933517	21934105	-	MELO3C015025.2	chr02	9844755	9845342	+
MELO.jh023083.1	chr10	21993232	22027890	+	MELO3C015028.2	chr02	9771663	9795592	-
MELO.jh023084.1	chr10	22018708	22018994	-	MELO3C029381.2	chr02	9780565	9780851	+
MELO.jh023086.1	chr10	22059211	22060742	-	MELO3C015029.2	chr02	9736036	9737569	+
MELO.jh023087.1	chr10	22059585	22061809	+	MELO3C029576.2	chr02	9734560	9737192	-
MELO.jh023089.1	chr10	22094447	22098439	-	MELO3C015030.2	chr02	9694648	9697977	+
MELO.jh023090.1	chr10	22098507	22098671	+	MELO3C015031.2	chr02	9694416	9694580	-
MELO.jh023091.1	chr10	22103607	22108262	+	MELO3C029383.2	chr02	9684736	9689487	-
MELO.jh023092.1	chr10	22133686	22137418	+	MELO3C029574.2	chr02	9663974	9668813	-
MELO.jh023093.1	chr10	22164652	22165128	-	MELO3C015033.2	chr02	9655487	9655960	+
MELO.jh023095.1	chr10	22186223	22190604	+	MELO3C029573.2	chr02	9622960	9627942	-
MELO.jh023097.1	chr10	22217214	22217414	-	MELO3C015036.2	chr02	9593037	9593237	+
MELO.jh023098.1	chr10	22238955	22266637	+	MELO3C015038.2	chr02	9542501	9570249	-
MELO.jh023099.1	chr10	22255800	22256004	-	MELO3C026793.2	chr02	9553112	9553316	+
MELO.jh023100.1	chr10	22266024	22266401	-	MELO3C029571.2	chr02	9542690	9543067	+
MELO.jh023101.1	chr10	22268265	22268474	+	MELO3C029572.2	chr02	9540621	9540830	-
MELO.jh023102.1	chr10	22271833	22272547	+	MELO3C029378.2	chr02	9536543	9537258	-
MELO.jh023107.1	chr10	22423549	22427691	+	MELO3C016632.2	chr07	4072005	4076173	-
MELO.jh023108.1	chr10	22438821	22439313	-	MELO3C016633.2	chr07	4051095	4051766	+
MELO.jh023109.1	chr10	22488102	22489760	+	MELO3C032456.2	chr07	3916804	3921117	-
MELO.jh023111.1	chr10	22510589	22515178	+	MELO3C016635.2	chr07	3891843	3893994	-
MELO.jh023112.1	chr10	22520175	22520450	-	MELO3C016636.2	chr07	3882955	3883230	+
MELO.jh023115.1	chr10	22656263	22656891	-	MELO3C016643.2	chr07	3764466	3765095	+
MELO.jh023116.1	chr10	22661533	22663256	-	MELO3C032332.2	chr07	3758074	3759802	+
MELO.jh023118.1	chr10	22725964	22726386	+	MELO3C032449.2	chr07	3698782	3699204	-
MELO.jh023119.1	chr10	22735601	22737591	+	MELO3C032447.2	chr07	3687668	3689638	-
MELO.jh023120.1	chr10	22778811	22781857	-	MELO3C016650.2	chr07	3631854	3650605	+
MELO.jh023122.1	chr10	22923747	22926685	-	MELO3C032437.2	chr07	3525834	3539778	+
MELO.jh023123.1	chr10	22926401	22926625	+	MELO3C016653.2	chr07	3525894	3526118	-
MELO.jh023124.1	chr10	22931896	22932366	+	MELO3C032440.2	chr07	3519962	3520432	-
MELO.jh023125.1	chr10	22935065	22936132	+	MELO3C032439.2	chr07	3516194	3517262	-
MELO.jh023126.1	chr10	22958005	22982904	+	MELO3C016656.2	chr07	3464097	3493482	-
MELO.jh023128.1	chr10	23010202	23022130	-	MELO3C016657.2	chr07	3426862	3438806	+
MELO.jh023130.1	chr10	23078058	23081868	-	MELO3C032428.2	chr07	3362653	3366983	+
MELO.jh023131.1	chr10	23116484	23124356	-	MELO3C032426.2	chr07	3319358	3327251	+
MELO.jh023132.1	chr10	23131358	23131960	-	MELO3C032431.2	chr07	3310703	3311269	+
MELO.jh023133.1	chr10	23152035	23152202	+	MELO3C016659.2	chr07	3298726	3298893	-
MELO.jh023134.1	chr10	23162596	23166052	-	MELO3C016660.2	chr07	3283683	3288069	+
MELO.jh023135.1	chr10	23181610	23182263	+	MELO3C032329.2	chr07	3267489	3268142	-
MELO.jh023136.1	chr10	23208566	23209567	-	MELO3C016661.2	chr07	3259291	3260356	+
MELO.jh023137.1	chr10	23226298	23226576	+	MELO3C016662.2	chr07	3247397	3247675	-
MELO.jh023138.1	chr10	23271636	23274798	-	MELO3C032420.2	chr07	3183391	3186537	+
MELO.jh023139.1	chr10	23304254	23310717	+	MELO3C016666.2	chr07	3144018	3150849	-
MELO.jh023140.1	chr10	23340418	23352585	+	MELO3C032421.2	chr07	3121252	3122899	-
MELO.jh023141.1	chr10	23385389	23391880	+	MELO3C016667.2	chr07	3080591	3087223	-
MELO.jh023144.1	chr10	23405128	23405710	-	MELO3C016669.2	chr07	3066834	3067416	+
MELO.jh023146.1	chr10	23460815	23474779	-	MELO3C016671.2	chr07	2999929	3011620	+
MELO.jh023147.1	chr10	23468469	23468687	+	MELO3C032326.2	chr07	3010795	3011013	-
MELO.jh023148.1	chr10	23508245	23510642	+	MELO3C016673.2	chr07	2971081	2973469	-
MELO.jh023149.1	chr10	23626179	23633623	-	MELO3C016674.2	chr07	2965923	2973338	+
MELO.jh023151.1	chr10	23642035	23642317	-	MELO3C016675.2	chr07	2957229	2957511	+
MELO.jh023152.1	chr10	23531444	23535758	-	MELO3C032418.2	chr07	2945410	2949584	+
MELO.jh023160.1	chr10	23856504	23858017	+	MELO3C032706.2	chr07	13662103	13663711	+
MELO.jh023319.1	chr10	27573960	27574954	-	MELO3C010618.2	chr03	9098380	9099351	-
MELO.jh023365.1	chr11	220836	222730	-	MELO3C030001.2	chr03	6051861	6055362	-
MELO.jh023707.1	chr11	3572724	3573648	+	MELO3C020751.2	chr08	10331366	10332232	+
MELO.jh023708.1	chr11	3584903	3588908	+	MELO3C020750.2	chr08	10343533	10347495	+
MELO.jh023709.1	chr11	3601478	3603569	+	MELO3C020749.2	chr08	10360628	10362637	+
MELO.jh023740.1	chr11	4048088	4049966	+	MELO3C030678.2	chr04	25719254	25719813	+
MELO.jh023956.1	chr11	7748419	7748984	-	MELO3C018335.2	chr10	19402491	19403056	-
MELO.jh024204.1	chr11	12506583	12508695	+	MELO3C034299.2	chr10	8007987	8010413	+
MELO.jh024254.1	chr11	13655463	13657945	-	MELO3C035580.2	chr12	11005574	11013270	+
MELO.jh024400.1	chr11	16918650	16920155	-	MELO3C030657.2	chr04	7794743	7796536	+
MELO.jh024764.1	chr11	23071144	23073350	+	MELO3C035558.2	chr12	9618787	9621076	-
MELO.jh025071.1	chr11	28276876	28278860	-	MELO3C023616.2	chr01	33095320	33098032	+
MELO.jh025616.1	chr11	33143781	33144011	-	MELO3C015812.2	chr08	6641917	6642147	-
MELO.jh026002.1	chr12	2122119	2123407	+	MELO3C028821.2	chr01	7973081	7975533	+
MELO.jh026500.1	chr12	13209473	13209828	+	MELO3C028751.2	chr01	17722022	17722377	+
MELO.jh026531.1	chr12	13799638	13800070	+	MELO3C030623.2	chr04	21857946	21858390	-
MELO.jh026805.1	chr12	18777171	18778154	-	MELO3C033800.2	chr09	6816133	6817116	+
MELO.jh026807.1	chr12	18793085	18803198	-	MELO3C033799.2	chr09	6795705	6803958	+
MELO.jh026808.1	chr12	18808055	18811731	-	MELO3C002875.2	chr09	6787189	6790868	+
MELO.jh026809.1	chr12	18811259	18811564	+	MELO3C033798.2	chr09	6787356	6787661	-
MELO.jh026812.1	chr12	18886298	18888816	+	MELO3C002874.2	chr09	6713016	6715510	-
MELO.jh026813.1	chr12	18894756	18895139	+	MELO3C002873.2	chr09	6706732	6707115	-
MELO.jh026890.1	chr12	19993162	20024547	-	MELO3C029592.2	chr02	11128273	11145100	+
MELO.jh026949.1	chr12	20812630	20813204	+	MELO3C029808.2	chr03	800865	802248	-
MELO.jh027419.1	chr12	24674344	24679623	+	MELO3C023807.2	chr06	19507187	19513561	-
MELO.jh028058.1	chr09	11612172	11612441	+	MELO3C026943.2	chr06	17426690	17426959	+
MELO.jh028059.1	chr09	11634822	11636255	+	MELO3C032068.2	chr06	17449241	17450674	+
MELO.jh028259.1	chr09	11769010	11790910	-	MELO3C026941.2	chr06	17366109	17379064	-
MELO.jh028261.1	chr09	11792399	11794223	+	MELO3C026942.2	chr06	17381714	17382103	+
MELO.jh028267.1	chr11	21663890	21664167	+	MELO3C030070.2	chr03	22873213	22873490	+
MELO.jh030393.1	chr09	454999	456000	+	MELO3C034907.2	chr11	9069909	9074257	-
MELO.jh031243.1	chr11	12716900	12717070	+	MELO3C028840.2	chr01	25811409	25811579	-
MELO.jh031510.1	chr03	17228545	17232182	+	MELO3C032454.2	chr07	11914871	11918507	+
MELO.jh032085.1	chr10	22201028	22207389	-	MELO3C029575.2	chr02	9603035	9612655	+
MELO.jh032291.1	chr11	26400417	26624064	+	MELO3C029882.2	chr03	2589696	2618542	-
MELO.jh032317.1	chr11	29170761	29171385	-	MELO3C033641.2	chr09	2834557	2835774	+
MELO.jh032375.1	chr01	17355045	17355548	+	MELO3C012806.2	chr04	12185931	12186434	+
MELO.jh033044.1	chr01	9842817	9851220	+	MELO3C029326.2	chr02	5579122	5583516	-
MELO.jh033112.1	chr01	34935107	34936064	-	MELO3C031861.2	chr06	26431255	26432206	+
MELO.jh033114.1	chr01	34994982	34995333	+	MELO3C016605.2	chr06	26395155	26395506	-
MELO.jh033139.1	chr02	3473710	3477767	-	MELO3C032112.2	chr06	21310485	21321614	-
MELO.jh033153.1	chr02	9910487	9910747	+	MELO3C034728.2	chr11	13362461	13362721	-
MELO.jh033207.1	chr03	7198259	7199680	-	MELO3C029153.2	chr01	26151104	26158147	-
MELO.jh033215.1	chr03	15349703	15353622	+	MELO3C012870.2	chr04	13673891	13675635	-
MELO.jh033275.1	chr04	4209621	4226446	+	MELO3C034455.2	chr10	19162348	19164211	-
MELO.jh033284.1	chr04	5292126	5485442	-	MELO3C034971.2	chr11	12206062	12223142	+
MELO.jh033303.1	chr04	12423630	12424605	-	MELO3C034979.2	chr11	12843925	12844901	-
MELO.jh033542.1	chr06	6482373	6482996	-	MELO3C015847.2	chr01	30984758	30985366	+
MELO.jh033563.1	chr06	23427145	23427891	-	MELO3C033641.2	chr09	2834557	2835774	+
MELO.jh033625.1	chr07	5705339	5705534	-	MELO3C033078.2	chr08	21920758	21920953	-
MELO.jh033630.1	chr07	10761224	10762497	-	MELO3C029233.2	chr01	32170632	32172251	+
MELO.jh033700.1	chr08	7037791	7040202	+	MELO3C030161.2	chr03	14159037	14161488	+
MELO.jh033719.1	chr08	17815069	17910798	-	MELO3C031420.2	chr05	15542823	15544606	+
MELO.jh033736.1	chr08	28895859	28896053	-	MELO3C029800.2	chr03	603019	603213	-
MELO.jh033751.1	chr09	460316	460571	+	MELO3C010613.2	chr03	9251508	9251771	+
MELO.jh033759.1	chr09	3520209	3520843	-	MELO3C035034.2	chr11	17435566	17436200	+
MELO.jh033763.1	chr09	5271411	5607276	+	MELO3C034471.2	chr10	20192680	20204831	+
MELO.jh033774.1	chr09	8817984	8819165	-	MELO3C027164.2	chr06	28547805	28548992	+
MELO.jh033779.1	chr09	11599320	11607140	-	MELO3C032067.2	chr06	17413979	17421657	-
MELO.jh033800.1	chr09	18010617	18011219	+	MELO3C030442.2	chr04	8603555	8604163	-
MELO.jh033863.1	chr10	23510896	23515629	-	MELO3C016674.2	chr07	2965923	2973338	+
MELO.jh033980.1	chr11	9725470	9725700	-	MELO3C031229.2	chr05	5493683	5493913	-
MELO.jh033989.1	chr11	16032193	16170149	+	MELO3C033907.2	chr09	14046799	14051307	+
MELO.jh034024.1	chr11	28514853	28515074	-	MELO3C016029.2	chr01	32608319	32608540	+
MELO.jh034057.1	chr12	3877032	3879261	-	MELO3C014314.2	chr05	3965019	3966274	-
MELO.jh034064.1	chr12	6260315	6261436	-	MELO3C031430.2	chr05	16831439	16832222	+
MELO.jh034066.1	chr12	7690642	7988095	-	MELO3C034356.2	chr10	12083862	12084345	-
MELO.jh034100.1	chr12	23597276	23599316	+	MELO3C032916.2	chr08	2413734	2418882	+
MELO.jh034571.1	chr08	27022008	27023864	+	MELO3C032849.2	chr07	26961280	26961751	+
MELO.jh034597.1	chr10	11095034	11097720	-	MELO3C005926.2	chr06	584	14955	+
MELO.jh100009.1	chr03	21624305	21626789	+	MELO3C028679.2	chr01	4169594	4174014	+
MELO.jh100076.1	chr06	8629543	8636853	+	MELO3C035704.2	chr12	21052431	21054949	-
MELO.jh100093.1	chr01	17948998	17954868	+	MELO3C029952.2	chr03	4906764	4909925	-
MELO.jh100134.1	chr08	6786973	6802802	+	MELO3C028679.2	chr01	4169594	4174014	+
MELO.jh100136.1	chr08	12484339	12489546	-	MELO3C004965.2	chr12	5578092	5578993	+
MELO.jh100221.1	chr11	6675374	6678429	-	MELO3C012870.2	chr04	13673891	13675635	-
MELO.jh100482.1	chr10	22923747	22926951	-	MELO3C032437.2	chr07	3525834	3539778	+
MELO.jh100531.1	chr01	2316705	2320664	+	MELO3C030315.2	chr03	28214657	28220530	+
MELO.jh100564.1	chr03	15346809	15353400	+	MELO3C012870.2	chr04	13673891	13675635	-
MELO.jh100565.1	chr03	15551988	15555015	+	MELO3C028679.2	chr01	4169594	4174014	+
MELO.jh100726.1	chr11	15933804	15937339	+	MELO3C028679.2	chr01	4169594	4174014	+
MELO.jh100739.1	chr12	9165353	9166894	+	MELO3C029164.2	chr01	26885468	26886294	+
MELO.jh100751.1	chr12	23597292	23599101	+	MELO3C032916.2	chr08	2413734	2418882	+
MELO.jh100893.1	chr01	4444405	4458180	-	MELO3C034971.2	chr11	12206062	12223142	+
MELO.jh100937.1	chr01	8075978	8078087	+	MELO3C029319.2	chr02	4111584	4115605	+
MELO.jh101059.1	chr01	28939450	28944527	-	MELO3C032712.2	chr07	14258648	14264681	+
MELO.jh101065.1	chr01	30001488	30004244	+	MELO3C032463.2	chr07	4281536	4286231	+
MELO.jh101252.1	chr03	6093527	6106249	-	MELO3C032112.2	chr06	21310485	21321614	-
MELO.jh101268.1	chr03	9468230	9468850	-	MELO3C019203.2	chr11	9046435	9047193	+
MELO.jh101361.1	chr03	20979869	20982171	-	MELO3C032463.2	chr07	4281536	4286231	+
MELO.jh101413.1	chr04	5854865	5860238	-	MELO3C034455.2	chr10	19162348	19164211	-
MELO.jh101415.1	chr04	5951812	5963948	+	MELO3C031708.2	chr06	12764767	12765113	+
MELO.jh101485.1	chr04	21817380	21835729	+	MELO3C032112.2	chr06	21310485	21321614	-
MELO.jh101504.1	chr04	24088167	24089983	-	MELO3C032463.2	chr07	4281536	4286231	+
MELO.jh101607.1	chr05	8973542	8986904	+	MELO3C032734.2	chr07	15983750	15985807	-
MELO.jh101676.1	chr05	17254754	17260528	+	MELO3C032463.2	chr07	4281536	4286231	+
MELO.jh101681.1	chr05	17680270	17681963	+	MELO3C032112.2	chr06	21310485	21321614	-
MELO.jh101853.1	chr06	18769664	18778631	+	MELO3C035350.2	chr12	2258815	2266526	+
MELO.jh101862.1	chr06	20783951	20785275	+	MELO3C019203.2	chr11	9046435	9047193	+
MELO.jh101976.1	chr07	4643945	4644169	+	MELO3C034728.2	chr11	13362461	13362721	-
MELO.jh101980.1	chr07	5039496	5042541	-	MELO3C030742.2	chr04	11399218	11407648	+
MELO.jh102052.1	chr07	16026587	16032505	+	MELO3C022613.2	chr10	16913195	16928311	+
MELO.jh102131.1	chr08	7414018	7430166	+	MELO3C026771.2	chr05	5157423	5162049	-
MELO.jh102171.1	chr08	15617319	15619798	+	MELO3C032849.2	chr07	26961280	26961751	+
MELO.jh102196.1	chr08	18434412	18437256	+	MELO3C029319.2	chr02	4111584	4115605	+
MELO.jh102213.1	chr08	22128504	22130969	+	MELO3C002904.2	chr09	7363723	7366195	+
MELO.jh102214.1	chr08	22138882	22141194	+	MELO3C002904.2	chr09	7363723	7366195	+
MELO.jh102216.1	chr08	22392670	22396289	-	MELO3C005271.2	chr09	19750400	19761558	-
MELO.jh102276.1	chr09	48160	50066	+	MELO3C033517.2	chr08	34741300	34742427	+
MELO.jh102280.1	chr09	454999	456905	+	MELO3C034907.2	chr11	9069909	9074257	-
MELO.jh102305.1	chr09	4148106	4149347	+	MELO3C029721.2	chr02	22316275	22317514	+
MELO.jh102318.1	chr09	6853312	6857562	-	MELO3C012990.2	chr04	15525825	15527548	-
MELO.jh102366.1	chr09	13105574	13107011	-	MELO3C028956.2	chr01	11047873	11050832	-
MELO.jh102380.1	chr09	15239335	15250698	+	MELO3C030021.2	chr03	19809158	19810803	-
MELO.jh102479.1	chr10	11025863	11026936	-	MELO3C032463.2	chr07	4281536	4286231	+
MELO.jh102497.1	chr10	14080149	14081063	+	MELO3C028956.2	chr01	11047873	11050832	-
MELO.jh102500.1	chr10	14277767	14287259	-	MELO3C029747.2	chr02	24529311	24530637	-
MELO.jh102548.1	chr10	23629107	23633410	-	MELO3C016674.2	chr07	2965923	2973338	+
MELO.jh102673.1	chr11	14972539	14973266	-	MELO3C028846.2	chr01	26104469	26118067	+
MELO.jh102750.1	chr11	27327074	27338478	+	MELO3C032463.2	chr07	4281536	4286231	+
MELO.jh102760.1	chr11	28586535	28592709	-	MELO3C030154.2	chr03	13313078	13324445	-
MELO.jh102926.1	chr12	24879321	24883335	-	MELO3C029588.2	chr02	10691064	10697196	-
MELO.jh000476.1	chr01	3338487	3339556	+	MELO3C035633.2	chr12	15268584	15268931	+
MELO.jh000719.1	chr01	6873071	6876729	-	MELO3C001466.2	chr08	5881895	5887825	+
MELO.jh001460.1	chr01	20126367	20127951	+	MELO3C033606.2	chr09	6144113	6144687	+
MELO.jh001645.1	chr01	23650761	23656729	-	MELO3C012767.2	chr01	24626960	24632928	-
MELO.jh001645.1	chr01	23650761	23656729	-	MELO3C014805.2	chr06	23554378	23559096	+
MELO.jh001752.1	chr01	25805677	25821399	+	MELO3C029579.2	chr02	10256480	10259611	-
MELO.jh101161.1	chr02	9821417	9823631	+	MELO3C029579.2	chr02	10256480	10259611	-
MELO.jh101281.1	chr03	10764906	10770565	-	MELO3C029579.2	chr02	10256480	10259611	-
MELO.jh001888.1	chr01	27892767	27895420	-	MELO3C028898.2	chr01	29793330	29795033	+
MELO.jh002349.1	chr01	33273358	33278042	+	MELO3C023578.2	chr01	33410087	33414749	-
MELO.jh002351.1	chr01	33284129	33285046	-	MELO3C029215.2	chr01	31012394	31012693	-
MELO.jh002439.1	chr01	33902068	33904378	-	MELO3C017522.2	chr02	22137115	22152750	+
MELO.jh003949.1	chr02	16237505	16263047	+	MELO3C021100.2	chr01	27516567	27521877	-
MELO.jh004623.1	chr02	23916088	23921243	-	MELO3C026289.2	chr02	26192992	26194120	+
MELO.jh005263.1	chr03	7895897	7899385	+	MELO3C029884.2	chr03	8211998	8225524	+
MELO.jh005263.1	chr03	7895897	7899385	+	MELO3C035339.2	chr12	6230342	6235452	-
MELO.jh005874.1	chr03	21819215	21944361	+	MELO3C030070.2	chr03	22873213	22873490	+
MELO.jh007786.1	chr04	10848051	10848448	+	MELO3C030437.2	chr04	8245366	8245763	+
MELO.jh007991.1	chr10	5971839	5976701	+	MELO3C010421.2	chr07	10331581	10334866	+
MELO.jh033308.1	chr04	14374004	14376753	-	MELO3C010421.2	chr07	10331581	10334866	+
MELO.jh010237.1	chr05	4111689	4116810	-	MELO3C014313.2	chr05	3965019	3969301	-
MELO.jh010237.1	chr05	4111689	4116810	-	MELO3C002890.2	chr09	7094076	7096514	-
MELO.jh010635.1	chr01	17160980	17163983	+	MELO3C034408.2	chr10	16476367	16478804	+
MELO.jh010635.1	chr01	17160980	17163983	+	MELO3C029045.2	chr01	17596184	17596989	+
MELO.jh012093.1	chr06	2533249	2535709	-	MELO3C032169.2	chr06	24562454	24576683	+
MELO.jh013972.1	chr04	16941271	16946284	+	MELO3C017382.2	chr02	23788311	23793535	-
MELO.jh014215.1	chr06	33013805	33017917	-	MELO3C032758.2	chr07	18420802	18425855	-
MELO.jh015269.1	chr07	6100991	6101653	-	MELO3C008156.2	chr03	1231567	1241751	-
MELO.jh015278.1	chr07	6186697	6187425	-	MELO3C030801.2	chr04	16059623	16060556	-
MELO.jh015385.1	chr07	7796654	7796920	-	MELO3C019017.2	chr07	16148773	16149039	-
MELO.jh015658.1	chr07	14609011	14610818	+	MELO3C016525.2	chr06	28022510	28024899	+
MELO.jh015907.1	chr07	19899325	19900474	-	MELO3C032090.2	chr06	19262998	19265478	+
MELO.jh027222.1	chr04	28401879	28404425	+	MELO3C032090.2	chr06	19262998	19265478	+
MELO.jh031422.1	chr09	7490423	7492183	-	MELO3C032090.2	chr06	19262998	19265478	+
MELO.jh033582.1	chr06	34802595	34803376	-	MELO3C032090.2	chr06	19262998	19265478	+
MELO.jh033644.1	chr07	20345700	20346542	-	MELO3C032090.2	chr06	19262998	19265478	+
MELO.jh033650.1	chr07	22166043	22166824	-	MELO3C032090.2	chr06	19262998	19265478	+
MELO.jh034099.1	chr12	23304617	23306374	-	MELO3C032090.2	chr06	19262998	19265478	+
MELO.jh017932.1	chr08	6903344	6916556	+	MELO3C008025.2	chr08	6870462	6876288	+
MELO.jh017944.1	chr08	7072824	7075577	-	MELO3C033058.2	chr08	6999393	7002407	-
MELO.jh018258.1	chr02	17244038	17244455	-	MELO3C019276.2	chr11	10671954	10672371	-
MELO.jh018553.1	chr08	17379523	17380282	-	MELO3C026557.2	chr03	24874912	24876686	-
MELO.jh018614.1	chr12	8040691	8134011	+	MELO3C029619.2	chr02	14349728	14363685	+
MELO.jh019419.1	chr08	32746798	32748298	-	MELO3C027009.2	chr10	22541880	22569613	+
MELO.jh019428.1	chr08	32985289	32985871	-	MELO3C023012.2	chr05	6041088	6042587	-
MELO.jh019982.1	chr09	4898848	4902216	+	MELO3C022843.2	chr09	13311721	13316442	-
MELO.jh020100.1	chr09	6750721	6753173	-	MELO3C024291.2	chr01	35764635	35781662	+
MELO.jh020323.1	chr09	11383056	11383748	-	MELO3C033364.2	chr08	22556386	22557528	+
MELO.jh021771.1	chr10	1704220	1706122	+	MELO3C012803.2	chr02	6662616	6665185	+
MELO.jh100980.1	chr01	13149789	13151702	+	MELO3C012803.2	chr02	6662616	6665185	+
MELO.jh101781.1	chr06	6482466	6485639	-	MELO3C012803.2	chr02	6662616	6665185	+
MELO.jh102381.1	chr09	15274861	15278697	+	MELO3C012803.2	chr02	6662616	6665185	+
MELO.jh102519.1	chr10	18776352	18780468	-	MELO3C012803.2	chr02	6662616	6665185	+
MELO.jh022283.1	chr10	4914363	4916879	+	MELO3C032794.2	chr07	21457648	21459389	-
MELO.jh030148.1	chr12	2996096	2996531	+	MELO3C032794.2	chr07	21457648	21459389	-
MELO.jh033570.1	chr06	25596123	25596698	-	MELO3C032794.2	chr07	21457648	21459389	-
MELO.jh033714.1	chr08	16431943	16436825	+	MELO3C032794.2	chr07	21457648	21459389	-
MELO.jh022795.1	chr08	11667927	11668880	-	MELO3C029747.2	chr02	24529311	24530637	-
MELO.jh022810.1	chr10	14782379	14797463	-	MELO3C028618.2	chr01	5399966	5408131	-
MELO.jh101194.1	chr02	17626007	17631533	-	MELO3C028618.2	chr01	5399966	5408131	-
MELO.jh102162.1	chr08	13653260	13667491	-	MELO3C028618.2	chr01	5399966	5408131	-
MELO.jh023523.1	chr11	1974644	1975160	-	MELO3C034681.2	chr11	3347172	3347898	-
MELO.jh023667.1	chr11	3271998	3286366	+	MELO3C021598.2	chr09	4310733	4313304	-
MELO.jh023843.1	chr11	5498669	5500230	+	MELO3C033008.2	chr08	16290501	16291002	+
MELO.jh023853.1	chr11	5641182	5644540	+	MELO3C034779.2	chr11	17910904	17913351	+
MELO.jh101450.1	chr04	11355425	11361077	-	MELO3C034779.2	chr11	17910904	17913351	+
MELO.jh024411.1	chr11	17066304	17066659	+	MELO3C028751.2	chr01	17722022	17722377	+
MELO.jh026282.1	chr12	8318666	8319217	-	MELO3C031259.2	chr05	21659816	21660511	-
MELO.jh026370.1	chr12	10402473	10405101	-	MELO3C011768.2	chr10	5007219	5010648	-
MELO.jh026442.1	chr12	12070990	12074664	-	MELO3C033645.2	chr09	8511937	8514969	+
MELO.jh028103.1	chr01	8012227	8019719	-	MELO3C032168.2	chr06	24454648	24476828	+
MELO.jh100950.1	chr01	8450067	8455784	+	MELO3C032168.2	chr06	24454648	24476828	+
MELO.jh101037.1	chr01	23728488	23733125	-	MELO3C032168.2	chr06	24454648	24476828	+
MELO.jh101892.1	chr06	25159899	25178907	-	MELO3C032168.2	chr06	24454648	24476828	+
MELO.jh102675.1	chr11	15046417	15052369	-	MELO3C032168.2	chr06	24454648	24476828	+
MELO.jh028147.1	chr05	22738583	22744687	-	MELO3C026698.2	chr04	21887096	21893450	+
MELO.jh032705.1	chr05	22315997	22317774	-	MELO3C026698.2	chr04	21887096	21893450	+
MELO.jh033487.1	chr05	22584726	22592920	-	MELO3C026698.2	chr04	21887096	21893450	+
MELO.jh030481.1	chr03	6759621	6762809	-	MELO3C009937.2	chr04	27987962	28001803	+
MELO.jh030557.1	chr03	20487285	20488145	+	MELO3C030921.2	chr04	23965664	23966765	-
MELO.jh030976.1	chr05	14802905	14804243	-	MELO3C021142.2	chr11	31832141	31833885	+
MELO.jh031280.1	chr06	33005891	33010401	+	MELO3C014042.2	chr06	36121915	36143999	+
MELO.jh031563.1	chr08	7067263	7070259	-	MELO3C017503.2	chr02	22398679	22399484	+
MELO.jh031880.1	chr09	19637882	19639268	-	MELO3C031957.2	chr06	11957510	11958128	-
MELO.jh033037.1	chr01	6455570	6457603	+	MELO3C032120.2	chr06	21862535	21864588	-
MELO.jh101975.1	chr07	4590868	4605994	+	MELO3C032120.2	chr06	21862535	21864588	-
MELO.jh033080.1	chr01	26270072	26271121	+	MELO3C021535.2	chr09	3208023	3210659	+
MELO.jh033113.1	chr01	34977078	34978730	-	MELO3C016604.2	chr06	26404466	26406282	+
MELO.jh033168.1	chr02	18568007	18570213	+	MELO3C024660.2	chr02	20681695	20688407	+
MELO.jh033172.1	chr02	20240392	20241633	+	MELO3C029721.2	chr02	22316275	22317514	+
MELO.jh101159.1	chr02	9615230	9618540	-	MELO3C029721.2	chr02	22316275	22317514	+
MELO.jh033179.1	chr02	22206166	22207972	+	MELO3C016065.2	chr07	19885072	19906852	+
MELO.jh033252.1	chr03	26987368	26989050	-	MELO3C016065.2	chr07	19885072	19906852	+
MELO.jh100050.1	chr05	4913147	4918815	-	MELO3C016065.2	chr07	19885072	19906852	+
MELO.jh033200.1	chr03	5020111	5020307	-	MELO3C026009.2	chr08	29217708	29221365	-
MELO.jh033202.1	chr03	5284006	5284279	-	MELO3C025402.2	chr06	31628096	31629731	+
MELO.jh033206.1	chr03	7076793	7079301	-	MELO3C030497.2	chr04	12101057	12102018	-
MELO.jh033221.1	chr03	19428645	19429199	-	MELO3C033417.2	chr08	27336156	27342508	-
MELO.jh033258.1	chr03	28652777	28655337	+	MELO3C030572.2	chr04	5575902	5580030	+
MELO.jh033767.1	chr09	7398256	7399317	+	MELO3C030572.2	chr04	5575902	5580030	+
MELO.jh033847.1	chr10	6276867	6279037	-	MELO3C030572.2	chr04	5575902	5580030	+
MELO.jh034041.1	chr11	31920451	31922269	-	MELO3C030572.2	chr04	5575902	5580030	+
MELO.jh033278.1	chr04	4474380	4474775	-	MELO3C029326.2	chr02	5579122	5583516	-
MELO.jh033286.1	chr04	5854580	5855155	-	MELO3C031389.2	chr05	13155922	13156801	+
MELO.jh033572.1	chr06	27922045	27922893	-	MELO3C031389.2	chr05	13155922	13156801	+
MELO.jh033321.1	chr04	23071169	23076097	+	MELO3C032076.2	chr06	17884424	17885796	+
MELO.jh033409.1	chr04	32931401	32932560	+	MELO3C009298.2	chr04	33057171	33058627	+
MELO.jh033482.1	chr05	22430725	22430919	-	MELO3C003991.2	chr05	22198415	22198609	-
MELO.jh033591.1	chr07	1666123	1669575	-	MELO3C016862.2	chr07	1551787	1555666	-
MELO.jh033593.1	chr07	1671265	1674427	-	MELO3C016861.2	chr07	1556757	1560202	-
MELO.jh033595.1	chr07	1678992	1681774	+	MELO3C016858.2	chr07	1564673	1567421	+
MELO.jh033608.1	chr07	2752466	2754463	+	MELO3C016717.2	chr07	2609542	2616234	+
MELO.jh033647.1	chr07	20455666	20456831	+	MELO3C004853.2	chr12	8775812	8777609	+
MELO.jh102769.1	chr11	29219267	29225889	-	MELO3C004853.2	chr12	8775812	8777609	+
MELO.jh102848.1	chr12	8871798	8872304	+	MELO3C004853.2	chr12	8775812	8777609	+
MELO.jh033790.1	chr09	15221521	15221808	-	MELO3C023809.2	chr10	6172780	6179290	-
MELO.jh033974.1	chr11	8582671	8585880	+	MELO3C010648.2	chr03	8193535	8198281	-
MELO.jh101456.1	chr04	12522884	12523461	-	MELO3C010648.2	chr03	8193535	8198281	-
MELO.jh102194.1	chr08	18254364	18262850	-	MELO3C010648.2	chr03	8193535	8198281	-
MELO.jh102388.1	chr09	17291902	17296118	+	MELO3C010648.2	chr03	8193535	8198281	-
MELO.jh034062.1	chr12	5309999	5475604	-	MELO3C031482.2	chr05	21624710	21625328	-
MELO.jh034088.1	chr12	18742169	18743336	-	MELO3C033517.2	chr08	34741300	34742427	+
MELO.jh100004.1	chr03	14601908	14608201	-	MELO3C017351.2	chr02	24068637	24075049	+
MELO.jh100305.1	chr03	3599427	3600458	-	MELO3C017351.2	chr02	24068637	24075049	+
MELO.jh101725.1	chr05	24370309	24383364	-	MELO3C017351.2	chr02	24068637	24075049	+
MELO.jh100016.1	chr04	4683245	4694324	-	MELO3C020004.2	chr03	20836227	20838587	-
MELO.jh100198.1	chr01	27565015	27568391	-	MELO3C020004.2	chr03	20836227	20838587	-
MELO.jh100021.1	chr04	9465424	9470951	-	MELO3C025862.2	chr11	21464297	21469408	+
MELO.jh100090.1	chr06	25759214	25763409	+	MELO3C025862.2	chr11	21464297	21469408	+
MELO.jh100035.1	chr04	23985562	23995346	+	MELO3C035418.2	chr12	4097055	4100650	-
MELO.jh100160.1	chr09	5085533	5091795	-	MELO3C035418.2	chr12	4097055	4100650	-
MELO.jh100994.1	chr01	15613118	15620836	-	MELO3C035418.2	chr12	4097055	4100650	-
MELO.jh101071.1	chr01	30599852	30602797	-	MELO3C035418.2	chr12	4097055	4100650	-
MELO.jh101459.1	chr04	13373215	13377695	-	MELO3C035418.2	chr12	4097055	4100650	-
MELO.jh101479.1	chr04	19101018	19105169	+	MELO3C035418.2	chr12	4097055	4100650	-
MELO.jh100049.1	chr05	4761724	4770802	+	MELO3C022278.2	chr11	32417534	32424118	+
MELO.jh100054.1	chr05	8412367	8415362	-	MELO3C016825.2	chr07	1846804	1850612	-
MELO.jh100210.1	chr10	18263365	18266474	+	MELO3C003345.2	chr04	469498	471984	+
MELO.jh100236.1	chr11	27972041	27972850	-	MELO3C030814.2	chr04	17060222	17061025	+
MELO.jh100585.1	chr04	24143714	24145219	-	MELO3C030814.2	chr04	17060222	17061025	+
MELO.jh100243.1	chr12	732287	734610	-	MELO3C027015.2	chr01	18411403	18411793	-
MELO.jh100245.1	chr03	5937308	5939791	+	MELO3C009361.2	chr04	32633359	32640358	+
MELO.jh101156.1	chr02	8826368	8839794	-	MELO3C009361.2	chr04	32633359	32640358	+
MELO.jh102815.1	chr12	5027525	5029264	-	MELO3C009361.2	chr04	32633359	32640358	+
MELO.jh100267.1	chr09	11640195	11642050	-	MELO3C032066.2	chr06	17454622	17476374	-
MELO.jh100295.1	chr02	13128195	13137578	+	MELO3C014599.2	chr05	1046061	1053143	-
MELO.jh100540.1	chr01	25408208	25420957	-	MELO3C015898.2	chr01	31609143	31613139	+
MELO.jh101286.1	chr03	11223448	11224793	-	MELO3C015898.2	chr01	31609143	31613139	+
MELO.jh100595.1	chr04	32872373	32879595	-	MELO3C031024.2	chr04	33079706	33081493	-
MELO.jh100612.1	chr05	22790747	22801256	-	MELO3C003992.2	chr05	22268071	22282708	-
MELO.jh100630.1	chr07	2735787	2740375	+	MELO3C016718.2	chr07	2599628	2604110	+
MELO.jh100713.1	chr11	1427373	1430157	-	MELO3C016710.2	chr07	2679677	2684556	-
MELO.jh100714.1	chr11	1497935	1505941	-	MELO3C020966.2	chr11	2445428	2453769	-
MELO.jh100720.1	chr11	5104360	5105346	+	MELO3C005397.2	chr09	21246450	21248798	+
MELO.jh100749.1	chr12	19976635	19980958	-	MELO3C030821.2	chr04	17556100	17560775	-
MELO.jh100820.1	chr07	22463926	22470028	+	MELO3C016472.2	chr06	29208516	29211633	+
MELO.jh100876.1	chr01	1947867	1959805	-	MELO3C029588.2	chr02	10691064	10697196	-
MELO.jh101175.1	chr02	13015209	13019222	+	MELO3C029588.2	chr02	10691064	10697196	-
MELO.jh101248.1	chr03	5307349	5325050	-	MELO3C029588.2	chr02	10691064	10697196	-
MELO.jh101743.1	chr05	26823949	26827962	-	MELO3C029588.2	chr02	10691064	10697196	-
MELO.jh101970.1	chr07	3882843	3890201	-	MELO3C029588.2	chr02	10691064	10697196	-
MELO.jh102287.1	chr09	840117	846087	+	MELO3C029588.2	chr02	10691064	10697196	-
MELO.jh102389.1	chr09	17645170	17649150	-	MELO3C029588.2	chr02	10691064	10697196	-
MELO.jh102919.1	chr12	23351680	23355693	-	MELO3C029588.2	chr02	10691064	10697196	-
MELO.jh100898.1	chr01	5063156	5065551	-	MELO3C030184.2	chr03	16072358	16077064	+
MELO.jh101074.1	chr01	31120296	31125721	-	MELO3C030184.2	chr03	16072358	16077064	+
MELO.jh101545.1	chr04	29289455	29291717	-	MELO3C030184.2	chr03	16072358	16077064	+
MELO.jh101901.1	chr06	27190747	27193010	-	MELO3C030184.2	chr03	16072358	16077064	+
MELO.jh102169.1	chr08	14933020	14935282	-	MELO3C030184.2	chr03	16072358	16077064	+
MELO.jh102313.1	chr09	6452330	6455440	+	MELO3C030184.2	chr03	16072358	16077064	+
MELO.jh102390.1	chr09	18055747	18071366	+	MELO3C030184.2	chr03	16072358	16077064	+
MELO.jh102421.1	chr09	22002035	22005719	-	MELO3C030184.2	chr03	16072358	16077064	+
MELO.jh102633.1	chr11	9149707	9170519	-	MELO3C030184.2	chr03	16072358	16077064	+
MELO.jh100954.1	chr01	9037544	9041475	-	MELO3C035380.2	chr12	8707484	8708270	-
MELO.jh101910.1	chr06	27923845	27928097	-	MELO3C035380.2	chr12	8707484	8708270	-
MELO.jh100961.1	chr01	9961638	9964177	-	MELO3C030271.2	chr03	22544497	22548448	-
MELO.jh101387.1	chr03	25986263	25988802	-	MELO3C030271.2	chr03	22544497	22548448	-
MELO.jh102141.1	chr08	9303813	9305703	-	MELO3C030271.2	chr03	22544497	22548448	-
MELO.jh102277.1	chr09	50636	53176	-	MELO3C030271.2	chr03	22544497	22548448	-
MELO.jh102281.1	chr09	457475	460012	-	MELO3C030271.2	chr03	22544497	22548448	-
MELO.jh102781.1	chr11	31684944	31687478	+	MELO3C030271.2	chr03	22544497	22548448	-
MELO.jh102896.1	chr12	18738372	18740911	+	MELO3C030271.2	chr03	22544497	22548448	-
MELO.jh100962.1	chr01	10040915	10047882	+	MELO3C030135.2	chr03	11684627	11694187	-
MELO.jh101847.1	chr06	17880119	17888678	+	MELO3C030135.2	chr03	11684627	11694187	-
MELO.jh101967.1	chr07	3594094	3598916	-	MELO3C030135.2	chr03	11684627	11694187	-
MELO.jh102078.1	chr07	19590530	19593467	-	MELO3C030135.2	chr03	11684627	11694187	-
MELO.jh100998.1	chr01	15975698	15981543	+	MELO3C029130.2	chr01	24859340	24874799	-
MELO.jh101324.1	chr03	16080465	16085938	+	MELO3C029130.2	chr01	24859340	24874799	-
MELO.jh101015.1	chr01	18140796	18155239	-	MELO3C031804.2	chr06	20750209	20752937	-
MELO.jh101021.1	chr01	18996137	19008947	-	MELO3C030512.2	chr04	13393222	13397690	+
MELO.jh102279.1	chr09	426863	430021	+	MELO3C030512.2	chr04	13393222	13397690	+
MELO.jh101032.1	chr01	21456742	21475930	+	MELO3C030183.2	chr03	16059675	16068248	+
MELO.jh101047.1	chr01	25903296	25905602	+	MELO3C034445.2	chr10	18504177	18509190	-
MELO.jh101283.1	chr03	10893518	10896104	-	MELO3C034445.2	chr10	18504177	18509190	-
MELO.jh101492.1	chr04	22115451	22125270	+	MELO3C034445.2	chr10	18504177	18509190	-
MELO.jh102377.1	chr09	14948311	14950872	+	MELO3C034445.2	chr10	18504177	18509190	-
MELO.jh102554.1	chr10	23936584	23939891	-	MELO3C034445.2	chr10	18504177	18509190	-
MELO.jh102610.1	chr11	5642167	5643432	+	MELO3C034445.2	chr10	18504177	18509190	-
MELO.jh102664.1	chr11	13721010	13725480	-	MELO3C034445.2	chr10	18504177	18509190	-
MELO.jh102820.1	chr12	5723529	5726429	+	MELO3C034445.2	chr10	18504177	18509190	-
MELO.jh101056.1	chr01	27475927	27479580	+	MELO3C029132.2	chr01	24919725	24922857	+
MELO.jh102077.1	chr07	19586174	19587093	+	MELO3C029132.2	chr01	24919725	24922857	+
MELO.jh101058.1	chr01	27987733	27994899	-	MELO3C033014.2	chr08	17171105	17172403	+
MELO.jh101102.1	chr01	36081212	36088365	+	MELO3C033014.2	chr08	17171105	17172403	+
MELO.jh101321.1	chr03	15592571	15599719	-	MELO3C033014.2	chr08	17171105	17172403	+
MELO.jh101526.1	chr04	26671914	26679080	+	MELO3C033014.2	chr08	17171105	17172403	+
MELO.jh101819.1	chr06	14079529	14086694	-	MELO3C033014.2	chr08	17171105	17172403	+
MELO.jh101866.1	chr06	21504275	21511359	+	MELO3C033014.2	chr08	17171105	17172403	+
MELO.jh101950.1	chr07	1265085	1272251	+	MELO3C033014.2	chr08	17171105	17172403	+
MELO.jh102415.1	chr09	21667085	21674252	+	MELO3C033014.2	chr08	17171105	17172403	+
MELO.jh102433.1	chr10	1581158	1588324	-	MELO3C033014.2	chr08	17171105	17172403	+
MELO.jh101082.1	chr01	32481899	32492758	+	MELO3C024508.2	chr08	9765209	9774299	+
MELO.jh101378.1	chr03	23346198	23353361	+	MELO3C024508.2	chr08	9765209	9774299	+
MELO.jh101762.1	chr06	233328	240947	+	MELO3C024508.2	chr08	9765209	9774299	+
MELO.jh101786.1	chr06	7528200	7529716	+	MELO3C024508.2	chr08	9765209	9774299	+
MELO.jh102757.1	chr11	28196993	28204470	-	MELO3C024508.2	chr08	9765209	9774299	+
MELO.jh102763.1	chr11	28688707	28697375	-	MELO3C024508.2	chr08	9765209	9774299	+
MELO.jh101111.1	chr02	119269	152961	+	MELO3C015231.2	chr02	81960	87879	+
MELO.jh101124.1	chr02	3945137	3950947	+	MELO3C029634.2	chr02	15462967	15470346	+
MELO.jh101288.1	chr03	11408270	11412287	-	MELO3C029634.2	chr02	15462967	15470346	+
MELO.jh101131.1	chr02	4951964	4958280	+	MELO3C015199.2	chr02	6137263	6156333	-
MELO.jh101802.1	chr06	10574411	10576722	+	MELO3C015199.2	chr02	6137263	6156333	-
MELO.jh101182.1	chr02	15640094	15646109	-	MELO3C031353.2	chr05	9766391	9773940	+
MELO.jh101186.1	chr02	16449612	16456494	+	MELO3C029977.2	chr03	16276619	16277109	-
MELO.jh101271.1	chr03	9832928	9836386	+	MELO3C029977.2	chr03	16276619	16277109	-
MELO.jh102063.1	chr07	17967287	17974192	-	MELO3C029977.2	chr03	16276619	16277109	-
MELO.jh101192.1	chr02	17349476	17384077	+	MELO3C034551.2	chr10	26626359	26635970	-
MELO.jh101496.1	chr04	22389663	22406688	-	MELO3C034551.2	chr10	26626359	26635970	-
MELO.jh102033.1	chr07	12787712	12791491	-	MELO3C034551.2	chr10	26626359	26635970	-
MELO.jh102136.1	chr08	8356882	8361946	-	MELO3C034551.2	chr10	26626359	26635970	-
MELO.jh102220.1	chr08	22891737	22912845	-	MELO3C034551.2	chr10	26626359	26635970	-
MELO.jh102223.1	chr08	23375427	23387141	-	MELO3C034551.2	chr10	26626359	26635970	-
MELO.jh102251.1	chr08	29330556	29336964	+	MELO3C034551.2	chr10	26626359	26635970	-
MELO.jh102683.1	chr11	17199564	17215140	+	MELO3C034551.2	chr10	26626359	26635970	-
MELO.jh101196.1	chr02	18315199	18315491	-	MELO3C035072.2	chr11	19909995	19911078	+
MELO.jh101208.1	chr02	21494308	21501268	+	MELO3C031999.2	chr06	13017205	13029791	+
MELO.jh101220.1	chr03	1023491	1025413	-	MELO3C022264.2	chr11	32309019	32315506	+
MELO.jh101551.1	chr04	31273110	31275071	+	MELO3C022264.2	chr11	32309019	32315506	+
MELO.jh102913.1	chr12	21720166	21722178	+	MELO3C022264.2	chr11	32309019	32315506	+
MELO.jh101225.1	chr03	2325751	2339330	+	MELO3C029602.2	chr02	11798855	11805644	-
MELO.jh101229.1	chr03	3403376	3404289	-	MELO3C035643.2	chr12	15499161	15500422	+
MELO.jh101987.1	chr07	6754948	6757620	-	MELO3C035643.2	chr12	15499161	15500422	+
MELO.jh101249.1	chr03	5434934	5452422	+	MELO3C034336.2	chr10	10034966	10038323	-
MELO.jh101270.1	chr03	9744892	9748222	-	MELO3C030505.2	chr04	4193358	4196127	-
MELO.jh101423.1	chr04	6978384	6981765	+	MELO3C030505.2	chr04	4193358	4196127	-
MELO.jh102069.1	chr07	18626036	18629430	+	MELO3C030505.2	chr04	4193358	4196127	-
MELO.jh101274.1	chr03	10088827	10093970	+	MELO3C029502.2	chr02	7240643	7246425	-
MELO.jh101293.1	chr03	12530303	12532304	-	MELO3C031296.2	chr05	7974513	7981905	+
MELO.jh101302.1	chr03	12775086	12775721	+	MELO3C014846.2	chr06	22717657	22726695	-
MELO.jh101493.1	chr04	22150182	22152030	-	MELO3C014846.2	chr06	22717657	22726695	-
MELO.jh101494.1	chr04	22368330	22370181	+	MELO3C014846.2	chr06	22717657	22726695	-
MELO.jh101911.1	chr06	28127073	28128845	+	MELO3C014846.2	chr06	22717657	22726695	-
MELO.jh102314.1	chr09	6552301	6554073	+	MELO3C014846.2	chr06	22717657	22726695	-
MELO.jh101306.1	chr03	13203754	13227116	+	MELO3C035406.2	chr12	10561059	10562139	+
MELO.jh101333.1	chr03	16551979	16555785	+	MELO3C030545.2	chr04	5006510	5011498	-
MELO.jh101355.1	chr03	19369913	19373644	+	MELO3C029182.2	chr01	28664618	28667854	-
MELO.jh102809.1	chr12	4212629	4225350	+	MELO3C029182.2	chr01	28664618	28667854	-
MELO.jh102869.1	chr12	11913817	11923677	+	MELO3C029182.2	chr01	28664618	28667854	-
MELO.jh101357.1	chr03	19428578	19430752	-	MELO3C034529.2	chr10	24832910	24835291	-
MELO.jh101614.1	chr05	10303271	10305820	+	MELO3C034529.2	chr10	24832910	24835291	-
MELO.jh102386.1	chr09	16930658	16936087	+	MELO3C034529.2	chr10	24832910	24835291	-
MELO.jh102794.1	chr12	300607	303156	-	MELO3C034529.2	chr10	24832910	24835291	-
MELO.jh102852.1	chr12	9121818	9124251	+	MELO3C034529.2	chr10	24832910	24835291	-
MELO.jh102927.1	chr12	25020490	25023039	+	MELO3C034529.2	chr10	24832910	24835291	-
MELO.jh101370.1	chr03	22159639	22167252	-	MELO3C034425.2	chr10	17239079	17243611	+
MELO.jh101420.1	chr04	6574702	6576120	+	MELO3C034425.2	chr10	17239079	17243611	+
MELO.jh101475.1	chr04	17710879	17714303	-	MELO3C034425.2	chr10	17239079	17243611	+
MELO.jh101860.1	chr06	20309337	20312259	-	MELO3C034425.2	chr10	17239079	17243611	+
MELO.jh102029.1	chr07	12300072	12303406	-	MELO3C034425.2	chr10	17239079	17243611	+
MELO.jh102190.1	chr08	17904134	17906886	-	MELO3C034425.2	chr10	17239079	17243611	+
MELO.jh102560.1	chr10	24762564	24765550	-	MELO3C034425.2	chr10	17239079	17243611	+
MELO.jh101438.1	chr04	8673720	8677163	+	MELO3C008386.2	chr03	5161612	5162428	-
MELO.jh101580.1	chr05	3104201	3112401	+	MELO3C008386.2	chr03	5161612	5162428	-
MELO.jh101744.1	chr05	26831574	26834127	-	MELO3C008386.2	chr03	5161612	5162428	-
MELO.jh102012.1	chr07	10799533	10813030	+	MELO3C008386.2	chr03	5161612	5162428	-
MELO.jh102035.1	chr07	12970289	12971601	+	MELO3C008386.2	chr03	5161612	5162428	-
MELO.jh102296.1	chr09	2397505	2400433	-	MELO3C008386.2	chr03	5161612	5162428	-
MELO.jh102376.1	chr09	14859910	14872352	-	MELO3C008386.2	chr03	5161612	5162428	-
MELO.jh101466.1	chr04	15534038	15538085	-	MELO3C029121.2	chr01	24138261	24144259	-
MELO.jh101506.1	chr04	24249819	24252014	-	MELO3C032006.2	chr06	13226018	13232946	-
MELO.jh101513.1	chr04	25747012	25748193	+	MELO3C033848.2	chr09	9227724	9229268	-
MELO.jh102469.1	chr10	8601790	8605333	-	MELO3C033848.2	chr09	9227724	9229268	-
MELO.jh101514.1	chr04	25806359	25812682	+	MELO3C035013.2	chr11	15498405	15505071	+
MELO.jh101541.1	chr04	28657179	28658036	+	MELO3C031355.2	chr05	10105427	10108677	+
MELO.jh102151.1	chr08	12168648	12168989	-	MELO3C031355.2	chr05	10105427	10108677	+
MELO.jh101544.1	chr04	29165655	29166011	+	MELO3C026604.2	chr04	26299395	26304880	-
MELO.jh101569.1	chr05	262659	266213	-	MELO3C031764.2	chr06	17501627	17508486	-
MELO.jh101969.1	chr07	3650876	3652159	-	MELO3C031764.2	chr06	17501627	17508486	-
MELO.jh102374.1	chr09	14279921	14281152	+	MELO3C031764.2	chr06	17501627	17508486	-
MELO.jh102558.1	chr10	24243101	24247507	+	MELO3C031764.2	chr06	17501627	17508486	-
MELO.jh102892.1	chr12	17494192	17495517	+	MELO3C031764.2	chr06	17501627	17508486	-
MELO.jh101594.1	chr05	5098083	5100393	-	MELO3C008679.2	chr05	16994225	16996679	+
MELO.jh101894.1	chr06	25345614	25354328	+	MELO3C008679.2	chr05	16994225	16996679	+
MELO.jh101601.1	chr05	7151860	7157616	-	MELO3C031369.2	chr05	12025280	12034573	-
MELO.jh101603.1	chr05	8318373	8324540	-	MELO3C033339.2	chr08	20675592	20676218	+
MELO.jh101604.1	chr05	8630320	8631303	+	MELO3C035337.2	chr12	1838887	1840878	-
MELO.jh101616.1	chr05	10489629	10511553	-	MELO3C006783.2	chr06	5930456	5934279	+
MELO.jh101618.1	chr05	11040092	11040508	-	MELO3C030837.2	chr04	18262913	18266778	-
MELO.jh101655.1	chr05	14292587	14303340	+	MELO3C030837.2	chr04	18262913	18266778	-
MELO.jh101842.1	chr06	17265016	17270383	+	MELO3C030837.2	chr04	18262913	18266778	-
MELO.jh101688.1	chr05	18912801	18914958	-	MELO3C029690.2	chr02	19682242	19684539	+
MELO.jh101704.1	chr05	22120854	22123449	-	MELO3C018012.2	chr07	28593142	28596093	+
MELO.jh102356.1	chr09	11639171	11640181	-	MELO3C018012.2	chr07	28593142	28596093	+
MELO.jh101757.1	chr06	3283	9899	+	MELO3C030628.2	chr04	21994201	21994392	-
MELO.jh101790.1	chr06	8690263	8690772	-	MELO3C018157.2	chr04	9542937	9543353	-
MELO.jh101794.1	chr06	9755901	9758543	-	MELO3C035536.2	chr12	8262653	8263529	-
MELO.jh101858.1	chr06	19766437	19774621	+	MELO3C022000.2	chr09	1971656	1976303	-
MELO.jh101874.1	chr06	23060064	23065864	-	MELO3C032765.2	chr07	19156527	19165266	-
MELO.jh101992.1	chr07	7917111	7921820	-	MELO3C032765.2	chr07	19156527	19165266	-
MELO.jh101898.1	chr06	26320269	26323677	-	MELO3C028803.2	chr01	7500269	7509758	-
MELO.jh101920.1	chr06	30016693	30028662	-	MELO3C023555.2	chr01	33650150	33657132	+
MELO.jh101939.1	chr06	33372549	33376631	+	MELO3C032630.2	chr07	27794515	27795621	+
MELO.jh101955.1	chr07	2343007	2360109	-	MELO3C035493.2	chr12	6654484	6659718	+
MELO.jh101983.1	chr07	6101670	6113756	-	MELO3C019505.2	chr06	11926656	11930480	+
MELO.jh101995.1	chr07	8381131	8385223	+	MELO3C014675.2	chr05	501551	513048	+
MELO.jh101997.1	chr07	8476694	8479770	-	MELO3C034882.2	chr11	8399602	8402612	+
MELO.jh102028.1	chr07	12276413	12298444	+	MELO3C029159.2	chr01	26652424	26655750	+
MELO.jh102066.1	chr07	18081531	18089684	-	MELO3C029550.2	chr02	8249304	8257941	+
MELO.jh102080.1	chr07	19743305	19744032	-	MELO3C034939.2	chr11	10545123	10552739	+
MELO.jh102106.1	chr07	24157768	24166442	-	MELO3C010405.2	chr07	10722577	10725583	-
MELO.jh102353.1	chr09	11566370	11568016	+	MELO3C010405.2	chr07	10722577	10725583	-
MELO.jh102145.1	chr08	10007073	10017085	-	MELO3C029732.2	chr02	23309813	23311933	-
MELO.jh102146.1	chr08	10397567	10412552	+	MELO3C031933.2	chr06	10968915	10972905	+
MELO.jh102157.1	chr08	12709076	12716229	+	MELO3C025879.2	chr11	21315050	21316940	-
MELO.jh102269.1	chr08	32649874	32659297	-	MELO3C025879.2	chr11	21315050	21316940	-
MELO.jh102160.1	chr08	13387867	13391823	+	MELO3C030531.2	chr04	4877450	4878348	-
MELO.jh102182.1	chr08	17014453	17016497	-	MELO3C034460.2	chr10	19520248	19525604	-
MELO.jh102218.1	chr08	22417795	22427459	+	MELO3C034460.2	chr10	19520248	19525604	-
MELO.jh102224.1	chr08	23475121	23477155	+	MELO3C034485.2	chr10	21823464	21823820	-
MELO.jh102226.1	chr08	24256114	24259811	+	MELO3C030744.2	chr04	11558915	11563421	+
MELO.jh102569.1	chr10	27637458	27640051	+	MELO3C030744.2	chr04	11558915	11563421	+
MELO.jh102234.1	chr08	26222343	26227734	+	MELO3C021984.2	chr09	2226043	2230316	+
MELO.jh102302.1	chr09	3514604	3516297	+	MELO3C021658.2	chr09	5057972	5060828	-
MELO.jh102330.1	chr09	8137820	8144147	-	MELO3C015424.2	chr02	1557273	1561699	+
MELO.jh102333.1	chr09	8543078	8549564	+	MELO3C034178.2	chr10	13126028	13139989	-
MELO.jh102382.1	chr09	15589527	15605745	+	MELO3C034178.2	chr10	13126028	13139989	-
MELO.jh102338.1	chr09	9652535	9657159	+	MELO3C030782.2	chr04	13584203	13593468	-
MELO.jh102371.1	chr09	13928871	13945262	-	MELO3C029161.2	chr01	26765348	26767855	+
MELO.jh102397.1	chr09	19138677	19139432	-	MELO3C005283.2	chr09	20016718	20017473	-
MELO.jh102454.1	chr10	6132720	6138290	-	MELO3C017801.2	chr07	27226379	27232687	-
MELO.jh102464.1	chr10	7846527	7851318	+	MELO3C033396.2	chr08	25377230	25380042	-
MELO.jh102723.1	chr11	26089959	26095147	-	MELO3C033396.2	chr08	25377230	25380042	-
MELO.jh102477.1	chr10	10743863	10748902	+	MELO3C034329.2	chr10	9536745	9537065	-
MELO.jh102508.1	chr10	15738146	15741184	+	MELO3C031997.2	chr06	12963581	12967206	+
MELO.jh102529.1	chr10	20193140	20198053	-	MELO3C034759.2	chr11	5576227	5578387	-
MELO.jh102549.1	chr10	23638243	23640930	-	MELO3C034834.2	chr11	7354081	7354431	-
MELO.jh102587.1	chr11	1438718	1439194	+	MELO3C029536.2	chr02	23904698	23904946	-
MELO.jh102615.1	chr11	6293895	6297770	+	MELO3C029417.2	chr02	3893749	3897192	-
MELO.jh102626.1	chr11	7730908	7747731	-	MELO3C034371.2	chr10	13105919	13113710	+
MELO.jh102693.1	chr11	19214216	19217715	-	MELO3C029711.2	chr02	21488128	21489271	-
MELO.jh102771.1	chr11	29583476	29583694	+	MELO3C032563.2	chr07	21629359	21630752	+
MELO.jh102816.1	chr12	5345664	5349413	+	MELO3C015119.2	chr02	7940868	7941517	+
MELO.jh102842.1	chr12	8496235	8501089	-	MELO3C001336.2	chr08	22303556	22314139	-
MELO.jh102846.1	chr12	8629202	8631141	+	MELO3C004867.2	chr12	8464629	8471470	+
MELO.jh102880.1	chr12	13389831	13394420	-	MELO3C028799.2	chr01	22493978	22498461	+
MELO.jh102888.1	chr12	15836040	15845427	-	MELO3C035325.2	chr12	4530101	4538884	+
MELO.jh102915.1	chr12	22645324	22658015	+	MELO3C029378.2	chr02	9536543	9537258	-
