# Supplementary material for: Comparative genomics of muskmelon reveals a potential role for retrotransposons in the modification of gene expression
Source: Commun Biol. 2020 Aug 13;3:432. doi: 10.1038/s42003-020-01172-0 (PMC7426833; doi:10.1038/s42003-020-01172-0)
Supplement: Supplementary file 7 — Supplementary Data 6 [file 42003_2020_1172_MOESM7_ESM.xlsx]

## Sheet: Supplementary data 6
Supplementary data 6 : FPKM gene expression levels in 45 tissues or developmental stages of Harukei-3 melon plant (calculated by Hisat2-Stringtie using Harukei-3 ver1.41 genome reference)
Harukei-3 ver1.41 genome reference (consensus ID)
gene_id	callus	dry seed	1d_imbibed_seed	3d_imbibed_seed_2nd	7d_seedling_cotyledon	7d_seedling_hypocotyl	7d_seedling_root	root	stem_downside	stem_upside	shoot_apex	young_leaves	leaves_6th	leaves_9th	leaves_12th	tendril	male_flower_anther_DAF0d	female_flower_anther	female_flower_DAF0_petal	female_flower_DAF0_stigma	female_flower_DAF0_ovary	DAF2d_fruit	DAF4d_fruit	DAF8d_flesh	DAF15d_flesh	DAF22d_flesh	DAF29d_flesh	DAF36d_flesh	DAF43d_flesh	DAF50d_flesh	DAF50d_post1w_flesh	DAF50d_post2w_flesh	DAF50d_post3w_flesh	DAF50d_post4w_flesh	DAF8d_epicarp	DAF15d_epicarp	DAF22d_epicarp	DAF29d_epicarp	DAF36d_epicarp	DAF43d_epicarp	DAF50d_epicarp	DAF50d_post1w_epicarp	DAF50d_post2w_epicarp	DAF50d_post3w_epicarp	DAF50d_post4w_epicarp
MELO3C000003.jh1	37.03	32.89	52.09	41.04	22.68	30.94	41.92	24.77	31.26	45.75	30.95	36.56	24.28	26.63	27.68	26.08	26.33	31.33	36.27	34.75	42.34	44.17	38.22	38.54	34.67	49.43	32.86	56.82	59.21	116.41	30.83	21.48	17.74	18.17	31.96	36.18	44.53	28.16	50.62	106.4	41.69	37.53	28.37	19.83	67.58
MELO3C000009.jh1	4.76	0.95	7.24	5.74	10.34	9.64	8.74	8.46	9.23	23.24	14.22	15.27	9.69	7.32	8.06	17.49	1.17	2.7	6.6	10.89	12.98	12.5	17.34	8.58	8.46	4	2.12	1.3	1.88	0.59	3.14	3.79	3.23	1.69	6.07	5.34	2.46	3.68	1.58	1.07	3.63	4.99	4.23	5.56	2.7
MELO3C000019.jh1	12.27	57.68	1.09	17.63	0.63	0.87	5.86	18.21	1.02	0.71	0.53	0.23	0.5	1.03	2.14	0.88	3.27	0.95	3.56	9.45	0.98	8	0.74	7.1	2.14	4.96	2.28	2.21	2.36	1.56	0.65	0.24	2.03	15.43	10.21	38.91	3.81	7.75	5.54	11.41	9.53	2.58	1.39	1.31	18.03
MELO3C000026.jh1	0.69	0	0.13	0.91	0.35	14.57	6.61	4.03	2.62	1.25	0.4	0.41	0	0.28	0.61	1.81	3.14	6.77	14.25	6.81	0.74	1.07	0.37	1.02	0.83	0.39	0.11	0.2	0.21	0	0	0	0.06	0.08	0.23	0	0.49	0.85	0.23	0.26	0	0.09	0	0	0.09
MELO3C000027.jh1	4.8	2.21	2.61	1.17	1.47	3.34	2.5	3.93	1.47	3.4	1.59	3.75	1.93	1.3	2.91	1.34	1.29	0.5	1.77	4.31	2.04	1.72	1.6	4.32	5.03	0	2.61	2.94	1.13	2.21	1.37	2.4	0.29	0.5	4.11	3.2	4.92	3.56	3.22	3.89	2.16	3.72	1.74	0.95	0.36
MELO3C000029.jh1	2.16	1.29	5.91	2.06	0	7.63	16.6	0.77	0	0.14	0.06	0	0	0	0	0	0	0	0	0	0	0	0	0	0	0	0	0	0	0	0	0	0	0	0	0	0	0	0	0	0	0.13	0	0	0
MELO3C000030.jh1	54.97	2.19	0.46	7.54	1.67	3.64	6.88	6.31	5.17	5.84	4.26	1.59	0.81	1.01	2.09	2.24	1.51	1.26	6.67	13.56	1.26	16.29	6.59	7.32	1.37	1.27	3.19	2.56	2.76	3.39	7.08	3.93	4.5	5.8	31.66	8.08	3.43	3.17	2.45	2.29	3.6	3.64	2.3	1.92	7.15
MELO3C000031.jh1	0.22	0	0	0	0	0	0	0	0.6	0	0.09	0	0	0	0	0	0.44	0.39	0	0.34	0.33	0	0	0	0.44	0.18	0	0.32	0.03	0	0.21	0	0.18	0	0.44	0	0.39	0.09	0	0.49	0	0.16	0	0	0
MELO3C000051.jh1	0	0	0	0.02	0.07	0	0.08	0	0	0	0.02	0	0	0	0	0	0	0	0	0	0	0	0	0	0	0	0	0	0	0	0	0.19	0.3	0.15	0	0	0	0	0	0	0	0	0	0	0
MELO3C000059.jh1	0.31	0	0.07	0.1	0	0	0.17	0	0	0	0.05	0	0	0	0	0.11	0.64	0.06	0	0	0	0	0	0	0	0	0	0	0	0	0.16	0	0.04	0.1	0	0	0	0.21	0	0	0	0	0	0.06	0.06
MELO3C000061.jh1	20.52	24.12	25.68	17.61	11.75	24.45	26.79	41.64	23.5	40.84	25.22	15.28	14.32	17.68	17.87	24.09	18.68	25.04	29.57	31.92	31.19	23.47	38.94	25.47	21.08	38.81	19.43	19.3	27.2	18.99	18.04	12.61	12.95	16.25	23.14	17.28	25.16	23.58	29.25	18.52	37.69	15.94	23.24	9.89	17.99
MELO3C000069.jh1	0	0	0	0	0	0	0	0	0	0	0	0	0	0	0	0	0	0	0	0	0	0	0	0	0	0	0	0	0	0	0	0	0	0	0	0	0	0	0	0	0	0	0	0	0
MELO3C000070.jh1	0.08	0.18	0	0.14	0.14	0	0	0	0.1	0	0.05	0.09	0	0.07	0	0.16	448.77	967.79	1.04	3.37	0.29	0.47	0.22	0	0.09	0	0	0	0	0	0	0	0	0.04	0	0	0	0	0	0	0	0.02	0.04	0.17	0.03
MELO3C000075.jh1	19.77	4.75	12.19	12.63	5.56	9.4	17.07	16.47	11.49	15.29	12.17	18.36	8.1	8.92	9.98	11.57	2.76	4.09	5.31	16.06	16.85	16.36	14.46	23.52	21.95	20.71	15.17	17.64	16.71	13.39	15.19	8.64	7.39	6.22	13.41	17.14	16.68	13.85	16.04	11.51	27.07	14.71	11.25	9.09	18.51
MELO3C000076.jh1	0.11	0	0.06	0.34	0.64	3.86	9.12	10.86	19.92	3.05	0.75	1.63	0.72	1.35	3.77	5.39	0	0	0	0	1.09	0	2.95	3.61	10.09	2.4	0.98	0.74	0.59	0	0	0	0	0	2.2	5.52	6.7	6.87	9.35	14.27	1.82	0.23	0	0.11	0
MELO3C000083.jh1	0.4	0	0	0	0	0	0	0	0	0	0	0	0	0	0	0	0	0	0	0.22	0	0	0	0	0.15	0	0	0	0	0	0	0.08	0	0	0	0	0	0.17	0	0	0	0	0	0	0
MELO3C000084.jh1	0	0	0.02	0	0	0	0	0	0	0	0	0	0	0	0	0	0.2	0.56	0	0	0	0	0.08	0	0	0	0	0	0	0	0	0.01	0	0	0	0	0	0	0	0	0	0	0	0	0
MELO3C000086.jh1	0	0	0	4.91	0.75	0	0	0	0	0	0	0	0	0	0	0	2.34	0.29	0	0	0	0	0	0	0	0	0	0	0	0	0	0	0	0	0	0	0	0	0	0	0	0	0	0	0
MELO3C000087.jh1	5.89	0	19.41	10.5	9.38	0.37	0	0	0	0	114.61	95.64	2.76	5.97	3.04	0.29	0	0.04	1.17	0	10.13	2.86	0	0	0	0	0	0	0	0	0	0	0	0	0	0	0	0	0	0	0	0	0	0	0
MELO3C000090.jh1	0.03	0	0.47	0.89	0.06	0	0	0	0	0	0.05	0.05	0	0	0	0	0	0.87	0	0	0	0	0	0	0	0	0	0	0	0	0	0.01	0	0	0	0	0	0	0	0	0.02	0	0	0	0.01
MELO3C000099.jh1	2.39	2.65	26.79	12	18.5	16.47	1.54	4.22	16.35	9.87	16.76	26.54	22.59	19.81	21.12	35.49	3.81	5.72	5.91	7.5	12.03	11.21	7.15	6.13	1.58	2.67	0.26	0.74	0.26	0	0	0	0.04	0	5.76	2.75	1.36	0.53	1.1	0.7	0.07	0.09	0.1	0.06	0.04
MELO3C000106.jh1	5.82	6.89	5.54	27	12.21	2.63	0.29	1.38	3.34	4.92	3.86	11.09	24.44	21.99	24.67	5.96	0.89	0.32	3.02	3.85	4.3	3.55	2.63	0.44	0.44	17.56	0.99	22.99	40.63	39.97	1.17	4.79	2.98	2.86	1.6	2.84	29.29	3.22	134.18	92.9	62.27	0.74	2.36	2.02	22.08
MELO3C000108.jh1	2.39	0.36	2.68	2.33	0.9	0.17	0.04	0.73	0.34	1.23	0.66	4.41	1.37	1.76	1.23	0.38	0.4	0.02	0.58	0.5	1.31	1.12	0.97	0.37	0.29	3.35	0.62	5.45	9.28	7.31	0.36	0.46	0.3	0.27	0.56	1.93	3.98	1.02	19.57	11.72	13.06	0.09	0.32	0.22	0.24
MELO3C000109.jh1	0	0	1.73	0.71	1.07	1.68	3.56	3.63	0.42	6.19	7.37	8.76	0.3	0.99	0	1.6	0	0.41	0.82	0.65	0.61	0.5	4.08	7.77	12.73	0	0.47	0.33	0	0	0	0	0	0	2.85	2.66	0.57	0.97	0.29	0	0	0	0	0	0.03
MELO3C000113.jh1	0.32	0.44	2.13	0.37	0.26	0.85	1.28	0	0	0	0.05	0	0	0.08	0.26	0	2.22	1.25	1.03	0.35	0.17	0.19	0	0	0.12	0.37	24.07	71.73	282.77	261.59	73.52	93.64	24	75.33	0	0	0.44	0.37	10.28	12.26	199.65	42.08	149.38	74.57	99.32
MELO3C000117.jh1	27.91	0	6.41	8.76	417.85	142.99	18.83	27.7	65.54	61.71	66.74	181.11	544.42	503.4	436.37	163.91	43.96	8.91	87.5	51.25	35.81	24.77	27.55	36.51	37.54	32.38	81.93	56.91	39.4	37.36	57.87	53.86	30.59	20.72	69.07	26.24	46.71	53.65	30.03	27.42	20.56	67.67	69.01	98.06	106.25
MELO3C000121.jh1	0	0	0	0	0	0	0	0	0	0	0	0	0	0	0	0	0	0	0	0	0	0	0	0	0	0	0	0	0	0	0	0	0	0	0	0	0	0	0	0	0	0	0	0	0
MELO3C000123.jh1	0.1	0	0	0	0	0	0	0	0	0	0	0	0	0	0	0	0	0	0	0	0	0	0	0	0	0	0	0	0	0	0	0	0	0.02	0	0	0	0	0	0	0	0	0	0	0
MELO3C000131.jh1	0.04	0.03	0.05	0.03	0.19	0.08	0.01	0	0.12	0.09	0.05	0.35	0.28	0.62	0.45	0.14	0.04	0.01	0.05	0.04	0.05	0.08	0.09	0.03	0	0.06	0.02	0.09	0.09	0.04	0.01	0.16	0.01	0.01	0.04	0.04	0.26	0.09	0.42	0.11	0.25	0.07	0.03	0.01	0.01
MELO3C000137.jh1	0	0	0	0	0	0	0	0	0	0	0	0	0	0	0	0	0	0	0	0	0	0	0	0	0	0	0	0	0	0	0	0	0	0	0	0	0	0	0	0	0	0	0	0	0
MELO3C000149.jh1	0	0	0	0	0	0	0.05	0	0	0	0	0	0	0	0	0	0	0	0	0	0	0	0	0	0	0	0	0	0	0	0	0	0	0	0	0	0	0	0	0	0	0	0	0	0
MELO3C000152.jh1	4.27	1.71	10.35	2.8	3.73	3.71	4.91	6.02	7.63	4.08	5.74	5.35	6.5	4.56	2.47	2.39	0.13	2.11	2.5	6.63	6.11	5.23	5.82	1.93	2.11	0.7	3.02	2.65	3.98	1.5	0.23	0.29	0.09	0.12	1.95	2.66	1.88	3.62	1.07	1.05	1.09	0.7	1.37	0.85	0.81
MELO3C000154.jh1	0	0.27	0	3.99	0	0	18.03	7.29	0	0	0.49	0.2	0	0	0	0	0	0	0	0	0	0	0	0	0	0	0	0	0	0	0	0	0	0	0	0	0	0	0	0	0	0	0	0	0
MELO3C000161.jh1	2.98	0.37	0.78	1.35	3.9	2.57	4.75	5.08	4.47	1.86	5.72	4.96	1.68	1.45	1.39	6.5	0.2	0.13	0.13	0	2.6	3.8	2.81	0.54	1.33	0.31	0.36	0.99	0.13	0	0	0.2	0.11	0.27	1.32	1.66	0.98	0.88	1.04	0	0	0.13	0.18	0.18	0.21
MELO3C000173.jh1	0.08	0.04	0.3	0.33	1.21	0.54	0.02	0.03	0.59	0.22	0.26	1.08	2.58	3.59	2.88	0.55	0.22	0.01	0.29	0.22	0.22	0.12	0.18	0	0	0.37	0.05	0.31	0.56	0.17	0.06	0.71	0.05	0.07	0.17	0.32	0.91	0.24	3.14	0.24	1.6	0	0.13	0.02	0.08
MELO3C000175.jh1	0	0	0	0	0	0	0	0	0	0	0	0	0	0	0	0	0	0	0	0	0	0	0	0	0	0	0	0	0	0	0	0	0	0	0	0	0	0	0	0	0	0	0	0	0
MELO3C000178.jh1	0	0	0	0	0	0	0	0	0	0	0	0	0	0	0	0	0	0	0	0	0	0	0	0	0	0	0	0	0	0	0	0	0	0	0	0	0	0	0.42	0	0	0	0	0	0
MELO3C000179.jh1	1.77	0.28	1.48	0.92	2.42	0.41	0.07	0.27	1.37	1.33	1.35	3.06	6.41	6.79	5.92	1.49	0.25	0.11	0.13	0.67	1.57	2.03	1.71	0.49	0.38	0.84	0.68	2.11	9.93	0.91	0.63	2.22	0.64	0.82	0.44	2.1	3.68	1.77	9.27	1.43	14.09	0.22	1.51	0.71	0.11
MELO3C000180.jh1	2.07	0.07	1.29	0.65	2.64	0.88	0.06	0.05	1.41	2.01	0.7	3.7	7.02	5.8	5.36	1.17	0.14	0.04	0.29	0.47	1.15	1.09	1.57	0.28	0.11	1.6	0.33	1.87	6.65	2.46	0.27	2.07	0.79	0.64	0.27	1.79	5.02	1.87	6.13	0.85	13.84	0.24	1.17	0.92	0.18
MELO3C000192.jh1	0.32	4.83	0.57	1.25	0.27	1.19	2.26	1.13	1.19	0.45	0.43	0.35	0	0	0.25	0.22	1.22	7.2	0.89	0.12	0	0.48	0	0.24	0.39	0	0	0	0	0	0	0.11	0.17	0.2	0	0	0	0	0	0.14	0.39	0.18	0.07	0.22	0.35
MELO3C000196.jh1	0.42	0	1.6	1.44	1.94	0.44	0	0.2	1.41	1.04	0.77	2.52	6.03	9.08	5.56	1.12	0.12	0.04	0.28	0.34	0.7	0.86	0.7	0.58	0.27	2.32	0.71	3.35	7.59	2.15	0.33	0.75	0.68	0.65	0.48	1.85	6.3	1.26	9.56	2.03	9.05	0.15	0.69	0.3	0.22
MELO3C000198.jh1	0	0	0	0	0	0	0	0	0	0	0	0	0	0	0	0	0	0	0	0	0	0	0	0	0	0	0	0	0	0	0	0	0	0	0	0	0	0	0	0	0	0	0	0	0
MELO3C000200.jh1	0.3	0	5.46	4.64	50.73	136.66	18.07	7.98	3.26	1.79	18.66	25.25	1.92	4.97	4.03	54.74	0.23	0.32	0	4	5.44	4.36	0	0	0	0	0	0.22	0	0	0	0	0	0	0	0	1.71	5.44	0	0	0	0.14	0	0	0
MELO3C000201.jh1	0.74	0.29	0.74	2.47	0.89	2.19	6.95	4.19	6.86	2.44	1.16	1.53	1.31	0.58	2.25	3.49	2.21	0.7	0.91	3.36	2.96	1.34	2.16	0.17	2.2	4.32	4.22	5.3	26.43	25.3	1.41	0.44	0.46	0.6	2.14	1.6	1.55	5.96	5.44	19.9	26.04	0.93	0.43	0.35	2
MELO3C000203.jh1	0	0	0	0	0	2.01	3.05	3.41	4.06	5.3	1.2	0.83	0	0	0	0	0	0	0	0.29	0	0	0.44	0.74	3.73	0.49	1.23	0.51	0.36	0	0	0	0	0	0.58	1.19	0	0.57	0.2	0	0.47	0	0	0	0
MELO3C000204.jh1	0.11	0	0	0	0	0	0	0	0.93	0	0.05	0	0	0	0	0.83	0	0	0	0	0	0.32	0	0	0	0	0	0	0	0	0	0	0	0	0	0	0	0	0	0	0	0	0	0	0
MELO3C000220.jh1	0.92	0	2.18	0.41	2.48	0	0.27	0	0.3	1.31	127.46	27.49	2.94	3.09	1.57	1.04	1.62	2.45	0	12.49	34.82	74.28	2.87	0.39	0	0	0.34	0.68	0.25	0	0	0	0	0.03	0.63	0	0	0.27	0.86	0	0	0	0	0.08	0.18
MELO3C000225.jh1	0.24	0	0	0.03	0.07	0.18	1.66	2.66	0.08	0	0.35	0.17	0	0	0	0.66	0.21	0	0.04	0.73	0	0	0.07	0	0	0	0	0	0	0	0	0	0.01	0.02	0.1	0	0.28	0.35	0	0.15	0.06	0.12	0.1	0.09	0.01
MELO3C000231.jh1	0	0	0	0	0	0	0	0	0	0	0	0	0	0	0	0	0	0	0	0	0	0	0	0	0	0	0	0	0	0	0	0	0	0	0	0	0	0	0	0	0	0	0	0	0
MELO3C000237.jh1	1.7	0.34	0.32	0.31	2.09	0.59	0	0	0	0	0.15	0	0	0	0	0	1.82	0	0	0.87	0	0	0	0	0.24	0	0	0	0	0	0	0	0.19	0.12	0.12	0	0	0	0	0	0	0.42	0	0	0
MELO3C000242.jh1	0	0	0	0	0	0	0	1.03	0	0	0.04	0	0	0	0	0	0	0	0	0	0	0	0	0	0	0	0.23	0	0	0	0	0	0.14	0	0	0.2	0	0	0	0.26	0	0	0	0.15	0.05
MELO3C000247.jh1	0.07	0	0.06	0.04	0.02	0.26	0.17	0.34	0.23	0.46	0.11	0	0	0	0	0.17	0	0.03	0.01	0.17	0.07	0	0	0	0.24	0	0	0	0	0	0	0	0	0	0.23	0.09	0	0	0	0	0	0	0	0	0.07
MELO3C000251.jh1	23.92	4.32	30.74	16.6	14.9	30.71	17.73	12.86	16.49	34.95	27.26	17.35	11.75	19.58	18.88	39.37	7.24	7.7	22.92	19.69	15.07	29.15	32.54	22.26	12.91	18.73	8.1	8.72	10.42	5.15	2.9	3	2.45	5.06	104.82	27.69	26.3	11.46	20.77	34.87	22.89	6.72	8.72	4.12	5.52
MELO3C000256.jh1	0	0	0	0	0	0	0	0	0	0	0	0	0	0	0	0	0	0	0	0	0	0	0	0	0	0	0	0	0	0	0	0	0	0	0	0	0	0	0	0	0	0	0	0	0
MELO3C000258.jh1	2.48	0.43	1.91	0.73	0.05	0.56	8.16	0.7	0.3	0.09	0.29	0	0.19	0.2	0.16	0.3	0.31	0.96	0.68	0.16	0.54	0.29	0.83	0	0.59	1.19	0.71	2.31	19.23	11.62	4.44	2.86	2.29	3.3	0.26	0.78	0.44	6.99	11.31	37.46	55.26	14.74	22.18	10.42	51.39
MELO3C000268.jh1	1.02	0	109.9	28.74	5.52	496.08	38.56	39.37	34.31	2.02	0.65	0	0	0	0	8.81	0	0	0.08	0.19	0.13	0.25	0.19	0	0	0.1	0	0	0	0	0	0	0	0	0	0	0	0.48	0	0	0	0.03	0.07	0	0
MELO3C000273.jh1	6.59	4.05	1.77	0.85	2.84	5.51	6.19	4.14	4.87	4.66	3.72	7.31	2.39	2.43	3.24	2.91	0	0.74	2.07	4.98	10.51	6.86	6.09	4.23	4.43	4.25	3.45	4.52	3.64	8.76	5.33	4.01	1.48	2.72	3.13	4.84	7.07	3.47	4.77	7.18	6.39	6.91	4.4	1.72	2.17
MELO3C000277.jh1	0.52	0.1	0.76	0.54	1.39	0.24	0	0.14	0.32	0.3	0.5	1.4	2.25	2.18	1.84	0.26	0	0	0.18	0.23	0.14	0.28	0.44	0.33	0	0.63	0.04	0.43	1.45	0.98	0.11	0.22	0.08	0.1	0.39	0.39	1.44	0.2	3.64	0.97	2.88	0.06	0.06	0.09	0.19
MELO3C000279.jh1	2.78	21.52	6.44	4.59	0.38	1.58	3.22	0.27	0.92	2.25	3.86	2.83	7.07	6.63	8.77	3.83	0.47	1	0	1.66	4.9	3.72	4.21	10.76	48.43	91.02	76.65	131.66	94.65	123.2	10.95	1.27	4.61	6.72	6.64	8.83	13.95	19.91	50.77	150.76	115.91	21.79	4.66	10.87	37.68
MELO3C000282.jh1	0	0	0	0	0	0	0	0	0	0	0	0	0	0	0	0	0	0	0	0	0	0	0	0	0	0	0	0	0	0	0	0	0	0	0	0	0	0	0	0	0	0	0	0	0
MELO3C000284.jh1	0	0	0	0	0	0	0	0	0	0	0	0	0	0	0	0	0	0	0	0	0	0	0	0	0	0	0	0	0	0	0	0	0	0	0	0	0	0	0	0	0	0	0	0	0
MELO3C000290.jh1	0	0	0	0	0	0	0	0	0	0	0	0	0	0	0	0	0	0	0	0	0	0	0	0	0	0	0	0	0	0	0	0	0	0	0	0	0	0	0	0	0	0	0	0	0
MELO3C000295.jh1	0	0	0	0	0	0	0	0	0	0	0	0	0	0	0	0	0	0	0	0	0	0	0	0	0	0	0	0	0	0	0	0	0	0	0	0	0	0	0	0	0	0	0	0	0
MELO3C000296.jh1	6.51	5.66	6.62	9.97	5.87	13.38	20.42	22.2	19.65	16.89	8.25	5.4	17.79	16.33	18.54	25.02	47.96	28.25	43.9	24.21	7.53	11.37	13.39	28.2	14.76	16.88	19.17	22.77	18.91	25.99	35.31	29.74	33.71	27.44	28.46	21.97	18.02	20.21	18.81	14.04	19.79	22.27	16.72	17.93	20.93
MELO3C000298.jh1	20.18	0.11	23.06	15.12	17.52	29.55	49.29	137.06	40.51	14.74	15	17.61	10.41	9.88	35.79	105.84	1.12	2.27	51.76	215.2	18.46	17.39	12.07	19.4	20.91	13.22	5.74	4.53	8.91	6.44	1.25	1.83	1.16	0.47	20.26	17.03	11.97	26.96	11.8	20.23	31.11	2.53	5.65	2.52	3.87
MELO3C000306.jh1	0.19	0.17	0	0.44	0	0.11	1.06	0.5	1.64	1.12	1.5	3.02	0	0.17	0.67	0.11	0	0	0.43	0.8	1.84	0	0	0	0	0	0	0.17	0	0	0	0	0	0	0	0	0	0	0	0	0	0	0	0	0
MELO3C000307.jh1	10.99	2.16	4.98	2.98	0.16	3.68	9.33	1.17	0	0.75	0.64	0.22	0	0.14	0	1.89	1.36	0.79	0.12	1.07	0.68	0	0	0	0	0	0	0	0	0	0	0.17	0.52	1.07	0	0	0	0	0	0	0	0.09	0.1	0.08	0.24
MELO3C000311.jh1	0.4	0	0	0.11	0.53	0	0.27	0	0	0	0.8	2.16	0	0	0.27	0	0.26	0	0	0.44	0	1.08	9.27	11.9	20.74	23.43	1.64	1.07	1.47	0.58	0	0	0	0	10.13	11.79	18.56	4.56	3.56	2.71	0	0	0	0	0
MELO3C000317.jh1	0	0	0	0	0	0	0	0	0	0	0	0	0	0	0	0	2.32	4.09	0	0	0	0	0	0	0	0	0	0	0	0	0	0	0	0	0	0	0	0	0	0	0	0	0	0	0
MELO3C000329.jh1	93.77	0.16	2.1	1.6	0.02	0.11	4.25	1.64	0.05	0	0.89	0.04	0	0.14	0.61	0.04	68.66	4.79	0.13	2205.37	74.54	8.89	0.24	0	0	0	0.05	0.04	0	0	0.01	0	0	0.01	0	0.03	0.03	0.16	0.1	0.09	0	0.02	0.01	0	0
MELO3C000330.jh1	0.42	0.09	2.53	0.77	0.08	0.04	0.01	0.1	0.07	0.11	0.38	0.47	0.14	0.15	0.1	0.05	0.02	0.01	0.05	0.1	0.21	0.2	0.12	0.02	0.07	0.24	0.03	0.24	0.65	0.52	0.05	0.18	0.07	0.1	0.05	0.42	0.44	0.27	1.49	0.98	1.58	0.03	0.05	0.05	0.03
MELO3C000335.jh1	0.01	0	0	0	0	0.01	0.02	1.67	0.31	0.07	0	0	0	0	0	0	0	0.04	0	0	0	0.08	0.04	0	0	0	0	0	0	0	0	0	0	0	0	0.08	0	0.29	0	0	0	0.04	0.01	0.01	0
MELO3C000336.jh1	0	0	0	0	0.12	0	0	0	0.18	0	0	0	0	0	0	0	0	0.06	0	0	0.01	0	0	0	0	0	0	0	0	0	0	0	0	0	0	0	0	0	0	0	0	0	0	0	0
MELO3C000339.jh1	0	0	0	0	0	0	0	0	0	0	0	0	0	0	0	0	0.28	4.34	0	0	0	0	0	0	0	0	0	0	0	0	0	0	0	0	0	0	0	0	0	0	0	0.11	0	0	0
MELO3C000340.jh1	0	0	0	0	0	0	0	0	0	0	0	0	0	0	0	0	0	0	0	0	0	0	0	0	0	0	0	0	0	0	0	0	0	0	0	0	0	0	0	0	0	0	0	0	0
MELO3C000341.jh1	0	0	0	0	0.34	0	0	0	0	0	0	0	0	0	0	0	0	0.19	0	0	0	0	0	0	0	0	0	0	0	0	0	0	0	0	0	0	1.47	0.62	0	0	0	0	0.31	0	0
MELO3C000347.jh1	59.32	33.3	53.63	26.01	31.21	55.3	68.52	66.82	53.36	89.19	53.21	48.03	30.81	30.53	37.27	58.73	83.06	54.63	72.33	67.48	56.92	65.8	74.77	76.44	40.86	44.47	46.17	34.61	56.29	16.76	54	47.06	48.3	53.03	81.03	67.56	30.05	31.65	32.42	25.91	66.9	42.7	42.93	31.47	12.9
MELO3C000351.jh1	0	0	0	0	0	0	0	0	0	0	0	0	0	0	0	0	0	0	0	0	0	0	0	0	0	0	0	0	0	0	0	0	0	0	0	0	0	0	0	0	0	0	0	0	0
MELO3C000356.jh1	0	0	0	0	0	0	0	0	0	0	0	0	0	0	0	0	0	0	0	0	0	0	0	0	0	0	0	0	0	0	0	0	0	0	0	0	0	0	0	0	0	0	0	0	0
MELO3C000358.jh1	0	0	0	0	0	0	0	0	0	0.15	0	0	0	0	0	0	0	0	0	0	0	0	0	0	0	0	0	0	0	0	0	0.04	0	0	0	0	0	0	0	0	0	0	0	0	0
MELO3C000362.jh1	0	1.68	0	0.16	0	0	0	0	0	0	0	0	0	0	0	0	0	0	0	0	0	0	0	0	0	0	0	0	0	0	2.15	0.39	5.02	5.67	0	0	0	0	0	0	0	1.68	1.06	0.28	8.84
MELO3C000366.jh1	0	1.35	0.04	0.17	0	0	0.41	0	0	0	0.99	0	1.31	0.98	6.11	2.61	0	0	0	0	0.55	0	0	0	0	0	0	0	0	0	0	0	0	0	0	0.74	0	0.74	0	0	0	0	0	0	0
MELO3C000382.jh1	0	0	0	0	0	0	0	0	0	0	0	0	0	0	0	0	0	0	0	0	0	0	0	0	0	0	0	0	0	0	0	0	0	0	0	0	0	0	0	0	0	0	0	0	0
MELO3C000387.jh1	0	0	0	0	0	0	0	0	0	0	0	0	0	0	0	0	0.14	0.26	0	0	0	0	0	0	0	0	0	0	0	0	0	0	0	0	0	0	0	0	0	0	0	0	0	0	0
MELO3C000391.jh1	0.15	0.23	1.69	6.07	2.04	2.94	7.91	7.4	2.83	1.03	1.16	1.39	0.86	0.45	0.88	3.09	53.22	35.6	46.64	18.57	1.22	0.63	0.56	0.52	1.63	0	0.44	0.94	0.41	0.96	3.51	1.49	1.57	1.4	0.27	0.42	0.84	4.94	0.74	0.49	1.53	6.05	7.45	5.82	8.17
MELO3C000392.jh1	0	0	0	0	0	0	0	0	0.05	0	0	0	0	0	0	0	0	0	0	0.04	0	0	0	0.03	0.09	0	0.03	0.21	0.07	0	0.26	0.02	0	0.01	0	0.16	0	0.02	0	0	0	0.23	0.02	0	0
MELO3C000395.jh1	0	0	0	0	0	0	0	0	0	0	0	0	0	0	0	0	0	0	0	0	0	0	0	0	0	0	0	0	0	0	0	0	0	0	0	0	0	0	0	0	0	0	0	0	0
MELO3C000397.jh1	17.52	21.99	7.47	5.53	4.56	5.41	8.45	10.91	5.01	6.44	7.98	11.88	5.37	4.45	6.03	7.01	4.89	2.97	8.11	9.61	7.38	8.08	5.43	3.07	4.72	7.29	9.33	12.76	15.65	9.94	6.4	7.07	7.61	10.91	4.24	4.65	6.9	7.57	13.95	7.03	12.31	5.08	5.5	6.02	3.53
MELO3C000399.jh1	0.15	0	0.74	0.57	1.7	0.34	0.21	0.35	0.83	0.62	0.37	1.66	2.49	1.58	2.42	0.42	0.07	0	0.34	0.14	0.06	0.22	0.18	0.13	0.21	1.17	0.27	1.53	2.63	1.04	0.29	0.28	0.14	0.23	0.68	1.41	2.21	0.57	4.49	1.69	3.85	0.14	0.06	0.14	0.29
MELO3C000402.jh1	0	0	0	0	0	0	0	0	0	0	0	0	0	0	0	0	0	0	0	0	0	0	0	0	0	0	0	0	0	0	0	0	0	0	0	0	0	0	0	0	0	0	0	0	0
MELO3C000406.jh1	0.04	0	0	0	0	0	0	0	0	0	0	0	0	0	0	0	0	0	0	0	0	0	0	0	0	0	0	0	0	0	0	0	0	0	0	0	0	0	0	0	0	0	0	0	0
MELO3C000409.jh1	0	0	0	0	0	0	0	0	0.21	0	0	0.04	0.07	0.16	0	0.16	642.55	1421.07	1.23	5.12	0.03	0.49	0.15	0	0	0	0	0	0	0	0	0	0	0	0	0	0	0	0	0	0	0	0	0	0.02
MELO3C000410.jh1	0.87	0	0	0.04	0	0.2	3.34	0	0	0	0	0	0	0	0	0	0	0	0	0	0	0	0	0	0	0	0	0	0	0	0	0	0	0.03	0	0.28	0	0.39	0	0	0	0	0	0	0
MELO3C000415.jh1	0	0	0	0	0	0	0	0	0	0	0	0	0	0	0	0	0	0	0	0	0	0	0	0	0	0	0	0	0	0	0	0	0.01	0	0	0	0	0	0	0	0	0	0	0	0
MELO3C000423.jh1	0	0	0	0	0	0	0	0	0	0	0	0	0	0	0	0	0	0	0	0	0	0	0	0	0	0	0	0	0	0	0	0	0.05	0	0	0	0	0	0	0	0	0	0	0	0
MELO3C000424.jh1	11.31	5.94	6.99	4.55	3.63	4.62	7.1	6.65	3.28	4.07	8.35	6.22	1.84	2.13	3.63	3.13	0.65	1.53	2.35	5.29	9.04	7.34	3.28	2.5	4.78	4.02	5.81	5.62	3.61	1.2	3.01	2.86	3.39	4.55	3.95	5.55	5.04	6.49	4.03	4.17	4.67	2.73	2.7	3.16	3.67
MELO3C000447.jh1	0	0	0	0	0	0	0	0	0	0	0	0	0	0	0	0	0	0	0	0	0	0	0	0	0	0	0	0	0	0	0	0	0	0	0	0	0	0	0	0	0	0	0	0	0
MELO3C000449.jh1	0.13	0.31	12.72	9.2	12.37	24.37	21	33.38	31.54	11.05	2.17	2.48	7.28	4.55	5.2	9.32	8.04	10.69	11	5.79	4.62	3.68	5.93	7.25	2.29	1.84	2.61	1.71	13.18	5.33	0.71	1.38	0.67	0.69	4.1	3.71	4.55	2.93	3.81	3.03	10.68	1.22	1.02	0.36	0.43
MELO3C000452.jh1	119.27	117.21	82.1	67.67	32.13	46.22	72.9	139.4	127.64	78.68	90.55	83.56	70.01	72.98	73.95	102.53	44.88	24.35	62.12	106.34	101.91	91.51	86.58	120.16	130.85	167.8	180.26	231.97	122.68	129.39	125.49	118.3	171.32	150.68	92.14	112.67	99.58	157.23	112.01	100.66	113.87	120.61	92.56	100.42	62.06
MELO3C000454.jh1	3.85	0	0.24	0.14	0	1.29	0.92	1.36	1.53	1.71	1.37	0.17	0	0	0	0	0	0.04	0	0.22	0.24	0	0	0	0	0	0	0	0	0	0	0	0.07	0.13	0	0	0	0	0	0	0	0	0	0	0
MELO3C000456.jh1	0	0.35	0	0.04	0	0	0	0	0	0	0.14	0	0	0	0	0	0	0	0	0	0	0	0	0	0	0	0	0	0.26	0	0	0	0	0	0	0	0	0	0	0	0	0	0	0	0
MELO3C000457.jh1	0	0	0	0.01	0	0	0.04	0	0.05	0	0	0	0	0	0	0	0	0	0	0	0	0	0	0	0	0	0.04	0	0	0	0.02	0.01	0.03	0	0	0	0	0	0	0	0	0	0	0	0
MELO3C000479.jh1	0	0	0	0	0	0	0	0	0	0	0	0	0	0	0	0	0	0	0	0	0	0	0	0	0	0	0	0	0	0	0	0	0	0	0	0	0	0	0	0	0	0	0	0	0
MELO3C000482.jh1	0	0	0	0	0	0	0	0	0	0	0	0	0	0	0	0	0	0	0	0	0	0	0	0	0	0	0	0	0	0	0	0	0	0	0	0	0	0	0	0	0	0	0	0	0
MELO3C000489.jh1	0	0	0	0	0	0	0	0	0	0	0	0	0	0	0	0	0	0	0	0	0.1	0	0	0	0	0	0	0	0	0	0.12	0	0	0	0	0	0	0	0	0	0	0	0	0	0
MELO3C000497.jh1	0	0	0	0	0	0	0	0	0	0	0	0	0	0	0	0	0	0	0	0	0	0	0	0	0	0	0	0	0	0	0	0	0	0	0	0	0	0	0	0	0	0	0	0	0
MELO3C000500.jh1	0.15	0.08	0.35	0.57	0.84	0.28	0.02	0	0.84	0.27	0.42	1.17	1.69	2.23	2.26	0.37	0	0.06	0.07	0.2	0.29	0.2	0.39	0.04	0.1	0.43	0.12	0.46	0.76	0.33	0	0.48	0.03	0.02	0.29	0.49	1.11	0.34	3.71	0.93	1.4	0	0.11	0.02	0.05
MELO3C000503.jh1	5.94	0.51	6.43	5.53	16.25	35.27	17.95	20.35	18.76	21.27	12.17	18.58	67.63	60.85	77.81	51.19	6.15	0.41	40.43	66.65	32.06	52.87	71.42	4.9	2.02	2.02	0.03	0	0.15	0	0	0	0	0	45.6	28.79	11.05	10.19	4.19	4.64	3.59	1.86	7.06	0.5	2.46
MELO3C000514.jh1	0	0	0.17	0	0	0	0	0	0	0	0	0	0	0	0	0.47	2.26	1.69	0	0	0	0	0	0	0	0	0	0	0	0	0	0	0	0	1.23	0	0	1.97	0.72	0.8	0.47	1.07	0.54	0.41	0.21
MELO3C000519.jh1	0	0	0	0	0	0	0	0	0	0	0	0	0	0	0	0	0	0	0	0	0	0	0	0	0	0	0	0	0	0	0	0	0	0	0	0	0	0	0	0	0	0	0	0	0
MELO3C000525.jh1	0	0	0	0	0	0	0	0	0	0	0	0	0	0	0	0	0	0	0	0	0	0	0	0	0	0	0	0	0	0	0	0	0	0	0	0	0	0	0	0	0	0	0	0	0
MELO3C000530.jh1	0	0	0	0	0	0	0	0	0	0	0	0	0	0	0	0	0	0	0	0	0	0	0	0	0	0	0	0	0	0	0	0	0	0	0	0	0	0	0	0	0	0	0	0	0
MELO3C000533.jh1	0	0	0	0.02	0	0	0.02	0	0.2	0.05	0.05	0.16	0.06	0	0	0.41	713.06	2083.47	0.76	4.01	0	0.3	0.14	0	0	0	0	0	0.08	0	0	0	0	0	0	0	0	0	0	0	0	0	0	0	0.09
MELO3C000538.jh1	178.15	41.61	21.11	46.94	8.46	9.13	45.26	39.44	24.88	19.57	24.6	24.33	9.16	5.93	7.94	30.27	32.28	81.59	16.25	28.05	29.01	39.51	42.3	78.54	69.06	77.08	177.61	182.02	154	133.07	236.71	39.55	51.4	27.29	40.4	94.31	62.77	108.73	49.4	107.85	94.98	295.36	50.16	101.11	53.51
MELO3C000545.jh1	0	0	0	0	0	0	0	0	0	0	0	0	0	0	0	0	0	0	0	0	0	0	0	0	0	0	0	0	0	0	0	0	0	0	0	0	0	0	0	0	0	0	0	0	0
MELO3C000551.jh1	0	0	0	0	0	0	0	0	0	0	0	0	0	0	0	0	0	0.61	0	0.04	0	0	0	0	0	0	0	0	0	0	0	0	0	0	0	0	0	0	0	0	0	0	0	0	0
MELO3C000553.jh1	0	0	0	0	0	0	0	0	0	0	0	0	0	0	0	0	0	0	0	0	0	0	0	0	0	0	0	0	0	0	0	0	0	0	0	0	0	0	0	0	0	0	0	0	0
MELO3C000569.jh1	0.2	0.02	0.02	0.01	0.02	0.45	0.14	0.01	0.52	0	0.19	0	0.02	0.01	0.01	0.03	0	0.02	0	0.22	0.04	0.56	0.1	0.03	0	0	0.03	0	0	0	0.06	0.41	0.02	0	0.01	0.03	0.03	0.51	0.02	0.14	0.03	0.21	0.04	0	0.01
MELO3C000585.jh1	0.26	0.1	0.4	0.81	0.95	0.28	0.04	0.16	0.63	0.76	0.7	2.99	2.91	4.97	3.66	1.08	0.15	0.04	0.42	0.63	0.62	0.53	0.49	0.17	0.25	1.33	0.56	2.2	5.76	1.57	0.09	3.36	0.29	0.26	0.3	0.92	3.61	0.61	7.23	3.48	4.64	0.1	0.26	0.11	0.07
MELO3C000592.jh1	336.25	717.01	312.36	715.81	179.14	83.89	187.34	176.82	313.78	399.93	264.94	333.28	83.51	74.81	94.8	175.5	297.16	60.39	223.36	131.7	211.83	166.4	266.72	26.62	24.75	37.56	81.48	45.18	53.05	31.53	151.57	371.13	199.97	335.84	25.49	31.11	14.49	40.44	13.78	17.86	39.23	191.05	214.71	259.87	201.02
MELO3C000601.jh1	0.47	0.02	2.55	0.67	0.11	0.05	0.01	0.13	0.09	0.09	0.37	0.44	0.11	0.11	0.05	0.03	0.06	0.01	0.04	0.06	0.09	0.17	0.17	0.04	0.1	0.29	0	0.05	0.41	0.21	0.07	0.18	0.04	0.07	0.08	0.37	0.41	0.21	0.62	0.13	1.19	0.04	0.05	0.05	0.02
MELO3C000609.jh1	127.54	9.49	50.64	27.14	15.23	22.74	138.43	64.26	15.57	34.63	122.87	76.42	0.66	1.38	1.07	12.4	12.47	35.69	4.35	23.61	79.09	68.07	93.56	32.61	84.93	139.68	71.9	115.12	143.11	119.62	13.93	6.8	10.15	14.68	23.96	27.2	41.61	29.54	44.72	29.94	78.04	18.14	11.72	11.11	46.41
MELO3C000611.jh1	16.38	4.66	0.6	0.8	4.04	14.12	3.3	9.14	44.33	11.94	10.16	22.94	34.73	27.89	33.28	22.56	12.91	2.58	4.48	20.67	8.46	7.79	6.99	14.04	23.46	8.96	20.78	11.06	11.95	4.06	17.79	5.33	7.17	5.16	13.28	16	20.18	24.37	5.9	7.14	7.19	15.38	7.31	9.23	2.56
MELO3C000620.jh1	0	0	0	0	0	0	0	0	0.08	0	0	0.17	0	0.29	0	0.4	642.43	1371.09	1.3	4.31	0	0	0	0	0	0	0	0	0	0	0	0	0	0	0	0	0	0	0	0	0	0	0	0	0.03
MELO3C000623.jh1	0.06	0	0.16	0	0	0	0	0	0	0	0	0	0	0	0	0	0	0	0	0	0	0	0	0	0	0	0	0	1	0	0	0	0	0	0	0	0	0	0	0	0.64	0	0	0	0.06
MELO3C000631.jh1	0	0	0	0	0	0	0	0	0	0	0	0	0	0	0	0	0	0	0	0.01	0.02	0.07	0.03	0.05	0.11	0.1	0	0	0	0	0	0	0	0	0.03	0.05	0	0	0	0	0	0	0	0	0
MELO3C000643.jh1	0	0	0	0	0	0	0	0	0	0	0	0	0	0	0	0	0	0	0	0	0	0	0	0	0	0	0	0	0	0	0	0	0	0	0	0	0	0	0	0	0	0	0	0	0
MELO3C000644.jh1	0	0	0	0.07	0	0.03	0	0.17	0.57	0.21	0.02	0.22	0.01	0.78	0.15	0.06	0	0	0	0	0.13	0.03	0.04	0.11	0	0	0	0	0	0	0	0	0	0	0.03	0.23	0	0	0	0	0	0	0	0	0
MELO3C000655.jh1	1.32	0.08	2.28	2.92	13.71	28.02	2.29	8.04	19.66	21.52	14.54	14.44	16.9	15.02	12.99	27.35	1.22	0.85	10.93	30.45	20.05	4.9	5.83	13.6	0.85	0.56	2.79	2.18	0.91	0	0.07	0	0.2	2.06	8.62	0.75	0	0.8	0	0.2	0.14	0.65	0.13	0.38	0.36
MELO3C000665.jh1	0	0	0	0	0	0	0	0	0	0	0	0	0	0	0	0	0	0	0	0	0	0	0	0	0	0	0	0	0	0	0	0	0	0	0	0	0	0	0	0	0	0	0	0	0
MELO3C000680.jh1	0	0	0	0	0	0	0	0	0	0	0	0	0	0	0	0	0	0	0	0	0	0	0	0	0	0	0	0	0	0	0	0	0	0	0	0	0	0	0	0	0	0	0	0	0
MELO3C000685.jh1	0	0	0	0	0	0	0	0	0	0	0	0	0	0	0	0	0	0	0	0	0	0.43	0	0	0	0	0	0	0.31	0	37.96	11.08	19.77	0.94	0	0	0	0	0	0	0	10.14	6.52	1.66	0.76
MELO3C000712.jh1	0	0	0	0	0	0	0	0	0	0	0	0	0	0	0	0	0	0	0	0	0	0	0	0	0	0	0	0	0	0	0	0	0	0	0	0	0	0	0	0	0	0	0	0	0
MELO3C000713.jh1	0.4	0.46	0.31	0.1	0	0.06	0	0.44	0.11	0	0.06	0	0.07	0.09	0	0.05	0	0	0	0	0	0	0	0	0.18	0.13	0	0.1	1.33	0.13	0	0	0	0	0	0	0.91	0.56	1.51	0.1	2.33	0	0.12	0	0
MELO3C000718.jh1	0.12	0	0.43	0.08	0	0	0.34	0.06	0	0	0	0	0	0	0	0	0	0	0	0	0	0	0	0	0	0	0	0	0	0	0	0	0	0	0	0	0	0	0	0	0	0	0	0	0
MELO3C000722.jh1	0	0	0	0	0	0	0	0	0	0	0	0	0	0	0	0	0	0	0	0	0	0	0	0	0	0	0	0	0	0.14	0	0	0	0	0	0	0	0	0	0	0	0	0	0	0
MELO3C000742.jh1	0	0	0	0	0	0	0	0	0	0	0	0	0	0	0	0	4.59	729.28	0.17	0	0	0	0	0	0	0	0	0	0	0	0	0	0	0	0	0	0	0	0	0	0	0	0	0	0
MELO3C000744.jh1	0	0	0.28	0	0	0	0.41	2.09	1.15	0	0.39	0	0	0	0	0.07	0	0.06	0	0	0.18	0	0	0	0	0	0	0	0	0	0	0	0	0	0.16	0	0	0.12	0	0	0	0	0	0	0
MELO3C000759.jh1	0.14	0.13	0.16	0.04	0	0	0	0.03	0.14	0.01	0.03	0.31	0.37	0.12	0.06	0.16	0	0.01	0.06	0.1	0.14	0.02	0.27	0.15	0.14	0.2	0.13	0.11	0.23	0.13	0.24	0	0.01	0.01	0.13	0.06	0.13	0.29	0.1	0.1	0.25	0.06	0	0	0.1
MELO3C000760.jh1	7.01	3.71	14.35	10.31	23.73	12.73	85.69	10.34	12.9	16.57	13.48	21.68	15.21	14.96	16.36	11.57	0.35	2.24	17.02	8.72	22.24	20.96	25.59	13.57	10.67	4.26	10.33	5.54	3.22	3.19	4.05	1.67	1.87	2.92	11.79	14.5	6.68	7.49	5.94	5.88	1.64	3.61	4.42	2.97	3.35
MELO3C000762.jh1	10.23	3.32	5.74	2.16	2.89	3.53	5.19	6.29	6.67	10.87	4.46	6.26	3.59	3.47	3.74	5.28	3.6	2.16	9.12	5.59	7.62	6.78	10.14	6.34	5.14	3.52	5.66	3.87	5.34	5.25	4.5	4.76	3.33	3.44	6.37	5.97	1.9	3.77	1.5	2.18	5.2	5.08	5.56	2.54	1.72
MELO3C000770.jh1	0	0	0	0	0	0	0.22	0	0	0	0.07	0	0	0	0	0	0	0	0	0	0	0	0	0	0	0	0	0	0	0	0	0	0	0	0	0	0	0	0	0	0	0	0	0	0
MELO3C000781.jh1	0	0	0	0	0	0	0	0	0	0	0.06	0	0	0	0	0	0.21	0	0	1.73	10.04	13.65	18.33	1.16	0.68	0.67	0	0	0	0	0	0	0	0	2.21	0.62	0.11	0.11	0	0	0	0	0	0	0
MELO3C000792.jh1	8.42	0.37	0.16	1.73	0.88	7.9	0	0	0	0	0.24	0	0.4	0.82	0.77	0	0.45	0.95	0	0.4	0.15	1.11	0.33	0	0	0	0	0	0	0	0	0	0	0	1.01	1.4	0	0.36	0.4	0.84	1.75	0.13	0	0	0
MELO3C000794.jh1	1.22	0	0	0	0	0	0	0	0	0	0.01	0	0	0	0	0	0	0	0	0	0	0	0.63	0	0	0	0	0	0	0	0	0	0	0	0	0	0	0.22	0	0	0	0	0	0	0
MELO3C000795.jh1	0.04	0	0.02	0.01	0	0.01	0.16	0.02	0.03	0	0	0	0	0	0	0	0.23	0.08	0	0	0.03	0	0	0.03	0	0	0.14	0	0.02	0	0.16	0.04	0.09	0.03	0.02	0.04	0	0.07	0	0	0.03	0.12	0.03	0.05	0
MELO3C000805.jh1	0	0	0	0	0	0	0	0	0	0	0	0	0	0	0	0	0	0	0	0	0	0	0	0	0	0	0	0	0	0	0	0	0	0	0	0	0	0	0	0	0	0	0	0	0
MELO3C000816.jh1	0	0	0	0	0	0	0.12	0	0	0	0	0	0.27	0.14	0	0.25	876.64	1665.31	2.69	6.71	0	0.73	0.22	0	0	0	0	0	0	0	0	0	0	0.02	0	0	0	0	0	0	0	0	0	0	0
MELO3C000827.jh1	1.37	0	1.83	1.87	1.81	0.47	0.07	0.22	1.59	1.16	0.52	2.62	3.96	5.63	5.04	0.88	0.17	0.02	0.11	0.27	1.33	1.09	0.28	0.77	0.43	1.71	0	4.41	9.03	2.83	0.01	0.72	0.41	0.68	0.83	2.27	7.18	0.95	10.39	8.12	9.23	0.22	0.35	0.57	0.45
MELO3C000841.jh1	10.57	17.46	14.28	14.29	10.85	17.3	15.32	31.25	21.47	36.5	13.7	14.77	11.63	11.28	11.54	23.64	15.21	17.31	17.95	23.42	15.45	18.73	20.27	26	21.46	27.48	20.35	24.17	29.39	24.99	16.24	14.66	16.65	23.61	25.87	19.6	14.99	18.04	22.58	16.84	30.13	13.22	10.91	8.32	10.32
MELO3C000879.jh1	0.31	0	1.34	1.27	1.35	0.36	0	0	0.69	0.25	0.6	1.24	2.93	3.86	2.92	0.69	0	0	0.26	0.57	0.3	0.42	0.52	0.16	0.07	0	0	1.41	2.28	2.76	0.1	0.72	0.33	0.3	0	0.14	1.16	0.9	4.16	3.22	3.53	0.18	0.28	0.37	1.62
MELO3C000885.jh1	0	0	2.82	7.05	2.3	0	9.4	7.79	0	0	0	3.94	0	0	0	0	0	10.2	0.53	0	0	0	0	0	0	1.8	2.73	0	0	0	0	0	0	0	0	0	0	0.73	0	0.33	0.24	0	0	0.09	0
MELO3C000887.jh1	9.74	0	9.05	7.06	0.06	0.05	0.71	0.28	0	0	0.23	0	0.09	0.41	3.07	0.05	0	0.05	0	0.43	0.62	0.7	2.29	0.81	0.12	0.28	0.25	0	0	0	0	0	0.16	0.04	0.47	0.36	0	1.1	0.22	0.77	0.94	3.58	27.95	0.99	2.89
MELO3C000897.jh1	0.93	0.82	3.34	1.86	2.98	4.53	7.76	9.14	15.72	5.53	2.15	2.08	1.95	2.12	3.26	11.9	0	1.47	2.11	10.49	2.02	3.29	5.06	1.84	2.12	7.1	3.58	8.82	4.74	5.86	1.87	2.49	5.11	1.73	1.81	5.02	3.88	4.55	6.39	18.51	6.29	0.42	0.32	0.15	0.65
MELO3C000900.jh1	0	0	0	0	0	0	0	0	0	0	0	0	0.02	0	0	0	0	0	0	0.01	0	0	0	0	0	0	0	0	0	0	0	0	0	0	0	0	0	0	0.02	0	0	0	0	0	0
MELO3C000915.jh1	0	0	0	0	0	0	0	0	0	0	0	0	0	0	0	0	0	0	0	0	0	0	0	0	0	0	0	0	0	0	0	0	0	0	0	0	0	0	0	0	0	0	0	0	0
MELO3C000919.jh1	0	0	0	0	0	0	0	0	0	0	0	0	0	0	0	0	0	0.02	0	0	0	0	0	0	0	0	0	0	0	0	0	0	0	0	0	0	0	0	0	0	0	0	0	0	0
MELO3C000923.jh1	0	0	0.04	0.06	0	0	0.26	0	0.06	0	0.02	0	0	0	0	0	0	0.02	0	0	0.04	0	0	0	0.17	0	0.23	0	0.05	0	0.14	0.03	0.26	0.07	0	0.2	0	0.09	0	0	0.08	0.07	0.05	0.1	0
MELO3C000966.jh1	5.58	7.52	3.88	6.13	4.1	10.26	10.93	5.77	5.48	6.77	4.29	5.69	1.57	2.8	4.3	8.24	0.43	1.11	4.56	5.8	6.9	8.03	8.4	8.73	4.84	13.63	5.2	9.85	8.43	9.59	5.07	6.06	3.35	3.84	6.21	4.07	5.89	3.22	10.49	13.7	20.82	5.66	6.67	3.38	4.89
MELO3C000973.jh1	0	0	0	0	0	0	0	0	0	0	0	0	0	0	0	0	0	0	0	0	0	0	0	0	0	0	0	0	0	0	0	0	0	0	0	0	0	0	0	0	0	0	0	0	0
MELO3C000986.jh1	0	0	0	0	0	0	0	0	0	0	0	0	0	0	0	0	0	0	0	0	0	0	0	0	0	0	0	0	0	0	0	0	0	0	0	0	0	0	0	0	0	0	0	0	0
MELO3C000993.jh1	0	0	0	0	0	0	0	0	0	0	0	0	0	0	0	0	0	0	0	0	0	0	0	0	0	0	0	0	0	0	0	0	0	0	0	0	0	0	0	0	0	0	0	0	0
MELO3C000995.jh1	0.91	0.1	4.53	1.72	1.76	0.51	0	0	0.98	1.44	1.1	3.01	5.03	6.45	7.23	0.89	0	0.01	0.27	0.5	0.92	0.77	1.32	0	0.56	1.51	0.09	0.74	3.28	1.05	0	1.48	0.66	0.55	0.14	1.69	3.73	0.48	3.43	2.96	6.31	0.31	0.45	0.34	0.38
MELO3C001002.jh1	0	0	0	0	0	0	0	0	0	0	0	0	0	0	0	0	0	0	0	0	0	0	0	0	0	0	0	0	0	0	0.05	0	0.09	0.09	0	0	0	0	0	0	0	0	0	0	0.18
MELO3C001058.jh1	0.87	0	42.47	10.01	2.37	183.19	21.55	12.44	10.27	0.72	0.16	0	0	0	0	2.51	0	0	0	0.1	0.08	0.13	0	0	0	0	0	0	0	0	0	0	0	0	0	0	0	0.07	0	0	0	0	0	0	0
MELO3C001068.jh1	2.7	36.94	2.95	4.57	14.25	16.19	1.1	6.01	6.16	0.71	3.92	4.12	7.9	6.33	13.05	12.88	25.73	22.49	33.78	42.69	3.95	5.03	2.64	6.02	6.61	6.07	6.79	5.11	6.49	0.83	1.41	1	1.07	1.77	5.61	4.91	15.88	15.77	17.8	7.06	16.55	3.88	2.42	1.78	3.72
MELO3C001078.jh1	37.13	27.03	14.43	15.32	21.36	12.63	41.12	30.64	12.76	10.5	5.36	8.77	18.5	20.11	16.48	10.72	5.07	8.32	10.5	23.79	7.9	8.05	4.08	11.13	9.23	21.86	16.27	25.71	35.8	80.95	67.71	43.44	65.32	52.55	2.9	20.17	15.96	13.11	23.86	26.85	44.39	117.67	54.89	55.7	241.41
MELO3C001093.jh1	0	0	0.03	0	0	0.01	0	0	0.01	0.01	0	0.02	0.01	0	0	0	0	0	0	0.01	0.01	0	0	0.09	0	0	0	0	0	0	0.01	0	0	0.02	0	0.02	0	0.02	0	0	0	0	0	0	0
MELO3C001101.jh1	0	0	0	0	0	0	0	0	0	0	0	0	0	0	0	0	0	0	0	0	0	0	0	0	0	0	0	0	0	0	0	0	0	0	0	0	0	0	0	0	0	0	0	0	0
MELO3C001121.jh1	12.88	6.33	4.56	7.58	6.48	5.9	8.99	2.48	1.77	2.67	7.86	6.05	1.26	2.25	4.58	3.72	3.68	4.48	2.71	4.36	5.26	14.84	9.37	3.94	3.28	0	5.73	2.39	2.25	0	9.2	4.5	3.42	2.72	14.93	12.82	5.07	2.35	0.82	15.59	2.65	12.01	7.01	4.78	1.07
MELO3C001156.jh1	3.56	4.57	1.82	1.18	2.56	2.28	6.09	3.86	3.11	3.24	2.16	4.8	3.75	4.17	5.54	3.11	0.83	0.57	1.78	2.47	5.77	3.17	4.26	2.03	3.61	1.1	2.6	2.01	2.52	2.57	3.62	5.83	5.28	5.05	4.13	2.61	2.05	3.5	4.12	2.35	1.8	4.75	6.18	4.17	3.05
MELO3C001165.jh1	148.27	28.84	41.42	54.58	9.66	31.08	35.69	69	37.37	31.58	18.65	22.96	16.9	20.43	23.9	29.73	7.74	9.54	16.51	145.95	27.48	23.61	18.52	31.63	31.31	16.62	18.54	20.81	11.76	20.53	16.17	10.97	12.8	11.24	34.66	30.22	73.27	61.13	24.62	46.01	32.35	17.23	21.69	15.25	13.87
MELO3C001175.jh1	669.91	20.18	153.74	421.54	12.43	25.65	54.88	15.22	15.8	29.42	11.47	9.74	7.35	16.48	39.76	9.76	26.67	3.97	96.79	45.89	15.96	31.59	61.3	21.85	2.04	3.27	3.02	3.95	6.08	11.09	1.88	2.53	0.93	2.51	46.39	46.24	20.42	17.43	15.78	53.01	23.53	11.92	29.98	4.03	15.09
MELO3C001187.jh1	2.86	0.51	5.58	11.5	3.2	1.03	0.23	0.99	1.34	4.66	2.61	10.18	7.55	7	6.78	1.93	0.39	0.11	1.35	1.16	1.55	2.64	2.08	0.5	0.59	2.28	1.19	3.93	15.2	3.32	0.47	1.22	1.17	1.02	0.83	2.73	6.87	1.58	12.28	2.97	23.39	0.19	0.79	0.76	2.08
MELO3C001202.jh1	3.6	15.79	2.32	1.99	0.18	1.73	0.52	0.63	1.4	2.65	1.72	0.83	0.77	0.2	0.65	2.51	7.06	7.08	4.1	2.47	0.82	21.35	5.74	6.71	0.77	1.66	0.29	1.65	0.48	0.61	0.26	0	0.77	1.68	26.82	4.3	3.43	0.84	2.84	1.32	0.88	0	1	0.16	0.84
MELO3C001206.jh1	0	0	0	0.22	1.41	0.25	1.02	0.46	0.93	0	0.22	0	4.73	3.86	3.42	0.59	2.45	0.18	0.14	0	0	0	0	0.12	0.48	0	0.61	0	0.19	0	0	0	0	0	0.12	0.11	0	0	0	0	0	0	0	0	0
MELO3C001235.jh1	0	0	0	0.75	0	0.21	0	0	0	0	0.54	0	0.16	0	0	0.32	0	0.19	0	0	0	0	0	0	0	0	0	0	0	0	0	0	0	0	0	0	0	1.77	0	0	0	0.75	0.39	0.6	0.44
MELO3C001238.jh1	9.74	9.73	6.25	5.92	7.62	11.35	15.98	5.18	5.13	4.64	1.9	2.35	6.02	4.19	6.22	27.09	26.3	5.54	17.74	18.33	5.98	8.19	5.12	9.56	3.58	6.39	1.55	3.57	0.64	0.21	0	0	0.06	0.15	3.26	3.3	1.34	1.77	1.63	0.91	0	0.06	1.19	0.1	0.58
MELO3C001244.jh1	0	0	0	0	0	0	0	0	0	0	0	0	0	0	0	0	0	0	0	0	0	0	0	0	0	0	0	0	0	0	0	0	0	0	0	0	0	0	0	0	0	0	0	0	0
MELO3C001246.jh1	0	0	0	0	0	0	0	0	0	0	0	0	0	0	0	0	0	0	0	0	0	0	0	0	0	0	0	0	0	0	0	0	0	0	0	0	0	0	0	0	0	0	0	0	0
MELO3C001272.jh1	0	0	0	0	0	0	0	0	0	0	0	0	0	0	0	0	0	0	0	0	0	0	0	0	0	0	0	0	0	0	0	0	0	0.07	0	0	0	0	0	0	0	0	0	0	0
MELO3C001286.jh1	0.02	0	0.35	0.51	0.46	0.39	0.06	0	0	0	0.01	0	0.12	0.08	0.13	0	0.13	0.03	0.05	0.18	0.3	0.37	0.16	0	0	0.2	0	0	0	0	0.03	0.02	0.01	0	0.04	0.03	0	0.01	0	0	0.04	0.38	0.05	0.02	0
MELO3C001305.jh1	0	0	0	0	0	0	0	0	0	0	0	0	0	0	0	0	0	0	0	0	0	0	0	0	0	0	0	0	0	0	0	0	0	0	0	0	0	0	0	0	0	0	0	0	0
MELO3C001307.jh1	0	0.02	0	0	0	0.01	0.01	0	0	0	0	0	0	0	0	0	0	0	0	0	0	0	0	0	0.01	0	0	0	0	0	0	0	0	0.01	0	0	0	0	0	0	0	0.01	0.01	0	0
MELO3C001309.jh1	0.96	0	1.11	0.68	0.57	0.22	0	0	0.21	0.53	0.55	2.01	0.91	0.72	0.68	0.28	0.1	0.02	0.61	0.79	0.38	0.22	1.05	0.15	0	0.67	0.58	1.2	3.52	1.12	0.47	1.24	0.51	0.5	0.28	0.93	1.23	0.61	4.2	1.54	5.76	0.34	0.44	0.3	0.12
MELO3C001332.jh1	0	0	0	0	0	0	0	0	0	0	0	0	0	0	0	0	0	0.07	0	0	0	0.48	0	0	0	0	0	0	0	0	0	0	0	0.01	0	0	0	0	0	0	0	0	0	0	0
MELO3C001336.jh1	0	0	0	0	0	0	0	0	0	0	0	0	0	0	0	0	0	0	0	0	0	0	0	0	0	0	0	0	0	0	0	0	0	0	0	0	0	0	0	0	0	0	0	0	0
MELO3C001348.jh1	0	0	0	0	0	0	0	0	0.01	0	0	0	0	0	0	0	27.82	114.41	0.2	0.05	0	0.13	0	0	0	0	0	0	0	0	0	0	0.01	0.01	0	0	0	0	0	0	0	0	0	0	0
MELO3C001352.jh1	0.56	0.13	4.3	1.74	0.65	0.16	0.06	0.14	0.36	0.61	0.81	1.24	1.58	1.18	1.08	0.06	0.1	0	0.11	0.27	0.28	0.2	0.41	0.14	0.09	0.59	0.27	0.78	2.03	0.67	0.32	0.17	0.17	0.19	0.21	0.68	1.95	0.2	3.77	5.27	3.73	0.06	0.27	0.23	0.4
MELO3C001365.jh1	0	0	0.1	0	10.73	7.89	4.57	0	0.78	0.39	0.13	0	0.76	0.25	0	0	0	0.03	0	0	0.11	0	0	1.14	0.46	0	0	0.49	0	0	0	0	0	0	0	0.43	0	0	0	0	0	0	0	0	0
MELO3C001377.jh1	0	0	0	0	0	0	0	0	0	0	0	0	0	0	0	0	26.99	869.69	0.28	0.22	0	0	0	0	0	0	0	0	0	0	0	0	0	0	0	0	0	0	0	0	0	0	0	0	0
MELO3C001380.jh1	34.07	56.85	50.38	40.81	17.72	26.54	36.38	28.57	37.95	32.29	31.22	36.59	25.15	29.37	42.06	38.1	9.83	12.21	27.59	45.09	30.31	32.97	39.38	47.87	48.77	34.98	49.6	46.01	33.67	21.43	52.88	36.16	31.82	38.09	44.83	46.88	42.96	62.96	56.25	38.05	35.23	44.85	46.39	36.25	51.14
MELO3C001390.jh1	4.27	4.02	0.28	0.62	5.34	14.65	2.27	1.42	0.69	0.91	0.74	2.38	0.69	1.42	0.87	1.45	0	0.1	4.48	0.7	0.88	1.8	0.21	0.71	0.94	1.3	0.36	0.3	0.96	0	1.5	0.91	1.78	0.59	1.16	0.11	2.19	0.62	0.25	0.45	1.02	1.79	1.59	1.22	0.01
MELO3C001415.jh1	2.32	1.18	5.23	4.12	2.11	0.5	0.04	1.55	1.37	2.19	0.92	6.3	5.36	6.65	5.05	1.73	0.33	0.15	1.15	1.19	1.89	2.49	2.32	0.56	0.74	8.96	1.67	10.95	17.65	12.04	0.28	0.29	0.11	0.21	1.17	2.94	14.62	1.91	58.03	38.68	26.58	0.23	0.13	0.21	0.42
MELO3C001430.jh1	0.31	0	3.41	0.08	0	0	1.73	0	0	0	0	0	0	0	0	0	0	0.07	0	0.19	0	0	0	0	0	0	0	0	0	0	0	0	0	0	0	0	0	0	0	0	0	0	0	0	0
MELO3C001466.jh1	8.32	2.21	6.4	6.76	6.76	8.45	8.6	7.75	15.27	9.5	7.85	10.45	5.74	6.57	7.29	7.24	1.28	2.27	3.58	6.12	7.79	6.96	8.7	7.1	15.12	4.67	9.01	6.96	6.78	2.34	4.92	2.98	3.2	3.07	6.83	11.56	10.79	11.46	9.93	3.53	6.4	5.09	4.82	3.52	3.47
MELO3C001494.jh1	10.87	30.54	11.71	11.91	8.63	9.35	12.73	9.34	11.34	9.09	10.84	9.35	8.8	8.94	8.58	9.14	7.96	9.07	14.69	16.06	11.88	10.58	8.29	9.55	15.37	8	14.21	12.32	10.61	6.11	17.19	17.79	15.57	12.21	11.23	10.84	15.74	17.68	13.25	13.31	17.05	23.83	27.78	23.25	19.73
MELO3C001500.jh1	0	0	0	0	0	0	0	0	0	0	0	0	0	0	0	0	0	0	0	0	0	0	0	0	0	0	0	0	0	0	0	0	0	0	0	0	0	0	0	0	0	0	0	0	0
MELO3C001501.jh1	0	0	0	0	0	0	0	0	0	0	0	0	0	0	0	0	0	0	0	0	0	0	0	0	0	0	0	0	0	0	0	0	0	0	0	0	0	0	0	0	0	0	0	0	0
MELO3C001502.jh1	13.03	7.4	18.6	13.97	6.62	11.78	14.29	20.42	20.82	24.68	13.49	11.46	6.02	9.96	9.26	18.39	6.01	7.02	14.62	13.88	21.01	18.12	26.76	23.9	21.22	34.25	22.53	26.7	21.07	25.45	15.83	14.65	11.76	14.84	15.01	16.13	26.3	16.19	21.05	34.77	26.66	12.28	15.89	10.59	12.73
MELO3C001510.jh1	0	0	0.04	0	0	0.47	1.03	0.56	0.97	0	0.12	0.63	0	0	0	2.83	0	0.04	0	0	0.17	0	0	0	0	0	0.36	0	0.71	0	0	0.19	0	0	0	0	0	0.58	0	0	0.29	0	0.26	0.06	0
MELO3C001514.jh1	0.85	0.29	1.12	1.48	0.85	0	0.03	0	0	1.1	1.45	2.25	1.84	1.06	0.85	0.58	0	0.06	0.25	0.29	0.53	0.35	0.85	0	0.29	0.73	0.28	0.64	4.48	0.96	1.12	1.67	0.55	0.58	0.14	1.71	1.27	0	4.24	2.44	4.62	0.09	0.5	0.54	0.21
MELO3C001516.jh1	0.01	0.04	0	0	0.01	0.02	0.01	0.01	0.01	0.01	0	0.02	0.02	0.01	0.01	0.01	0.02	0	0.02	0.01	0.01	0.02	0.02	0.01	0.01	0.03	0.01	0.01	0.01	0.04	0.01	0.01	0	0	0.01	0.01	0	0	0.02	0	0.01	0.02	0.01	0	0
MELO3C001521.jh1	1.66	0	0.24	1.2	0	1.31	0.79	4.14	5.29	2.65	2.16	1.16	0	0.19	0.62	3.29	0.25	0	0	4.1	14.04	7.2	4.74	7.36	5.87	3.23	12.49	12.24	8.79	7.37	0	6.4	0.04	0.33	2.17	2.98	0	1.04	1.65	1.23	2.79	0.25	1.76	0.25	0.56
MELO3C001574.jh1	0	0	0	0	0	0	0	0	0	0	0	0	0	0	0	0	0	0	0	0	0	0	0	0	0	0	0	0	0	0	0	0	0	0	0	0	0	0	0	0	0	0	0	0	0
MELO3C001601.jh1	0	0.16	0.25	0.09	0.11	3.78	2.66	98.6	48.63	0	0.23	0	0.19	0.17	0.33	0	0	0	0	3.5	2.99	0.88	0	0	0	0	1.51	1.19	0.87	0	0.04	0	0	0	0	0	0	0.16	0.46	0.88	1.05	0	0	0	0
MELO3C001609.jh1	0	0	0.27	0.08	0	0.37	0.48	0	0	0	0.17	0	0	0	0	0.53	0.25	1.05	0	0.23	0.8	0	0	0	1.4	0.71	2.03	0.47	1.26	0	0.62	7.9	3.87	1.46	0.41	0.9	1.85	1.37	0.78	0	1.38	0.07	0.98	3.86	0.81
MELO3C001612.jh1	0	0	0	0	0	0	0	0	0	0	0	0	0	0	0	0	0	0	0	0	0	0	0	0	0	0	0	0	0	0	0	0	0	0	0	0	0	0	0	0	0	0	0	0	0
MELO3C001614.jh1	5.17	1714.98	0.24	138.42	0.74	0.99	0.07	0	0.28	0	0.24	0	0	0	0	0.08	2.43	0	0	0.78	0.16	0	0	1.88	0	0.51	0.92	5.61	79.93	57.06	5.46	2.85	4.17	12.9	1.1	0.2	0.28	0.64	0.84	4.81	10.9	10.72	2.74	1.03	19.62
MELO3C001621.jh1	0.21	0.11	0.09	0.26	0	0.19	0.31	0	0.2	0	0	0	0	0	0	0.11	0	0.07	0	0	0	0	0	0	0.44	0.99	17.82	40.53	45.07	57.43	28.82	17.1	33.41	27.72	0	0.92	2.95	11.57	15.83	39.32	64.53	23.39	16.96	36.31	51.75
MELO3C001633.jh1	0	0	0	0	0	0	0	0	0	0.02	0	0	0	0.34	0	0.03	0.1	0.02	0.03	0.08	0	0	0	0	0	0	0	0	0	0	0	0	0	0.02	0.07	0	0	0	0	0	0	0	0	0	0
MELO3C001650.jh1	3.11	7.46	4.81	4.09	16.43	15.84	21.2	15.37	9.04	19.71	10.68	27.34	64.82	43.18	49.74	30.91	36.33	12.33	23.44	13.07	6.29	6.21	7.22	8.61	4.42	2.72	2.05	2.47	0.44	0.63	1.62	1.84	5.6	7.32	17.44	8.55	5.64	4.52	4.3	3.02	2.24	3.96	4.79	3.02	4.2
MELO3C001698.jh1	0.58	2.65	1.35	1.16	7.32	6.91	10.44	2.56	2.32	3.49	2.13	4.19	14.34	11.39	10.31	5.59	12.1	6.78	7.55	3.74	0.24	1.39	2.16	1.54	1.34	0	0	0.43	0	0	0.67	0.49	0.68	1.58	5.12	1.87	0	1.83	0.33	0	0.59	1.12	1	0.48	0.67
MELO3C001758.jh1	0	0	0	0.16	0	0	0	0	0	0	0	0	0.85	2.72	3.31	0	0	0	0	0	0	0	0	0	0	0	0	0	0	0	0.27	0	0	0.06	0	0	0.96	0	0	0	0	0.08	0.45	0.11	0
MELO3C001795.jh1	0	0	0	0	0	0	0	0	0	0	0	0	0	0	0	0	0	0	0	0	0	0	0	0	0	0	0	0	0	0	0	0	0	0	0	0	1.48	0.46	0	0	0	0	0	0	0
MELO3C001915.jh1	0	0	0	0	0	0	0	0	0.19	0	0	0	0.25	0.13	0	0.1	525.29	1223.33	0.67	3.78	0.24	0.25	0	0	0	0	0	0	0	0	0	0	0	0	0	0	0	0	0.11	0	0	0	0	0	0
MELO3C001916.jh1	17.72	2.54	10.02	9.43	9.06	6.2	8.75	7.68	10.48	7.48	12.85	16.1	7.03	6.92	6.41	7.14	11.51	3.9	14.8	11.2	12.23	15.26	8.63	8.96	10.77	8.1	8.6	8.67	6.32	3.6	5.61	5.06	3.89	3.95	6.7	9.57	13.14	13.17	11.63	4.79	10.32	6.24	5.48	7.01	4.42
MELO3C001921.jh1	20.51	3.89	15.19	8.05	12.59	13.83	15.64	20.63	18.12	21.1	21.6	21.23	13.54	11.34	14.2	18.45	7.81	6.99	16.33	16.49	23	20.15	23.11	16.53	17.75	13.08	15.29	11.36	8.97	3.92	14.93	13.88	14.08	12.74	18.8	16.41	9.13	16.93	7.23	5.59	10.86	11.19	14.61	13.22	4.99
MELO3C001922.jh1	20.44	6.66	9.23	11.7	6.61	10.58	12.92	20.4	18.72	12.6	12.62	13.43	11.96	11.57	12.89	13.14	5.46	6.01	11.15	16.17	15.61	17.1	12.79	16.5	27.03	8.49	23.78	10.78	13.13	5.15	20.99	14.11	13.03	10.78	11.17	15.46	12.19	28.5	9.8	5.36	10.68	13.65	11.84	13.1	8.26
MELO3C001923.jh1	6.38	3.3	12.25	8.96	6.62	7.34	7.43	5.7	6.07	9.28	9.4	8.63	5.44	4.65	5.49	5.59	1.61	3.62	3.97	5.43	9.99	8.89	10.03	8.7	5.27	8.29	6.32	13.22	12.16	15.93	8.65	8.43	7.02	5.57	9.14	10.22	11.65	5.52	15.08	19.58	13.3	11.2	11.46	8.47	14.59
MELO3C001924.jh1	15.52	7.25	10.11	13.35	4.86	13.03	12.99	12.17	16.96	15.46	13.48	11.58	10.37	9.69	7.21	12.53	9.07	12.35	12.32	14.02	9.98	11.7	7.27	13.05	23.79	15.23	21.44	11.88	10.74	8.47	14.26	8.67	8.33	7.74	11.65	18.34	21.75	20.67	15.97	13.15	14.75	11.65	8.92	10.17	12.9
MELO3C001926.jh1	16.3	9.9	9.26	10.47	10.76	12.99	20.42	14.78	17.28	17.15	13.58	17.23	10.96	10.79	10.63	16.37	7.74	21.74	15.29	13.37	15.82	20.99	19.41	22.45	23.14	10.16	13.97	8.68	10.44	9.28	15.53	11.45	14.3	14.02	16.84	16.1	12.06	16.45	8.05	5.3	6.85	10.95	10.17	11.23	5.05
MELO3C001929.jh1	0.45	1.31	7.95	4.51	2.4	22.4	2.44	0	4.02	23.06	6.35	2.71	1.48	2.04	1.92	43.99	7.65	44.04	10.07	16.24	3.38	4.15	4.22	3.97	3.43	4.54	2.24	2.24	1.05	0.32	1.14	0.65	1.75	0.76	1.74	3.95	1.52	0.43	0.22	0.83	0.88	1.41	0.65	0.53	1.45
MELO3C001930.jh1	0.41	0.95	0	0.18	0	0.32	0	0	0	0	0	0	0.5	0.18	0.5	0.78	0	0.1	0	0	0	0	0	0.5	0	0	0	0	0	0	0	0	0.07	0.16	0	0.74	0.52	0	1.57	0	0.17	0.13	0	0.08	0.27
MELO3C001931.jh1	63.97	7.56	90.58	45.72	61.56	94.97	121.52	98.42	85.45	197.47	95.23	79.08	50.14	52	55.11	118.08	27.9	64.83	81.76	72.88	77.11	76.36	128.53	100.16	65.83	82.65	50.64	44.57	44.63	26.34	36.03	31.69	22.79	38.27	79.57	57.26	45.32	46.83	51.27	46.16	69.41	27.85	39.38	26.23	26.53
MELO3C001932.jh1	35.52	12.86	19.26	9.77	15.74	20.57	27.35	33.53	25.74	32.88	32.51	31.32	17.13	16.22	17.93	22.66	11.16	10.58	16.97	32.18	38.85	36.8	35.14	23.1	25.48	14.81	19.67	13.66	16.11	7.98	17.44	13.61	12.15	12.4	20.98	24.03	13.41	24.41	13.4	15.1	16.01	12.06	12.99	10.78	5.03
MELO3C001937.jh1	19.19	14.03	22.31	21.27	7.66	6.47	13.23	12.29	13.49	5.3	13.36	16.23	7.24	6.66	8.08	8.87	8.98	7.72	12.29	13.09	13.31	13.6	13.72	14.29	28.88	21.92	69.43	36.65	21.45	15.49	33.6	16.92	19.47	23.5	15.6	16.74	20.54	26.88	12.51	11.75	12.63	23.86	19.8	23.1	20.12
MELO3C001938.jh1	31.37	44.85	53.09	160.22	26.7	79.82	21.06	153.92	242.07	137.08	48.29	34.69	68.28	67.58	76.53	181.54	75.26	197.07	79.83	233.91	115.11	123.13	272.85	795.46	1809.58	1363.66	2237.53	1650.23	1228.4	638.11	547.76	91.09	108.31	188.74	485.8	369.79	567.5	689.35	394.84	284.52	332	379.72	145.25	134.94	336.68
MELO3C001939.jh1	6.62	4.74	21.17	25.1	56.4	4.75	3.57	2.37	10.85	11.04	26.59	86.64	11.71	16.29	14.06	6.11	1.7	2.49	10.08	4.85	18.75	13.29	12.99	10.08	11.67	7.49	9.82	8.23	4.23	1.16	7.55	6.6	3.98	5.17	8.29	15.2	11.65	12.05	10.28	5.04	0.77	7.53	2.3	9.59	10.46
MELO3C001940.jh1	0.4	0	1.82	0.52	0.34	0.28	0	0.15	0.15	0.33	8.29	2.39	0	0	0.08	0.1	0	0.35	0.26	1.14	2.04	1.46	1.03	0.11	0	0	0	0	0	0	0	0	0	0.1	0.25	0.22	0	0	0	0	0	0	0.04	0.02	0
MELO3C001941.jh1	17.01	4.71	3.68	3.23	1.57	4.08	8.22	21.18	11.16	4.95	6.24	4.17	6.2	5.64	8.39	23.19	0.92	1.32	7.43	14.25	13.75	13.37	9.73	13.13	17.78	14.58	14.81	12.93	8.34	4.72	9.04	7.83	6.59	7.54	26.15	36.44	24.17	29.06	17.02	12.73	25.41	10.77	13.64	9.76	3.78
MELO3C001942.jh1	37.37	5.58	39.25	57.81	44.57	40.66	22.01	29.22	40.24	46.55	38.69	50.21	86.7	89.11	94.6	58.27	22.59	20.83	65.52	32.16	38.64	43.04	50.82	51.21	35.6	27.33	31.11	22.45	33.07	15.92	44.68	34.98	22.21	35.16	57.43	55.06	30.58	33.16	22.54	18.8	28.04	41.25	49.9	36.34	40.52
MELO3C001943.jh1	1.36	0.3	6.42	17.27	2.04	9.34	6.28	16.28	37.52	17.81	3.83	5.04	1.05	2.39	1.89	5.18	1.53	6.47	13	11.68	8.54	10.09	7.43	14.34	4.42	4.88	5.98	3.24	7.23	8.02	2.33	0.36	0.23	1.4	6.54	2.46	0.87	0.49	3.97	0.95	2.8	1.45	0.22	0.11	1.23
MELO3C001944.jh1	0.18	0.68	1.58	2.91	0.61	17.58	11.93	8.35	2.22	5.54	1.9	0.83	2.1	3.13	3.56	10.78	13.65	1.23	2.39	21.97	15.14	12.11	16.92	58.22	121.75	271.6	222.97	260.78	141.44	216.58	68.34	20.48	4.9	20.06	6.6	9.26	8.2	14.7	6.95	29.57	42.74	18.08	7.04	3.22	21.38
MELO3C001945.jh1	0	0	0	0	0	0	0	0	0	0	0	0	0	0	0	0	0	0	0	0	0	0	0	0	0	0	0	0	0	0	0	0	0	0	0	0	0	0	0	0	0	0	0	0	0
MELO3C001946.jh1	0	0	0.09	0.08	0.16	0.22	0	0	0.34	0	1.37	0	0	0	0	0	0	0	0	0	0.32	0	0	0	0	0	0	0	0.32	0.5	0	0	0.03	0	0	0	0	0	0	0	0	0	0	0	0.06
MELO3C001947.jh1	37.8	55.56	51.66	33.86	25.76	42.88	39.19	30.51	29.85	37.79	34.68	27.46	20.25	22.28	23.71	41.44	10.44	16.8	25.99	30.19	31.3	32.99	34.01	46.62	57.17	74.8	81.57	70.26	57.54	65.77	45.61	32.36	25.04	27.48	31.85	46	42.42	54.35	51.12	51.75	49.73	47.3	30.61	26.77	28.87
MELO3C001948.jh1	33.87	4.32	41.81	27.95	29.96	26.32	24.95	12.32	38.34	40	39	34.64	25.68	28.97	29.89	46.14	23.08	67	75.71	36.23	58.37	45.01	60.1	44.58	43.52	34.38	43.29	44.86	68	26.1	14.51	9.66	4.88	5.02	27.34	24.42	29.97	23.01	35.67	17.17	46.4	11.25	13.42	11.12	5.4
MELO3C001949.jh1	12.3	14.58	27.84	21.34	9.01	10.58	10.89	5.57	9.61	7.29	38	37.95	5.65	6.96	5.98	4.3	4.15	6.19	6.13	21.19	45.17	43.88	26.07	13.42	11.03	7.15	22.08	21.09	25.63	28.21	35.56	24.31	22.34	20.98	9.31	8.95	7.45	10.62	8.61	8.02	13.4	24.28	14.22	15.8	9.6
MELO3C001950.jh1	5.74	6.67	11.84	21.13	25.85	14.12	11.13	11.98	22.65	11.86	12.81	24.66	21.42	20.56	17.24	12.34	2.14	6.22	10.3	16.42	15.52	15.6	10.43	18.01	18.25	6.48	24.43	13.38	13.14	9.77	14.3	11.09	5.91	5.39	11.88	16.6	15.26	14.25	16.47	10.75	10.25	12.59	11.71	11.06	9.78
MELO3C001951.jh1	0	1.37	0.56	0.29	0	0	3.74	0	0.23	0	0.18	0	0	0	0	0.14	0	0	0	0	0	0	0	0.22	0	0	0	0	0	0.28	0	0	0.04	0.06	0	0	0	0	0	0.79	0	0	0	0	0
MELO3C001952.jh1	225.87	222.59	261.02	172.54	103.5	111.22	184	109.93	110.45	129.49	172.34	182.36	83.75	90.23	89.39	92.67	36.2	39.01	98.88	105.61	168.01	146.34	173.98	127.57	121.02	135.63	125.09	130.28	147.37	172.09	84.76	81.56	68.11	76.23	127.41	171.98	145.59	123.81	214.69	313.01	150.88	107.81	103.31	83.62	134.43
MELO3C001953.jh1	34.38	60.53	24.19	23.99	11.1	12.97	16.51	15.8	17.82	16.84	29.67	16.64	15.87	13.24	10.86	17.28	15.94	13.85	17.91	24.23	27.13	24.8	20.37	20.15	19.17	31.72	23.06	24.31	28.46	34.2	14.26	16.57	18.77	20.37	18.49	22.04	19.71	23.53	19.63	29.97	24.7	18.22	20.3	18.77	31.08
MELO3C001954.jh1	8.94	0	3.33	1.97	0.49	9.86	16.97	14.08	2.24	4.83	2.2	3.12	17.76	15.96	26.59	18.15	8.26	2.49	6.85	19.19	8.34	13.98	26.64	32.55	43.89	54.14	29.57	34.45	18.94	9.48	1.21	1.26	2.08	4.24	22.55	56.78	26.58	24.5	32.57	23.94	19.7	0.9	9.27	0.78	1.49
MELO3C001955.jh1	0	0	0	0	0	0	0	0	0	0	0	0	0	0	0	0	0	0	0	0	0	0	0	0	0	0	0	0	0	0	0	0	0	0	0	0	0	0	0	0	0	0	0	0	0
MELO3C001956.jh1	0.67	0.42	4.25	8.76	2.37	9.21	4.95	22.6	21.88	15.04	5.28	5.51	1.45	0.54	0.36	3.39	2.43	1.11	1.65	4.85	5.69	7.07	6.56	7.36	1.88	0	0.62	0	0	0	0.07	0	0.03	0.34	3.52	1.69	0	0.41	0.37	0	0	0.07	0.19	0.08	0.13
MELO3C001957.jh1	181.2	9.14	73.19	44.62	51.26	69.76	93.39	117.98	128.08	76.58	176.14	121.52	53.99	38.78	50.64	81.61	20.91	43.14	40.42	74.34	125.65	117.96	77.67	83.6	107.93	64.36	107.29	51.28	41.22	24.32	95.9	85.51	69.99	72.45	56.66	73.11	41.28	96.77	30.82	27.51	38.06	59.18	60.37	68.35	39.39
MELO3C001958.jh1	0.06	1.27	0	0.07	0	0	0	0	0	0	0.1	0	0	0	0	0	0	0	0	0	0	0	0	0	0	0	0	0	0	0	0	0	0	0	0	0	0	0.11	0	0	0	0	0	0.03	0
MELO3C001959.jh1	0	0.82	2.83	6.78	6.11	13.41	3.38	8.31	12.37	11.15	3.98	9.11	1.5	1.59	1.12	2.32	0.31	0.06	0.22	2.03	6.25	7.26	9.41	7.61	1.34	0.69	0.47	0	0.94	0.41	0	0	0	0	3.35	1.71	0	0	0.43	1.67	0.26	0.26	0.19	0	0.16
MELO3C001960.jh1	5.19	6.21	7.23	8.96	2.82	4.05	12.58	8.67	3.07	1.15	2.49	4.51	1.58	1.62	1.77	1.56	1.72	0.81	1.29	3.23	5.29	7.13	3.87	3.19	3.68	3.3	2.53	2.06	1.79	0	0.3	0.43	0.73	0.31	4.13	10.85	8.96	8.47	13.8	13.04	4.95	3.27	2.51	2.95	2.83
MELO3C001961.jh1	4.96	6.56	10.26	12.63	22.81	7.02	7.12	8.44	8.02	4.34	12.58	25.12	8.11	9.7	8.01	4.97	1.51	2.56	9.98	7.12	12.21	13.37	12.17	9.84	9.29	10.82	13.71	19.49	10.46	7.52	9.71	9.92	4.3	1.56	8.34	13.69	8.67	14.96	18.71	19.88	12.08	16.75	22.47	15.3	20.49
MELO3C001962.jh1	9.33	38.93	2.27	88.93	15.58	14.19	8.5	22.13	19.19	6.72	7.27	14.7	10.57	10.88	10.3	8.51	39.64	4.12	15.02	14.34	12.28	6.62	2.54	3.98	1.55	0.89	27.23	13.55	4.26	1.22	16.58	9.61	10.19	10.11	5.62	0.95	3.63	7.63	0.84	0	2.17	16.1	10.14	11.63	11.63
MELO3C001963.jh1	0	0	0	0	0	0	0	0	0.11	0	0	0	0	0	0	0	0	0	0	0	0	0	0	0	0	0	0	0	0	0	0	0	0	0	0	0	0	0	0	0	0	0	0	0	0
MELO3C001964.jh1	41.47	15.38	2.25	9.51	3.42	6.29	2.5	15.4	3.08	4.59	4.62	1.81	4.37	4.27	4.49	1.5	0	0.41	6.34	3.32	5.76	28.83	5.11	18.23	6.99	8.03	7.37	8.78	1.09	1.2	0.14	0.12	0.06	0.54	8.04	14.65	10.17	8.69	10.44	8.88	4.88	1.73	1.8	0.49	0.15
MELO3C001965.jh1	9.59	5.31	17.78	26.17	33.67	11.75	15.43	3.95	8.06	13.16	13.3	16.4	26.33	28.76	22.77	6.67	6.33	47.97	295.06	7.13	15.2	12.82	15.74	7.27	8.87	11.81	6.62	7.09	8.98	19.61	6.24	6.16	3.68	5.71	13.43	12.34	7.63	4.48	10.19	15.42	4.39	3.22	9.55	5.02	17.61
MELO3C001966.jh1	12.53	30.02	14.43	40.6	15.7	10.87	13.95	5.93	12.72	11.87	15.54	18.56	7.41	8.37	8.38	8.3	7	4.49	9.88	11	13.13	11.98	12.74	10.14	14.25	9.98	13.02	19.14	11.46	19.37	14.92	9.93	11.94	11.61	6.9	10.63	16.97	15.75	17.95	12.34	17.89	15.7	13.73	12.28	14.52
MELO3C001967.jh1	7.2	10.02	8.31	7.96	5.74	12.16	9.12	8.32	9.18	14.16	8.56	9.65	3.96	4.04	3.44	9.68	1.77	8.32	14.21	11.17	8.73	9.89	10.71	10.83	13.33	7.02	16.13	11.88	11.53	5.73	7.93	5.08	4.26	5.01	8.03	9.35	11.53	13.8	12.66	6.9	8.7	7.93	6.43	7.83	6.28
MELO3C001968.jh1	0.22	0.77	0.6	1.64	0	0	0.61	0	0	0	2.27	0.25	0	0	0	0	0	0	0	0	0.1	0	0	0	0	0	0	0	0	0	0	0	0	0	0	0	0	0	0	0	0	0	0	0	0
MELO3C001969.jh1	45.01	37.93	3.39	11.83	1.43	8.3	18.9	16.57	7.02	6.86	3.97	2.31	0.76	2.86	3.23	6.05	0.38	0.86	5.69	14.8	5.32	16.88	8.37	25.02	9.4	21.81	9.84	10.03	4.82	7.39	11.71	12.76	17.13	10.83	21.45	25.2	8.12	8.03	9.89	8.78	15.3	23.55	11.87	5.06	11.39
MELO3C001970.jh1	9.26	16.94	8.31	9.24	4.64	8.45	7.17	1.8	7.94	11.7	19.51	19.96	2.65	1.77	0.7	4.16	7.48	35.19	3.57	6.75	19.9	13.46	15.77	22.56	13.37	4.09	0.49	1.07	2.12	0	0	0.17	0.06	0.04	15.05	5.25	2.02	2.21	1.49	0.75	1.11	0.08	0.38	0.14	0.07
MELO3C001971.jh1	0.4	368.79	16.99	17.09	3.71	6.49	0.67	1.27	2.74	9.02	5.93	6.08	1.24	1.75	1.47	2.01	1.68	0.41	1.01	2.05	3.86	5.48	3.93	3.92	3.29	3.64	0.31	0.93	1.21	1.71	0.17	0.52	0.96	0.21	3.54	2.59	2.45	1.25	2.44	2	5.1	0.84	0.65	0.47	0.74
MELO3C001972.jh1	0	0.18	2.77	1.3	1.09	19.18	0.37	0	0	11.48	17.93	9.02	2.6	1.4	0.69	0.22	0	0.2	0	0	0.82	0	0.38	0	0	0	0	0	0	0	0	0	0	0.07	0.08	0	0	0	0	0	0	0	0	0	0
MELO3C001973.jh1	194.62	103.66	129.3	89.79	38.69	63.16	111.28	79.96	81.78	111.81	184.63	119.72	39.7	55.67	54.46	69.21	4.5	6.74	34.62	46.44	183.01	140.3	155.96	95.91	100.28	92.63	75.01	92.48	106.73	78.57	46.8	47.39	39.46	60.76	71.11	110.26	93	109.06	96.85	103.62	94.35	55.79	56.96	51.5	59.1
MELO3C001974.jh1	4.38	2.56	3.59	3.17	3.69	3.72	4.33	6.8	6.01	3.45	3.49	3.72	8.99	8.14	7.7	2.68	0.84	1.99	9.59	3.67	4.05	5.16	4.37	7.29	9.88	4.99	8.7	9.62	4.3	1.7	8.28	9.62	8.59	5.5	3.45	3.99	4.86	4.85	5.65	1.37	3.89	9.04	7.96	7.71	5.24
MELO3C001976.jh1	20.84	7.97	10.59	14.77	5.94	7.03	11.9	17.13	17.51	9.07	9.84	12.72	10.89	9.9	12.58	12.9	3.07	2.59	7.52	14.04	15.49	17.83	13.47	12.08	24.45	4.89	19.77	11.23	5.94	5.39	15.7	9.84	11.01	9.41	10.39	18.95	19.2	28.63	12.2	13.36	15.02	13.5	9.82	11.97	6.79
MELO3C001978.jh1	34.78	0.85	1.38	2.36	0.19	0.51	4.56	9.2	3.44	1.46	1.18	0.16	1.65	3.82	11.24	2.93	0.69	0	1.74	6.55	0	5.93	13.25	0.49	0.43	0.88	0.54	0	0	0.64	0	0.25	0.5	2.33	19.81	24.52	12	38.64	15.3	62.09	23.09	5.3	18.28	2.89	23.54
MELO3C001979.jh1	2.08	1.25	2.23	1.31	0.3	0.59	1.03	0.39	1.35	2.02	2.12	0.93	0.24	0.39	0.45	1.18	0	0.14	0.54	1.46	2.88	2.08	1.73	1.63	1.88	0.53	1.8	0.77	1.09	0.36	0.8	0.6	0.42	0.59	1.2	2.65	1.55	1.43	1.39	1.16	0.99	0.67	1.09	0.69	0.57
MELO3C001980.jh1	23.89	10.14	20.27	19.93	40.44	29.74	19.71	27.24	32.21	32.66	16.97	16.67	56.94	57.26	58.35	37.45	10.66	18.64	53.48	24.69	23.65	19.15	28.9	41.58	43.13	44.86	32.89	39.85	35.36	29.71	25.09	21.59	18.03	17.38	45.59	38.23	42.85	43.3	54.04	69.75	41.29	30.09	36.83	28.96	42.09
MELO3C001981.jh1	22.02	11.11	3.25	5.97	4.59	12.04	0.17	0.54	2.36	1.35	7.51	7.55	3.74	8.32	6.7	16.4	0.93	0.69	2.13	6.49	2.97	1.1	1.34	0	0	0	0	0	0	0	0	0	0	0	8.68	11.17	1.94	13.88	1.89	3.52	2.19	3.33	2.14	1.51	1.19
MELO3C001982.jh1	0	0	0.23	1.41	0	4.69	4.97	4.84	6.15	6.72	0.42	0	0	0	0	4.44	0	0.25	0.73	2.02	0.24	0	1.82	2.17	23.85	46.28	6.51	9.94	6.8	6.06	0.22	0	0	0.11	4.4	10.29	8.74	11.16	2.8	8.41	0.75	0.7	0.51	1	0.3
MELO3C001983.jh1	8.06	0.13	3.06	2.14	1.55	2.04	5	4.12	5.2	6.22	6.11	3.36	0.67	0.27	0.32	1.82	1.07	30.75	7.62	5.78	5.63	6.59	8.48	3.69	2.07	0.71	0.28	0	0	0	0	0	0.04	0.1	3.45	2.3	1.38	1.65	0.85	1.08	1.81	0.17	0.42	0.17	0.04
MELO3C001984.jh1	1.4	0	0.46	0.67	0.73	2.79	0.41	1.45	2.62	4.02	2.05	2.91	0.29	0.69	0.92	0.49	1.56	0	0.16	0.9	3.73	5.2	1.95	2.62	0.2	0	0	0	0	0	0	0	0	0	0.47	0.38	0.21	0	0	0	0	0.09	0	0	0
MELO3C001985.jh1	41.4	25.44	14.86	11.55	11.99	27.66	31.52	32.97	28.45	19.15	25.45	20.24	17.69	21.23	26.25	35.64	46.64	11.23	65.64	37.14	35.95	26.49	25.89	17.71	16.07	17.46	19.18	18.1	13.01	15.94	10.56	10.26	8.14	12.55	27.11	22.84	15.85	22.64	12.28	15.54	16.33	12.23	17.07	8.99	14.22
MELO3C001986.jh1	6.64	0	0.93	3.13	11.04	19.92	19.35	9.73	13.42	13.33	1.92	2.47	5.34	11.62	4.04	1.64	39.19	1.87	2.94	4.26	2.29	1.77	2.28	1.23	1.14	0	0	0.22	0	0.77	0	0	0	0	4.4	0.52	1.82	0.62	1.4	2.11	0	0.24	0	0	0
MELO3C001987.jh1	4.56	2.8	0.54	3.32	12.95	6.38	2.24	24.35	14.77	2.37	7.61	18.9	19.76	13.26	16.26	15.85	59.56	1.2	27.28	20.02	4.85	0.22	0	3.57	0.9	0.85	15.07	14.37	3.6	2.19	6.77	8.73	9.84	3.15	8.62	2.49	4.46	13.13	5.72	4.07	6.33	16.57	14.38	22.04	16.03
MELO3C001988.jh1	10.57	1.14	0.27	2.49	0.2	0.36	0.73	0.66	0.28	0.3	1.31	1.04	0.27	0.83	0.37	1.05	0.68	0.03	0	3.63	0.97	2.24	0.43	4.99	0.52	0.31	0.15	0.95	1.67	3.6	0.21	0.3	0.15	0.43	5.32	12.71	1.64	1.55	5.07	7.09	4.81	0.53	0.46	0.35	0.1
MELO3C001989.jh1	7.44	2.43	5.46	5.87	2.58	4.39	9.55	5.96	4.69	5.17	4.59	3.51	4.6	4.64	6.72	7.28	4.13	10.07	10.21	7.45	3.87	7.05	4.86	9.02	5	3.92	2.99	6.55	3.95	9.48	3.43	3	2.43	2.69	9.79	13.1	5.57	8.48	8.02	10.58	7.2	4.52	3.04	2.7	4.11
MELO3C001991.jh1	7.84	1.3	2.91	2.13	1.36	1.66	3.51	5.41	3.33	2.86	5.11	3.81	0.08	0.48	0.46	1.63	6.31	28.52	2.23	1.53	2.71	3.18	3.17	2.65	1.96	1.45	1.53	0.95	0.99	0.21	0.85	0.73	1.18	1.49	2.48	2.19	4.07	1.42	2.81	2.39	0.79	0.82	0.72	0.59	0.5
MELO3C001992.jh1	0	0	0	0	13.45	6.89	0	0.66	7.52	3.21	3.93	11.69	3.27	5.03	6.03	5.32	0	0	0	0.88	12.6	1.95	1.87	5.81	7.01	7.89	12.63	19.03	2.25	1.98	4.55	1.49	3.46	1.06	6.33	4.01	96.86	1.89	105.49	112.39	13.85	4.98	2.17	3.82	3.3
MELO3C001993.jh1	0	0	0	0	0	0	0	0	0	0	0	0	0	0	0	0	0	0	0	0	0	0	0	0	0	0	0	0	0	1.92	0	17.35	17.69	22.95	0	0	0	0	0	0	1.51	0	0.15	0.7	1.26
MELO3C001994.jh1	131.97	4.27	11.08	6.23	6.82	27.64	42.94	34.53	11.5	36.83	43.64	15.41	4.11	4.25	4.7	8.79	16.89	17.28	30.33	41.96	14.95	17.53	24.65	44.16	77.44	53.63	46.17	39.57	32.65	14.71	11.44	26.78	55.54	33.97	31.83	33.87	47.51	93.66	55.08	56.07	31.38	33.37	31.77	42.38	38.14
MELO3C001995.jh1	136.16	14.77	39.93	45.09	22.75	41.85	48.06	24.93	15.15	42.08	17.29	17.75	11.06	10.2	13.72	27.01	6.84	16.66	17.09	21.14	20.78	32.24	27.31	25.49	12.2	19.54	20.51	22.55	72.58	200.19	129.23	85.63	88.42	159.07	33.04	28.91	15.57	4.47	13.71	30.11	58.77	68.27	55.2	52.19	90.95
MELO3C001996.jh1	1.98	0.3	4.17	4.95	1.78	5.49	13.63	18.61	13.11	6.63	2.72	1.01	5.85	6.06	8.51	6	12.78	6.15	58.23	19.2	3.69	1.89	1.97	7.47	10.18	5.25	19.16	14.58	23.96	22.62	82.21	106.68	53.5	30.98	10.91	7.77	9.45	12.88	6.74	8.03	13.29	61.02	71.85	62.57	32.16
MELO3C001997.jh1	3.61	2.34	4.78	4.1	3.42	9.61	6.64	6.18	7.76	23.01	9.85	11.43	1.51	1.1	1.14	4.93	3.85	1.47	2.6	2.47	11.59	9.27	19.72	14.6	6.36	7.58	0.89	0.76	0.31	0	0	0	0.01	0.01	6.11	5.71	7.23	2.3	3.53	2.55	2.55	0.1	0.51	0.13	0.03
MELO3C001998.jh1	18.72	13.15	41.17	113.64	400.41	71.57	22.78	21.88	65.26	69.82	93.94	251.9	679.35	718.18	569.82	122.08	115.54	46.7	222.06	66.39	55.9	51.05	49.79	40.47	45.49	47.53	80.8	61.9	27.44	19.92	76.94	73.83	50.7	26.07	68.42	91.47	104.52	96.81	108.07	52.86	48.27	106.71	116.21	128.68	88.66
MELO3C001999.jh1	41.55	9.45	11.98	15.79	13.37	28.94	19.25	29.65	20.61	13.92	20.63	14.21	6.89	6.7	6.86	19.42	7.58	12.13	21.92	32.12	24.59	26.8	20.25	26.25	47.74	28.86	54.35	33.43	25.27	2.27	32.87	28.82	36.98	27.18	21.87	34.37	43.79	70.31	35.11	3.77	34.38	33.99	28.95	34.94	11.59
MELO3C002000.jh1	1.36	2.28	2.04	2.05	3.1	3.7	2.55	3.91	4.02	2.75	2.57	3.96	5.3	3.2	4.12	4.71	4.56	2.76	1.79	3.99	2.93	2.63	1.56	2.43	2.65	3.64	3.67	2.23	5.01	16.88	3.55	6.05	5.35	3.99	2.63	4.52	3.4	4.11	4.48	33.53	1.31	3.24	2.94	2.78	10.87
MELO3C002001.jh1	0	0.58	0.58	1.27	0.77	5.36	12.34	10.6	11.49	4.33	5.05	7.56	0.28	0.62	1.06	20.97	0.29	0.26	0.31	1.24	2.35	0.14	0.79	1.75	0.96	2.63	3.67	4.92	7.43	15.03	7.41	7.59	0.57	1.01	1.3	0.54	0.99	0.57	0.88	1.15	1.95	2.9	3.84	1.8	1.64
MELO3C002002.jh1	1.41	2.24	4.86	4.27	2.72	20.79	1.15	4.09	6.87	19.03	17.92	12.12	2.35	1.91	1.18	7.57	3.57	4.23	3.79	4.36	12.86	12.17	4.6	3.6	2.32	0.64	0.54	1.01	0.4	0.1	0.12	0.11	0.2	0.22	2.04	1.71	0.2	0.37	0.27	0.29	0.96	0.1	0	0.15	0.06
MELO3C002003.jh1	19.9	0.09	8.7	9.35	6.33	14.32	10.44	17.5	14.14	12.99	12.56	10.53	2.82	3.9	3.75	7.53	1.12	1.38	8.81	3.19	7.53	7.85	8.17	5.53	2.27	0.92	1.02	0.29	0.16	0.1	0	0	0	0.15	6.81	6.96	1.89	3.65	1.62	0.29	0.84	0.11	0.3	0.16	0.05
MELO3C002004.jh1	0	0	0.71	1.25	0.91	4.95	3.53	14.27	10.6	4.07	1.54	1.78	0	0.23	0	24.03	1.23	0.31	1.09	0.55	0.87	0.32	0.26	0.65	0.54	0	0.17	0.28	0	0	0	0	0.02	0	2.22	0.31	0	0.1	0.28	0.13	0	0	0	0	0
MELO3C002005.jh1	0	0	0	0	0	0	0	0	0	0	0	0	0	0	0	0	0	0	0	0	0	0	0	0	0	0	0	0	0	0	0	0	0	0	0	0	0	0	0	0	0	0	0	0	0
MELO3C002006.jh1	8.1	1.44	7.56	11.64	9.28	12.99	14.52	21.2	24.98	17.94	8.81	10.24	8.74	9.22	11.13	19.71	11.33	4.24	13.87	15.65	12.2	11.49	13.38	18.27	13.45	10.27	12.01	10.85	6.71	4.79	7.66	8.53	4.41	8.02	17.89	14.67	14.36	12.34	9.57	4.42	11.49	6.75	8.98	5.25	6.81
MELO3C002007.jh1	0	0	1.04	2.06	1.12	5.27	3.61	7.16	4.39	3.47	2.24	3.92	0.28	0.28	0.23	1.92	0.13	0.35	0.37	0.54	1.05	0.42	0	1.05	1.39	0	0	0	0	0	0	0	0	0	0.94	0	0	0	0	0	0	0	0	0	0
MELO3C002008.jh1	5.92	5.18	1.83	2.7	1.1	5.65	2.6	7.91	11.79	4.57	1.97	0.96	1.47	1.16	1.18	4.73	48.47	101.97	10.61	13.52	4.06	10.43	2.77	5.56	8.05	5.86	6.95	6.74	3.1	1.28	3.46	2.25	4.62	4.94	5.08	7.33	6.17	6	4.34	1.47	1.71	3.82	3.06	2.05	0.63
MELO3C002009.jh1	0.69	0.19	0.2	0.13	0.08	0.14	0.25	0.61	0.33	0.38	0.24	0.11	0	0	0	0.14	0.11	0.69	0	0	0.1	0.31	0.17	0.1	0	0.03	0	0	0	0	0.13	0.08	0.2	0.34	0	0	0	0	0	0	0	0	0.04	0	0.12
MELO3C002010.jh1	12.86	21.99	11.44	21.3	43.91	51.98	18.13	26.22	23.67	31.94	14.7	32.35	12.49	12.39	11.24	36.84	3.29	7.82	3.95	1.01	1.82	2.26	2.24	2.62	1.31	0	0	0.09	0	0.22	0	0	0.07	0	1.78	0.62	3.07	7.96	2.51	2.18	5.03	1.07	0.67	0.34	0.33
MELO3C002011.jh1	1.9	0.51	4.74	2.32	3.7	1.71	6.28	2.16	2.41	2.01	2.14	2.65	1.72	1.56	1.36	1.78	0	6.54	3.26	1.55	2.55	1.68	1.48	0.75	0.32	0	0	0	0	0	0	0	0.19	0	0.33	0.36	1.05	0.08	0.13	0.09	0.59	0.28	0.13	0.18	0.07
MELO3C002012.jh1	6.54	2.16	1.96	1.65	8.23	10.85	3.2	3.74	11.32	3.35	9.62	12.83	17.74	16.81	18.2	44.76	1	1.56	18.21	12.51	4.67	3.22	1.89	1.94	0.27	0.18	0.26	0	0	0	0.13	0	0	0.08	2.24	4.85	1.84	8.08	3.08	0.98	1.35	1.31	0.52	0.73	0.47
MELO3C002013.jh1	5.18	7.41	11.64	8.44	3.65	5.46	10.11	1.47	1.23	3.34	7.43	4.19	6.49	1.27	4.19	0.88	1.63	1.42	2.95	1.93	8.17	6.54	4.55	1.45	3.47	6.67	8.33	11.26	8.59	22.46	10.83	7.75	12.3	8.53	1.59	8.39	3.41	1.47	6.43	5.25	4.4	8.35	5.69	6.36	23.3
MELO3C002014.jh1	37.64	9.36	5.71	28.02	4.31	12.22	14.57	17.73	11.79	20.42	11.21	9.28	12.78	20.49	23.2	19.78	20.35	5.64	48.21	38.48	15.56	57.96	18.33	66.72	14.62	6.49	6.54	17.59	6.07	16.22	15.7	6.79	4.55	12.31	97.17	241.89	13.04	15.85	31.32	13.38	11.67	31.86	21.22	5.2	10.5
MELO3C002015.jh1	8.52	6.78	8.15	6.79	7.43	9.1	10.26	10.99	13.95	13.28	9.19	10.55	7.29	7.44	7.15	10.21	4.58	5.38	8.66	9.54	13.23	7.44	9.17	12.11	12.49	10.15	8.16	7.06	5.56	5.02	14.04	7.83	8.03	8.03	4.79	8.45	7.28	9.64	3.12	4.45	4.32	9.42	6.37	7.44	2.11
MELO3C002016.jh1	2.68	0.15	0.92	0.86	1.29	2.56	2.65	5.54	3.26	2.72	1.59	2.45	1.55	1.99	1.42	3.33	0.2	1.68	0.5	4.32	3.06	2.27	3.4	2.93	5.8	4.12	4.39	3.44	3.72	1.87	4.92	3.15	0.65	1	3.47	6.37	7.59	8.72	7.04	5.75	7.24	6.75	7.85	4.4	3.77
MELO3C002017.jh1	5.34	32.18	3.71	4.75	3.34	8.67	7.31	10.11	11.77	15.13	8.66	6.12	5.04	4.67	4.83	26.26	3.75	4.51	6.35	8.37	5.77	7.76	6.16	5.49	5.84	5.27	6.69	5.43	5.54	3.34	4.44	3.18	3.79	7.69	77.75	25.02	13.8	11.18	4.8	2.19	8.54	3.54	3.42	2.55	2.43
MELO3C002018.jh1	45.23	7.97	15.68	11.78	13.89	18.36	24.18	40.78	29.39	17.05	26.12	20.43	16.62	13.35	15.46	20	25.61	13.24	16.53	29.96	26.97	23.51	19.3	22.64	30.73	15.84	26.7	16.49	15.84	5.61	27.79	20.09	24.5	19.11	21.91	26.6	21.84	38.81	14.55	7.46	18.62	21.61	19.88	19.81	8.26
MELO3C002019.jh1	38.22	23.93	26.69	28.12	16.36	23.61	32.9	49.11	51.22	44.97	41.36	36.18	29.94	28.68	32.02	41.32	34.12	19.41	36.23	43.8	37.36	35.95	36.54	29.67	45.68	42.62	48.14	35.97	41.13	16.84	23.3	27.46	21.6	26.92	33.04	27.5	43.37	45.49	39.07	23.73	43.1	17.64	21.81	18.17	22.55
MELO3C002020.jh1	33.55	472.45	4.36	322.31	4.34	10.9	7.12	12.41	26.46	9.74	5.49	6.19	6.9	6	5.79	9.79	175.35	3.97	15.7	26.68	11.1	4.04	6.53	2.54	3.5	4.88	6.87	5.86	23.03	34.2	63.37	55.57	50.2	87.37	1.99	3.02	3.52	4.54	2.82	2.77	14.22	65.46	63.14	53.4	58.84
MELO3C002021.jh1	14.41	22.46	12.18	11.17	8.98	13.26	29.28	32.2	37.9	17.17	13.65	17.85	24.37	19.52	19.76	31.69	47.76	27.68	45.35	39.09	22.67	20.8	21.9	16.27	38.87	41.71	46.66	39.24	53.82	48.27	42.11	41.81	25.14	31.95	17.59	24.73	17.01	25.68	32.19	21.39	53.63	32.61	33.92	28.45	39.2
MELO3C002022.jh1	143.74	108.2	87.6	38.91	14.11	14.79	64.64	39.5	38.56	53.15	81.74	61.22	13.85	18.5	26.86	22.46	1.76	2.58	5.19	9.6	89.37	68.75	64.26	35.48	40.2	34.3	43.19	43.97	43.46	21.66	18.78	23.67	23.86	51.43	26.94	43.67	33.38	42.93	50.06	29.62	40.95	13.14	16.73	18.76	17.78
MELO3C002023.jh1	25.18	2.88	20.56	14.58	6.85	12.98	18.84	27.64	24.98	18.61	16.14	15.07	12.44	11.3	14.68	17.94	32.51	20.3	29.79	24.04	16.56	15.77	15.85	17.12	16.08	7.32	22.85	12.56	9.82	5.62	39.22	40.92	38.78	34.22	14.8	15.95	7.67	18.07	5.97	3.4	12.45	22	33.51	33.31	5.99
MELO3C002024.jh1	9.09	3.74	24.82	21.74	15.47	23.69	24.06	51.15	76.32	48.03	33.83	33.35	5.78	6.09	5.38	23.55	37.65	21.7	18.15	9.92	54.05	53.68	42.25	39.47	28.42	24.82	17.37	16.79	21.54	38.86	6.26	1.57	2.51	10.57	22.84	14.38	12.79	13.69	6.71	5.12	8.67	4.06	2.05	1.72	9.56
MELO3C002025.jh1	6.08	0.56	0.75	0.39	0.14	0.13	0.37	0.4	1.47	0.43	2.87	0.85	0.31	0	0	0.08	0	0.13	0.16	0.51	2.08	2.09	0.77	0.4	0	0	0	0	0	0	0	0	0.05	0.11	0.34	0.19	0.29	0.14	0.15	0	0	0	0	0.01	0
MELO3C002027.jh1	101.11	20.26	142.65	117.24	65.92	75.05	137.67	76.22	83.34	207.41	112.93	121.56	77.59	74.31	88.25	98.38	90	117	137.27	73.91	118.86	111.97	177.28	118.8	76.16	85.65	70.13	76.77	79.88	98.06	50.44	62.4	53.56	71.16	80.79	57.82	47.86	46.83	40.19	52.79	40.09	42.37	53.22	42.47	67.94
MELO3C002028.jh1	0.28	0.99	0	0.08	1.54	0.12	0	0.1	1.59	0	0.04	1.17	21.3	22.84	15.82	1.59	0	0	0.11	0.29	0.51	0	0.25	0	0	0	0.52	0.96	0.9	0.39	0	0.09	0	0.21	0.26	1.44	1.67	0.62	1.29	0	0	0.1	0	0.08	0
MELO3C002029.jh1	8.98	47.98	2.39	2.91	1.15	3.89	3.31	1.68	2.6	2.12	7.28	7.96	0	0.64	0.98	2.34	0	0.46	1.82	13.2	22.85	26.04	3.81	5.33	6.84	5.65	5.61	17.17	10.37	28.57	33.25	21.73	16.1	12.54	4.01	4.17	2.53	2.44	3.44	5.88	9.41	20.59	17.06	17.64	34.46
MELO3C002030.jh1	815.26	370.23	491.26	224.05	47.12	65.55	292.1	140.01	177.97	320.48	325.54	229.39	62.36	88.89	113.9	121.91	7.01	7.1	49.61	38.74	330.4	279.7	402.46	158.75	147.03	176.35	157.89	161.34	167.97	227.56	45.11	42.61	37.04	134.64	114.02	231.93	83.35	122.26	97.94	149.58	123.07	37.69	52.67	34.09	118.79
MELO3C002031.jh1	20.2	0.46	0.39	3.44	1.06	6.55	5.66	21.78	14.9	4.79	1.7	1.39	3.34	5.11	5.74	7.37	2.58	0.39	5.13	25.88	4.21	5.4	3.46	8.82	6.6	4.8	9.6	4.66	5.1	5.39	32.67	43.36	39.76	20.9	13.63	14.39	10.22	10.62	4.99	7.56	9.53	23.73	23.8	27.03	11.44
MELO3C002032.jh1	5.64	2.05	5.4	3.99	2.87	5.87	5.73	5.89	5.83	7.14	6.16	8.67	4.96	3.62	5.37	6.02	7.33	6.27	10.54	10.45	10.5	8.84	9.09	10.18	7.65	7.84	7.22	7.41	3.21	3.69	3.98	3.19	2.73	2.59	6.91	7.23	6.03	6.45	5.99	4.74	8.2	3.62	4.6	3.71	2.77
MELO3C002033.jh1	29.48	1.38	9.16	16.26	9.56	42.76	45.21	39.39	21.95	17.86	11.24	5.85	17.3	18.1	15.46	18.23	30.79	54.71	26.6	33.35	19.51	13.03	21.76	25.78	41.73	48.61	36.84	39.48	36.02	20.08	26.96	31.92	28.31	40.32	16.23	21.21	33.48	35.55	31.89	15.03	47.08	40.37	34.81	38.09	35.86
MELO3C002034.jh1	45.82	44.44	8.21	36.01	45.43	82.95	60.41	171.12	108.18	44.82	19.46	37.57	108.36	110.41	112.89	60.14	10.75	16.23	64.47	94.67	46.77	35.42	29.7	58.33	157.75	115.78	79.79	89.92	134.28	76.73	68.6	70.74	47.74	36.33	38.2	49	123.12	92.02	110.78	116.6	205.37	172.46	178.81	148.02	213.72
MELO3C002035.jh1	104.65	63.56	122.87	77.02	26.87	36.42	66.07	61.73	74.27	113.64	90.95	92.99	33.2	33.88	48.17	45.05	12.07	10.72	50.6	27.39	105.16	90.52	111.81	77.54	85.86	126.4	49.25	84.33	101.9	154.36	34.22	35.18	43.08	56.6	55.5	67.15	104.17	54	108.8	195.62	135.61	135.36	162.72	149.7	398.27
MELO3C002036.jh1	6.97	7.7	4.14	35.09	203.79	100.55	3.89	8.95	27.59	20.46	28.54	104.9	136.29	144.33	123.21	44.78	7.74	2.12	15.2	19.51	22.88	19.19	18.06	14.92	31.56	35.11	60.59	60.15	27.42	36.77	52.3	56.18	24.39	16.25	23.91	36.24	51.25	31.11	55.31	85.04	29.25	71.85	100.07	85.65	149.54
MELO3C002037.jh1	22.96	6.09	44.1	51.27	21.1	33.59	44.56	31.6	37.81	68.03	36.29	41.52	30.21	28.8	34.94	43.29	31.73	48.96	43.97	31.66	44.06	41.91	54.42	53.7	46.68	48.17	27.69	34.82	46.94	72.09	20.87	20.37	13.69	15.34	38.78	31.07	38.38	26.36	48.09	76.58	33.74	23.19	27.16	15.16	40.72
MELO3C002038.jh1	0.24	0	0	0	0.35	0.25	0	0	0	0.2	0.29	1.48	1.92	4.22	1.53	0.28	0.27	0.29	0.21	0.99	0.15	0.25	0	0	0	0	0	0	0	0	0	0.14	0.04	0	0	0	0	0	0	0	0.2	0	0	0	0
MELO3C002039.jh1	11.56	0.59	5.54	5.78	14.8	13.49	10.44	9.66	7.86	10.56	12.84	10.28	16.1	13.64	16.31	13.69	1.27	17.63	15.63	5.3	6.1	7.13	7.93	8.04	7.39	2.84	2.87	1.74	0.77	0.4	0.86	0.56	0.48	0.6	7.35	6.31	3.67	5.27	2.36	1.34	2.83	1.7	1.39	2.39	0.85
MELO3C002040.jh1	12.94	1.49	6.43	5.14	8.88	8.34	13.67	14.32	12.1	8.88	8.13	10.21	7.78	10.18	11.6	9.4	1.14	4.23	11.86	11.7	11.4	9.58	9.2	11.12	12.9	7.04	8.39	4.83	3.17	2.16	5.64	4.22	4.59	5.47	8.58	13.06	7.27	12.66	5.35	3.38	5.18	5.45	8.21	5.49	3.03
MELO3C002041.jh1	5.99	1.48	6.64	7.26	5.04	5.4	7.05	6.17	6.64	8.1	9.43	10.35	7.68	5.3	7.39	8.05	6.19	5.89	9.23	8.98	7.8	8.98	8.58	5.58	4.17	6.3	4.68	7.14	5.43	2.73	5.07	4.01	3.42	4.14	4.66	4.04	5.07	6.94	4.24	2.13	4.62	5.19	5.23	5.4	7.28
MELO3C002042.jh1	26.88	7.25	16.07	13.16	7.63	9.31	23.58	31.19	16.01	11.74	18.66	14.73	9.23	9.56	14.94	18.05	16.38	12.79	21.2	22.68	20.52	16.08	14.39	14.14	13.22	11.61	10.79	9.87	6.69	3.81	2.86	2.44	2.59	4.8	20.87	16.09	18.51	20.89	16.26	11.36	17.37	7.91	8.76	7.06	3.92
MELO3C002043.jh1	33.81	0	1.65	2.37	0.05	3.9	21.28	128.64	21.07	1.93	5.97	0.21	0.82	0.68	1.03	8.86	0	0.02	0	0.26	0.57	0	0	0	0	0	0.68	0.43	4.42	0.65	0	0.06	0	0	0	0	0.16	0.44	0.55	0.22	1.05	0	0	0	0.02
MELO3C002044.jh1	12.5	0.62	10.27	3.84	1.84	2.39	6.63	1.8	4.01	6.5	13.98	14.39	0.56	0.79	0.59	2.3	1.39	0.79	1.47	1.99	9.69	9.68	7.9	2.11	1.79	1.1	2.34	0.77	1.75	0.66	2.19	0.81	0.59	1.43	1.07	0.82	0.91	0.91	0.57	0.43	0.82	0.41	0.26	0.2	0.34
MELO3C002045.jh1	12.8	5.15	10.9	10.47	6.23	9.22	15.21	10.71	11.76	9.03	13.29	9.88	6.12	8.1	8.78	9.48	2.34	5.95	11.58	11.81	12.97	12.84	9.21	17.11	18.14	7.13	12.69	11.14	8.42	8.85	9.29	10.13	7.87	8.64	9.54	10.51	14.59	15.29	9.47	7.64	8.42	8.99	11.09	10.09	15.92
MELO3C002046.jh1	0.14	0	0.19	0.12	0	0	0.18	0.17	0	0.12	0.16	0	0	0	0	0.2	0	0.1	0.18	0.13	0.12	0	0	0	0.42	0	0	0	0	0	0	0.07	0.04	0.26	0	0	0	0.29	0.25	0	0	0.08	0	0.09	0
MELO3C002047.jh1	104.34	10.89	91.31	82.48	35.59	44.67	140.99	76.94	89.45	186.68	106.8	64.11	17.1	21.92	51.79	62.37	6.27	28.99	137.96	122.81	168.67	174.75	191.07	122.05	43.92	27.31	24.11	16.79	21.28	31.74	22.22	18.25	15.01	25.42	100.83	64.66	21.53	31.08	20.12	46.1	25.25	20.21	64.22	21.23	43.97
MELO3C002048.jh1	8.18	0.32	2.03	2.69	2.4	7.5	8.69	14	8.7	18.91	18.47	6.42	2.46	2.52	1.3	22.61	2.08	3.17	20.16	45.68	35.59	26.46	21.57	22.44	14.01	14.32	4.55	3.25	2.53	3.31	0.71	2.38	1.76	4.83	17.59	8.53	12.9	9.41	7.82	4.23	5.17	4.37	7.1	5.74	7.95
MELO3C002049.jh1	0	0	0	0.24	0	0	0	0.94	0	0	5.87	0	0	0	0	0.38	0	0.87	22.43	1.45	2.14	0.89	0	0	1.57	4.26	0.88	0	0	0	0	0.14	0.12	0	0.83	1.2	0.47	1.16	1.04	0	1.82	0.21	1.77	1.12	4.09
MELO3C002050.jh1	0	0	0.25	0.4	0	0.44	0	8.76	27.25	5.22	22.06	11.03	15.21	12.67	26.79	32.65	13.98	4.02	17.12	11.17	26.95	16.8	19.7	15.4	16.15	9.99	14.49	14.83	14.53	3.37	0.28	0.15	0.18	0.36	57.05	45.73	65.39	80.82	38.43	20.15	22.4	17.77	24.3	18.73	41.88
MELO3C002051.jh1	0.6	0.34	1.4	0.92	0.34	0.61	2.28	0.45	2.23	1.38	3.28	1.66	0.15	0.46	0	1.44	0.25	0.07	0.1	0.39	1.88	6.7	4.8	0.17	0.89	0	0	0.06	1	1.04	0	0.3	0.01	0.21	1.87	1.07	3.74	1.14	1.37	0.28	0	0.28	0.21	0.07	0.5
MELO3C002052.jh1	5.49	15.76	5.04	6.7	11.05	6.86	7.25	12.13	21.01	9.89	4.94	8.72	17.34	17.57	14.35	17.02	9.53	9.67	10.96	10.2	9.08	6.1	4.91	9.03	14.43	7.13	16.38	9.82	6.76	6.57	8.48	8.26	6.68	7.73	8.2	15.32	13.57	19.6	9.36	7.61	6.67	10.12	10.49	10.26	4.88
MELO3C002053.jh1	0.06	0	0	0.05	0	0	0	0	0	0	0	0	0.22	0.2	0	0.19	0	0	0	0	0	0	0	0	0	0	0	0	0.15	0	0	0	0	0	0	0	0	0	0	0	0.37	0	0	0	0
MELO3C002054.jh1	11.38	23.16	4.97	7.78	6.79	20.65	11.87	17.96	15.09	12.95	11.37	11.77	13.48	13.91	13.51	12.08	6.45	7.46	4.2	10.59	15.68	14.14	13	22.07	24.82	12.81	18.72	14.76	15.91	3.46	9.23	6.57	5.51	5.31	22.15	19.8	15.22	19.42	10.1	11.28	13.39	9.66	6.73	5.65	2.66
MELO3C002056.jh1	11.02	10.51	11.09	16.94	9.97	42.7	11.23	11.31	16.73	41.5	11.72	10.03	18.16	20.29	15.42	20.72	10.75	33.96	9.47	4.49	7.46	11.94	15.44	17.1	14	9.64	5.52	5.47	6.67	1.23	5.97	1.57	2.34	3.5	35.78	15.39	15.2	11.51	8.09	3.17	8.86	4.25	2.15	2.42	1.01
MELO3C002057.jh1	6.09	6.98	8.68	10	19.81	20.23	14.43	21.88	15.54	9.92	16.39	12.69	26.51	18.73	21.19	27.96	5.09	21.6	14.7	26.62	18.26	19.22	13.76	21.51	45.7	28.98	39.76	30.3	20.6	10.48	10.58	2.57	2.85	1.96	10.82	30.11	38.26	54.52	26.15	22.58	28.13	18.85	10.72	7.8	4.93
MELO3C002058.jh1	15.47	5.9	10.78	8.48	8.23	10.53	10.16	16.86	21.15	15.1	16.16	10.36	24.2	23.94	24.71	24.76	9.52	13.21	16.28	23.14	18.85	15.88	17.56	15.67	16.66	15.39	22.46	18.35	12.92	6.68	18.36	16	14.72	10.19	11.76	13.81	22.74	26.68	19.73	11.94	21.16	18.34	16.74	17.72	8.2
MELO3C002059.jh1	0	0	0	0	0	0	0	0	0	0.65	0	0	0	0	0.27	0.58	0	0.36	1.11	2.03	0.68	0.6	0.76	6.95	21.19	13.96	10	8.37	9.16	0.28	0	0.12	0	0	1.4	8.08	21.22	4.41	8.39	2.46	0	0	0	0	0
MELO3C002060.jh1	240.54	188.09	169.82	92.89	14.53	19.49	98.1	69.42	57.31	78.52	131.99	81.96	33.38	46.2	53.19	39.15	1.91	1.93	14.83	24.69	135.19	109.58	106.9	72.12	88.1	90.53	51.14	52.9	46.59	40.47	18.41	14.42	14	25.53	52.76	86.38	104.89	83.89	73.2	70.54	74.13	24.59	19.98	18.1	73.09
MELO3C002061.jh1	16.95	15.92	16.77	12.1	7.9	18.74	29.44	20.59	21.77	22.57	17.23	18.26	12.96	13.45	13.09	25.07	10.9	4.62	18.67	17.47	18.65	17.04	20.4	16.3	19.82	13.93	20.5	22.05	15.65	15.77	22.64	22.74	18.99	21.42	17.35	18.5	12	17.87	12.05	25.48	15.99	22.73	21.69	20	21.17
MELO3C002062.jh1	0.07	0.98	0.02	0	0	0	0	0	0	0	0	0	0	0	0	0	1.22	8.47	0	0	0	0	0	0	0	0	0	0	0	0	0	0	0.01	0.01	0	0.01	0	0	0	0	0	0	0	0	0
MELO3C002063.jh1	5.06	0.3	2.77	7.63	125.08	14.31	2.31	4.33	9.82	12.91	16.14	52.86	45.64	39.14	37.24	16.93	2.24	1.85	3.45	5.98	10.18	8.23	5.6	5.58	4.04	8.33	20.39	14.83	7.57	6.09	11.64	15.39	5.98	4.6	6.33	9.05	15.49	11.65	14.54	7.86	6	11.85	15.27	19.87	15.08
MELO3C002064.jh1	7.15	0.22	3.76	1.97	1.41	1.58	9.66	4.49	0.4	0.89	2.61	2.78	2.06	1.68	2.85	0.55	1.12	1.07	1.59	2.11	1.37	4.68	3.85	1.81	0.36	0	0.16	0.28	0.06	0	0.08	0.08	0.09	0.33	7.81	9.25	0.97	1.31	1.05	0.33	1.16	0.66	3.06	0.61	0.07
MELO3C002065.jh1	24.08	0.18	2.8	1.83	3.9	4.66	23.93	23.85	5.64	3.35	5.05	5.23	6.9	6.69	8.63	5.08	12.5	11.35	11.35	18.57	4.95	13.46	8.1	7.36	4.86	2.47	4.11	2.73	1.9	0.24	0.71	0.82	0.58	1.28	14.67	21.26	9.89	17.88	10.95	4.83	12.03	3.22	7.54	5.26	1.25
MELO3C002066.jh1	6.29	2.91	3.4	2.28	1.96	12.47	5.99	12.16	15.98	9.54	16.32	14.49	4.02	4.17	3.85	2.71	0.64	0.21	0.48	5.45	23.91	24.29	16.9	19.73	12.87	12.41	3.31	2.98	0.47	2.03	0.05	0	0.11	0.13	11.11	15.47	11.18	11.21	6.78	3.88	0.68	0.19	0.14	0.05	0.46
MELO3C002067.jh1	34.11	37.36	41.93	18.31	10.84	12.67	29.3	17.76	16.53	25.4	23.8	23.45	9.65	12.57	13.56	14.41	3	2.47	7.72	8.26	30.48	24.37	27.48	29.07	30.61	19.1	20.11	20.95	19.41	11.26	11.05	10.61	10.51	15.5	15.32	26.1	18.52	25.9	20.45	16.01	21.86	13.53	9.36	9.01	15.55
MELO3C002068.jh1	0.49	17.43	0.1	0.4	0.1	0	0	0	0	0.3	0.2	0	0	0	0	0	4.97	0.51	0.71	0.86	0.36	0	0	0	0	0	0	0	1.41	4.93	2.46	21.21	5.79	15.31	0	0	0	0	0	0	0.6	5.73	25.93	30.91	19.26
MELO3C002069.jh1	7.78	6.94	8.12	4.5	4.77	6.32	6.89	8.43	7.27	7.73	8.94	8.32	3.48	3.45	3.78	7.63	9.26	4.01	8.02	6.29	8.75	7.18	8.21	2.45	3.48	2.54	11.62	8.55	8.43	5.92	16.75	16.22	12.05	15.68	4.74	7.54	4	7.26	4.04	4.62	5.27	10.7	14.57	13.53	7.3
MELO3C002070.jh1	1.17	0.97	0.79	7.49	73.62	11.66	0.13	0	9.27	10.15	6.56	39.32	24.29	22.84	17.18	4.42	1.42	1.71	4.16	1.39	11.19	9.77	4.95	4.9	1.63	0	2.16	1.97	0	0.19	0.5	0.53	0.31	0.18	6.94	4.15	5.26	1.24	5.15	1.92	0.39	0.8	0.72	1.3	0.44
MELO3C002071.jh1	15.3	22.29	24.48	9.29	2.32	6.15	14.02	5.63	11.31	15.77	12.1	8.5	6.49	8.81	11.07	10.88	1.85	1.49	6.03	3.88	15.74	8.58	12.45	9.04	10.4	8.17	13.79	13.61	14.69	8.91	7.32	9.52	6	9.86	5.78	9.46	11.31	10.24	7.62	10.29	13.09	4.74	5.79	5.26	18.6
MELO3C002072.jh1	3.45	0.25	1.07	4.16	2.9	3.26	12.98	3.09	5.22	3.97	1.39	0.76	4.45	4.61	3.8	4.12	25.66	18.39	13.44	3.87	0.62	1.04	0.62	1.87	2.7	1.29	2.66	1.13	0.69	0.44	0	0	0.09	0.36	0.74	2.54	1.55	2.45	1.54	0.25	0.87	0	0.58	0.23	0.35
MELO3C002073.jh1	2.84	64.76	0.86	6.29	3.5	11.88	54.65	22.35	32.62	4.72	1.02	2.79	6.07	9.99	7.23	6.07	712.4	26.66	16.06	22.93	1.07	1.53	0.99	6.5	13.84	10.47	26.48	8.93	10.67	29.12	7.28	9.7	37.34	76.43	7.02	8.93	9.54	8.05	4.96	8.39	3.65	6.45	7.84	4.86	34.33
MELO3C002074.jh1	18.85	10.74	13.6	13.06	9.7	8.67	12.47	16.75	17.9	12	12.91	16.03	11.34	11.13	12.93	12.56	15.92	5.12	8.9	11.67	12.37	12.63	10.89	11.03	17.01	9.66	14.53	9.98	12.05	5.04	16.77	13.29	13.47	12.66	12.55	14.13	16.71	19.35	15.6	7.12	16.26	14.9	12.45	12.82	8.96
MELO3C002076.jh1	0.12	0	0	0	0	0	0	0	0	0	0.16	0	0.33	0	0	0.2	0	0.04	0	0.17	0	0	0	0	0.45	0	0	0.13	0	0	0	0	0.02	0	0	0.1	0	0	0	0	0.31	0	0	0	0.02
MELO3C002077.jh1	31.53	67.27	4.98	8.36	5.39	39.15	28.21	38.27	23.46	20.77	20.55	12.94	18.37	18.11	17.31	20.5	52.46	29.66	16.2	38.5	17.68	14.9	15.05	31.79	44.72	45.6	39.29	32.17	32.72	18.56	29.06	19.74	42.47	42.76	21.75	22.65	27.07	36.07	22.32	14.74	49.17	33.03	34.51	29.6	21.87
MELO3C002078.jh1	14.7	14.38	6.98	27.88	66.96	74.48	5.86	16.13	40.79	26.06	36.77	46.32	183.88	218.55	174.18	79.14	38.36	4.35	32.44	45.73	21.03	15.23	18.1	29.34	23.22	31.17	46.23	53.68	44.53	68.22	46.5	38.37	23.97	23.59	66.24	27.69	72.11	41.81	77.45	167.38	40.95	70.75	66.68	63.45	79.08
MELO3C002079.jh1	26.19	1.25	53.3	13.21	53.1	63.24	6.22	25.47	32.94	85.89	95.92	88.82	51.03	39.59	37.6	42.03	0.25	5.8	26.49	7.96	68.66	59.9	69.08	25.31	9.88	4.92	0.32	0.33	0.4	0.27	0	0.06	0.16	0.25	53.95	20.36	7.97	9.33	7.19	6.04	0.92	0.08	0.29	0.28	0.06
MELO3C002080.jh1	6.44	5.96	9.86	5.43	6.1	6.52	6	1.93	4.56	11.19	10.04	13.51	4.69	4.98	4.52	5.39	4.97	2.38	9.68	2.62	9.84	4.1	7.17	3.76	4.9	3.99	4.93	3.41	4.43	4.09	5.59	5.61	6.31	7.49	1.51	4.68	2.43	5.76	6.91	3.72	5.63	4.98	6.51	6.58	8.62
MELO3C002081.jh1	22.88	9.21	15	10.95	9.82	18.79	19.76	18.8	18.27	30.15	15.72	12.72	11.12	8.87	10.66	17.02	16.41	8.69	16.57	14.45	14.97	18.14	21.51	22.28	17.98	11.67	15.65	12.09	12.1	9.37	17.59	20.07	20.6	20.12	15.49	16.73	8.27	10.6	7.63	6.81	8.25	10.18	14.19	11.88	2.61
MELO3C002082.jh1	30.39	2.19	8.47	7.84	4.46	14.63	29.8	37.43	17.71	13.94	11.72	7.29	14.06	15.28	24.73	26.04	5.11	8.43	16.19	19.86	15.47	17.75	16.19	21.02	29.05	44.02	32.7	35.95	36.46	20.87	19.23	9.17	9	10.34	25.94	30.26	50.18	49	58.92	29.79	66.67	27.05	19.24	15.57	15.28
MELO3C002083.jh1	132.76	85.29	3.31	8.23	7.63	2.21	1.04	12.49	1.86	0.37	1.9	3.1	7.42	7.99	14.78	2.92	4.25	3.68	0.94	15.6	4.71	6.59	0.96	0.2	0	0	0.28	0.16	0.45	2.52	0.55	0.09	0.36	0.29	1.81	6.16	0.34	5.07	5.18	14.69	5.36	6.02	9.27	3.52	4.35
MELO3C002084.jh1	16.28	56.09	0.79	2.6	3.98	3.86	13.28	28.69	29.55	20.94	11.27	14.77	2.52	3.31	11.66	13.67	11.45	0.58	29.06	82.32	88.17	74.82	32.61	65.52	35.53	21.33	18.41	176.38	112.93	55.33	4.8	1.96	2.27	3.31	40.15	27.44	2.71	5.69	55.68	77.54	66.56	7.61	5.86	1.06	3.9
MELO3C002085.jh1	45.5	40.75	53.85	22.14	9.19	14.49	15.81	61.81	17.38	12.08	12.74	15.82	11.19	11.27	15.97	14.57	5.67	3.48	4.81	22.8	41.6	39.2	21.38	39.41	155.83	62.25	66.24	96.71	63.41	22.6	28.74	9.15	17.39	18.12	25.34	82.75	55.9	88.48	56.54	44.04	66.54	36.09	20.89	17.77	11.31
MELO3C002086.jh1	119.3	15.58	100.01	191.41	59.32	122.17	159.25	158.37	164.48	262.72	117.11	198.68	105.34	122.89	143.43	188.59	137.45	97.11	174.72	147.64	224.37	233.63	313.42	329.3	211.33	223.92	145.03	143.07	190.19	389.42	46.07	45.89	36.38	61.09	206.18	100.83	96.03	63.92	78.91	198.95	85.28	32.91	57.55	27.04	100.48
MELO3C002087.jh1	13.51	7.52	12.7	6.7	6.28	8.08	8.66	10.06	11.06	10.36	12.25	10.59	4.81	3.72	6.63	8.11	2.73	5.33	8.25	6.1	11.74	9.83	9.08	7.61	9.5	9.95	6.45	4.22	5.48	1.3	7.88	6.41	7.67	9.29	7.81	5.77	6.21	5.42	6.16	1.85	4.48	7.49	6.68	6.47	5.79
MELO3C002088.jh1	9.52	2.96	3.14	3.07	1.82	14.97	9.16	4.11	2.76	13.69	5.35	2.23	3.84	5.41	5	9.1	4.92	1.35	8.14	7.97	3.41	6.33	6.32	1.11	0.92	0.87	1.18	0.98	0.74	0.23	1.99	1.04	2.23	2.46	6.83	9.37	1.39	3.21	1.56	0	3.86	2.19	3	2.54	0.72
MELO3C002089.jh1	0	0	0.04	0.05	0	6.63	0.7	1.1	0.37	2.29	3.6	1.31	0	0	0	1.02	0	0	0	9.37	1.19	0.8	0.24	0.83	0	0	0	0	0	0	0	0	0	0	1.11	0	0	0	0	0	0	0	0	0	0
MELO3C002090.jh1	5.58	0.35	0.74	0.1	0.09	1.4	2.65	13.73	1.13	0.47	0.08	0	0.39	1.02	6.02	3.76	5.46	0	3.3	42.95	0.98	2.63	0.43	0.16	0	0	0	0	0	0	0	0	0.24	0.64	0.12	0.38	0.52	6.29	1.45	0.34	0	1.22	16.39	0.25	0.88
MELO3C002091.jh1	261.68	111.79	468.54	352.85	126	138.82	266.62	124.55	153.4	292.18	242.65	294.02	120.5	156.13	163.49	135.31	23.48	33.27	83.26	116.89	293.23	235	268.28	296.42	240.87	255.04	160.59	179.68	165.77	164.86	58.54	39.93	42.08	81.01	192.18	273.71	193.4	154	196.02	197.94	157.22	80.01	73.4	46.85	179.46
MELO3C002092.jh1	2.06	0.58	0.72	1.73	0.75	1.27	1.76	1.43	3.36	4.17	4.21	1.86	1.87	1.95	3.47	3.74	1.39	2.13	8.68	9.57	4.32	7.99	3.78	9.15	3.48	4.69	6.87	4.19	3.5	3.21	6.27	3.18	1.16	2.24	12.96	18.28	3.04	2.9	3.27	3.86	3.49	4.26	3.03	0.71	2.18
MELO3C002093.jh1	20.22	8.41	15.91	13.27	10.2	16.32	20.95	16.88	21.14	19.89	16.55	15.87	14.8	11.99	15.19	19.23	15.67	12.19	28.08	24.66	15.86	19.19	20.06	17.08	12.22	13.35	16.63	12.96	11.35	11.4	24.26	24.48	27.1	27.42	23.43	19.02	9.88	16.87	14.61	11.36	15.27	21.33	24.03	22.77	23.64
MELO3C002094.jh1	0	0	0.16	0.3	2.2	0.72	0.6	0.7	0.72	0.38	0.33	0.28	0	0	0.22	1.63	0	0	0	0	0	0	0	0	0	0	0	0	0	0	0	0	0	0.05	0	0.09	0	0.42	0	0	0	0.12	0	0	0
MELO3C002095.jh1	4.96	4.96	3.42	1.45	2.25	0.95	1.46	2.81	2.4	1.98	5.56	3.77	0.89	1.46	0	4.23	0.16	0.12	1.05	1.63	5.76	3.89	3.98	3.63	6.25	4.65	4.28	3.57	2.58	1	0.82	0.5	0	0	2.05	5.71	4.18	5.97	5.99	2.16	2.65	2.06	1.89	0.74	1.5
MELO3C002096.jh1	3.49	5.67	5.09	3.08	3.6	5.68	6.03	6.82	5.42	6.85	0	5.75	3.49	3.31	3.1	6.59	5.2	2.05	5.66	5.28	5.27	6.38	6.78	5.32	6.09	4.78	6.67	5.3	4.27	2.61	7.74	7.07	7.21	7.92	5.65	6.54	1.93	5.07	2.62	1.54	3.91	5.06	4.13	4.68	3.74
MELO3C002097.jh1	6.26	0	1.83	0.54	0.27	0.58	3.43	0	0	0.82	0.42	0.96	0	0.12	0	0.82	0	0	0	0	0.39	1.2	1.19	0.44	0	0	0	0	0	0	0	0	0.05	0.1	0.75	0.48	0	0	0	0	0	0	0	0	0
MELO3C002098.jh1	0	0	0	0.08	0	0	2.69	0	1.03	0.25	0	0	0	0	0	0.22	0	0	0	0	0	0.2	0	0	0	0.21	0.39	1.27	3.38	0.76	0	0	0	0.07	0	0	0	0	0	0	0.54	0	0	0	0.06
MELO3C002099.jh1	42.63	4.96	25.64	28.54	13.49	22.55	73.19	80.56	41.12	32.9	15.14	19.1	16.44	23.37	28.4	34.89	70.64	28.43	70.18	88.04	32.83	39.54	28.78	53.37	37.54	38.16	62.25	69.39	47.98	64.4	113.77	111.77	50.75	53.8	51.22	104.46	35.13	45.92	36.38	47.99	70.42	83.06	92.4	62.1	57.61
MELO3C002100.jh1	0.16	0	0.07	0.24	0.07	0.82	0.28	2.46	2.62	1.69	0.5	1.11	0.85	1.26	1	0.28	0	0	0.34	0	0.17	0.18	0	1.05	0.52	0	0.22	0	0.2	0	0	0	0	0.01	0.66	0.35	0.55	0	0.17	0.7	0	0	0.1	0.03	0
MELO3C002103.jh1	8.74	0.41	0.16	0.5	0.27	1.35	2.68	4.3	1.18	0.49	0.63	1.92	0	0.35	1.99	0.73	0.19	0.27	0.84	1.74	0.22	0.45	1.45	4.44	5.96	9.58	3.02	4.07	2.02	0.79	0.57	0	0.13	0.23	4.24	7.06	8.4	6.25	6.51	5.97	5.94	0.85	0.92	0.28	0.81
MELO3C002104.jh1	2.75	1.7	1.98	1.64	0.79	2.51	4.75	7.27	5.92	3.92	3.39	2.06	0.62	1.42	1.12	2.46	2.08	2.41	2.18	5.08	6.14	5.88	4.47	2.7	1.8	2.89	2.11	2.09	1.03	0	2.53	1.75	2.82	3.2	3	3.42	4.3	4.61	2.59	0.75	1.96	3.01	2.34	2.51	2.67
MELO3C002105.jh1	22.33	0.53	0.47	1.69	0.71	1.97	4.81	6.12	4.31	1.83	1.07	1.28	0.5	0.99	0.44	0.32	3.92	0.55	1.79	2.95	0.8	1.05	1.31	1.33	0.52	1.1	1.53	1.74	1.28	4.03	3.48	5.01	3.62	3.24	2.96	4.14	1.97	2.35	3.04	4.16	5.23	6.66	3.93	4.59	11.07
MELO3C002106.jh1	23.13	0.53	3.18	5.94	1.1	2.5	9.67	4.8	7.52	12.89	27.99	27.77	0.24	0.77	0.37	0.51	0	0.06	0	1.76	17.61	17.5	12.31	3.65	2.79	1.25	0.94	0.58	0.15	0.19	0.13	0	0.05	0.37	2.24	1.54	1.92	1.91	0.83	0.54	0.39	0.44	0.08	0.05	0.17
MELO3C002107.jh1	0	0	4.12	20.67	3.56	29.25	13.99	31.04	34.01	30.93	5.2	8.71	1.32	1.15	0.81	5.38	0	0.62	2.11	5.85	9.36	14.44	16.47	17.29	3.64	8.34	1.03	0.58	0	0	0.26	0	0.15	0.41	7.74	1.7	0.88	0.36	0	0	0	0	0.26	0	0.16
MELO3C002108.jh1	0.57	0.24	0.42	0.89	0.25	1.89	11.03	4.29	6.02	2.07	0.14	0.88	0.65	0.38	0	1.14	0	0	0	0.25	0.27	0	0.77	1.22	3.12	3.64	2.22	2.71	0	0	0	0	0.13	0.16	0.28	0	0.67	1.04	0	0.27	0	0	0	0	0
MELO3C002109.jh1	19.35	19.12	48	17.56	1.59	5.23	17.05	2.98	8.16	12.79	21.27	16.08	6.12	4.36	4.56	6.81	0	0.25	1.54	3.22	17.3	12.41	14.44	3.87	14.68	9.35	14.65	13.01	10.96	12.99	3.12	4.53	2.63	3.83	3.24	17.1	6.93	13.77	11.95	14.57	12.1	4.38	6.18	4.97	11.16
MELO3C002110.jh1	14.91	10.73	11.04	16.81	23.23	36.78	27.66	39.17	40.41	34.04	27.85	29.06	17.85	12.5	13.3	30.27	13.52	9.52	24.82	23.89	38.82	33.03	28.2	27.59	36.36	20.39	22.57	21.58	14.13	3.84	8.13	12.83	8.43	8.68	18.03	23.63	14.64	18.05	11.69	3.72	8.53	7.91	11.36	9.72	4.94
MELO3C002111.jh1	10.47	2.18	0.84	1.06	1.14	2.72	2.53	1.11	1.28	1.06	2.11	2.19	2.65	2.26	2.42	1.82	60	47.73	43.08	18.28	2.65	2.17	1.07	1.05	1.43	1.03	0.65	0.35	0.63	0.3	0.59	1.21	1.28	2.26	1.37	0.83	0.96	1.72	1.4	1.26	0.5	1.04	2.44	1.06	5.41
MELO3C002112.jh1	3.52	1.52	4.33	2.5	0.93	2.37	3.82	3.92	4.74	2.88	2.92	1.68	0.59	0.74	1.09	1.15	7.09	70.08	9.13	6.09	4.57	2.71	3.63	4.43	6.7	4.59	4.16	3.61	2.05	1.71	1.21	0.38	0.95	1.86	1.88	4.15	4.09	4.24	3.84	3.9	3.13	1.35	1.43	1.02	0.89
MELO3C002114.jh1	0.93	12.95	0.91	0.61	2.68	0.7	4.42	0.67	1.07	2.43	1.5	2.76	0.83	1.32	0.4	7.07	0.46	5.78	2.69	1.6	3.31	4.99	3.05	3.39	4.52	2.12	0.61	0.61	0.4	0	0.17	0	0.03	0.17	5.18	1.75	1.15	1.95	3	0.85	0	0	0	0	0.22
MELO3C002115.jh1	15.91	69.99	9.33	12.45	4.49	9.06	11.66	17.71	21.37	6.21	9.42	9.56	7.42	7.17	8.14	17.16	24.25	19.01	15.8	25.04	11.15	9.22	9.19	11.04	23.1	17.88	30.41	26.24	22.66	20.3	42.93	37.82	47.58	35.61	10.84	17.81	15.39	31.47	15.8	15.45	19	33.97	33.96	34.25	28.91
MELO3C002116.jh1	0.1	1.07	0.03	0.24	0.12	0	0.88	0.24	0	0	0.05	0.61	0.29	0.59	0.66	0.42	0.28	0.18	0.23	0.75	0	0	0.5	0.11	0.22	2.53	0.44	1.62	0.95	0	0.28	0.41	0.46	0.45	0	0	0	0.32	0.24	0	0.26	0.25	0.54	0.3	0.56
MELO3C002117.jh1	88.36	61.63	78.44	41.98	25.01	36.02	60.06	64.49	61.61	93.86	65.45	65.88	24.03	22.52	25.06	42.02	7.3	10.46	25.61	30.13	90.46	82.81	97.95	63.32	54.3	47.53	56.94	47.4	42.93	32.75	31.99	28.45	28.97	40.66	43.3	42.99	30.25	46.33	33.73	21.99	26.25	25.03	23.43	20.74	13.54
MELO3C002118.jh1	126.28	58.99	101.99	51.47	49.41	59.19	78.48	74.58	90.23	149.33	88.68	79.82	51.81	54.29	60.01	93.17	55.75	34.2	81.38	69.75	87.04	80.72	128.09	102.66	103.82	70.38	114.25	89.37	79.3	63.2	80.42	78.09	75.33	85.61	68.35	81.06	48.64	84.14	49.88	65.77	56.12	62.86	68.94	58.93	53.45
MELO3C002119.jh1	0.54	1.42	0.16	1.65	90.81	44.77	0.4	0	24.56	13.85	11.51	50.65	214.28	231.85	186.19	80.58	1.1	0.16	1.83	40.24	6.37	0.95	1	1.94	1.05	0	7.04	4.27	1.31	1.73	17.89	64.13	52.59	6.06	18.03	7.92	29.79	12.86	41.99	19.31	6.24	116.61	148.43	186.62	120.57
MELO3C002120.jh1	35.44	20.15	25.87	22.22	14.23	19.68	28.37	36.42	32.25	25.39	28.64	30.42	18.36	22.19	24.35	21.75	1.91	7.32	16.49	24.11	47.49	42.46	36.61	54.3	50.39	38.51	38.07	39.8	28.98	19.71	34.15	19.95	17.25	18.76	41.11	43.7	42.39	44.36	30.05	26.28	30.68	34.61	20.82	17.44	18.03
MELO3C002121.jh1	15.38	0.26	8.24	8.01	5.49	2.99	4.83	3.49	4.7	5.93	13.99	15.52	0.78	1.6	1.15	2.31	0	0.55	2.72	2	8.36	11.14	8.34	4.86	2.06	1.48	1.75	1.44	1.18	0	1.07	1.41	1.3	2	6.45	5.22	3.45	3.95	4.55	1.14	2.57	1.09	1.17	2.04	1.46
MELO3C002122.jh1	18.1	2.69	21.44	54.47	82.36	221.59	23.49	57.37	142.52	190.3	117.26	141.78	35.24	39.79	34.73	38.02	0.27	0.28	14.38	6.67	198.85	220.57	192.58	116.67	26.57	11.6	1.31	1.45	0.31	0.13	0.26	0.11	0.14	0.26	212.76	25.31	21.86	6.5	24.26	5.56	4.28	0.31	0.16	0.23	0.39
MELO3C002123.jh1	0.21	0	0	0.06	0.96	0.35	0.62	0	0	0.59	0.5	1.39	0	0	0	0.12	0	0.17	0	0	0	0	0.24	0	0	0	0	0	0	0	0	0	0	0	0.46	0.37	0	0	0	0	0	0	0	0	0
MELO3C002124.jh1	2.7	0	4.65	3.4	5.46	7.85	7.64	5.91	6.32	5.27	5.23	5.7	4.26	4.67	7.29	3.92	11.21	43.83	9.36	8.35	10.52	9.12	11.11	14.29	47.56	26.53	24.59	13.15	2.09	0.64	0	0	0	0	3.56	7.46	3.95	8.44	4.46	2.53	2.2	0	0.59	0.07	0.08
MELO3C002125.jh1	21.13	3.28	22.24	11.94	14.74	18.66	22.42	31.94	21.89	14.12	12.73	16.9	13.32	13.8	16.14	17.96	1.82	4.34	9.04	17.83	19.6	23.62	21.14	26.58	58.51	50.07	55.5	39.99	23.5	11.98	11.51	10.12	7.58	7.72	16.81	28.32	24.08	42.64	27.29	14.15	23.78	10.79	13.75	10.6	3.28
MELO3C002126.jh1	5.46	0.89	2.1	15.21	141.97	34.2	1.49	4.87	29.38	12.91	17.09	41.6	28.68	29.38	28.1	19.91	2.6	7.22	4.76	15.71	21.48	21.6	12.81	21.75	19.38	13.93	36.4	40.88	21.4	14.8	26.76	17.28	8.35	1.65	25.92	28.66	37.37	23.48	51.37	36.14	17.57	37.39	26.8	27.23	13.97
MELO3C002127.jh1	10.39	5.72	8.66	12.92	28.86	45.87	10.08	3.92	9.37	15.31	20.76	40.91	15.69	21.25	20.78	32.55	15.56	3.56	37.3	16.51	10.92	11.92	13.19	9.03	4.79	9.61	13.61	15.66	21.11	24.28	21.85	17.99	10.36	12.15	14.77	11.31	9.83	10.17	15.61	13.59	20.29	29.92	23.78	27.66	22.13
MELO3C002128.jh1	94.67	0.56	116.42	71.6	64.16	42.59	79.91	32.63	82.33	162.22	127.53	131.33	3.03	3.15	2.58	15.48	0	0.18	4.07	25.1	239.37	352.42	493.5	192.55	37.43	8.72	0	0.53	1.06	0.23	0	0	0.03	0.15	102.96	26.52	16.28	12.1	4.76	4.95	1.21	0	0	0	0.13
MELO3C002129.jh1	0.44	0.09	1.6	0.99	1.51	0	0	0	0	0	3.43	8.74	0.2	0.3	0.38	0	0	0	0	0	3.57	2.94	1.67	0.39	0	0	0	0.21	0	0	0	0	0	0	0.64	0.96	0	0.29	0	0	0.58	0	0	0	0
MELO3C002130.jh1	0	0	0.05	0.08	0.17	0.07	0.09	0	0	0	0.62	0.54	0.23	0.06	0	0.11	142.85	363.91	0.14	1.02	0.77	1.42	0.37	0.28	0.15	0	0	0	0	0	0	0	0.02	0.05	0.84	0.14	0	0	0	0	0	0	0.04	0	0.01
MELO3C002131.jh1	49.38	0.58	30.48	6.07	11.29	10.38	31.06	6.84	10.34	35.38	47.32	23.2	8.75	8.34	11.47	9.01	2.65	3.88	17.34	3.42	14.91	20.14	46.28	19.43	21.04	5.17	4.94	2.79	0.57	0	0	0.06	0.08	0.12	10.17	7.64	6.68	8.22	2.39	0.96	0.75	0.4	0.35	0.09	0.31
MELO3C002132.jh1	48.68	0	16.39	11.28	3.27	10.82	28.42	19.24	18.76	21.15	22.97	12.83	1.61	1.49	1.1	6.15	9.86	3.7	15.23	8.72	7.99	8.67	9.4	6.46	3.96	2.15	0.31	0.06	0	0	0	0	0.07	0	2.89	2.48	0.12	0.78	0.24	0.17	0	0	0.12	0	0
MELO3C002133.jh1	0	0.71	0.25	0.27	0.26	0.27	0.29	0.45	1	0	0.37	0.79	0	1.24	1.16	1.29	274.48	530.48	1.43	2.32	0	0	0	0.39	0.16	0	0.18	0.19	0.81	0	0	0	0.06	0.17	0.82	1.43	0.63	1.78	1.76	1.75	0.6	0.32	0.34	0.18	0.9
MELO3C002134.jh1	20.25	16.51	6.63	5.32	1.72	3.42	7.2	9.37	8.38	3.88	6.72	6.69	3.19	3.16	4.22	6.45	5.81	2.82	4.84	9.87	7.55	9.72	4.62	5.99	8.6	4.41	8.77	8.86	6.85	8.94	9.39	4.46	5.79	5.07	3.21	8.99	10.6	14.94	8.86	9.64	12.96	10.33	6.99	7.58	3.59
MELO3C002135.jh1	9.65	4.92	9.78	8.87	9.48	12.06	10.9	14.32	13.09	17.43	13.58	14.4	9.19	9.2	9.19	15.34	19.84	13.42	21.4	17.6	12.59	11.72	18.55	14.87	18.51	29.55	19.77	19.59	29.47	14.17	18.52	19.24	18.54	23.26	13.44	14.07	17.82	15.11	18.01	11.86	38.7	14.45	15.31	15.34	11.8
MELO3C002137.jh1	6.32	1.08	5.77	8.16	5.92	9.58	12.46	7.02	9.42	9.1	8.44	5.4	5.87	7.92	6.56	8.17	0.81	4.61	5.19	8.3	7.39	8.94	8.32	14.67	18.69	13.8	10.43	14.55	9.64	5.61	3.8	1.28	0.66	1.3	5.56	9.36	10.49	8.58	8.99	7.02	8.74	2.35	3.2	1.49	2.53
MELO3C002138.jh1	6.15	0.67	7.8	7.6	1.86	9.15	10.98	12.27	9.28	10.81	12.62	5.29	3.17	3.45	4.55	12.28	1.54	6.2	4.61	9.72	11.68	11.69	13.66	14.76	25.88	25.14	32.97	36.08	18.52	40.62	14.32	4.14	5.07	6.14	5.16	8.74	2.77	13.15	2.38	20.36	7.9	9.22	5.33	6.03	20.9
MELO3C002139.jh1	7.6	6.9	17.58	8.41	9.35	7.2	12.66	4.9	5.3	13.42	11.49	13.43	6.73	6.66	6.01	7.66	1.91	1.86	4.24	4.74	12.53	8.06	10.15	9.52	7.61	9.02	11.19	7.28	8.62	3.65	5.27	4.5	4.32	6.38	8.97	7.28	4.68	5.82	5.28	5.45	6.86	4.76	6.5	4.21	5.75
MELO3C002140.jh1	0.02	0	0.01	0.03	0	0	0	0.09	0.23	0.42	0.44	1.26	0	0	0	0.23	83.01	169.84	0.22	0.66	0	1.99	0.32	0.04	0	0.11	0.13	0	0	0	0.04	0.02	0.02	0.01	0.27	0	0	0.21	0	0.49	0.18	0.04	0.01	0	0.02
MELO3C002141.jh1	0	0	0	0	0	0	0	0	0	0	0.25	0	0.36	0	0	0	1.24	1.19	0	0	0	0	0	0	0	0	0	0	0	0	0	0	0	0	0	0	0	0	0	0	0	0	0	0	0
MELO3C002142.jh1	0.47	0	1.13	0.37	0	0	0.21	0.56	0.19	0.08	0.21	0.09	0	0	0	0.04	0	0.05	0	0	0	0.15	0	0	0	0	0	0	0	0	0	0	0	0.02	0	0	0	0	0	0	0	0	0	0	0
MELO3C002143.jh1	13.51	22.22	35.61	8.93	51.34	19.49	12.75	13.7	16.33	32.26	15.73	31.24	22.64	28.37	23.55	24.29	7.72	23.12	44.79	19.07	12.86	24.8	15.62	21.54	25.3	20.86	12.49	11.63	7.79	2.28	10.07	5.19	8.49	11.32	15.71	20.34	6.35	10.57	2.75	2.27	4.68	10.79	9.8	6.99	5
MELO3C002144.jh1	37.11	1.12	28.28	26.55	51.15	31.66	38.2	32.84	21.1	54.16	46.84	62.3	19.18	16.42	16.65	39.01	0.68	1.61	14.86	10.95	73.82	80.45	78.89	38.72	44.3	69.03	12.55	16.1	9.96	0.74	0.28	0.14	0.24	1.32	27.24	19.93	14.7	16.52	12.73	4.61	13.08	0.79	0.63	0.46	0.81
MELO3C002145.jh1	3.24	0.26	1.61	1.92	0.51	0.8	3.42	0	2.79	3.43	5.23	8.87	0	0	0	0	0	0	0	0.19	4.7	4.96	4.3	0.37	0.58	0.35	0	0	0	0	0	0	0	0.07	0.45	0	0	0	0	0.16	0	0	0	0	0
MELO3C002146.jh1	14.5	16.25	15.52	9.59	7.04	4.07	9.8	5.74	5.29	7.35	10.31	11.08	3.7	4.47	4.5	5.4	1.04	1.1	2.97	3.81	7.75	7.53	7.19	3.62	5.11	6.79	6.81	9.2	9.52	8.5	5.73	5.08	5.85	7.35	3.41	7.88	5.59	9.73	6.53	7.25	7.9	4.86	4.08	3.86	2.39
MELO3C002147.jh1	7.33	40.7	1.73	21.22	0.55	9.86	4.19	9.95	2.01	1.72	3.6	2.08	2.02	1.37	4.84	2.51	42.66	6.39	15.73	35.44	2.34	7.35	4.64	9.28	2.67	6.57	15.66	38.76	38.02	129.21	29.3	14.87	19.58	26.42	22.53	58.66	27.78	12.24	25.63	101.19	60.96	43	28.78	18.61	108
MELO3C002148.jh1	44.72	48.92	7.64	8.53	6.65	13.24	10.56	21.95	14.05	7.26	11.25	9.85	10.65	8.68	9.51	13.47	20.74	16.08	9.01	15.92	12.43	11.74	9.82	12.4	19.57	13.8	28.45	20.46	23.37	8.24	30.73	14.73	24.13	21.47	14.47	15.4	14.36	28.74	12.83	7.64	19.22	22.91	13.07	14.9	4.04
MELO3C002149.jh1	29.42	8.25	40.49	39.95	23.45	37.34	92.61	43.3	27.8	41.97	24.22	30.5	30.31	31.23	45.39	53.28	213.71	98.42	122.33	181.8	38.38	34.32	55.37	81.93	60.02	53.35	71.88	52.16	73.3	57.42	62.25	39.51	66.94	96.18	85.09	50.47	46.21	73.39	37.54	32.44	44.6	53.02	88.79	41.59	72.96
MELO3C002150.jh1	19.56	9.11	17.53	24.9	7.01	30.03	17.86	83.49	17.95	7.47	11.94	3.66	14.5	16.02	32.29	29.95	13.28	3.02	15.44	36.52	22.13	61.85	20.62	60.01	47.33	38.49	52.41	87.64	48.57	73.64	72.97	48.11	18.82	32.12	72.29	131.53	65.82	83.72	49.66	153.7	67.17	100.9	78.86	23.99	89.33
MELO3C002151.jh1	53.22	10.67	50.54	53.88	31.32	59.97	57.61	73.75	71.84	99.88	46.75	60.54	56.05	63.21	65.19	107.35	37.32	29.91	70.95	78.19	67.95	57.28	98.62	100.06	57.18	86.38	40.65	58.94	59.28	79.73	29.57	15.33	5.6	11.12	93.73	69.51	54.58	35.9	56.73	169.53	86.13	23.74	32.17	14.08	25.09
MELO3C002152.jh1	27.89	45.29	29.99	43.32	69.17	80.67	17.11	17.51	22.9	24.58	19.93	37.81	74.16	74.12	71.02	42.77	66.37	10.1	31.42	50	15.06	23.74	20.37	31.63	17.37	22.21	24.83	29.16	25.95	20.58	21.51	39.39	48.66	83.33	74.58	68.63	33.16	29.96	39.65	51.99	32.24	38.66	58.14	65.51	47.97
MELO3C002153.jh1	1.69	0.18	2.79	3.81	0.83	3.58	1.81	9.51	2.92	3.31	4.81	1.09	0.21	0.34	0.38	1.23	4.36	2.2	2.55	5.22	4.13	4.98	2.46	0.57	1.34	2.96	1.12	1.69	2.09	1.5	2.22	3.31	9.17	4.16	2.81	2.84	0.8	3.88	0.89	1.41	2.27	2.68	2.23	3.38	1.2
MELO3C002154.jh1	9.47	50.33	13.98	132.59	0.51	1	0.24	0.64	1.43	1.65	1.79	0.47	0.92	0.76	0.57	1.24	199.48	160.91	5.58	6.09	1.35	4.36	3.6	1.63	1.47	0.25	1.39	1.03	0.92	0	2.28	0.71	3.99	4.9	8.12	0.77	0.86	1.11	2.01	0.31	1.51	4.19	3.72	2.01	2.92
MELO3C002155.jh1	0	0.38	2	1.26	1.46	2	6.81	0.83	0.79	2.03	4.75	1.31	1.16	0.62	1.06	10.91	4.16	2.96	16.45	5.41	0.93	1.26	0.68	0	0	0	0	0	0	0	0	0	0.09	0.04	0.18	0	0	0.18	0	0	0	0.11	0	0.02	0
MELO3C002156.jh1	12.73	4.23	18.23	17.12	20.26	11.39	7.75	8.96	13.48	14.72	14.35	19.81	15.7	23.13	17.05	11.66	0	2.9	5.58	10.22	12.44	14.02	12.46	14.98	17.36	15.11	16.65	16.58	12.39	6.86	9.03	8.25	6.41	9.23	15.09	14.21	12.07	17.97	12.79	8.98	9.72	8.97	10.79	8.03	9.13
MELO3C002157.jh1	5.39	1.15	12.31	16.78	24.88	2.97	0.24	0.21	0.73	5.3	30.52	33.67	1.44	1.43	2.23	2.3	0.27	2.05	1.32	24.37	20.39	12.32	3.31	2.48	3.18	0.82	0	0	0	0	0.11	0	0	0	1.21	1.44	0	0	0	0	0	0	0	0	0
MELO3C002158.jh1	9.68	6.56	8.38	7.94	6.57	5.31	7.93	9.74	7.59	5.91	8.9	10.44	5.73	5.21	6.51	7.25	8.33	3.05	5.26	10.76	7.15	7.3	6.33	5.46	9.54	4.21	8.67	7.16	7.76	3.48	8.07	6.96	5.21	5.28	4.25	6.36	6.49	10.56	3.56	2.76	6.51	6.8	6.26	5.24	4.05
MELO3C002159.jh1	113.73	64.66	298.55	192.29	102.79	72.83	153.7	89.12	119.02	238.63	164.39	139.54	56.64	72.57	70.96	89.62	18.92	21.84	68.25	58.98	177.85	127.53	210.39	131.92	100.01	131.14	141.17	149.2	125.38	165.5	68.13	65.49	50.33	85.89	89.63	101.74	82.59	84.26	95.86	116.25	97.03	56.45	65.98	50.36	139.29
MELO3C002161.jh1	3.73	0	1.79	0.76	1.01	0.17	0.77	0	0	0	1.74	2.87	1.07	1.66	1.2	0.21	0	0.23	0.82	1.15	0	0	0.31	0	0	0	0	0	0	0	0	0	0	0.03	0	0	0	0	0	0	0	0	0	0	0
MELO3C002162.jh1	0.1	0	0.21	0.15	0.19	0.35	0	0.25	0.17	0	0.26	0.71	0	0.24	0	0.16	0.33	0.08	0	0.77	0.24	0.54	0.17	0.19	0.08	0	0.43	0	0	0	0.16	0	0.02	0.13	0.34	0.67	0	0.95	0.35	0.36	0	0	0	0.04	0
MELO3C002163.jh1	24.59	38.99	28.88	18.63	16.09	23.66	30.59	31.19	34.03	26.54	24.2	23.53	22.14	19.41	23.45	28.05	38.5	41.19	26.8	30.86	18.36	22.49	22.7	18.51	23.83	21.27	28.09	22.54	23.89	16.5	35.11	39.84	32.75	37.73	23.54	24.36	16.27	26.44	14.77	13.08	18.68	22.45	26.62	22.51	23.18
MELO3C002164.jh1	1.89	7.61	2.31	4.41	4.13	4.42	5.77	7.25	6.69	4.92	3.76	6.09	9.39	11.43	10.53	12.22	5.38	3.62	8.17	7.62	3.6	3.51	3.97	7.42	7.54	5.93	5.56	6.49	5.51	7.06	7.07	5.73	4.86	6.83	10.67	8.85	11.21	9.81	7.3	12.47	7.56	5.66	5.4	3.72	7.86
MELO3C002165.jh1	28.82	11.08	52.58	29.77	18.24	27.39	45.07	44.9	38.22	74.75	42.55	37.43	14.85	20.04	20.89	35.75	11.92	15.2	23.11	24.19	44.99	37.72	66.98	47.31	45.16	46.38	40.68	40.44	37.55	15.95	27.01	22.55	20.82	32.01	32.52	37.56	19.4	26.9	26.45	14.46	42.63	21	20.95	16.1	21.56
MELO3C002167.jh1	75.47	24.19	116.52	59.66	38.29	46.32	86.39	48.52	58.43	171.14	70.44	85.69	35.24	36.23	44.56	69.63	51.76	76.4	86.99	52.9	75.55	71.35	129.49	73.8	45.04	57.49	58.14	49.03	47.49	53.31	44.49	41.33	39.88	68.51	55.01	43.72	28.94	38.92	25.06	28.06	28.85	34.85	44.07	34.56	39.73
MELO3C002168.jh1	21.45	14.28	18.21	21.65	13.99	11.93	14.6	14.67	16.65	18.18	27.75	24.2	8.14	8.13	6.52	13.11	1.11	2.2	6.04	12.22	32	30.1	23.77	14.03	18.26	14.41	18.25	16.62	13.79	10.54	16.98	12.68	8.72	10.54	17.19	19.58	19.64	24.85	23.17	12.76	17.23	17.3	18.27	17.53	13.62
MELO3C002170.jh1	3.84	0.12	0.77	3.9	57.3	14.73	4.05	1.8	14.15	17.78	31.16	54.24	10.35	12.98	14.8	15.28	0	0.75	0.75	1.7	16.29	19.69	1.98	0	0	0	0	0	0	0	0	0	0	0.03	0	0	0	0	0.67	0	0	0.47	0	0.27	0.06
MELO3C002171.jh1	7.08	2.93	6.46	20.43	6.2	2	13.6	6.2	4.35	10.83	13.9	12.69	9.47	11.49	13.2	14.44	14.94	5.56	18.77	29.59	18.38	17.31	13.75	12.4	8.14	9.15	6.56	5.62	2.7	1.72	1.4	1.32	1.34	2.12	16.85	16.17	8.66	7.83	6.17	6.96	6.65	5.54	4.43	5.07	3.71
MELO3C002172.jh1	6.85	0.38	5.42	4.71	8.37	7.08	5.45	9.35	8.93	5.97	7.46	7.13	8.35	6.3	8.46	7.15	5.86	11.53	3.86	10.45	6.96	6.46	3.72	3.08	4.65	1.83	0.66	0.77	0.34	0.3	0.38	0.1	0.37	0.2	6.25	4.9	2.2	4.98	2.17	1.61	2.13	1.8	1.47	1.78	0.27
MELO3C002173.jh1	47.69	100.95	23.27	29.01	12.64	30.45	48.32	35.87	39.96	20.69	33.7	18.17	12.96	19.92	23.74	31.69	7.64	7.63	15.77	34.19	39.76	26.86	26.75	35.4	40.96	58.95	32.1	53.25	41.5	98.72	19.56	9.18	11.03	21.35	38.73	40.18	58.53	45.18	68.65	175.82	66.68	32.96	14.37	9.53	49.59
MELO3C002174.jh1	8.62	14.24	3.5	5.98	2.84	7.44	18.75	10.1	6.11	4.68	5.29	4.98	8.68	7.87	9.25	12.49	23.63	48.84	3.99	11.39	6.4	8.69	5.84	5.69	7.68	7.85	12.53	20.98	15.66	34.72	32.61	19.78	22.21	24.52	11.26	20.79	13.04	14.13	18.02	38.52	34.24	31.66	17.54	13.17	19.92
MELO3C002175.jh1	70.29	177.91	49.78	46.8	1.35	11.97	101.53	53.51	1.07	1.71	3.29	1.39	1.78	1.75	2.55	4.62	7.83	4	12.68	22.09	2.03	1.48	3.15	5.83	7.21	13.93	5.53	13.2	20.61	89.15	76.79	149.14	471.01	1407.79	5.48	8.37	9.37	7.71	17.89	22.65	41.42	41.69	35.06	55.85	115.29
MELO3C002176.jh1	0	0	0.08	0.05	0	0	0.11	0	0.34	0	0	0	0	0	0	0	0	0.21	0	0	0	0	0	0	0	0	0	0	0	0	0	0	0	0	0	0	0	0	0	0	0	0	0.17	0	0
MELO3C002177.jh1	1	0.1	0.48	2.72	0	0	0.18	0	0	0	0.04	0	0	0	0	0	0.3	0.16	0	0	0	0	0	0	0	0	0	0	0	0	0	0.22	0.39	0.67	0	0	0	0	0	0	0	0.08	16.8	0.05	0.2
MELO3C002178.jh1	15.45	1.54	6.23	4.89	1.64	2.53	7.88	3.32	4.61	5.39	10.78	7.86	1.25	3.01	2.98	2.82	0.31	0.77	3.12	4.08	11.45	8.23	6.52	4.9	3.83	3.11	2.95	2.76	1.89	0.41	0.97	0.21	0.32	0.57	3.38	4.76	1.8	5.41	1.81	2.98	1.62	0.91	0.58	0.26	0.8
MELO3C002179.jh1	6.8	15.66	5.71	20.96	7.38	10	13.07	15.73	16.72	13.32	10.44	9.66	7.45	8.36	8.61	11.18	11.77	4.05	22.85	24.7	19.12	15.9	28.32	27	29.44	23.36	22.79	19.62	10.55	5.64	24.33	14.45	18.28	11.64	80.4	25.47	38.41	34.01	18.83	37.53	17.53	23.93	19.94	23.27	8.69
MELO3C002180.jh1	25.34	19.25	28.37	17.81	12.04	20.22	19.66	13.79	14.68	24.61	21.83	18.64	11.97	15.37	10.4	20.17	14.59	7.36	32.92	22.28	23.47	24.27	22.96	25.57	23.33	18.81	30.88	26.84	23.23	26.1	39.29	48.13	42.78	57.2	16.87	21.8	13.89	21.6	9.29	13.01	16.7	35.22	29.08	24.53	32.23
MELO3C002181.jh1	15.28	7.32	16.18	9.15	7.47	13.62	15.98	11.06	12.75	16.16	12.02	13.99	9.73	7.33	11.37	12.35	1.94	2.46	13.39	7.52	15.03	16.58	15.73	17.88	11.85	17.71	20.9	18.09	18.51	33.02	24.13	21.29	15.61	18.39	11.25	11.96	12.18	15.38	12.95	25.56	10.25	12.39	17.5	12.52	28.67
MELO3C002182.jh1	24.46	40.05	16.49	17.88	7.07	9.57	12.63	17.21	12.56	13.39	17.01	12.79	9.09	7.4	8.35	11.83	2.95	5.27	6.6	12.19	13.8	17.3	10.47	19.56	24.86	19.86	19.47	22.77	23.69	11.3	16.39	13.56	16.89	21.46	18.56	27.14	21.05	25.18	21.13	10.24	21.62	14.8	9.75	10.98	5.01
MELO3C002183.jh1	3.14	1064.5	4.65	4.41	6.41	3.12	1.2	1.61	1.37	1.02	2.39	3.68	3.01	1.57	1.8	1.93	1.16	1.41	0.85	3.48	1.78	1.39	0.92	1.03	2.26	3.48	5.41	5.43	3.27	2.22	1.1	1.33	1.75	2.19	1.78	5.23	7.11	5.14	6.01	6.53	3.7	2.36	2.05	2.62	3.04
MELO3C002184.jh1	4.69	1.28	6.88	8.63	9.87	5.06	5.09	2.9	4.84	5.68	8.83	11.27	4.5	5.4	3.91	4.27	2.04	3.95	2.73	2.94	7.71	7.44	4.98	3.46	3.09	5.22	3.33	3.71	0.88	2.67	0.84	1.58	0.75	1.55	3.61	4.36	2.27	2.33	2.36	2.92	2.28	1.02	1.4	1.63	1.76
MELO3C002185.jh1	3.59	5.32	1.06	0.31	0.38	0.83	0.5	0.71	1.13	0.69	1.23	1.09	0.57	0.25	0.27	1.39	0.52	0.91	1.06	0.94	1.36	1.07	1.34	0.8	1.13	1.02	2.66	1.02	1.67	0.07	1.43	1.08	1.37	1.54	0.83	2.11	0.75	1.99	1.26	0.24	1.42	1.19	1.07	1.21	0.34
MELO3C002186.jh1	6.1	5.51	5.34	5.7	3.96	5.8	6.26	6.96	7.08	5.82	4.2	5.44	4.5	6.27	6.81	6.41	7.21	2.97	15.69	6.54	6.08	7.94	8.32	7.13	6.31	5.39	5.84	7.54	6.33	3.93	5.71	6.09	3.63	6.34	7.11	7.61	5.62	6.62	8.75	6.09	10.55	5.44	5.5	5.22	3.04
MELO3C002187.jh1	10.7	40.69	8.93	6.74	4.25	17.93	18.07	10.2	18.09	16.03	30.14	18.98	15.19	14.86	16.63	14.42	0.11	0.54	0.64	17.2	37.26	55.78	33.79	29.28	29.58	15.86	5.62	6.93	7.29	3.32	3.54	0.99	0.74	4.42	39.83	17.66	25.26	16.56	11.76	17.24	10.76	5.21	2.62	1.52	2.82
MELO3C002188.jh1	38.76	1.92	19.03	11	20.44	32.07	0.84	5.13	8.71	14.15	36.92	31.6	28.03	26.7	25.87	46.5	2.94	15.56	56.21	10.39	14.41	12.66	7.98	0.33	1.35	0.38	0.67	0.74	0.27	0.29	0.08	0.04	0.18	0.25	33.36	24.55	4.85	16.08	4.72	6.63	6.27	6.51	5.05	2.51	2.66
MELO3C002189.jh1	15.2	7.53	24.07	14.02	24.85	13.76	11.05	17.39	21.21	11.24	13.83	16.92	12.67	15.07	11.94	14.42	5.54	2.85	10.36	5.05	9.97	6.17	7.99	6.51	6.49	3.95	5.67	4.59	6.68	5.37	8.48	6.17	6.55	4.94	10.1	8.62	6.21	12.34	6.17	4.23	6.02	10.09	23.62	8.57	6.46
MELO3C002190.jh1	47.66	0.91	230.49	103.74	2.84	3.47	99.75	15.85	9.43	28.22	26.29	4.96	0.15	0.33	0.43	5.89	0	0.13	0.83	0.51	1.26	1.32	0	0	0	0	0	0	0	0	0	0	0	0.12	0	0.28	0	0	0	0.75	0	0	0	0	0
MELO3C002191.jh1	43.25	0	247.29	101.63	0.49	0.1	103.42	18.35	1.43	6.09	24.25	1.91	0	0	0	2.69	0	0	0	0	0	0.35	0	0	0	0	0	0	0	0	0	0	0	0	0.17	0	0	0	0	0	0	0	0	0	0
MELO3C002192.jh1	198.04	0	565.46	1073.94	5.32	2.24	335.9	178.34	2.38	18.26	83.88	10.23	2.74	0.5	1.6	6.26	0	0	0	1	2.17	0.63	0	0	0	0	0	0	0	0	0.06	0.13	0	0	0	0	0	0	0	0	0	0	0	0	0
MELO3C002193.jh1	7.34	0	87.96	75.2	0.28	0	40	5.73	0.14	0.72	3.98	1.43	0	0	0	0.34	0	0	0	0.14	0.1	0	0	0	0	0	0	0	0	0	0	0	0	0	0	0	0	0	0	0	0	0	0	0	0
MELO3C002194.jh1	3.47	7.07	5.08	4.72	3.84	3.02	6.71	2.13	1.99	1.68	3.16	3.78	2.77	4.69	5.43	4.94	6.47	1.99	2.61	4.08	1.49	0.75	1.42	2.6	3.76	2.85	4.4	3.73	3.07	2.74	3.2	1.52	2.51	2.78	1.81	2.8	3.13	3.6	2.67	3.15	3.68	4.41	3.22	2.52	2.79
MELO3C002196.jh1	0	0	0.3	0.51	0.08	1.38	1.88	6.49	3.58	1.59	0.26	0.26	0	0	0.17	10.48	0	0.3	0.12	0	0	0	0	0	0	0	0	0	0	0	0	0	0	0	0.39	0	0	0	0	0	0	0	0.08	0.1	0.05
MELO3C002197.jh1	0	0	5.1	5.01	0	0	2.79	0	0	0	0.13	0	0	0	0	0	0	0	0	0.71	0.67	0	0.27	0	0	0	0	0	0	0	0	0	0	0	0	0	0	0	0	0	0	0	3.27	0	0
MELO3C002198.jh1	6.64	11.07	6.91	10.72	7.75	13.1	8.75	14.78	13.59	8.98	10.63	11.2	7.12	6.21	9.18	10.15	22.75	12.69	7.9	13.91	12.04	13.99	11.05	10.43	18.52	10.41	15.41	11.87	10.17	3.84	6.49	7.47	6.66	7.04	14.36	15.34	23.68	26.28	15.65	5.42	11.8	10.44	8.93	6.6	10.03
MELO3C002199.jh1	1.39	5.25	1.28	2.69	1.8	4.42	4.32	7.55	8.77	4.34	1.6	3	1.37	1.35	1.54	2.48	20.07	1.15	2.87	6.41	2.03	1.59	2.35	0.79	0.19	0	1.21	1.94	5.06	6.42	0.71	1.75	1.94	1.75	0.81	1.01	0.17	1.31	1.37	1.94	1.47	0.81	1.75	0.61	2.86
MELO3C002200.jh1	4.17	0.59	2.54	5.68	7.88	6.36	4.55	18.5	19.17	4.35	3.99	6.84	18.36	19.1	19.18	9.2	8.22	21.8	3.83	6.11	4.48	5.44	3.74	4.91	13.19	6.05	10.89	9.31	7.03	0.99	2.06	1.51	1.4	1.97	9.36	14.97	17.96	20.21	13.32	3.37	10.25	5.24	3.28	3.14	1.03
MELO3C002201.jh1	74.11	57.64	41.02	35.03	33.71	76.71	48.37	50.25	43.64	92.97	86.53	79.08	21.89	20.13	19.11	48.24	1.64	7.86	20.92	19.29	74.98	77.76	79.62	63.16	67.61	40.46	32.19	30.35	37.14	15.59	14.34	12.15	7.91	14.09	44.48	44.08	27.5	40.15	25.83	12.89	26.3	15.49	13	13.16	10.04
MELO3C002202.jh1	20.69	0.06	0.99	0.34	0	0.45	21.75	6.75	0	0	0.16	0.41	0.88	0.86	0.48	0.08	0	0	0	0	0	0	0	0	0	0	0	0	0	0	0	0	0	0	0	0	0	0	0	0	0	0	0.29	0	0.02
MELO3C002203.jh1	23.52	2.28	39.06	21.48	4.73	11.95	22.48	13.6	14.92	12.66	12.39	11.28	10.59	11.74	11.84	13	38.86	7.95	15.57	30.24	13.93	10.07	16.66	12.23	17.63	16.91	31.32	25.51	18.64	17.28	39.63	54.35	77.18	67.16	12.97	12.22	14.35	20.64	18.29	16.29	19.27	38.69	59.39	61.79	40.86
MELO3C002204.jh1	10.33	9.78	10.79	8.87	7	11.57	16.51	18.71	17.19	11.82	12.23	13.47	11.19	10.3	11.01	14.66	6.96	6.34	9.52	13.58	11.74	14	11.9	11.12	14.25	6.38	13.61	8.11	7.61	1.99	7.98	5.99	6.55	8.62	10.21	13.41	11.21	15.79	9.55	3.72	10.24	8.42	8.73	6.81	4.44
MELO3C002206.jh1	1.51	5.8	8.23	8.87	7.24	10.68	7.3	10.63	19.92	10.7	6.17	5.87	5.95	5.32	5.84	8.7	0.81	2.52	2.92	3.81	5.74	6.89	7.6	7.95	8.63	2.33	4.79	3.01	5.87	1.1	1.83	2.55	2.31	2.38	5	7.3	9.37	7.08	5.1	1.95	7.77	2.87	1.8	2.48	1.26
MELO3C002207.jh1	0.78	3.05	0.59	1.78	3.62	3.92	4.13	2.66	5.9	1.24	1	1.85	3.59	2.64	2.65	2.62	6.98	110.34	0.59	1.59	0.92	2.73	2.4	2.88	4.59	13.46	2.13	14.91	10.86	7	6.82	0.71	1.55	0.51	2.34	1.79	4.58	2.98	11.63	13.6	11.1	9.54	3.46	1.83	4.24
MELO3C002208.jh1	19.26	13.22	11.21	47	191.58	60.46	9.9	49.22	103.06	50.72	74.92	160.72	285.9	291.82	244.37	67.73	3.09	3.82	16.72	33.87	96.16	81.26	72.62	132.71	175.04	202.91	208.12	423.7	185.68	304.39	411.39	126.53	143.37	37.15	127.99	126.96	378.85	146.7	399.82	539.14	198.28	509.8	223.74	232.86	168.85
MELO3C002209.jh1	12.27	6.32	9.04	88.21	29.06	72.56	77.81	149.38	129.97	118.11	86.74	83.17	173.45	148.75	128.05	89.35	7.04	13.33	12.16	74.6	98.89	70.87	97.12	132.96	290.59	250.02	193.49	136.77	73.32	34.86	29.47	28.74	19.55	16.45	166.21	97.41	268.55	256.7	95.17	74.87	83.85	34.43	49.56	47.98	68.76
MELO3C002210.jh1	1.79	0	1.25	2.42	66.5	15.86	6.02	14.52	31.45	18.32	3.53	17.1	90.38	99.35	71.78	16.18	0.17	0	0.48	1.94	5.28	1.16	2.93	4.66	1.23	1.13	0	1.5	0.31	0	0	0.08	0	0.09	11.24	3.55	3.23	2.9	1.91	0	0.15	0	0.33	0.05	0.07
MELO3C002211.jh1	5.9	0.07	2.99	4.54	1.41	4.49	4.74	10.83	13.36	4.09	11.58	11.03	2.76	1.69	0.69	1.02	0.21	0.28	0.58	2.16	4.16	3.66	3.1	1.36	0.77	0.65	0	0	0	0	0	0	0	0	4.04	1.48	0.7	0.58	0.12	0	0.26	0	0	0	0
MELO3C002212.jh1	0.95	0	0.16	0.07	0	0.06	0.39	0.62	0.54	0.41	0.97	0.31	0.08	0.12	0	0.16	0	2.1	0	0	0.3	0.47	0	0.48	0.09	0	0	0	0	0.21	0	0	0.04	0.04	0.18	0.16	0	0.12	0	0.14	0	0	0	0	0
MELO3C002213.jh1	37.24	0.18	20.52	27.1	78.82	69.21	33.14	51.63	71.09	139.15	86.18	113.85	33.23	31.94	29.66	66.5	0.48	30.16	77.4	30.82	144.57	135.82	118.2	72.57	86.52	41.83	23.4	17.63	7.32	2.91	0.78	0.74	0.78	1.92	64.73	41.52	35.78	34.84	27.32	12.95	12.46	2.17	3.28	2.79	1.89
MELO3C002214.jh1	2.86	0.56	1.29	2.44	1.22	1.8	2.33	5.19	5.79	4.18	2.11	3.54	1.46	2.19	1.27	3.04	2.59	3.12	3.34	4.58	4.75	6	2.99	5.41	3.31	1.64	3.23	3.21	1.45	3.2	0.72	1.63	0.76	0.93	4.01	10.43	2.37	4.36	3.08	1.82	2.22	0.84	0.8	0.74	0.5
MELO3C002215.jh1	10.7	30.68	3.5	8.18	6.84	19.41	16.46	32.93	29.47	12.5	11.05	10.9	9.75	9.77	12.38	30.62	84.5	17.91	57.18	35.54	12.64	13.58	6.87	9.77	10.28	10.75	19.39	14.03	10.83	7.07	13.27	12.72	16.05	23.03	16.62	15.04	16.43	27.45	13.14	15.06	11.95	13.47	10.2	10.54	5.66
MELO3C002218.jh1	31.32	37.33	22.31	19.1	14.91	20.9	25.6	23.38	18.84	18.24	23.8	18.07	13.26	9.34	12.78	19.02	51.58	29.2	34.23	23.73	17.52	17.32	16.96	15.17	22.25	22	25.96	18.67	21.12	10.86	26.27	33.83	30.58	34.44	15.5	17.96	19.22	20.85	16.09	17.15	17.99	21.24	23.36	24.81	32.23
MELO3C002219.jh1	36.47	1.89	18.55	14.3	11.04	14.04	146.9	39.47	5.51	6.33	17.14	14.73	3.93	4.89	6.24	7.18	0.72	1.34	5.16	5.71	12.19	13.85	11.14	3.8	2.84	2.56	1.15	1.05	0.88	0.24	0.34	0.46	0.72	1.4	7.16	10.29	6.66	6.52	5.18	0.67	7.56	0.65	0.95	0.87	1.17
MELO3C002220.jh1	1.38	0.06	0.14	0.91	0.33	2.1	16.46	43.58	12.8	14.05	5.02	2.69	2.09	3.19	4.32	11.3	3.82	0.62	5.09	29.65	10.73	10.99	15.54	20.36	20.58	22.52	35.69	46.32	17.85	4.09	0	0.72	0.89	0.68	14.67	24.83	10.78	8.89	20.13	15.12	12.93	1.4	0.07	0.33	0.19
MELO3C002221.jh1	3.27	0	0.27	0.92	0.18	0.69	26.77	2.31	1.92	25.91	4.2	11.65	0	0.76	2.09	1.77	24.37	0.67	9.08	42.29	1.79	2.51	7.25	7.13	2.27	0.9	0.72	5.1	0.79	0.15	0	0	0.02	0.05	2.55	3.13	0.56	0.25	0.57	0.83	0.49	0.1	0	0	0.05
MELO3C002222.jh1	59.6	0.42	2.53	11.63	1.61	13.79	20.35	65.3	22.03	63.64	36.81	14.95	17.23	25.4	38.7	34.72	16.66	1.74	84.39	62.3	31.79	115.85	76.98	222.06	93.03	61.91	51.29	170.64	82.32	30.46	31.07	20.46	13.73	22.18	191.53	300.1	132.37	106.91	172.79	120.51	171.01	86.32	57.93	44.3	50.66
MELO3C002223.jh1	6.85	0.38	3.07	13.25	1.49	4.24	12.7	9.5	6.06	9.27	11.26	6.1	2.1	1.28	1.57	5.03	6.43	3.11	5.8	8.79	9.75	13.17	7.69	8.69	2.81	7.29	11.01	19.21	11.47	9.41	9.49	8.16	3.47	5.5	10.77	52.38	8.02	7.81	22.31	5.58	19.08	9.63	5.42	3.61	2.94
MELO3C002224.jh1	20.62	1.67	6.01	9.33	1.44	3.6	8.51	6.95	4.02	4.66	7.34	4.95	2.91	3.93	3.4	2.43	1.55	0.63	1.72	7.69	7.11	11.65	13.74	3	5.44	2.24	6.16	7.16	4.11	4.04	4.28	3.73	2.92	3.84	12.39	17.42	6.29	7.12	5.58	9.79	4.37	4.74	10.24	5.13	9.35
MELO3C002225.jh1	0.18	0.22	0.22	0.52	0.59	0.09	0	0	0.26	0.34	0.49	1.17	0	0.14	0.15	0.14	88.11	148.43	0.29	0.41	0.39	0.34	0.25	0	0	0.1	0.08	0	0.18	0	0	0	0	0.14	0.07	0.12	0	0	0.07	0.16	0	0.06	0.1	0.02	0.08
MELO3C002226.jh1	10.39	2.22	7.19	2.25	2.53	5.62	5.36	6.77	7.58	4.48	6.06	4.55	3.02	3.92	4.22	4.62	5.78	0.42	1.79	4.4	7.1	8.08	6.72	4.89	8.85	6.66	8.36	6.95	5.52	3.98	9.43	5.34	3.07	4.12	6.2	5.44	3.77	7.48	1.46	4.72	5.4	5.1	7.67	6.67	6.64
MELO3C002227.jh1	2.04	0.05	1.51	2.01	2.59	22.15	5.9	15.48	20.46	9.96	2.04	2.75	11.89	12.87	17.89	26.1	4.2	1.49	3.42	4.58	3.15	1.22	7.25	8.1	12.49	19.54	23.35	28.34	39.74	43.59	14.73	9.88	5.27	4.53	7.22	11.84	16.03	13.47	13.94	27.72	23.84	11.47	9.36	7.32	8.98
MELO3C002228.jh1	22.43	14.49	27.65	19.77	79.12	131.8	61.05	124.71	130.77	41.75	41.93	79.45	120.05	100.23	107.85	101.1	16.33	6.98	12.53	64.62	48.26	46.3	44.52	86.81	155.35	92.44	214.75	118.23	96.05	25.89	90.56	59.37	70.96	67.1	65.36	42.31	130.74	152.32	60.82	77.87	86.65	97.5	79.14	95.75	111.3
MELO3C002229.jh1	10.42	14.57	18.06	24.7	53.58	12.18	5.71	21.34	27.23	18.09	24.08	55.53	17.04	15.37	15.07	16	1.76	1.84	9.67	12.16	23.97	20.11	16.37	12.2	19.02	11.01	25.8	12.86	7.88	2.52	19.81	13.88	14.34	11.04	11.64	22.53	18.05	28.34	11.85	6.1	7.87	15.86	13.26	16.08	9.23
MELO3C002230.jh1	19.2	11.87	13.02	16.32	5.7	9.64	10.17	18.08	20.63	10.92	12.98	9.14	8.7	9.07	10.46	10.82	10.39	7.12	8.51	15.85	18.25	15.46	14.38	17.71	20.93	15.09	18.18	12.73	14.17	5.01	16.95	10.64	13.87	11.66	16.34	16.61	16.91	18.08	12.54	9.17	16.2	18.44	12.6	11.87	14.31
MELO3C002231.jh1	30.03	43.67	34.09	21.06	8.13	12.3	20.46	12.8	26.53	34.32	17.63	17.5	12.5	19.78	17.73	17.37	4.14	8.01	13.24	14.81	25.48	19.72	35.93	34.66	32.68	36.6	37.18	45.02	30.89	48.06	24.94	13.76	14.4	16.87	22.83	35.02	27.21	25.11	35.55	46.9	33.52	22.37	19.81	10.38	19.17
MELO3C002232.jh1	21.87	9.7	18.78	16.95	10.45	14.39	16.34	22.69	30.16	14.37	18.23	18.62	18.84	18.38	20.78	26.24	2.18	4.45	11.49	15.91	21.49	20.25	24.53	23.88	26.19	24.24	33.73	25.72	21.75	9.35	21.73	19.37	14.99	22.82	21.24	22	23.68	31.92	18.63	10.49	17	14.54	13.99	10.45	9.23
MELO3C002233.jh1	263.67	75.58	385.72	514.66	94.59	187.36	307.36	221.2	185.69	171.45	119.05	115.6	111.93	129.58	127.28	167.95	200.45	148.77	161.48	221.03	162.36	152.26	181.59	264.92	299.16	589.27	429.65	596.81	511.6	1132.97	523.71	299.13	348.42	319.75	177.26	286.05	433.06	329.21	711.54	1171.48	597.02	599.15	418.19	310.27	550.12
MELO3C002234.jh1	6.71	2.08	4.62	2.14	1.73	2.73	5.53	2.46	2.16	3.71	6.62	5.68	0.61	0.85	1.18	2.82	1.1	1.09	1.84	3.07	7.45	5.39	3.47	4.43	4.06	2.08	3.31	2.57	1.98	1.89	1.98	1.53	1.39	2.16	0.98	2.07	1.88	4.24	0.87	1.12	1.68	2.3	2.09	1.39	1.16
MELO3C002235.jh1	4.89	1.75	3.29	2.32	1.78	2.24	3.08	2.63	2.92	3.67	4.01	4.83	1.05	1.4	2.33	3.37	0.46	0.54	1.93	4.51	6.27	6.79	4.35	3.34	5.45	3.01	4.63	3.12	2.04	1.14	3.91	3.33	2.26	2.76	2.24	4.86	4.65	9.01	3.74	2.95	1.92	2.38	3.04	2.43	2.85
MELO3C002236.jh1	24.13	3.45	15.19	10.63	4.84	9.21	18.48	11.18	11.36	20.75	25.25	26.78	7.53	7.56	8.95	10.06	3.59	3.97	11.88	12.75	26.74	23.81	21.38	11.34	15.09	7.36	7.45	5.76	5.31	5.07	6.28	3.17	2.38	4.26	6.87	8.82	7.08	9.3	7.21	5.68	5.01	5.24	3.3	3.19	2.49
MELO3C002238.jh1	5.15	3.85	10.11	4.56	5.98	2.15	2.44	1.03	1.26	2.65	5.7	6.23	3.15	3.83	1.68	4.41	1.5	2.18	6.55	2.03	2.51	2.09	3.79	2.86	1.32	2	1.78	1.9	2.9	1.41	2.78	2.88	3.08	3.9	0.64	2.77	2.96	2.25	2.32	2.44	0.87	1.75	2.93	2.32	2.54
MELO3C002239.jh1	1.41	1.42	5.21	2.48	1.02	22.06	12.99	24.56	33.65	14.68	3.99	2.05	1.02	1.41	1.21	12.65	8.74	9.27	3.95	11.39	45.53	56.9	57.28	96.69	115.42	220.06	97	102.13	66.86	76.99	60.52	61.99	49.68	33.89	33.37	30.01	21.28	31.76	33.15	34.78	47.25	54.76	31.68	25.54	15.37
MELO3C002240.jh1	1.49	0.42	0.56	1.85	1.61	1.58	8.52	10.27	3.22	1.93	3.31	1.83	4.06	7.45	6.31	3.91	0.85	0.44	7.52	4.8	7.69	18.6	4.86	17.41	7.57	10.03	1.95	4.09	0.62	1.76	0.81	0.07	0.21	0.37	11.57	14.52	1.44	7	6.17	0.85	3.52	1.9	1.88	0.15	0.71
MELO3C002241.jh1	7.26	0.45	3.37	3.8	2.73	1.85	3.04	2.3	3.68	2.4	5.48	4.61	2.84	3.53	4.53	2.78	0.53	0.89	1.6	2.55	3.36	2.32	2.15	3	0.94	3.48	0.59	3.07	2.44	2.62	0.53	0.41	0.47	1.23	1.58	1.93	2.25	1.49	2.18	4.86	1.93	0.3	0.61	0.1	2.59
MELO3C002242.jh1	0	0.76	0.48	0.21	0.12	0	0.31	0	0.16	0	0.02	0	0	0.11	0	0.06	227.92	696.59	0.24	0.87	0	0	0	0.35	0	0	0	0	0	0	0	0	0	0	0	0	0	0	0	0	0	0	0	0	0.19
MELO3C002243.jh1	82.35	107.64	102.18	44.92	31.51	30.61	35.99	1.03	3.22	44.74	55.27	58.78	2.76	1.33	0.93	3.99	5.87	7.89	7.21	12.07	145.68	133.62	55.97	20.63	4.41	3.49	1.3	2.65	9.09	8.08	0	0	0	0.08	6.06	5.27	4.35	0.34	1.33	3.59	4.84	0	0	0.08	0
MELO3C002244.jh1	10.56	44.2	34.29	9.07	1.32	7.02	13.82	4.01	0.95	3.43	4.38	3.69	0.93	0.8	2.03	0.78	18	38.72	0	1.78	4.32	3.82	1.98	0.49	2.96	1.71	1.88	2.02	2.51	0	0	0	0.23	0.61	1.03	1.2	0	1.52	0.84	0	1.12	0.35	0.18	0.06	0
MELO3C002245.jh1	23.05	24.9	26.34	15.05	11.06	11.32	18.24	16.24	14.11	15.75	25.59	23.48	8.86	9.32	10.59	14.21	11.8	12	15.65	12.65	22.55	19.56	21.07	13.74	15.9	12.7	21.03	15.91	14.54	8.31	16.63	20.11	18.32	23.45	13.07	17.72	13.1	17.6	12.57	11.72	15.13	14.62	16.04	16.03	8.08
MELO3C002246.jh1	11.57	23.4	24.77	19.44	10.17	15.28	13.31	11.42	15.17	18.46	12.21	12.66	13.3	17.26	24.05	17.34	47.31	14.56	37.27	21.55	15.16	10.75	16.15	16.83	8.48	17.54	14.84	22.4	20.65	69.88	19.97	20.3	17.53	22.52	18.56	15.66	14.68	9.29	12.1	51.56	16.77	22.38	26.05	15.47	29.72
MELO3C002247.jh1	0.53	7.52	0.41	5.02	1.87	0.72	0.91	0.19	0.11	3.32	0.97	1.73	9.79	9.35	6.9	3.15	77.84	1.01	82.78	1.46	2.23	0	0.79	4.2	0.04	1.08	0.25	1.76	0.63	2.53	0.58	0.81	0.36	1.09	3.61	0.55	1.03	0	1.64	2.01	2.72	0.83	0.14	0.35	1.22
MELO3C002248.jh1	25.56	6.14	10.81	19.89	10.13	27.78	16.29	19.16	35.91	27.8	13.78	10.7	11.22	12.8	8.86	18.54	21.84	42.32	72.03	48.64	32.29	26.55	28.18	40.87	31.82	13.34	12.82	8.3	6.44	6.96	7.29	4.22	4.63	7.76	24.49	14.52	10.76	7.08	4.34	3.54	1.28	4.62	6.58	2.81	8.31
MELO3C002249.jh1	0.78	0.09	0.57	1.27	1.18	2	3.35	2.84	0.69	2.33	3.67	5.54	5.65	5.52	5.12	3.12	0.28	0.3	0.7	0.83	2.02	3.61	1.2	0.29	0.68	0.35	0.09	0.79	0.13	0	0.09	0	0.02	0.02	0.33	1.08	0.88	1.61	2.05	0.12	0	0.2	0	0	0.02
MELO3C002250.jh1	13.07	1.16	4.5	11.26	3.13	9.46	30.69	13.47	19.8	10.65	6.2	6.77	10.17	10.83	9.8	20.36	2.01	3.28	21.32	9.02	15.97	14.95	4.88	20.58	29.25	34.98	40.54	42.41	28.09	68.01	16.88	8.31	13.19	24.83	8.49	16.1	10.03	18.08	10.59	26.82	18.72	13.5	7.5	5.23	16.37
MELO3C002251.jh1	1.51	0.13	2.54	1.36	1.46	1.46	2.89	3.99	4.37	3.49	2.55	1.66	1.85	2.69	3.94	4.35	1.87	1.94	4.09	1.13	3.46	4.33	3.53	3.07	2.55	3.18	5.37	2.89	2.51	1.52	4.62	1.69	5.96	3.67	2.88	1.23	1.54	1.54	0.34	0.52	1.98	4.08	1.17	1.01	0.69
MELO3C002252.jh1	0.86	0.02	0.13	0.15	0	0	0.06	0	0.51	0	0.03	0	0	0	0	0.19	0	0	0	0.2	0	0.23	0	0.19	0.01	0	0	0	0	0	0	0	0	0.02	1.49	0	0	0	0	0	0	0	0	0	0
MELO3C002253.jh1	0.16	4.05	0.02	6.59	1.34	7.87	0.92	2.77	4.36	0.94	0.75	0.2	3.56	3.88	5.9	7.41	3.51	0.55	14.52	2.84	1.01	2.35	2.34	5.29	1.07	2.36	0.09	4.08	3.16	10.17	7.58	2.37	1.07	6.51	28.03	16.45	6.87	1.67	1.37	1.73	1.75	3.88	0.32	0.12	0.92
MELO3C002255.jh1	0.1	1.82	0	0.33	0.62	0.4	0.08	0	2.03	0	0.19	0.18	1.49	0.66	0.21	0.5	10.57	0.16	8.78	5.51	1.93	1.3	2.92	4.12	5.11	6.31	20.92	22.36	18.07	46.71	26.39	16.41	7.9	8.21	4.86	8.35	2.43	2.32	7.18	15.5	11.17	13.88	7.3	4.14	7.7
MELO3C002256.jh1	0	0	0	0	0	0	0	0	0	0	0	0	0	0	0	0	2.49	134.67	0	0	0	0	0	0	0	0	0	0	0	0	0	0	0	0	0	0	0	0	0	0	0	0	0	0	0.08
MELO3C002257.jh1	0.14	0	0	0	0	0	0	0	0	0	0	0	0	0	0	0	0	0	0	0	0	0.3	0	0	0	0	0	0	0	0	0	0	0	0.05	0.59	0.38	0	0	0	0	0	0	0	0	0
MELO3C002259.jh1	25.02	10.51	13.73	18.14	42.84	30.48	20.34	18.37	26.44	17.29	23.62	33.09	26.65	19.3	18.56	27.5	14.8	11.44	37.48	29.1	25.63	22.87	11.7	11.37	11.13	4.74	6.69	5.74	2.78	2.59	6.06	8.21	7.69	4.76	16.84	13.78	11.67	14.29	12.21	3.74	6.7	8.63	13.47	10.34	15.93
MELO3C002260.jh1	0	0	0	0	0	0	0	0	0	0	0	0	0	0	0	0	0	0	0	0	0	0	0	0	0	0	0	0	0	0	0	0	0	0	0	0	0	0	0	0	0	0	0	0	0
MELO3C002261.jh1	3.5	0.22	5.09	6.8	3.78	22.95	5.38	4.74	11.02	21.81	7.53	9.81	5.09	4.67	3.58	27.43	0.31	2.56	6.31	10.9	20.79	23.45	4.71	12.43	2.72	5.19	3.17	3.66	1.58	2.6	1.01	0.23	0.31	0.58	8.21	6.88	2.28	0.42	0.83	1.64	1.77	2.08	1.51	0.33	1.01
MELO3C002262.jh1	1.94	2.16	7.25	11.63	8.34	13.1	12.99	21.23	24.34	9.76	3.05	5.1	6.64	3.92	4.8	7.77	3.63	7.17	4.4	3.33	6.74	5.39	8	18.41	26.89	29.45	29.06	26.57	30.2	18.42	21.73	34.99	29.62	15.57	5.16	7.96	6.75	7.89	7.36	6.48	15.31	14.09	16.59	15.63	7.54
MELO3C002263.jh1	248.34	116.02	2.92	9.18	1.66	8.58	6.04	6.47	11.61	2.54	1.61	0.94	2.5	2.09	3.15	5.72	17.76	4.56	3.67	4.66	1.91	2.51	2.09	2.18	2.5	2.5	4.54	6.01	29.46	18.58	57.86	44.41	54.23	36.86	5.91	2.75	3.2	3.44	6.41	6.73	31.1	75.1	34.01	47.8	29.11
MELO3C002264.jh1	2.85	0.19	12.56	6.93	16.62	17.34	9.93	10.34	14.17	14.88	7.7	9.84	1.3	0.93	0.78	3.33	0	0.08	0	0.91	11.46	11.5	9.08	7.65	3.33	0	0.14	0.1	0	0	0	0	0	0.04	5.64	2.89	0.27	0.4	0	0	0	0	0	0	0.08
MELO3C002265.jh1	14.65	19.78	21.13	13.62	8.07	8.68	17.22	27.34	23.91	18.45	28.81	26.11	11.38	10.43	12.85	18.38	4.06	4.18	5.01	18.55	27.3	25.95	26.48	12.76	37.82	25.59	37.93	26.32	14.74	11.38	27.7	23.75	24.62	32.22	12.11	24	18.68	30.23	8.2	0	20.11	11.14	20.03	11.11	0
MELO3C002267.jh1	16.45	22.74	31.96	18.89	13.66	20.72	24.02	35.73	35.41	23.15	23.76	23.1	27.04	25.9	32.29	32.54	70.86	31.36	65.36	43.95	31.27	28.13	25.85	27.83	31.92	13.48	25.59	15.79	19.95	4.15	20.69	15.86	12.08	12.8	26.99	25.45	18.78	35.35	16.81	10.42	14.48	24.44	19.42	20.48	18.71
MELO3C002268.jh1	53.94	191.22	47.22	72.3	68.8	80.19	69.04	44.37	79.67	83.89	58.24	93.98	144.32	166.11	154.86	157.85	216.98	64.58	178.17	190.59	80.79	78.03	70.25	84.18	68.42	97.15	65.2	92.33	190.64	284.09	40.33	61.72	55.96	84.44	121.75	74.71	125.56	65.53	109.54	212.89	105.82	32.01	54.69	29.22	57.83
MELO3C002269.jh1	14.52	0.32	9.08	18.98	10.09	52.79	85.91	135.41	182.93	42.04	24.13	19.06	8.64	6.66	7.02	113.21	45.01	106.44	172.35	364.36	102.44	66.62	36.47	59.95	91.75	41.09	60.98	32.6	14	4.26	2.66	0.93	1.28	2.28	41.78	67.62	82.84	191.87	59.01	26.47	25.42	9.4	8.65	2.8	3.6
MELO3C002270.jh1	46.02	2.87	69.97	29.91	40.61	40.55	89.68	52.04	32.16	90.28	82.63	79.35	53.35	54.01	56.59	38.83	6.15	11.53	18.41	42.46	74.01	57.85	66.92	44.06	18.02	17.49	19.63	15.51	16.97	5.68	18.86	27.76	15.73	19.34	81.17	51.1	11.22	33.93	20.46	21.62	19.92	33.02	47.68	41.29	54.57
MELO3C002271.jh1	2.92	0.39	4.13	8.81	25.85	20.56	9.42	4.47	12.25	15.48	12.42	28.84	23.96	23.9	17.75	20.89	78.51	21.33	8.49	19.81	11.54	11.15	10.45	9.74	4.79	5.82	10.22	4.12	2.39	0.38	0.22	1.41	0.45	1.38	11.58	4.3	3.34	6.78	2.19	1.18	0.86	0.56	0.84	0.73	0.4
MELO3C002272.jh1	18.87	0	11.23	11.22	6.11	14.21	7.67	10.21	13.06	10.54	11.93	6.63	5.06	3.86	3.58	3.29	2.85	7.28	3.91	7.09	15.82	20.4	14.77	19.39	43.63	25.98	11.11	8.31	9.67	2.05	0.33	0.36	0.48	0.5	12.66	9.16	7.24	4.56	4.14	1.59	2.94	0	0.34	0.08	0.1
MELO3C002273.jh1	6.68	16.35	15.69	10.15	7.21	5.53	11.36	9.4	11.3	11.99	8.42	7.76	6.13	7.66	6.9	9.49	4.36	5.7	10.71	13.07	12.27	10.01	11.9	7.18	13.98	10.78	9.37	15.5	12.67	13.56	14.47	13.07	10.64	13.74	7.46	14.15	8.38	9.85	13.55	21.57	13.69	12.8	12.77	9.08	12.34
MELO3C002274.jh1	0	4.75	4.7	7.37	2	6.46	2.72	10.38	14.45	13.77	4.22	5.38	1.07	0	1.01	2.33	0.26	0.92	0.66	0.38	4.05	5.32	5.41	3.34	1.29	0.63	0.73	0	1.29	0	0.56	0	0.79	1.21	1.34	1.17	0	0	0.23	0	0	0	0.43	0.29	0.65
MELO3C002275.jh1	9.2	4.78	18.52	24.28	22.08	9.84	17.27	19.92	16.93	20.76	15.72	36.86	38.68	40.9	40.16	14.36	8.03	20.42	23.49	11.41	22.48	15.53	19.48	17.69	10.85	7.15	9.5	10.2	5.08	5.66	4.85	2.16	1.32	3.51	20.46	12.67	14.08	9.91	9.25	8.11	6.38	4.62	4.37	0.97	0.67
MELO3C002276.jh1	26.12	21.76	23.97	41.75	11.53	31.86	45.99	36.92	39.65	16.88	21.28	18.61	26.05	34.14	29.26	40.01	9.89	10.28	22.92	43.1	41.71	34.75	29.36	50.54	56.06	67.82	47.57	73.05	84.03	99.18	15.87	9.67	7.75	6.33	39.84	57.15	81.42	54.8	91.23	128.24	54.16	16.54	10.27	9.2	6.93
MELO3C002277.jh1	4.58	0.11	6.73	8.83	98.41	15.14	0.89	0.1	2.63	7	12.49	59.37	99.39	75.45	78.46	16.57	0.27	0.83	4.62	6.13	18.19	22.92	31.71	9.29	8.15	3.19	0.78	1.3	0.28	0.09	0.15	0	0.21	0.45	11.27	8.61	6.25	3.43	2.38	0.9	1.02	0.63	0.57	0.44	0.34
MELO3C002281.jh1	15.45	23.03	36.4	37.13	90.59	26.95	22.47	17.25	24.07	31.24	26.93	64.47	16.88	19.91	17.45	22.22	53.89	17.01	41.65	27.24	28.91	26.1	32.67	27.16	33.8	21.6	31.49	25.72	17.43	8.41	19.07	21.29	17.97	21.13	22.46	41.47	15.72	27.18	22.46	16.13	16.45	24.87	29.03	23.75	26.66
MELO3C002282.jh1	3.28	4.22	4.13	4.22	2.55	5.21	5.44	5.61	6.01	7.51	3.14	3.89	4.73	4.68	4.43	6.59	4.32	3.91	7.89	8.61	7.24	5.57	6.26	7.33	7.51	5.32	6.05	6.97	5.51	4.84	3.78	2.08	1.6	2.62	6.15	6.2	9.08	7	7.08	6.14	5.44	3.98	3.02	1.99	2.77
MELO3C002283.jh1	2.8	0.62	0.19	0.48	0.49	1.25	1.24	0.89	2.45	0.2	0.5	0.9	0.92	0.36	2.19	0.6	1.39	2.41	0.35	4.51	0.9	0.34	0.59	1.28	2.91	4.61	1.28	3.65	5.72	0.27	0.39	0.36	0.17	0.1	0.59	0.56	2.04	5.25	2.74	0.72	2.66	0.28	0.48	0.09	0.35
MELO3C002284.jh1	1.71	1.11	2.63	7.23	4.94	5.99	4.15	10.55	34.66	12.29	4.92	6.7	5.6	6.17	5.24	7.87	0.49	0.96	2.88	4.35	6	5.46	5.42	9.91	10.48	3.69	5.87	8.64	18.74	1.49	0.72	0.72	0.34	0.34	4.52	6.51	12.26	4.85	6.86	1.52	14.12	0.51	0.52	0.13	0.34
MELO3C002285.jh1	5.52	0.33	5.71	10.34	9.89	15.69	14.31	37.24	57.42	27.05	12.17	15.4	15.22	15.3	13.73	20.98	2.62	4.05	9.64	13.74	19.81	14.43	10.78	18.59	23.4	18.48	20.94	30.39	22.35	8.28	2.93	1.45	1.32	1.55	7.83	9.65	22.95	10.65	14.1	7.89	10.2	1.05	0.25	0.47	0.39
MELO3C002286.jh1	0.23	0.33	0.12	0.3	0.98	0.54	0.75	1.36	1.83	2.34	0.35	0.35	0	0	0.64	0.49	0.78	0.26	1.21	2.27	2.89	6.36	1.72	3.64	0.3	1.49	0.5	0	0.92	0.29	0	0	0	0.05	2.54	0.16	0.36	0.09	0	0.03	0	0	0	0.06	0
MELO3C002287.jh1	9.71	96.13	0.5	4.37	0.68	0.47	0.16	0	0	0.16	0.57	0.09	0	0	0	0	0.08	0	0	0.56	0.37	0.18	0.23	0.08	0	0	0	0	0.07	0	0.3	0.14	0.03	0	0.15	0	0	0	0	0	0	0.14	0.21	0.09	0.01
MELO3C002288.jh1	0	1.94	0	0	0	0	0	0	0	0	0	0	0	0	0	0.1	154.24	331.02	0.25	1.4	0	0	0	0	0	0	0	0	0	0	0	0	0	0	0	0	0	0	0	0	0	0	0	0	0
MELO3C002289.jh1	11	12227.4	60.22	123.38	0.21	0.18	0.12	0.42	0	0.13	0.38	0	0	0.15	0.22	7.2	12.72	15.13	5.79	4.91	0.1	0.39	0	0	0.21	0	0	1.27	2.57	0.55	0	0	0.03	0	0.32	0.09	0	0	0.28	0	0	0.08	0	0.06	0.05
MELO3C002290.jh1	0.12	0.22	0.08	0.14	0	0	0.95	3.56	0	0	0.12	0	0	0	0	0.78	0	0	0	0	0	0	0	0	0	0	0	0	0	0	0	0	0	0.18	0.3	0	0	0.16	0	0	0	0	0	0	0.31
MELO3C002291.jh1	3.74	6.89	3.41	5.77	7.2	3.06	1.99	2.63	2.97	5.36	4.48	9.94	3.1	2.92	4.07	4.01	1.4	0.89	4.14	3.02	4.8	3.71	2.86	3.38	3.5	2.04	4.08	3.69	2.84	1.49	2.57	2.52	1.47	2.76	2.61	8.03	1.85	2.5	3.55	1.12	3.69	2.69	3.49	3.47	4.96
MELO3C002292.jh1	0.09	0	1.47	5.4	0.23	33.82	5.93	4.33	3.71	14.62	1.07	0.77	0	0.49	0	6.83	0	0	0	0.4	3.54	0.55	1.9	1.21	2.6	3.52	0	0	0	0	0	0	0	0	2.04	0.38	1.66	1.51	0.55	0.44	0	0	0	0	0
MELO3C002293.jh1	5.51	0.95	1.17	2.01	1.23	3.47	7.36	13.26	6.14	2.56	3.41	1.8	2.84	1.69	3.11	4.79	2.01	0.76	6.83	10.34	6.51	20.24	10.3	18.89	6.22	6.45	7.24	6.11	5.39	5.4	8.85	2.89	2.58	3.16	20.65	27.2	5.95	7.4	7.77	6.37	4.98	7.57	4.16	2.4	2.23
MELO3C002294.jh1	465.14	271.36	755.97	605.47	179.06	178.94	439.41	312.88	308.31	455.68	494.12	459.8	155.4	159.19	173.94	198.21	18.16	47.04	84.86	157.86	414.06	362.96	445.54	419.67	490.6	814.8	355.88	583.91	364.73	416.16	145.64	115.56	172.38	205.37	307.31	392.4	430.98	329.48	414.74	474.19	339.84	172.4	135.43	117.46	500.25
MELO3C002295.jh1	29.5	8.19	13.29	12.79	13.15	28.99	20.78	17.53	33.29	31.94	15.82	33.37	9.2	14.36	12.34	19.86	2.13	3.59	5.74	22.26	33.45	48.28	32.58	48.16	47.04	44.52	31.47	38.88	38.4	57.02	13.19	7.97	3.06	2.99	34.54	38.56	42.1	25.58	35.59	50.06	40.88	17.6	19.74	7.7	21.86
MELO3C002296.jh1	2.63	63.94	3.65	4.38	8.51	4.77	2.25	5.57	8.54	6.44	5.36	9.2	5.91	6.11	6.1	11.3	2	1.05	4.01	12.22	7.63	6.75	6.55	9.34	11.95	9.69	14.42	8.14	6.47	2.32	15.65	13.91	12.11	9.6	11.73	12.7	15.46	16.46	14.85	4.03	10.16	14.8	20.04	20.7	10.16
MELO3C002297.jh1	81.12	67	31.7	62.75	23.71	67.99	45.09	67.95	83.13	35.21	32.11	29.81	34.83	34.15	38.28	67.36	83.66	38.37	79.38	68.25	42.33	33.32	34.18	32.8	44.98	33.78	69.74	41.44	58.52	33.94	80.63	107.07	92.19	156.35	36.15	31.35	22.82	53.53	25.16	17.87	49.59	71.13	65.85	83.27	102.41
MELO3C002298.jh1	0.61	1.53	2.05	5.56	26.22	10.55	3.94	3.23	3.7	5.38	4.92	14.36	13.57	15.46	13.28	10.03	2.46	10.54	0.98	2.2	4.54	4.53	2.87	2.2	7.82	6.23	12.36	12.45	14.53	9.27	13.59	3.08	4.91	2.91	3.49	9.09	3.78	4.64	7.68	7.71	3.77	9.51	4.97	5.64	15.34
MELO3C002299.jh1	16.43	0.2	5.57	4.66	2.09	3.24	8.82	2.45	3.76	9.04	16.83	14.64	1.26	0.85	0.48	2	0.98	0.84	0.93	2.17	13.15	10.18	12.42	3.13	5.07	3.85	3.26	3	3.07	1.3	1.15	0.82	0.5	1.08	1.75	2.72	1.13	4.57	2.11	1.51	1.93	1.06	1.08	1.42	1.45
MELO3C002300.jh1	1.47	0	0	1.54	0.69	0	0.41	0	0.32	1.18	9.24	7.33	0	0.15	0	2.43	0	0.12	0	0.61	15.29	17.85	4.49	0	0	0	0	0	0	0.3	0	0.18	0.12	0.12	1.47	0.3	0	0	0	0.21	0	0.32	0.1	0.25	0.05
MELO3C002301.jh1	20.94	25.97	7.65	9.27	7.53	4.82	17.72	8.29	9.04	11	13.19	10.23	8.14	3.56	5.37	6.14	16.07	4.33	7.39	6.01	18.94	14.2	13.09	9.72	13.85	5.31	9.3	9.1	8.7	5.31	5.09	4.13	3.59	3.63	6.35	8.84	7.36	10.34	8.31	6.88	12.03	10.29	6.44	4.61	6.96
MELO3C002302.jh1	3.34	6.03	5.19	5.6	3.2	9.42	22.7	19.78	10.29	9.06	4.31	3.45	4.39	6.7	5.85	9.3	2.94	4.52	12.96	12.42	5.36	6.24	5.81	7.58	8.62	2.5	6.9	3.11	1.88	4.55	9.51	8.47	8.5	10.91	4.88	5.4	7.48	13.12	5.77	5.2	5.58	8.51	11.71	11.02	6.27
MELO3C002305.jh1	2.4	1.24	1.11	0.36	0.26	0.38	80.2	42.09	0.19	0.14	3.83	2.9	1.43	2.22	10.17	6.9	0.69	12.1	5.38	1.61	2.67	2.98	2.51	1.46	0.33	0.69	0.38	0	0.91	0	0.11	0.35	0.54	2.07	1.75	1.23	1.77	2.64	0.94	0	0.81	0.1	0.27	0.12	0.52
MELO3C002306.jh1	4.12	1.21	1.87	3.51	1.73	2.23	2.43	3.53	2.25	1.65	3.32	1.04	1.36	0.96	1.4	1.49	0.57	1.38	2.44	3.18	3.4	2.94	3.25	1.73	3.04	1.65	4.23	1.81	2.86	5.46	5.55	5.75	5.42	8.25	3.73	4.09	1.51	4.19	2.91	1.68	3.11	4.36	5.88	6.21	6.6
MELO3C002307.jh1	13.53	2.49	15.28	9.12	7.92	2.5	8.65	6.78	6.87	2.73	11.59	11.51	4.44	4.21	7.37	7.6	3.3	6.99	11.57	13.82	4.43	4.9	4.99	1.85	3.83	2.11	14.78	9.16	8.32	5.3	19.38	29.25	16.7	16.45	2.5	14.94	7.74	12.16	7.84	5.67	9.38	19.74	28.75	22.64	11.11
MELO3C002308.jh1	3.95	0	1.45	0.44	0.11	0.5	6.04	2.98	0.14	0.12	0.09	0.15	0.38	0	0.22	0.26	0.39	0.14	0.29	0.22	0	0.16	0	0.31	0.19	0	0.85	1.55	1.67	1.78	2.24	1.12	1.07	0.73	0.4	0.53	0.61	0.15	0.22	0.41	1.98	0.88	0.92	0.78	1.4
MELO3C002309.jh1	0.57	0.33	18.96	6.78	0.86	11.44	11.09	0.34	0	0	1.05	0	0.15	0	0.67	1.71	24.41	39.03	16.57	25.61	5.61	4	0	0	0	0	5.64	7.25	19.17	8.88	3.73	5.08	0.24	1.27	0	0.1	0	0	0.55	0.27	11.17	2.43	13.41	1.12	2.42
MELO3C002310.jh1	0	0	0	0	1.04	0.77	0	0	3	0.09	0.4	11.61	90.13	106.02	95.69	8.83	1151.84	0.4	636.5	51.63	1.34	0	0	0	0	0	0	0.09	1.3	0.4	0	0	0	0	0	0	0	0	0	3.55	7.49	0	0.22	0.11	0.18
MELO3C002312.jh1	0	51.48	0.03	0.05	0	0.05	0	0.63	0.15	0	0.06	0.15	0	0	0	0.1	9.94	0.04	0.92	0.18	0	0	0	0	0.78	3.52	1.43	3.52	12.58	13.11	2.73	10.88	7.18	8.41	0.06	0.06	0	0.34	0.47	7.79	16	2.29	10.46	6.31	7.46
MELO3C002313.jh1	92.85	89.66	76.67	97.11	87.21	146.35	172.53	126.61	148.8	114.23	97.96	109.66	147.86	149.31	159.35	168.37	202.55	92.7	125.5	175.64	114.57	107.95	113.23	147.74	196.79	120.24	167.48	131.66	88.74	68.96	81.43	70	69.9	66.95	134.74	194.31	220.8	205.24	121.09	127.22	133.49	95.18	97.99	82.19	86.87
MELO3C002314.jh1	9.63	7.44	10.7	6.23	3.02	1.4	2.68	0.33	2.18	0	0.92	5.57	6	3.61	7.79	2.97	3.85	0.08	1.29	16.22	1.38	0.51	0.57	0.51	3.32	5.72	34.8	40.11	57.15	42.92	21.99	66.05	27.99	34.8	1.93	8.24	14.37	18.18	28.29	26.83	71.3	34.59	69.2	58.63	87.31
MELO3C002315.jh1	1.83	0.28	0	0	0	0	0	0	0	0	0.07	0.65	0	0	0	0	0.72	0.02	0.36	1.11	0	0.4	0.27	0	0	0	0	0	0	0	0	0.81	2.29	3.07	0.4	0	0	0	0	0	0.58	1.16	14.77	2.65	1.9
MELO3C002316.jh1	0	0	0	0	0	0	0	0	0	0	0	0	0	0	0	0	0	0	0	1.37	0	0.42	0.2	0	0	0	0	0	0.16	0	0	0	0.17	0.18	0	0	0	0	0	2.09	3.61	0	0.26	0.25	0.12
MELO3C002317.jh1	0	0	0	0	0	0	0	0	0	0	0	0	0	0	0	0	0	0	0	0	0	0	0	0	0	0	0	0	0	0	0	0	0	0	0	0	0	0	0	0	0	0	0	0	0
MELO3C002318.jh1	9.31	229.46	0.17	4.21	4.8	89.34	14.84	18.88	111.7	20	57.36	22.55	55.1	40.93	73.53	290.19	246.76	201.13	28.6	50.02	16.41	6.71	1.71	7.11	0.86	8.23	0.26	0.36	1.53	0	0.07	1.96	18.41	13.49	31.08	1.45	2.77	2.46	1.64	4.74	4.91	1.12	5.41	4.28	2.44
MELO3C002319.jh1	7.29	0.32	29.53	9.02	72.56	176.18	34.12	87.48	180.2	134.62	71.53	80.31	158.32	166.27	133.82	370.62	4.1	48.47	87.51	246.33	37.58	38.88	104.54	115.25	285	227.67	1.93	1.82	5.2	0.87	0	0.15	0	0.16	203.05	106.23	238.34	126.88	98.59	25.6	25.57	0.63	39.46	7.75	14.6
MELO3C002321.jh1	12.27	4.06	11.16	9.5	6.43	9.04	12.28	13.85	13.08	12.38	9.76	12.24	11.14	10.01	12.1	12.44	4.53	6.91	7.73	11.65	13.91	11.42	15.08	16.28	17.44	10	11.97	9.81	9.28	6.31	8.5	6.83	5.26	5.4	14.04	8.94	9.43	13.04	7.19	3.3	6.87	8.48	7.4	5.75	3.04
MELO3C002322.jh1	8.34	2.96	3.1	4.3	5.29	3.61	3.46	6.79	8.26	1.84	4.23	6.48	2.99	3.91	4.43	4.2	0.25	2.45	6.23	4.76	6.93	5.87	4.75	5.1	8.68	5.88	9.35	8.03	6.4	2.09	3.35	4.12	7.26	7.99	5.16	6.39	7.23	11.84	7.57	5	6.84	4.04	3.68	3.89	1.61
MELO3C002324.jh1	64.71	94.21	34.19	31.34	15.62	32.89	42.27	60.78	35.66	25.6	48.71	30.29	18.07	16.74	23.04	27.48	45.52	98.4	43.11	85.23	34.61	29.12	29.21	39.58	51.18	43.82	46.53	39.09	31.75	24.04	61.89	58.16	60.2	60.24	41.67	37.9	57.45	63.83	39.46	31.36	45.52	62.48	57.95	50.77	43.77
MELO3C002325.jh1	15.83	11.45	10.04	9.61	7.26	12.93	12.48	11.01	13.02	10.51	12.68	17.43	10.39	10.41	11.75	11.78	3.35	2.64	10.1	15.09	16.41	16.37	13.71	13.33	18.38	4.23	5.03	5.37	2.91	0.57	1.06	1.26	2.13	2.16	13.21	11.44	8.84	13.12	6.72	6	4.21	4.63	5.13	5.24	1.99
MELO3C002326.jh1	16.3	1.07	9.05	7.88	4.31	7.47	8.85	8.52	10.47	12.11	13.12	16.17	5.77	4.95	6.51	6.48	1.27	1.93	3.4	7.77	18.74	16.15	13.41	19.37	17.38	12	7.88	10.52	6.8	6.51	5.06	4.36	3.18	4.39	11.08	9.01	10.56	13.94	7.95	10.05	7.83	5.17	3.19	4.19	8.37
MELO3C002327.jh1	10.39	3.65	5.91	5.27	6.14	5.79	6.61	7.17	6.68	6.51	10.04	10.53	5.97	4.2	4.7	5.5	0.46	4.12	4.61	5.1	9.3	9.83	6.98	5.29	5.23	2.16	4.34	2.96	3.23	1.7	3.92	3.48	2.79	3.85	5.21	6.71	2.91	5.6	2.82	1.26	3.87	3.9	3.97	3.86	2.13
MELO3C002328.jh1	101.92	23.78	28.96	42.74	18.39	36.98	55.69	55.24	56.02	42.48	38.07	33.76	29.77	28.95	31.16	45.03	30.9	23.55	33.64	63.2	41.12	43.71	48.55	40.7	32.65	26.17	48.09	35.61	51.32	36.1	52.19	44.32	38.78	38.19	35.68	30.74	32.8	45.02	26.6	29	38.14	57.51	53.98	41.9	48.17
MELO3C002329.jh1	10.07	3.62	16.17	19.29	18.94	27.19	5.46	5.47	9.08	10.58	43.97	45.84	15.52	16.72	15.39	23.01	2.85	2.54	10.59	27.66	38.41	20.12	19.98	3.21	2.35	3.3	2.67	3.08	4.07	3.34	1.47	1.17	0.75	1.62	123.7	117.69	15.49	47.08	14.83	143.9	52.46	45.81	21.41	9.71	53.84
MELO3C002331.jh1	17.78	5.74	10.36	7.3	5.05	5.74	7.8	5.18	6.77	6.05	13.51	11.23	4.27	3.05	4.3	3.95	0	0.73	1.48	3.38	17.94	13.59	14.07	10.38	9.6	5.41	7.18	6.51	5.09	1.96	4.22	2.58	2.92	6.55	7.25	7.69	6.77	7.89	4.04	3.25	5.03	3.19	2.5	2.83	1.89
MELO3C002332.jh1	18.72	16.73	9.08	9.95	5.55	7.77	9.39	20.7	15.35	5.61	11.67	12.66	10.44	8.76	11.23	11.92	7.24	3.7	5.76	19.5	15.55	10.35	7.64	12.38	19.1	12.34	17.36	14.49	11.11	4.09	16.75	11.84	14.82	12.99	10.92	12.2	17.74	30.43	14.99	8.94	15.94	20.93	13.58	17.22	8.25
MELO3C002333.jh1	10.23	5.09	3.99	7.31	0.32	2.13	2.47	2.06	2.16	1.4	4.9	6.75	1.67	1.74	3.71	3.15	0.22	0.52	0	4.8	7.11	10.46	6.17	9.33	8.2	12.15	8.24	18.67	19.16	17.27	2.69	0.66	1.1	3.01	6.45	6.17	7.27	7.6	13.33	10.64	12.76	1.68	0.92	0.74	1.75
MELO3C002334.jh1	4.51	0.42	3.07	1.71	2.1	2.81	1.53	3.28	3.46	3.42	4.17	4.21	2.34	2.61	3.87	3.07	0	0.8	0.78	3.08	5.09	3.62	2.94	2.89	4.56	1.09	3.8	1.59	1.01	0	1.54	1.45	1.64	1.98	2.05	2.38	1.18	5.26	0.74	0	1.5	0.45	0.92	1.17	0
MELO3C002335.jh1	102.15	31.36	107.92	66.43	36.21	49.11	72.42	53.09	53.81	113.44	86.59	75.67	20.65	29.54	35.82	48.92	39.31	35.5	77.79	50.05	76.35	66.53	102.01	76.94	53.36	54.52	50.23	45.27	57.14	71.73	43.95	47.89	42.88	86.45	62.09	45.95	45.68	43.66	43.77	65.03	49.31	37.48	45.61	32.28	36.39
MELO3C002336.jh1	9.38	7.52	9.6	7.13	29.69	13.03	4.89	6	15	11.8	11.31	27.51	31.58	28.48	24.31	17.51	5.15	4.4	10.49	13.58	9.34	9.76	8.34	12.61	10.43	5.92	18.87	11.6	9.87	4.67	9.78	7.6	6.05	5.41	9.35	7.99	18.63	14.65	13.09	9.38	11.04	8.52	10.27	11.53	7.82
MELO3C002337.jh1	8.01	6.86	6.96	2.62	2.12	1.05	3.53	0.98	0.93	5.82	6.15	7.11	0.52	0	0.31	1.25	0.85	0.76	0.48	1.03	6.89	5.36	6.77	1.85	0.45	0.24	0.55	0.42	2.1	0.72	0.53	0	0.27	0.95	0.62	0.47	0	0.42	0	0	0	0.4	0.12	0.04	0.12
MELO3C002338.jh1	28.85	6.76	73.81	144.68	66.15	28.13	23.06	8.46	17.71	49.27	77.65	179.33	42.6	56.68	44.55	17.62	5.14	19.47	28.91	8.96	50.28	47.37	44.35	22.73	14.4	7.28	7.47	7.26	8.89	4.95	1.05	1.56	3.25	6.39	19.55	25.29	25.74	5.61	25.11	14.62	5.25	2.14	4.31	3.29	6.3
MELO3C002339.jh1	0	0	0	0.04	0	0	0	0	0	0	0.2	0	0	0	0	0	2.84	0	0	0.42	0	0	0.18	0	0	0	0	0	0	0	0	0	0	0.07	0	0	0	0	0	0	0	0	0.19	0.01	0.03
MELO3C002341.jh1	6.07	0.72	1.49	4.78	0.88	8.54	24.53	1.62	5.5	42.15	5.03	1.33	3.59	2.79	0.87	6.55	0	0.07	0.88	27.2	13.59	2.64	0	3.61	0	0	0	0.25	1.9	28.21	0	0.1	0	0.17	3.09	0	0.69	0.56	0	0.49	18.56	0.15	0	0	0.84
MELO3C002342.jh1	4147.08	1017.1	1032.54	983.6	305.25	839.3	1910.88	1199.33	1341.19	1895.35	584.84	419.24	614.68	670.36	692.6	952.97	1205.9	574.91	836.39	416.82	839.31	602.55	1396.62	1556.57	747.72	793.69	807	926.84	1809.07	1682.63	1525.05	901.91	1504.8	1465.51	912.73	453.34	374.02	378.43	315.82	448.69	638.73	1592.46	1243.43	1150.64	1254.96
MELO3C002343.jh1	29.05	52.69	600.8	350.18	366.47	253.59	11.18	16.63	105.75	271.18	281.8	513.07	775.29	836.7	810.96	404.5	67.39	22.85	109.2	82.14	263.75	217.67	254.56	40.91	11.68	3.09	10.68	10.79	23.84	7.52	1.19	2.22	5.83	8.02	215.71	44.76	24.83	12.32	23.5	22.44	15.49	4.57	10.99	8.27	16.88
MELO3C002344.jh1	17.29	12.49	7.92	8.82	5.15	4.76	12.71	5.77	4.84	11.17	23.38	19.5	1.83	1.49	1.51	5.41	6.79	6.53	27.48	9.58	19.06	13.92	14.71	6.85	20.67	11.65	33.63	23.8	14.72	6.88	19.64	11.74	21.37	25.86	8.41	10.13	6.86	19.46	6.08	5.22	16.65	31.65	13.37	13.13	15.73
MELO3C002345.jh1	1.24	879.55	2.93	73.21	0.04	2.78	0.71	1.07	2.97	4.8	9.96	1.78	0.24	0.21	0.31	1.89	36.55	7.96	58.35	23.71	4.49	8.28	3.9	4.11	4.74	19.15	11.29	11.61	22.61	32.44	2.05	4.41	3.33	22.31	12.38	6.33	32.42	33.76	20.36	63.07	88.26	53.83	75.36	47.88	70.6
MELO3C002346.jh1	8.29	1.98	5.48	6.54	5.9	11.93	10	10.94	22.87	25.36	13.25	14.09	17.15	13.61	21.68	17.5	3	10.35	19.6	11.78	17.31	20.53	19.63	15.51	16.99	18.23	28.81	45.25	16.95	11.57	35.62	20.62	17.92	18.17	21.97	19.11	18.36	22.54	21.64	15.12	39.91	52.59	26.42	24.02	16.49
MELO3C002347.jh1	20.69	26.08	21.67	9.55	4.71	7.9	11.63	8.72	11.55	18.03	15.77	11.1	6	7.54	6.77	11.21	0.95	0.45	7.39	4.91	18.87	16.48	18.45	17.46	24.66	20.29	24.69	23.05	20.25	15.17	16.11	20.57	15.73	19.59	16.1	24.91	13.19	23.94	16.91	14.4	16.64	15.95	16.31	15.58	7.91
MELO3C002348.jh1	0.45	2.54	0.18	0.06	0	0	0	0	0.12	0	0.35	0.54	0	0.22	0	0	0	0.1	0	0.16	0	0	0	0	0	0	0	0.32	0.13	0.15	0	0	0.13	0.37	0	0	0	0.31	0	0	0	0.14	0	0.04	0.17
MELO3C002349.jh1	64.01	21.35	208.32	150.67	47.08	44.49	78.6	35.81	38.79	92.85	85.95	72.44	22.5	31.54	27.72	34.41	24.57	58.05	47.45	24.11	53.18	41.39	71.37	46.93	38.32	34.35	23.51	28.11	33.88	40.12	22.21	21.31	30.09	47.56	41.44	39.95	23.54	24.91	28.72	36.8	20.85	27.02	31.7	22.48	81.22
MELO3C002350.jh1	33.49	780.79	1148.28	1159.39	47.08	5.69	9.04	3.16	27.75	3.93	10.12	16.78	1.64	1.7	4.95	4.3	17.32	2.55	4.5	93.81	4.62	3.42	3.16	2.99	5.1	5.94	6.53	6.26	7.2	2.71	7.17	15.71	46.18	26.72	3.46	6.05	7.94	6.29	14.45	10.57	10.07	9.48	16.19	11.6	12.91
MELO3C002351.jh1	21.37	0	52.6	18.18	35.66	11.39	14.49	16.66	14.72	18.84	16.57	15.9	32.72	29.48	25.33	25.52	0.33	0.92	6.79	3.76	17.49	19.02	12.75	7.13	7.45	7.91	0.76	1.22	0	0	0	0	0.04	0.14	6.69	15.87	13.46	10.44	15.19	1.84	4.36	0.2	0.24	0.11	0.16
MELO3C002352.jh1	99	22.84	25.94	31.46	45.51	28.54	51.71	26.57	37.65	60.77	79.68	99.27	28.12	30.23	31.97	31.37	21.75	24.67	52.47	33.69	79.59	73.5	62.17	33.2	21.45	8.35	6	7.04	10.8	8.32	10.59	18.62	16.18	18.52	34.34	19.49	13.93	16.41	7.38	3.34	10.94	9.01	14.61	12.02	9.19
MELO3C002354.jh1	26.07	10	33.44	36.93	32.49	24.38	42.39	17.98	24.07	21.34	33.51	36.44	15.91	13.64	15.23	21.74	1.31	4.61	12.29	17.03	39.06	40.71	37.95	25.26	28.2	39.36	16.61	23.12	22.49	40.35	14.88	17.78	8.26	9.82	27.75	25.96	35.11	23.41	32.51	44.2	26.1	18.2	22.01	13.52	43.21
MELO3C002355.jh1	623.19	402.87	753.78	550.34	211.16	313.21	630.62	673.28	717.13	687.61	510.23	614.39	418.04	449.58	486.19	454.48	36.44	81.99	183.89	401.22	712.75	591.49	648.02	727.19	1087.88	1195.83	805.61	994.09	610.05	695.94	290.81	141.95	229.07	216.36	592.43	1081.3	954.03	1178.78	1386.71	1247.3	826.49	470.58	294.71	219.28	261.94
MELO3C002356.jh1	36.49	13.85	27.31	17.91	26.72	29.04	31.11	34.32	31.24	33.91	27.44	36.95	31.88	28.88	30.06	38.09	20.79	20.12	31.79	36.57	29.28	33.37	31.38	25.61	30.42	18.3	39.92	27.04	26.01	14.84	36.87	33.63	27.93	30.16	24.5	28.99	27.03	40.14	21.49	18.77	23.52	24.5	27.55	22.52	14.25
MELO3C002357.jh1	19.28	18.03	25.35	20.87	8.49	8.9	14.86	12.84	9.41	11.57	14.96	20.17	5.93	9.46	13.19	11.53	2	3.12	6.89	11.54	17.68	17.48	11.83	13.01	13.75	11.4	7.32	10.17	4.36	7.12	3.77	2.85	2.41	2.83	10.51	16.4	11.42	15.81	16.69	12.9	11.2	5.96	6.48	4.69	6.09
MELO3C002358.jh1	13.64	9.45	9.62	7.91	3.28	7.99	10.26	10.32	13.34	9.84	10.11	9.71	4.74	3.5	5.84	9.17	1.74	4.02	8.13	8.93	13.03	13.38	15.52	12.55	12.33	5.34	8.03	7.06	8.31	5.8	4.72	3.73	4.42	4.45	9.31	13.24	9.18	12.13	10.22	11	8.69	7.88	4.8	5.4	9.05
MELO3C002359.jh1	34.86	84.15	9.09	11.97	5.18	16.17	19.26	36.14	19.84	15.09	10.8	7.26	14.04	14.26	17.21	26.61	31.72	12.33	24.74	24.91	11.08	22.15	14.94	37.25	22.97	20.46	35.8	30.68	24.99	22.1	34.58	39.82	34.95	43.18	45.09	50.96	12.53	30.69	16.03	15.27	15.04	26.64	22.13	19.57	10.6
MELO3C002360.jh1	11.12	0.95	5.15	3.83	8.39	8.27	11.04	22.89	15.73	1.46	3.77	3.4	6.56	4.54	9.09	19.9	1.36	3.91	1.06	27.05	15.06	6.83	5.46	12.39	24.79	39.94	58.41	67.81	48.63	47.47	24.8	2.28	12.25	16.02	12.81	14.77	50.95	73.11	114.45	167.62	85.19	55.69	20.56	20.44	72.63
MELO3C002361.jh1	32.81	2.64	26.62	18.69	15.38	23.32	32.05	22.78	29.07	47.23	23.17	25.7	17.24	18.93	18.71	29.23	10.41	15.09	25.52	27.77	23.55	23.98	29.98	27.31	25.99	21.47	22.85	19.35	25.56	13.7	15.99	10.27	7.06	15.8	23.27	23.87	21.39	20.27	20.84	17.9	25.13	15.4	15.21	9.44	14.26
MELO3C002362.jh1	8.12	3.08	8.68	5.3	2.42	3.83	6.33	0.83	2.58	5.35	6.98	8.11	1.1	1.05	0.64	2.86	1.88	1.03	0.92	2.9	5.8	5.41	3.92	3.4	1.8	1.88	0	3.02	5.06	1.98	3.35	0.6	0.58	0.99	1.46	3.72	1.43	2.19	3.86	5.22	4.26	2.71	1.58	1.46	1.17
MELO3C002363.jh1	8.62	15.37	7.95	8.37	3.8	6.64	12.99	11.39	9.69	5.51	7.74	6.48	7.72	6.21	7.25	11.12	12.28	7.47	13.52	15.46	8.98	8.86	8.61	7.63	17.28	13.19	12.73	13.74	13.96	8.29	16.5	12.48	13.9	14.05	9.68	9.61	18.14	18.06	24.5	3.33	15.95	12.42	11.13	11.25	10.49
MELO3C002364.jh1	0.24	0.14	0.02	0.13	0.06	0.35	0	0.21	0.07	0.17	0.02	0.09	0.02	0	0.02	0.94	0.04	0.02	0	0.47	0.19	0	0.21	0.17	0	0	0.02	0	0.31	0	0	0	0	0.06	0.1	0.26	0	0.05	0	0	0	0.11	0	0.04	0
MELO3C002365.jh1	2.27	0.57	0.13	1.53	0	1.21	23.57	21.43	2.44	0	0.06	0	0.5	0.35	0.53	3.33	0.48	0.1	0	0.82	1.55	0.87	1.15	4.9	4.34	3.73	1.75	1.21	0.25	0	0.17	0	0.12	0.24	4.7	4.49	4.01	3.29	2.14	1.75	0.8	0.35	0.23	0.03	0.14
MELO3C002366.jh1	104.52	31.77	207.21	172.1	50.14	57.59	131.66	61.98	61.88	230.17	138.37	100.2	35.93	54.42	57.43	95.58	79.46	97.94	126.16	96.83	120.94	123.65	185.09	102.45	45.55	77.87	50.75	60.56	73.62	159.12	58.96	53.09	46.32	74.48	121.36	147.9	50.94	47.94	48.98	150.98	78.9	71.02	88.3	46.63	184.54
MELO3C002367.jh1	9.25	6.18	13.1	21.26	42.75	11.68	5.99	4.8	11.69	18.61	22.33	53.47	20.98	20.24	13.58	8.69	1.13	2.89	14.96	6.1	15.26	10.65	10.77	3.67	4.42	6.21	4.94	8.68	9.23	9.29	7.5	15.2	8.54	8.38	7.24	7.83	10.09	10.12	12.88	11.99	7.25	7.96	9.39	10.91	18.51
MELO3C002368.jh1	0	0	0	0	0	0	0	0	0	0	0	0	0	0	0	0	0	0	0	0	0	0	0	0	0	0	0	0	0	0	0	0	0	0	0	0	0	0	0	0	0	0	0	0	0
MELO3C002369.jh1	0.41	0.87	0	0	0	0	0	0	86.6	109.99	39.84	31.97	4	3.95	8.86	0.91	0	0	0	2.68	24.68	3.66	2.05	3.68	1.36	4.03	0.37	1.59	1.64	3.11	0.15	0.38	1.55	0.49	7.38	1.2	0.8	3.1	1.3	2.15	0.6	1.02	0.95	1.59	0.99
MELO3C002370.jh1	0	0	0.28	0.9	1.73	2.71	2.65	3.42	7.08	12.16	55.81	15.42	3.9	4.78	3.86	6.77	0	0.04	0	1.61	21.04	28.98	7.51	5.38	2.62	0	0	0.25	0.02	0	0	0	0	0	13.13	1.38	0	0.26	0	0	0	0	0	0	0
MELO3C002371.jh1	34.31	14.82	32.38	22.32	11.52	10.4	22.98	23.82	26.37	24.17	30.32	31.03	15.65	15.91	17.51	16.29	4.13	5.17	9.56	22.5	33.69	36.74	33.16	23.08	23.13	17.57	21.48	25.28	15.52	23.62	17.42	12.21	13.63	13.89	23.32	31.09	30.26	29.89	27.24	28.24	19.75	18.41	17.1	18.86	17.11
MELO3C002372.jh1	141.46	542.38	56.47	43.29	30.2	31.54	17.48	2.82	58.66	193.16	57.12	39.24	20.4	23.06	15.07	124.12	3.64	15.12	20.03	86.16	21.36	20.94	25.22	23.06	109.72	272.82	45.34	99.16	101.96	53.53	71.11	802.88	1443.07	777.56	28.15	27.63	70.55	57.26	32.96	33.22	93.56	224.54	407.72	471.77	122.97
MELO3C002373.jh1	0	0	1.59	3.59	0	0.4	1.32	7.03	0.27	9.8	0.32	0.14	0	0	0	2.05	13.38	55.33	0	1.52	0	0.19	0.27	0	0	0.17	0	0	0	0	0	0	0	0	0.28	0.13	5.65	18.79	4.56	0.56	0.53	0.81	0.42	0	0.14
MELO3C002374.jh1	0	94.21	0.19	0.36	0	0	17.44	1	0	0	0	0	0.34	0.4	0	0.54	0	0.1	0	0	0	0	0	0.55	0.32	0	0	0.48	0.25	0.61	0	0	0	0.03	0.23	0.12	0.23	0	0	0	0	0.13	0	0	0
MELO3C002375.jh1	0	1234.51	0.52	0.17	0	0	0	0	0	0.28	0	0	0	0.18	0	0	0.63	0.18	8.56	0	0	0	0	0.34	0	0	0	0.26	0.23	0	0	0	0.05	0	0	0	0	0	0	0	0	0	0	0	0
MELO3C002376.jh1	0	26.28	0.37	0.13	0	0	0	0	0	0	0	0	0	0	0	0	0.94	5.09	0	0	0	0	0	0	0	0	0	0	0	0	0	0	0	0	0	0	0	0	0	0	0	0	0	0	0
MELO3C002377.jh1	0.2	182.12	6.55	4.71	0	0	0.11	0	0	0	0	0	0	0	0	0	1.06	1.53	0	0	0	0	0	0	0	0	0	0	0	0	0	0	0	0	0	0	0	0	0	0	0	0	0	0.12	0.22
MELO3C002378.jh1	1.97	0.13	2.59	1.18	0	1.6	0.85	2.5	2.01	0.6	0.34	0	1.31	0.64	1.54	0.4	0	0	0.47	0	0.47	0.25	0	0	0	0	0	0	0	0	0	0	0	0	0	0	0	0.17	0.35	0.32	0.31	0.12	0.97	0.22	0.47
MELO3C002379.jh1	1.83	0	0.26	0.24	1.43	2.68	2.78	1.48	1.02	0	1.35	2.46	0	0.27	0.24	0.32	0.75	0.08	0.23	5.59	3.78	3.82	0.94	1	0.77	1.84	0	0	0	0	0	0.53	0.25	0.18	0	0.39	0	0	0	0	0	0	0.14	0.11	0
MELO3C002380.jh1	0	0	0.36	2.12	2.35	60.83	23.12	9.45	3.43	1.18	0.16	0	0.37	1.1	0	4.19	0	0.01	0	5.24	0.52	1.3	0.18	0	0	0	0	0	0	0	0	0	0	0	0.45	0.53	0	0	0	0	0	0	0	0	0
MELO3C002381.jh1	0	0	0	0.28	0.09	31.12	5.29	8.3	3.91	0	0	0	0.21	0.36	0.84	17.92	18.04	0.83	1.3	27.52	1.3	0.41	0	0	2.13	1.71	8.48	4.48	4.24	3.01	1.41	16.51	7.36	5.2	0.12	1.52	0	0.78	0	0.71	0.91	0.32	0.4	0.24	0.06
MELO3C002382.jh1	11.71	1.11	7.43	5.98	6.56	14.18	3.88	6.89	9.07	6.79	16.36	17.36	7.77	8.49	11.19	11.86	7.85	2.39	22.96	11.95	10.33	9.16	5.74	1.62	2.53	0.69	2.52	0.87	0.6	1.22	1.4	4.76	9.27	6.29	13.9	8.43	2.77	6.36	3.19	2.94	3.9	13.67	20.79	27.02	17.09
MELO3C002383.jh1	0.27	0	5.32	3.22	2.48	30.33	0	0	5.32	38.69	19.51	8.18	5.5	5.21	5.89	65.04	1.44	0.22	17.08	6.72	7.47	10.89	5.98	0.54	0.61	1.13	0	0.1	0	0	0	0	0	0	16.21	18.51	19.96	9.23	6.95	0.43	0.52	0	0	0	0.03
MELO3C002384.jh1	19.92	47.97	22.93	18.99	15.69	27.12	30.67	35.48	35.13	35.6	26.34	22.79	29.3	29.67	31.36	33.61	15.03	13.16	25.01	30.43	30.41	24.73	30.8	30.33	32.66	32.23	23.2	26.91	16.35	14.15	19.4	22.06	18.5	20.28	27.49	25.85	33.3	36.9	29.31	24.92	31.22	25.15	30.31	26.47	28.14
MELO3C002385.jh1	6.43	7.41	29.76	11.94	25.84	8.79	3.93	1.94	0.44	1.23	11.59	45.98	11.25	9.02	11.39	4.25	1.45	1.8	2.91	2.49	15.25	14.61	10.99	4.89	8.99	4.67	21.04	16.15	14.63	10.68	33.5	30.64	17.97	6.41	9.17	11.01	6.23	8.8	10.2	13.71	11.2	35.37	54.42	57.72	37.4
MELO3C002386.jh1	14.95	24.4	20.99	14.77	5.94	10.19	13.67	12.11	14.35	15.84	15.1	10.26	7.27	9.22	10.2	12.64	12.98	10.29	8.23	12.22	14.21	11.57	12.75	16.09	24.52	15.81	15.94	15.26	12.62	4.71	11.76	9.09	9.3	6.59	13.5	16.87	17.28	19.98	15.7	16.59	18.8	14.45	9.64	10.51	10.08
MELO3C002387.jh1	12.74	7.59	8.96	14.08	13.45	20.63	10.61	11.67	22.21	9.59	9.71	13.39	47.15	47.95	49.54	24.71	30.78	4.76	31.15	20.67	13.47	12.57	8.11	17.59	14.14	13.62	20.32	28.65	15.25	16.53	13.37	11.82	10.48	13.87	22.71	22.81	26.23	29.38	23.31	12.21	20.37	11.9	11.92	11.92	12.13
MELO3C002388.jh1	45.96	37.21	222.42	110.73	105.86	90.5	150.18	121.17	111.52	274.27	125.42	128.29	43.18	50.98	63.31	131.83	80.14	87.93	187.53	135.03	118.1	118.98	206.78	102.85	95.52	184.98	94.82	115.87	181.24	57.79	79.99	154.6	92.8	203.57	91.41	167.25	101.08	75.7	131.79	67.89	367.38	79.73	128.48	90.76	69.34
MELO3C002389.jh1	37.36	0.46	9.75	2.59	0.84	0.78	5.66	6.89	2.11	4.29	0.66	0.25	0	0	0	0.34	0.06	0.13	1.13	0.11	0.21	0.37	1.12	0.89	0	0	0	0	0	0	0	0	0	0.01	0.19	0	0.27	2.39	0.36	0.1	0.34	0	0	0.02	0.03
MELO3C002390.jh1	0	0	0.02	0.27	0	0	3.43	0	0	0.15	0	0	0	0	0	0	0	0	0	0	0	0	0	0	0	0	0	0	0	0	0	0	0.03	0.03	0.16	0	0	0	0.13	0	0	0	0	0	0
MELO3C002391.jh1	0.3	0	0.1	2.59	0	0.38	44.95	0.28	0	0.38	0.14	0.37	0	0	0	0	0	0	0	0	0	0	0	0	0	0	0	0	0	0	0	0	0	0	0	0	0	0	0	0	0	0	0	0	0
MELO3C002392.jh1	0.1	0	0	0.01	0	0.13	5.25	11.72	0.05	0.06	0.02	0	0	0	0	0.02	0	0	0	0	0	0	0.08	0	0	0	0	0	0	0	0	0	0	0	0	0	0	0.06	0	0	0	0	0	0	0
MELO3C002393.jh1	0	0	0.75	1.75	0	0.14	0	4.36	9.85	0.16	0.06	0	0.32	0.15	0.09	0.82	12.39	0	0.11	0.1	1.35	0.59	1.92	30.93	68.07	24.43	7.58	8.76	1.04	0.06	0.23	0	0.03	0.13	19.68	48.82	17.33	52.19	24.36	3.54	9.54	0.46	0.04	0.07	0.26
MELO3C002394.jh1	0	0	0	0	0	0	0	1.51	0	0	0	0	0	0	0	0.59	3.35	0	0	90.58	18.85	7.66	3.29	12.87	11.28	7.81	0.57	0.73	0	0	0	0	0	0	32.64	38.8	11.58	35.96	6.96	2.66	1.82	0	0	0	0
MELO3C002396.jh1	9.7	4.09	19.93	34.36	38.88	7.99	6.71	4.83	7.46	9.5	24.49	72.65	9	8.73	8.82	6.22	1.68	0.86	5.16	21.8	24.15	30.59	14.87	8.07	11.79	6.09	12.43	9.83	4.99	1.04	12.1	13.34	7.1	8.38	19.02	28.94	30.78	24.02	30.49	8.76	11.62	10.49	12.46	11.34	8.69
MELO3C002398.jh1	0.12	0.58	0.28	0.27	1.11	2.56	0.25	0.59	0.92	0.59	1.06	2.19	2.96	4.04	4.25	9.12	0.46	0.02	0.08	0.16	1.13	0.53	2.29	1.31	0.09	0.13	0.05	0	0	0	0	0	0.03	0.1	1.59	1.9	0.18	0.36	0.32	0.17	0.11	0	0.16	0.01	0.02
MELO3C002399.jh1	0.13	23.42	4.51	0.27	0	0	0.4	0.31	0	0	0.1	0	0.14	0	0	0	0	0	0	0	0	0	0	0	0	0	0	0	0	0	0	0	0.02	0.05	0	0.11	0	0	0	0	0	0	0	0	0
MELO3C002400.jh1	12.22	0	5.62	6.78	5.78	31.57	100.79	8.65	3.81	3.54	5.92	10.09	15.21	14.47	16.24	34.5	29.45	5.31	51.06	15.25	3.96	3.17	1.45	0.43	1.04	0.4	2.87	8.21	0.44	0.46	4.79	0.55	3.32	1	7.28	7.55	24.41	11.81	32.14	29.13	15.65	16.24	7.57	5.77	6.04
MELO3C002401.jh1	0.07	0	0	0.02	0	0	0	0	0	0	2.86	0	0	0	0	0	0	0	0	0.13	0.11	0	0	0	0	0	0	0	0	0	0	0	0	0	0	0	0	0	0	0	0	0	0	0	0
MELO3C002402.jh1	13.63	3.38	8.75	7.93	6.45	5.84	8.14	6.81	5.87	3.33	15.59	14.78	5.16	4.91	5.89	6.1	5.69	1.53	4.02	8.08	10.96	12.91	8.21	6.63	6.92	6.41	4.84	6.22	5.49	1.14	3.56	2.77	2.34	1.8	8.84	11.47	8.41	9.23	8.39	2.62	13.99	7.33	6.74	6.21	5.45
MELO3C002403.jh1	61.56	96.55	22.7	27.83	31.75	59.84	37.45	88.88	61.11	26.84	32.29	52.33	99.77	82.47	93.97	118.91	255.76	45.12	87.72	144.38	56.39	40.83	30.57	95.38	125.3	153.27	101	102.98	81	66.11	115.62	70.5	76.63	70.5	75.83	132.67	215.94	248.34	194	91.49	236.87	156.58	144.53	116.32	154.63
MELO3C002404.jh1	15.85	0	0.79	0.18	0	0	2.14	0	0	0	5.67	5.29	0	0	0	0	0	0.91	0	3.51	1.89	2.87	0	0	0	0	0	0	0	0	0	0	0	0	0	0	0	0	0	0	0	0	0	0	0
MELO3C002405.jh1	30.91	18.6	45.64	38.08	17.73	19.57	33.28	18.94	17.38	26.97	28.27	29.63	16.02	18.6	14.54	18.76	2.71	5.68	12.54	16.78	27.92	21.99	24.16	19.33	21.66	19.44	21.18	22.3	22.36	24.18	14.52	10.38	7.51	13.13	17.17	18.74	18.57	17.87	25.25	31.94	20.03	13.6	13.08	9.69	32.42
MELO3C002406.jh1	49.16	11.54	58.16	43.02	18.44	23.66	95.79	58.42	36.32	29.07	42.03	42.4	34.98	34.91	45.47	63.04	3.5	5.66	7.38	14.4	38.97	31.35	40.61	35.98	45.44	46.52	41.02	41.95	28.24	14.62	27.55	31.4	24.92	19.49	36.55	45.28	92.05	69.88	90.53	48.12	76.14	31.91	34.85	34.73	44
MELO3C002407.jh1	41.16	9.7	37.39	28.05	23.74	33.93	41.24	61.09	57.43	42.93	39.22	37.09	29.76	28.39	32.06	44.78	42.36	28.36	36.53	54.92	43.11	39.98	47.09	44.8	52.07	31.95	61.37	35.86	35.24	10.75	54.47	48.12	48.55	49.74	37.57	42.54	29.45	51.42	28.72	9.13	38.42	48.17	51.81	49.8	25.64
MELO3C002408.jh1	6.23	1.05	7.83	5.52	5.92	14.29	12.97	13.81	23.94	16.44	10.69	9.13	3.21	3.5	3.17	17.58	2.21	5.08	3.3	8.34	11.57	12.37	16.18	19.31	18.01	15.88	4.65	3.27	1.64	0.34	0.53	0.43	0.58	0.65	15.69	10.07	10.82	12.22	8.46	4.29	5.84	4.38	8.6	2.98	2.76
MELO3C002409.jh1	8.14	25.49	9.06	13.31	13.26	23.85	19.03	33.6	25.64	13.76	11.2	16.13	35.15	31.97	28.3	24.37	18.41	7.71	15.73	15.81	18.93	14.38	18.98	24.42	39.42	26.09	33.08	34.8	24.48	22.91	26.95	26.4	16.46	25.51	14.8	19.17	33.02	38.34	34.12	25.83	35.66	34.05	39.01	36.47	24.32
MELO3C002411.jh1	25.78	73.93	16.67	9.68	13.91	29.82	33.57	34.05	26.13	41.84	17.25	23.85	19.46	21.73	18.58	31.41	6.27	10.03	19.85	20.8	22.61	22.59	35.08	26.98	27.05	31.37	20.98	22.78	26.58	24.25	31.35	28.9	18.08	27.1	20.93	22.45	13.06	14.73	22.28	20.94	32.5	24.13	20.98	13.12	20.25
MELO3C002412.jh1	0.6	0	0.35	0.29	2.34	7.38	0.83	9.43	15.2	11.23	4.43	11.08	14.39	11.05	10.39	13.5	0	0.12	0.53	0.3	3.41	1.72	2.52	1.64	2.91	1.46	3.85	1.67	1.37	0.75	1.83	0.98	0.85	0.85	3.15	4.35	3.48	3.94	2.47	2.26	1.34	1.92	2.71	2.45	1.34
MELO3C002413.jh1	0.42	0	0	0	0	0	0	0	0	0.45	0.41	0	0	0	0	0	0	0	0	0	0	0	0	0	0	0	0	0	0	0	0	0	0	0	0	0	0	0	0	0	0	0	0	0	0
MELO3C002414.jh1	0	0	0.03	0.35	1.6	16.4	7.77	47.12	188.3	47.35	0.37	1.64	10.58	10.79	14.6	96.18	0	0.17	3.67	1.21	0.75	0.56	0.9	4.45	9.29	2.54	18.19	13.17	13.03	0.8	0.14	0	0.13	0	3.24	2.63	1.19	4.96	3.74	4.66	5.19	0.48	0	0.06	0
MELO3C002416.jh1	23.67	0	7.9	8.15	14.29	12.92	3.86	16.03	14.21	20.01	9.86	13.76	21.89	18.49	12.54	22.38	0.22	1.15	7.25	7.21	9.98	10.2	10.42	20.3	7.34	3.01	4.63	3.21	3.11	2.39	1.03	0.14	0.32	0.09	28.56	22.86	6.8	9.46	7.57	9.15	8.32	7.2	4.91	3.64	0.82
MELO3C002417.jh1	102.74	0.06	5.63	5.44	12.39	27.03	20.72	72.19	28.92	19	7.83	17.44	41.05	34	44.46	49.89	0	0.07	2.03	10.85	11.83	10.05	6.41	5.47	3.65	3.06	4.81	4.18	2.09	0.65	0.75	0.71	1.98	1.01	9.89	11.12	6.72	16.27	14.52	14.35	10.07	3.48	3.16	3.14	1.72
MELO3C002418.jh1	0	0	0.46	0.07	0.15	0.67	1.18	0	0.38	0.42	0.17	0	0.32	0	0	0.26	0	0.09	0.31	0.25	0	0.14	0	0	0	0	0	0	0	0	0	0	0	0	0	0	0	0	0	0	0	0	0	0	0
MELO3C002419.jh1	0.67	0	0.06	0.16	0	0.74	6.12	0	0	0	0.13	0	0	0.31	0.33	0	0.27	0.04	0	0	0	0	0	0	0	0	0	0	0	0	0	0	0	0	0	0	0	0	0	0	0	0	0	0	0
MELO3C002420.jh1	0.11	0	0	0	0.11	0	0	0.8	0.67	0.6	0.05	0.35	0	0.8	0.48	0.16	1.85	0.12	0.96	0	0.28	0	0.3	0	0	0	0	0	0	0	0	0	0	0	0.09	0	0	0	0	0	0	0	0	0	0
MELO3C002421.jh1	4.65	1.63	0.58	0.82	3.48	7.79	0.87	2.11	4.16	3.16	3.11	2.41	14.23	23.07	21.41	35.43	610.98	57.28	137.35	30.42	7.12	6.02	8.51	1.78	30.76	36.1	24.22	28.93	31.79	29.69	0.88	0.34	0.36	4.32	12.79	15.77	5.25	17.75	21.8	45.47	50.72	13.41	10.45	6.92	1.39
MELO3C002422.jh1	0	0	0	0.03	0	0	0	0	0	0	0	0	0	0	0	0	8.97	78.72	10.32	0.19	0	1.38	0.2	0	0	0	0	0	0	0	0	0.17	0.33	0.03	0	0	0	0	0	0	0	0.89	4.39	0.03	0.03
MELO3C002423.jh1	0	0	0	0.08	0	0	0	0	0	0	0	0	0	0	0	0	0	0	0	0	0	0	0	0	0	0	0	0	0	0	0	0	0	0	0	0.28	0	0	0	0	0	0	0	0	0
MELO3C002424.jh1	0	0	0	0	0	0	0	0	0	0	0	0	0	0	0	0	0	0	0	0	0	0	0	0	0	0	0	0	0	0	0	0	0	0	0	0	0	0	0	0	0	0	0	0	0
MELO3C002425.jh1	0	0	0	0	0	0	0	0	0	0	0	0	0	0	0	0	10.05	42.13	0	0	0	0	0	0	0	0	0	0	0	0	0	0	0	0	0	0	0	0	0	0	0	0	0	0	0
MELO3C002426.jh1	5.96	0	3.08	1.63	2.5	3.45	30.04	16.68	7.07	14.39	11.48	16.51	4.78	5.8	8.38	19.14	0	0.12	8.41	0	2.58	3.67	2.34	2.97	0.6	0.52	0	0	0	0	0	0	0	0.03	3.17	1.97	1.9	2.36	0.61	0.57	0.17	0.27	0.14	0.1	0.06
MELO3C002428.jh1	2.75	0	0.2	0.19	0	0.34	28.6	12.53	0	0	0.14	0.27	0	0.11	0	0	0	0	0.16	0.16	0	0	0	0	0	0	0	0	0	0	0	0	0	0	0	0	0	0	0	0	0.21	0	0	0	0
MELO3C002429.jh1	0	0	0.32	0	0	0	2.96	0.18	0	0	0	0.05	0	0	0	0	0	0	0	0	0	0	0.26	0	0	0	0	0	0	0	0	0	0	0	0	0	0	0	0	0	0	0	0	0	0
MELO3C002430.jh1	0	0	1.34	3.19	2.64	6.47	2.29	6.58	8.28	8.83	3.28	3.07	0	0.57	0.7	1.8	0	0	0	0.81	2.36	2.66	4.02	3.64	0.73	0	0	0	0	0	0	0	0	0.05	1.65	0.34	0	0.11	0	0	0	0	0	0	0
MELO3C002431.jh1	0	0	0	0.13	0	0	5.2	0	0	0	0	0	0	0	0	0	0	0.05	0	0	0	0	0	0	0	0	0	0	0	0	0	0	0	0	0	0	0	0	0	0	0	0	0	0	0
MELO3C002432.jh1	0	0	0	0.08	0.24	7.58	0.37	4.06	17.36	9.93	1.68	4.36	2.38	1.12	0.98	2.02	0	0	0	0.23	2.72	1.36	2.66	10.76	1.67	0	0	0	0	0	0	0	0	0	3	0.32	0	0	0	0	0	0	0	0	0
MELO3C002433.jh1	0	0	0	0.2	0	0	0	0	0	0	0	0	0	0	0	0.16	0.95	0.22	3.35	3.61	0.42	0.59	0.44	0	0	0	0	0	0	0.35	0	0	0	0	0	0	0	0	0	0	0	0	0.15	0	0
MELO3C002434.jh1	0.31	0	0.49	0.33	0	0.68	6.84	0	0	0.2	0.1	0	0	0.08	0	1.69	0	0	0	0.27	0.19	0	0	0	0	0	0	0	0	0	0	0	0	0	0	0	0	0	0	0	0	0	0	0	0
MELO3C002435.jh1	3.3	0	0.55	0.34	0.41	1.56	11.49	13.97	3.9	3.85	2.36	2.09	2.02	1.38	2.04	2.9	0	0.36	1.28	3.6	4.93	4.97	5.54	3.04	2.29	3.48	0.74	0.91	0	0	0.18	0.46	0.09	0.06	6.61	8.01	6.17	8.1	3.09	3.68	1.59	1.12	0.55	0.6	0.28
MELO3C002436.jh1	0.26	0	0	0.15	0	1.06	4.13	13.91	1.08	3.45	0.82	0.38	0	0.44	0.19	2.46	0	0	0	0	0.6	0.74	0.48	0	0	0	0	0	0	0	0	0	0	0	1.04	0.71	0	0.79	0	0	0	0	0	0	0
MELO3C002437.jh1	5.45	0	3.04	2.59	1.39	10.15	11.81	19.95	36.07	60.34	33.74	53.2	64.02	62.16	91.41	160.13	0.33	0.05	8.22	8.11	42.26	33.49	77.05	54.1	10.61	14.25	0.24	0	0	0.18	0	0	0	0.02	139.84	120.72	107.57	118.8	138.82	50.13	7.72	0	0	0	0.21
MELO3C002438.jh1	3.44	0	0	0.06	0	0	1.97	0.43	0	0.11	0.5	0.66	0	0	0	0.09	0	0	0	0	0.05	0	0	0	0	0	0	0	0	0	0	0	0	0	0	0	0	0	0	0	0	0	0	0	0
MELO3C002439.jh1	0	0	0	0	0	0	0	0	0	0	0	0	0	0	0	0	0	0.16	0	0	0	0	0	0	0	0	0	0	0	0	0	0	0	0	0	0	0	0	0	0	0	0	0	0	0
MELO3C002441.jh1	0	0	0.07	0.08	0.13	0	0.8	7.5	0.9	0.41	0.12	1.79	33.31	47.07	88.79	9.58	0	0	1.79	0.11	0.65	0	0	0	0	0	0	0	0	0	0	0	0	0	0	0.3	0	0.23	0.09	0	0	0	0	0	0
MELO3C002442.jh1	59.51	147.63	29.1	43.92	11.68	58.81	69.71	107.67	96.81	53.29	31	21.46	23.6	22.97	29.08	69.58	1579.01	262.7	257.28	155.33	48.12	36.65	44.64	72.3	71.45	145.17	102.88	127.14	239.36	236.5	197.84	199.44	181.37	227.08	68.81	33.41	102.32	62.95	95.93	103.36	229.99	148.12	141.54	160.71	173.23
MELO3C002443.jh1	0.57	0.38	0.27	0.38	0.32	0.34	0	0	0	10.94	0.77	0.45	0.02	0.07	0	3.72	1.34	0.03	0.25	0	0.14	1	0.91	0.86	0	0	0	0	0	0	0	0.12	0	0.11	0.55	0.73	0	0.19	0	0.34	0.15	0	0	0	0
MELO3C002444.jh1	27.28	4.76	135.03	154.65	691.87	95.53	31.59	34.22	60.13	116	85.45	279.95	255.79	263.37	197.34	100.34	31.46	30.56	106.04	71.2	88.77	72.3	75.8	68.45	48.05	26.34	28.42	21.49	13.12	4.61	11.16	6.28	5.73	4.35	65.33	72.93	76.36	39.6	53.21	17.48	17.1	10.71	9.37	8.21	13.41
MELO3C002446.jh1	0	0	0	0.06	4.95	0.65	0	0	0	0.35	1.73	1.53	0	0	0	0.44	0	0	0	0	0.17	0.25	0	0	0	0	0	0	0	0	0	0	0	0	0	0	0	0	0	0	0	0	0	0	0
MELO3C002447.jh1	7.58	0.42	19.25	5.83	5.32	5.03	35.22	1.43	2.13	37.34	22.71	15.48	0.23	0.57	0.64	10.39	0	0.61	7.95	1.32	9.79	11.52	12.6	8.67	2.26	0.8	0.28	0	0	0.19	0	0	0.04	0.13	3.67	2.13	0.8	0.8	0.38	0.1	0.76	0	0.22	0.02	0
MELO3C002448.jh1	7.3	3.02	6.65	5.19	4.2	5.75	4.69	4	4.51	4.17	10.13	8.98	6.1	3.41	4.6	3.58	0.23	0.25	1.45	4.12	8.05	5.89	7.17	0.42	1.08	1.36	1.2	1.81	1.49	0	0.37	0.38	0.58	0.24	2.14	2.85	0.62	1.44	1.95	2.63	0.8	0.87	0.95	0.73	1.07
MELO3C002449.jh1	10.84	1.66	9.08	13.11	7.45	10.99	12.22	8.47	10.86	39.11	49.63	33.66	4.06	3	2.5	20.23	2.39	2.23	5.88	7.76	33.43	29.97	19.92	7.29	4.11	1.68	1.9	4.34	3.79	2.67	2.94	1.06	2.26	1.98	7.19	7.68	4.16	4.59	6.07	2.72	5.88	5.12	2.9	3.25	3.12
MELO3C002450.jh1	37.69	196.09	12.61	30.94	4.28	8.73	2.27	10.08	19.97	15.83	34.8	33.29	12.02	15.28	17.34	21.99	4.5	3.93	12.01	75.17	21.33	66.36	22.09	31.47	6.31	1.12	8.59	5.99	9.29	3.1	0.77	2.1	1.22	2.98	58.4	86.74	13.38	9.23	6.49	5.54	12.87	8.49	18.42	7.11	19.57
MELO3C002451.jh1	0.19	0.53	2	1.82	0.09	0.98	47.96	11.08	0	0	0	0.22	0	0	0	0	0	0.46	0.2	0.27	0	0	0	0	0	0	0	0	0	0	0	0	0	0.3	0.21	0	0	0	0	0	0.17	0.23	3.85	0.08	0.22
MELO3C002452.jh1	429.67	65.03	45.2	60.49	13.36	67.18	158.2	112.68	91.62	51.1	39.38	33.57	38.01	39	43.66	58.88	216.1	58.85	133.01	209.84	86.97	58.71	55.93	153.03	123.14	305.17	119.55	207.38	341.92	805.57	146.85	206.73	217.11	285.34	134.98	80.22	225.91	116.55	146.31	461.3	238.34	149.81	182.78	145.34	283.29
MELO3C002453.jh1	13.97	0.6	0.84	0.83	0.35	0.75	0.88	4.34	3.8	3.01	10.4	4.22	1.78	1.27	1.41	3.06	2.26	0.83	2.14	3.08	1.45	2.89	2	2.51	4.18	1.76	1.96	1.35	2.62	1.54	0.54	0.87	2.5	3.37	1.73	1.89	1.25	2.36	0.17	0.64	1	0.65	0.48	1.23	1.37
MELO3C002454.jh1	5.24	0.68	0.73	0.46	1.24	2.01	1.31	7.8	4.36	0.49	15.92	13.6	9.93	10.52	13.5	3.63	0.41	0	0	4.64	10.7	2.94	0.72	2.16	2.18	3.84	1.41	2.08	0.21	0.25	0	0	0.04	0.23	5.76	5.97	7.85	3.37	1.4	2.18	1.66	0.11	0.34	0.09	0.2
MELO3C002455.jh1	26.65	2.36	24.38	17.86	40.29	14.13	10.24	17.47	26.41	17.94	20.64	40.63	86.74	72.29	69.91	31.33	21.08	14.58	22.08	26.31	26.75	23.73	25.45	23.81	30.04	18.89	38.99	22.71	22.02	12.95	23.58	23.59	16.57	19	20.14	24.11	18.17	27.79	16.89	20.98	14.77	20.64	28.21	27.76	11.27
MELO3C002456.jh1	6.74	2.05	8.84	46.88	778.12	74	0.8	8.07	56.17	55.53	51.18	274.59	651.35	633.43	558	128.66	1.72	5.05	27.32	18.45	35.28	34.6	32.43	29.12	35.92	39.31	115.35	77.24	37.06	28.39	66.28	77.71	16.6	6.87	37.93	74.95	67.56	73.09	81.26	66.98	27.88	55.7	76.39	86.72	67.6
MELO3C002457.jh1	138.39	2.57	7.25	45.31	30.71	582.78	75.65	711.6	657.68	334.29	456.42	450.93	510.12	478.65	418.42	1602.27	1.56	2.6	13.79	59.37	2502.29	2431.85	1783.47	2824.48	1690.53	1804.04	19.88	22.37	5.42	4.85	0	0	0.03	1.58	2646.42	349.78	705.12	303.76	289.36	173.29	222.05	52.65	73.62	72.05	129.95
MELO3C002458.jh1	0.35	0	0.37	0.05	0.3	0.18	0.79	0.78	0.09	0.18	0.13	0.22	0.14	0.19	0.13	0	0	0.08	0	0	0.61	0.55	0.36	0.16	0.27	0.48	0.41	0.29	0	0	0	0	0	0	0.09	0.19	0.43	0.09	0	0	0	0	0	0	0
MELO3C002459.jh1	0.09	9.99	0.93	0.62	11.09	17.88	0.92	0.8	12.22	2.26	8.37	10.37	7.85	7.1	6.64	20.22	0.61	0.6	1.04	7.99	9.21	7.9	7.11	0.63	1.51	4.31	0.39	0	1.16	1.27	0.28	0.06	0.44	0.99	0.24	0	0	0.15	0	0.36	0.14	0.08	0.39	0.33	1.07
MELO3C002460.jh1	6.63	2.37	6.08	11.38	1.85	11.11	10.9	32.52	6.72	4.08	4.76	0.83	1.02	1.26	1.22	4.26	11.86	3.04	16.18	6.8	2.87	3.82	3.56	4.9	5.83	14.11	14.35	26.87	12.86	26.3	6.57	4.83	8.17	21.98	4.05	10.06	17.19	17.4	10.24	28.26	12.92	9.99	10.91	5.59	6.93
MELO3C002461.jh1	18.8	3.57	14.72	18.01	34.42	39.48	20.24	18.29	16.91	32.64	28.23	31.85	19.08	16.88	16.24	23.58	0.96	6.94	51.7	16.37	26.77	21.77	16.54	12.33	10.81	16.69	12.76	11.73	7.82	4.2	4.49	6.23	5.8	9.59	12.86	10.61	14.19	10.57	11.72	6.55	15.61	4.53	5.28	5.09	3.96
MELO3C002462.jh1	2.77	0.43	1.14	1.29	0	0.3	131.44	10.33	0.7	1.4	0.24	0.44	0.82	0	0.3	0	0.87	0.13	0	0.24	0.59	0.57	0.24	0.41	0	0	0	0.21	0	0	0	0.16	0.13	0.17	0	0	0.62	0	0	0	0	0	0	0	0
MELO3C002463.jh1	27.87	16.74	17.14	22.54	53.88	30.44	22.65	29.52	35.83	17.65	25.4	56.07	122.01	111.68	111.51	68.12	84.65	20.73	54.37	51.52	22.33	16.33	16.49	19.11	31.97	42.87	96.68	72.41	52.75	35.03	92.39	122.99	77.61	61.48	28.67	27.19	39.39	71.15	35.67	36.57	33	86.97	130.93	113.4	104.18
MELO3C002464.jh1	194.1	144.15	247.14	174.2	81.29	96.74	182.43	220.06	213.58	157.08	190.01	207	78.54	77	80.44	106.84	43.02	46.71	46.06	101.11	191.08	153.56	148.06	199.27	303.66	336.23	233.61	239.13	176.17	94.9	154.31	120.3	218.14	153.68	155.03	193.18	287.41	238.89	228.03	85.96	214.48	155.32	101.49	140.39	147.02
MELO3C002465.jh1	20.3	0.57	40.51	5.16	30.09	25.95	20.39	16.52	17.97	8.15	6.08	17.9	35.57	39.85	37.43	41.38	0.41	0.82	3.03	3.73	11.36	6.79	2.14	9.36	9.58	5.51	5.93	11.39	9.8	5.28	2.7	4.72	0.95	0.51	5.77	18.16	16.32	14.36	23.19	25.33	9.05	9.62	11.85	4.83	10.09
MELO3C002466.jh1	7.32	0.03	1.82	1.77	0.83	1.07	3.7	1.63	3.16	3.19	12.59	13.5	0.05	0.11	0.24	0.69	0	0.12	0.12	0.56	9.72	6.71	5.08	0.9	0.34	0.09	0.08	0	0.12	0	0	0	0.07	0.09	0.31	0.37	0.17	0.2	0	0	0	0	0	0	0.03
MELO3C002468.jh1	52.66	40.58	37.1	37.1	25.08	63.46	98.69	82.2	51.22	55.1	34.11	37.68	41.57	33.85	39.39	56.48	42.57	30.51	51.19	44.73	55.09	45.29	44.18	86.18	128.34	203.95	144	154.4	129.69	148.1	134.7	130.6	185.81	151.2	74.2	70.76	157.38	139.16	129.48	166.6	185.34	132.49	106.76	78.87	105.83
MELO3C002469.jh1	0.04	0	0.02	0.04	0	0	0	0	0.13	0	0.01	0	0	0	0	0.13	0.17	0	0	0	0	0.14	0.09	0.04	0	0.01	0	0.32	0	0.06	0.04	0	0	0	0	0	1.48	0	0.47	0.59	0.59	0.16	0	0.09	3.33
MELO3C002470.jh1	6.2	2.68	6.27	4.6	3.64	6.17	8.98	5.27	4.09	8.21	4.51	4.24	1.43	1.75	2.27	5.24	9.72	7.45	9.21	4.82	2.85	3.22	5.66	4.12	2.51	0.67	2.84	1.42	1.96	1.44	2.77	3.08	3.49	6.46	2.74	2.57	1.43	1.95	0.66	0.9	1.59	1.66	2.21	1.02	1.89
MELO3C002471.jh1	4.26	0.35	4.68	6.23	5.4	5.66	5.19	3.34	6.66	4.1	6.05	5.31	4.96	5.18	5.94	5.86	1.45	1.23	4.55	5.13	5.61	6.15	5.69	4.93	7.17	3.08	6.25	3.04	2.41	0.61	1.79	1.53	1.47	3.46	3.79	5.1	5.59	4.55	5.13	2.11	2.26	1.3	1.59	1.06	1.51
MELO3C002473.jh1	7.33	1.15	8.6	8.94	17.32	7.6	4.72	4.48	7.59	7.83	9.79	15.97	9.21	8.93	7.8	9.02	0.19	0.88	2.82	4.51	9.28	8	7.8	8.69	8.84	3.73	4.88	4.6	2.96	1.83	1.06	0.71	0.57	0.84	6.34	9.46	8.34	7.11	8.68	13.06	6.48	2.92	3.18	2.17	3
MELO3C002474.jh1	1.18	0.2	0.22	1.09	1.37	1.91	0.89	0.18	5.98	3.47	1.5	0.72	1.53	1.74	1.89	3.95	0.46	0.86	0.8	0.57	1.81	0.93	0.36	1.01	1.27	3.12	0.14	0.49	0.9	0.2	0	0.22	0.08	0.04	1.76	3.49	4.57	0.97	1.82	0.62	0.46	0.22	0	0	0
MELO3C002475.jh1	0	0	0	0	0	0	0	0	1.23	0	0	0	0	0.34	0	0.85	0	0	0.37	0	0	0	0	0	0	0	0	0.2	4.35	1.04	0.84	1.13	0.46	0.25	0	0	0	0	0	0	2.06	0.75	0.48	0.19	0.39
MELO3C002476.jh1	0	0.3	0	0	0	0	0	0	0.15	0	0.92	0	0	0	0.16	0.56	8.4	0	0.57	0.72	0.29	12.63	0.8	0.14	0	0	0	0	0	0	0	0	0	0	0.49	0	0	0	0	0	0	0	0	0	0
MELO3C002477.jh1	9.49	0.41	2.24	3.19	2.27	1.1	0	0	0	0.06	14.05	8.04	0	0	0	0	0	0	0.1	4.35	4.16	7.48	1.75	0	0	0	0	0	0	0	0	0	0.02	0	1.09	1.31	0	0	0	0	0	0	0	0	0
MELO3C002478.jh1	15.63	0.87	4.57	8.46	29.44	13.71	7.79	7.94	8.6	10.03	15.43	17.92	15.87	16.17	12.89	11.91	8.88	1.66	22.82	6.28	7.5	8.71	11.82	2.12	2.97	0.58	1.34	3.33	0.9	0.51	0.19	0.27	0.14	0.26	5.72	4.32	4.93	4.81	5.9	2.92	2.06	0.95	1.31	0.79	0.76
MELO3C002479.jh1	0	1.44	11.3	17.63	17.78	31.9	24.44	26.06	74.79	24.92	4.85	9.73	20.41	25.55	21.6	26.3	20.32	16.73	37.11	29.31	14.64	14.81	9.31	18.5	18.26	21.63	10.67	38.2	143.05	87.69	10.22	15.46	10.76	9.55	12.18	13.12	29.38	17.52	36.44	8.99	55.03	6.63	9.06	3.7	21.36
MELO3C002480.jh1	3.44	16.58	16.6	19.5	14.55	17.94	28.69	23.75	44.65	81.62	18	17.39	4.45	5.73	3.79	43.59	0.82	3.99	30.03	1.76	14.69	25.12	21.63	27.6	6.8	2.44	0.16	0.86	4.67	0.64	0	0.05	0.3	0.48	36.04	20.97	12.61	2.54	4.04	1.35	1.38	0.15	0.16	0.07	0.47
MELO3C002482.jh1	20.75	14.87	20.41	27.85	9.98	15.86	26.32	23.05	17.29	27.81	14.76	5.98	6.21	10.45	11.74	17.65	31.97	70.82	17.86	15.52	11.3	14.63	22.18	25.59	27.5	35.68	30.19	27.71	31.2	9.42	17.46	10.56	10.32	14.51	23.87	21.06	38.66	26.95	30.86	19.83	51.26	19.66	14.76	12.82	12.78
MELO3C002483.jh1	0.97	0.71	0.05	1.24	2.63	5.61	0.42	0	0.36	13.3	5.09	0	0	0.12	0	5.05	0.29	0	1.31	3.65	0.65	12.24	13.22	5.94	0.93	0.69	0	0.39	0	0	0.22	0.23	0.26	1.15	75.11	4.86	5.12	0.58	1.22	0.19	0.55	0.85	0.39	0.12	0.26
MELO3C002484.jh1	2.31	1.64	1.84	4.47	1.89	3.67	3.89	6.11	8.43	3.42	3.1	0.91	2.97	3.57	3.95	7.19	45.64	10.94	28.25	12.11	10.32	10.79	17.44	16.82	35.9	36.98	34.7	28.22	18.54	7.15	12.53	7.38	7.79	5.5	13.6	17.75	27.03	32.59	27.04	20.26	22.18	10.64	8.91	10.2	13.22
MELO3C002485.jh1	2.37	21.14	3.25	2.48	1.16	1.46	9.68	5.22	2.49	1.32	0.73	1.5	0.42	0.42	0.46	5.33	18.27	2.93	1.81	14.7	0.15	0.65	1.44	2.11	8.96	4.4	18.73	9.71	5.43	0.5	12.58	28.74	34.71	15.7	0.82	0.97	0.59	11.26	2.08	0.31	3.93	26.5	24.87	25.27	11.33
MELO3C002486.jh1	0	0	2.33	4.46	2.71	4.08	3.7	2.42	3.44	2.1	1.25	2.02	0.17	0.33	0	1.27	0	0.07	0.21	1.5	2.55	3.09	3.69	4.6	0.16	0	0.13	0	0	0	0	0	0	0	1.63	0.43	0.38	0	0	0	0	0	0	0	0
MELO3C002487.jh1	0	0	0.12	0.29	0	1.5	3.34	0.43	3.24	10.2	1.71	2.24	0	0.21	0	3.21	4.47	6.21	4.4	1.73	1.1	1.57	2.94	4.38	3.19	0	5.32	1.85	4.36	8.18	0.71	0.31	0.12	0.27	1.83	0.94	0	1.19	1.19	0.21	2.06	0.09	1.02	0.1	0.51
MELO3C002488.jh1	2.19	0	0	0	0	0.94	1.59	2.23	1.95	1.03	0.17	0	0	0.62	0	0.59	0	0	0	3.44	0.59	0	0.39	1.2	5.43	1.26	1.67	1.52	0	0	0	0.33	0	0.11	1.41	1.43	0.63	2.45	1.19	0	2.37	0	0.7	0.53	0.57
MELO3C002489.jh1	4.13	0	0.01	0.12	0.32	0.4	0	5.01	3.24	1.86	2.98	1.98	5.19	6.54	18.42	6.04	0	0.11	0.33	8.09	4.77	25.46	12.75	12.81	3.35	11.5	6.35	9.92	3.38	4.76	6.41	3.8	4.16	6.51	34.86	25.97	25.21	26.04	24.89	13.8	24.83	8.33	6.8	4.26	3.47
MELO3C002491.jh1	0	0	0	0	0	0	0	0.2	0.44	0	0.07	0	0	0.09	0.6	0	0	0	0	0	0.1	0.14	0.21	0	0	0	0	0	0	0	0	0	0	0	0	0	0	0	1.4	0.85	1.01	0	0	0	0
MELO3C002492.jh1	0	0.21	0	0	0	0	0	0.2	0.37	0.29	0.29	0.5	0.63	0.73	1.4	1.37	0	0	0.66	2.75	0.25	0.55	0	0	0	0.88	0.17	0.82	0.44	0	0	0	0	0	0.42	0.3	0	1.4	1.99	2.07	5.24	0	0	0	0.07
MELO3C002493.jh1	0.58	0	0	0.02	0.21	0.8	0.11	0.83	0.5	1.21	1.79	0.95	0.17	0	0	5.89	2.37	6.06	0	0.64	0	0.72	0.21	0.11	0	0	0	0	0	0.44	0.09	0	0	0	0.07	0.14	0	0.12	0	0.29	0	0	0	0	0.07
MELO3C002495.jh1	0.41	0	0	0.02	0	0.14	0.23	3.04	1.15	1.03	0.72	0	0.8	1.65	5.15	4.47	0	0	1.88	4.07	1.78	5.82	9.87	2.28	0.92	2.64	0.25	1.17	1.17	0	0.05	0	0	0	5.76	6.62	2.46	2.75	2.98	4.58	5.28	0.19	0.05	0.01	0.08
MELO3C002496.jh1	1.63	0.03	0.21	0.4	0.1	0.05	1.31	1.18	0.12	0	0.32	0.23	0	0.04	0.1	0	0	0	0	3.01	0.37	0.36	0.19	0	0	0	0	0	0.26	0	0	0	0	0.01	0.15	0.56	1.37	3.68	1.53	0.82	0.78	0.13	0.13	0.01	0.05
MELO3C002499.jh1	0.11	0	0.04	0.04	0.07	0.31	3.63	3.53	0.74	0.13	0.03	0	0	0	0	0	0	0	0	0	0	0	0	0	0.11	0	0	0	0	0	0	0	0	0	0	0.15	0	0	0	0.21	0	0	0	0	0
MELO3C002500.jh1	82.96	2.88	17.68	27.84	5.41	14.99	53.07	71.21	30.34	13.5	1.12	2.9	0.98	1.65	1.1	4.33	0.59	0.24	0	0.18	0.34	0	0.29	0.84	5.06	0.88	1.3	1.19	4.15	0.95	0.22	0	0.35	0	0.7	0.61	1.08	1.41	0.5	0.3	0.74	0.2	0	0.05	0
MELO3C002501.jh1	0.08	0	0	0.02	0	0	0	0	0	0	0	0	4.13	3.8	8.13	0.31	0	0	0	0	0	0	0	0	0	0	0	0	0	0	0	0	0	0	0	0.83	0	0.3	0.13	1.19	2.33	0	0	0	0
MELO3C002504.jh1	37.11	0	1.47	0.53	1.59	3.61	0.09	3.55	6.66	1.46	4.86	3.88	21.72	29.17	45.93	41.16	0.18	0.01	3.72	12.74	7.57	34.91	44.21	0.83	0.77	2.27	0.77	0.82	3.44	0.13	0	0	0	0.02	37.24	39.71	11.32	32.85	29.17	43.87	123.37	10.93	5.18	2.44	1.74
MELO3C002506.jh1	0.62	0	0	0.03	0.17	0.22	0	1.43	0.9	0.71	0.05	0.26	0.46	0.61	1.11	0.81	0.5	0.05	0	0.21	0.63	2.5	2.15	0.37	0.39	0.09	0.14	0.09	0.19	0	0	0	0	0.05	1.65	1.14	0.15	0.27	0.34	0.33	0	0.06	0	0.01	0.02
MELO3C002507.jh1	3.7	1.25	1.6	2.96	14.14	18.62	7.68	35.81	42.36	12.83	5.48	9.95	30.88	36.81	26.55	12.43	5.71	1.5	7.82	7.02	11.15	6.42	9.42	19.04	27.89	12.98	39.18	47.51	43.83	14.46	1.99	1.21	0.56	1.05	10.83	12.4	37.43	18.73	29.75	11.57	5.35	1.27	1.31	0.35	1.37
MELO3C002508.jh1	23.07	7.58	6.73	12.4	25.36	257.69	46.07	106.02	104.46	11.11	35.33	35.58	41.99	54.19	46.72	96.67	10.41	8.06	23.23	130.55	95.91	49.12	25.51	107.54	266.03	381.48	287.88	347.23	171.78	213.42	134.52	27.75	46.73	20.32	108.09	96.59	216.81	171.38	183.65	243.15	113.32	146.22	58.22	51.46	69.76
MELO3C002509.jh1	32.07	0.11	9.1	7.57	2.22	2.66	17.91	4.54	7.31	14.38	40.73	42.35	0.49	0.06	0.28	1.44	0.83	0.17	0	2.12	33.2	26.19	22.02	2.27	0.48	0	0.38	1.35	1.23	0.21	0.2	0	0.05	0.07	1.09	0.38	1.36	0.89	1.9	0.15	0.24	0	0.07	0	0.01
MELO3C002510.jh1	20.28	0.26	6.68	86.01	2329.99	567.67	15.92	64.92	430.6	352.42	253.4	1037.36	2122.44	2144.63	1747.9	388.23	9.23	5.55	87.43	109.27	335.46	237.48	207.16	286.98	267.49	258.32	292.93	314.45	175.08	69.97	190.92	66.75	60.87	10.36	424.25	338	682.78	296.49	818.52	466.77	187.01	195.57	94.24	126.83	59.52
MELO3C002511.jh1	0.17	0	0.88	0.42	13.16	3.81	1.43	3.28	3.63	4.33	1.15	4.14	9.45	7.54	4.89	4.42	0.59	0	2.42	0.98	2.22	1.42	2.09	1.81	0.88	0.42	0	0.88	0.84	0	0	0	0.05	0.12	3.83	2.82	15.88	1.42	2.76	1.55	1.1	0.31	0.17	0.16	0.14
MELO3C002512.jh1	0	0	0	0.03	0	0	0	0	0	0	0	0	0	0	0	0	6.42	427.31	0	0.14	0	0	0	0	0	0	0	0	0	0	0	0	0	0	0.11	0	0	0	0	0	0	0	0	0	0
MELO3C002513.jh1	6	113.59	2.81	43.67	3.69	8.79	2.58	8.12	14.97	10.1	8.72	7.57	6.33	4.34	3.56	7.07	11.8	5.21	2.61	11.56	10.1	5.76	8.07	8.96	8.21	5.71	8.56	7.54	27.52	31.03	45.63	24.01	29.09	41.96	4.32	2.78	2.65	5.02	3.29	2.63	7.08	34.83	25.23	21.35	60.08
MELO3C002514.jh1	0	0.23	1.11	1.16	1.02	1.69	2.6	2.95	0.79	0.94	0.41	1.59	0	0.59	0.51	2.53	4.1	0.84	9.56	8.48	1.37	1.85	0.42	1.31	0.67	0	0.1	0.44	0.4	0	0	0	0	0.2	0.83	3.3	0	0.23	0	0.31	0	0.05	0.1	0	0
MELO3C002515.jh1	80.54	55.58	49.3	90.96	18.26	56.51	74.7	155.07	112.15	44.79	50.88	51.96	78.36	61.36	75.46	64.21	91.04	70.39	33.86	92.51	70.63	65.94	53.95	124.76	176.77	125.23	114.79	95.98	110.99	21.72	86.06	42.12	78.94	70.6	87.69	89.09	134.3	177.01	132.12	35.95	144.37	110.06	73.55	70.37	78.55
MELO3C002516.jh1	0	0	0	0.11	0.1	0.26	0.91	5.09	0	1.54	0.34	0	0.28	0.92	2.01	1.3	0	0	0	0	0.43	7.38	3.15	0	0	0	0	0	0	0	0	0	0	0	8.02	0.09	0	0	0	0	0	0	0	0	0
MELO3C002517.jh1	0.26	0	0	0	0.68	0	0	0	0	0.91	3.15	0.68	0.36	0.79	2.25	0.29	3.64	0	2.27	4.27	2.62	2.14	1.03	0	0	0	0	0	0	0	0	0	0	0	0.29	0	0	0	0	0	0	0	0.05	0.1	0
MELO3C002520.jh1	0	0	0	0	0	0.24	0	0	0.45	0.64	0.11	0.24	15.9	19.32	14.97	1.42	0	0.26	0.55	0	0.1	2.34	1.29	0.22	0.5	0.14	2.69	1.47	4.11	8.98	0.14	0	0	0	5.63	0.93	0.47	0.27	0	0	0	0	0	0	0
MELO3C002521.jh1	1.1	2.19	0.69	1.51	6.58	9.54	6.88	7.52	15.62	10.5	10.03	13.92	14.19	7.8	7.14	20.86	18.04	11.09	21.5	31	35.2	28.95	30.89	40.11	41.94	54.61	33.99	26.01	26.9	8.85	2.96	0.43	1.31	0.46	34.73	11.8	6.23	15.95	13.83	8.88	7.83	1.49	1.02	1.33	0.85
MELO3C002522.jh1	0	0	0	0	0.22	1.16	0.12	1.01	16.59	7.62	2.93	1.4	0	0	0	0.68	0	0	0	0	4.38	1.94	1.14	0.69	0.18	0	0	0	0	0	0	0	0	0	0	0	0	0	0	0	0.18	0	0	0	0
MELO3C002525.jh1	0	0	0	0	0	0	0	0	0	0	0	0	0	0	0	0.7	0	0	0	0	0	0	0	0	0	0	0	0	0	0	0	0	0	0	0	0	0	0	0	0	0	0	0	0	0
MELO3C002526.jh1	0	0	0	0	0.31	0	0	0	0	1.23	1.31	5.2	1.58	1.52	1.8	3.98	0	0	1.44	0	0.34	0.43	0.78	0.33	0.68	0	0	0	0	0	0	0	0	0	0.63	1.65	0	0.12	1.49	0	0	0	0	0	0
MELO3C002527.jh1	0.32	0	0.3	0.15	0.21	0.13	4.33	3.63	0.59	0.85	1.72	3.07	0	0.34	0.4	1.27	0	0.03	0.54	1.07	1.13	1.46	1.12	0.37	0.13	0	0	0	0.07	0	0.13	0	0.13	0.17	0.72	0.69	0.38	0.22	0.43	0.15	0	0.35	0.33	0.08	0.29
MELO3C002528.jh1	0	0	0	0	0	0	0.19	0	0	0	0	0	0	0	0	0	0	0	0	0	0	0	0	0	0	0	0	0	0	0	0	0	0	0	0	0	0	0	0	0	0	0	0	0	0
MELO3C002529.jh1	0	0	0.09	0.28	0.1	0	0	0	0	0	0.12	0.23	0	0	0	0.22	0	0.49	1.72	0.28	0	0	0.24	0	0	0	0	0	0.3	0	0.48	0	0	0.05	0.92	1.14	0	0	0	0	0	1.09	1.39	0.22	0.51
MELO3C002530.jh1	0	0	0.03	0.11	0	0.06	0.2	0.5	0.49	0.12	0.5	0.92	0	0.1	0.33	1.67	0.19	0.13	0.22	0.16	0	0.21	0.19	0	0	0	0	0	0	0	0	0.07	0	0	0.08	0.31	0	0.14	0	0	0	0	0	0	0
MELO3C002532.jh1	0.17	0	0.07	0	0	0.23	0.29	0	0.21	0.78	0.24	0.49	0	0	0	0	1.13	1.19	0.63	0.19	0	0	0	0	0	0	0	0	0	0	0	0	0	0	0	0	0	0	0	0	0	0	0	0	0
MELO3C002534.jh1	0	0	0.04	0.02	0.09	0	0.42	0.16	0	0	0.07	0.15	0	0	0	0.14	0	0	0	0	0	0	0.1	0	0	0	0	0	0	0	0	0.04	0.03	0.02	0	0	0	0.07	0	0	0	0	0	0	0
MELO3C002535.jh1	0.72	0	0.14	0.34	0.12	0.2	3.23	3.59	0.53	1.22	1.15	0.88	0	0	0	1.32	0	0	0	0.55	1.97	1.83	1.72	1.22	0.14	0.26	0	0	0	0	0	0	0.03	0.04	0.29	0.45	0	0.4	0.42	0	0.23	0	0	0.01	0
MELO3C002536.jh1	0.61	0	0.91	1.81	0	1.24	5.89	4.89	1.59	1.44	0.63	0.13	0	0.29	0.19	3.85	0.76	0	0	2.25	0.17	0.45	0	0	0	0	0	0	0	0	0	0.04	0.02	0.04	0	0.17	0.76	0.95	0	0	0.31	0	0.2	0.02	0
MELO3C002538.jh1	0.17	0	0.28	0.1	0	0	3.33	0.91	0	0	0	0	0	0	0	0	0	0	0	0	0	0	0	0	0	0	0	0	0	0	0.04	0	0.01	0.03	0	0	0	0	0.1	0	0.5	0	0.02	0.02	0
MELO3C002541.jh1	1.8	0	0.31	1.06	0.76	0.85	3.89	1.88	0	0	0.07	0.12	0.18	0.34	0.53	0.44	0.14	0	0.07	0.24	0	0	0	0	0.04	0	0	0.11	0	0	0.14	0.17	0.12	0.13	0	0.19	0	0.07	0	0	0.44	0.29	0.71	0.16	0.09
MELO3C002542.jh1	2.89	0	0.42	1.34	4.91	5.66	0.59	1.9	3.91	6.04	3.74	4.31	5.42	6.46	8.86	9.69	1.39	0.92	11.02	10.29	4.88	5.24	3.46	3.81	3.52	3.18	4.04	4.18	2.08	0	3.16	1.43	1.87	1.61	10.08	10.53	2.42	3.29	2.21	1.78	3.56	1.71	2.02	1.26	0.58
MELO3C002543.jh1	0.08	0	0	0.11	0	0	0.61	0.47	0	0.07	0	0	0.25	0.36	1.16	0.56	0	0	0	0.15	0	0	0	0	0	0	0	0	0	0	0	0	0.02	0.05	0	0	0	0	0	0	0	0	0.25	0.01	0
MELO3C002545.jh1	0	0	0	0.03	0	0	0	0	0	0	0.21	0	0	0	0	0	0	0	0	0	0	0	0	0	0	0	0	0	0	0	0	0	0	0.07	0	0	0	0	0	0	0	0	0	0	0.06
MELO3C002546.jh1	0	0	0	0	0	0	0.34	0	0	0	0	0	0	0.25	0.69	0.12	0	0.06	0	0.08	0.03	0	0	0	0	0	0	0	0	0	0	0	0	0	0	0.14	0	0.48	0	0	0.07	0.21	0.14	0.15	0.06
MELO3C002548.jh1	0.17	0	1.08	0.24	0	0.08	1.56	1.55	0.93	1.56	0.08	0	0	0	0	2.2	0	0	0	0.65	0	0	0	0	0.37	0	0	0	0	0	0	0	0	0	0	0	0	0	0	0	0	0.02	0	0	0
MELO3C002549.jh1	0	0	0	0.19	0	0.78	0	0.58	0.43	0.34	0.12	0.39	0	0	0	0.52	2.46	21.76	0	0	0	0	0.33	0	0.34	0	0	0	0	0	0	0	0	0	0.61	0	0	0	0	0	0	0	0	0	0
MELO3C002550.jh1	2.14	73.41	0.2	3.29	0	0	1.29	2.49	2.62	0.23	0.68	0.18	2.35	2.31	2.31	3.25	111.87	7.15	4.5	40.21	5.4	4.64	6.8	15.05	50.67	168.38	108.26	105.5	107.4	106	88.22	41.95	35.41	53.28	18.39	16.55	85.78	50.31	54.24	67.13	64.08	77.05	49.13	50.51	226.21
MELO3C002551.jh1	1.93	0	1	9.93	1.43	1.22	2.29	0	0.4	0.36	0.05	0	1.04	1.26	1.14	1.66	0	0	0	2.08	0	0.56	0.91	0	0	0.2	0	0	0	0	0	0	0	0	7.94	0.31	6.15	3.41	1.3	0.38	0.34	0	0.38	0.07	0
MELO3C002552.jh1	53.07	5.04	0.17	3.73	0.18	0.33	0.16	4.7	2.18	1.35	0.53	0	0	0	0	0.05	0	0	0.41	1.05	0.16	0.25	1.33	11.78	4.72	6.37	9.31	13.64	28.52	29.27	38.75	2.05	16.95	3.86	10.28	6.52	3.52	5.01	4.54	36.32	14.86	50.15	8.59	16.36	6.59
MELO3C002553.jh1	498.6	5.49	35.68	10.45	12.74	23.85	54.4	34.27	13.07	21.41	10.84	8.63	21.76	26.74	30.69	51.46	0	0.68	2.5	19.43	8.37	14.99	25.26	0.66	1.07	0.66	0	0.79	0.32	0	0	0	0.07	0.63	25.23	22.33	7.84	7.18	17.97	12.54	6.45	0.97	0.95	0.29	0.59
MELO3C002554.jh1	8.85	1.39	4.74	4.73	16.05	7.35	5.28	6.66	8.72	13.41	10.9	18.18	7.14	7.89	6.54	9.58	0.46	1.73	8.6	6.08	9.74	10	11.33	9.11	6.2	5.4	8.41	7.18	5.28	2.14	3.6	3.4	2.54	3.55	5.82	6.41	8.32	11.21	7.55	5.04	4.54	4.2	4.41	4.54	5.21
MELO3C002555.jh1	18.74	3.29	7.02	5.06	0.79	2.23	9.36	0.96	0.98	4.63	1.3	1.21	0.91	1.56	2.87	3.15	6.28	3.96	6.66	6.51	0.67	1.56	1.46	2.44	0.9	0.58	0.43	0.72	3	1.33	0.37	7.4	6.1	16.45	4.88	4.05	0.45	2.21	1.04	1.75	2.86	0.37	3.52	2.97	2.06
MELO3C002556.jh1	6.66	17.42	3.8	3.32	2.74	2.96	3.92	1.1	3.44	1.94	6.11	6.62	3.25	3.2	5.04	4.09	2.07	1.03	4.64	3.65	3.67	2.96	3.2	1.22	3.62	1.5	1.59	3.15	3.42	1.01	2.39	5.02	6.11	9.7	2.57	2.36	2.69	4.71	1.73	1.39	1.13	2.65	4.07	6.02	8.37
MELO3C002557.jh1	8.74	0.9	5.05	5.11	4.33	7.86	7.9	7.44	7.88	8.16	11.99	11.56	3.68	3.64	5.24	5.37	1.11	1.58	4.16	8.25	12.91	12.26	10.01	14.55	17.45	9.14	13.21	10.81	11.28	8.4	11.39	8.11	4.77	5.3	9.9	11.43	12.54	11.36	7.82	14.72	8.6	9.3	7.52	7.89	5.4
MELO3C002558.jh1	17.65	6.25	20.29	27.41	41.55	57.52	20.24	20.01	23.44	30.89	26.36	37.97	27.28	24.07	29.05	35.49	19.09	17.22	39.9	32.25	19.16	25.33	19.16	26.39	30.88	21.57	32.91	21.62	23.05	16.05	50.25	48.99	44.07	33.59	32.48	33.96	38.52	34.87	27.19	13.28	24.71	40.01	38.79	41.22	26.39
MELO3C002559.jh1	0.47	0.06	0.27	0.16	0	0.38	0	0	0.35	0	0.14	0.55	0	0	0	0.17	77.28	173.24	0	0.87	1.16	0.95	0.12	0	0	0	0	0	0	0.28	0	0	0	0	0.24	0	0	0	0	0	0	0	0	0	0
MELO3C002560.jh1	13.04	19.4	2.56	16.5	9.14	11.54	1.79	4.98	7.51	6.44	2.12	0.56	12.27	11.78	12.48	17.03	3.99	0.28	19.87	19.38	2.89	13.61	7.31	6.15	0.81	2.86	1.3	1.56	5.18	2.54	21.51	8.41	9.09	21.53	82.19	26.2	11.04	2.92	11.38	6.68	11.21	8.64	2.55	2.29	1.16
MELO3C002561.jh1	10.86	18.58	9.81	10.25	8.12	15.09	20.24	32.76	34.96	18.19	12.11	12.78	18.63	16.35	19.17	34.08	16.92	24.84	27.65	32.37	19.92	20.06	20.38	36.34	32.49	34.06	31.55	38.16	27.98	32.19	23.37	18.3	16.74	19.46	28.31	28.15	35.18	37.53	37.05	44.89	35.78	21.06	20.26	15.42	9
MELO3C002562.jh1	0.88	0	2.93	1.67	0	4.2	16.48	14.66	11.24	2.03	1.17	0.8	2.06	2.66	4.07	11.39	8.23	54.66	8.44	4.82	1.11	0.83	1.02	1.4	0.93	0.55	0	1.17	0.48	1.6	0	0.26	0.67	1.45	1.31	0.23	1.49	6.39	2.28	4.47	6.2	1.04	1	0.71	1.5
MELO3C002563.jh1	3.68	3.49	2.98	2.57	11.51	6.24	5.04	31.96	49.86	4.08	4.46	6.39	8.25	6.85	7.91	22.63	1.01	1.68	4.39	6.08	6.2	5.73	7.42	5.43	9.61	7.59	18.2	10.28	7.66	6.02	10.42	17.03	11.33	7.17	3.37	4.1	7.42	9.99	6.8	9.5	7.57	10.11	13.57	14.76	11.51
MELO3C002564.jh1	9.48	4.93	8.92	22.07	6.2	9.92	11.75	20.51	13.37	13.37	18.38	22.48	8.26	7.59	9.84	15.01	109.05	33.57	16.82	21.14	14.9	15.66	12.99	9.11	7.35	6.49	8.7	9.88	21.32	6.74	6.48	26.18	9.83	11.1	13.52	11.49	16.77	26.2	16.67	4.65	21.47	8.4	12.83	8.79	11.66
MELO3C002565.jh1	1.25	3.04	1.59	1.73	2.71	1.39	1.22	1.07	2.15	0.87	2.33	4.65	3.08	2.32	2.62	1.81	10.66	11.19	1.55	1.72	3.61	1.94	2.64	0.88	2.13	0.49	0.96	1.23	1.27	0.64	0.28	0.47	0.47	0.56	1.51	2.28	0.8	1.63	0.79	0.67	1.14	0.58	0.4	0.6	0.81
MELO3C002566.jh1	12.24	4.07	6.08	6.8	11.83	15.12	11.41	14.92	16.66	9.71	16.65	16.89	13.58	12.43	12.25	26	10.58	3.42	10.3	13.95	14.37	13.08	11.56	10.8	14.46	7.26	11.54	5.62	5.4	2.47	8.43	6.66	7.05	8.08	9.86	9.58	5.47	13.56	5.69	3.63	6.31	7.37	7.32	8.16	4.41
MELO3C002568.jh1	29.93	0.2	5.91	5.92	8.91	5.43	12.24	6.15	5.93	9.3	14.21	14.67	12.51	7.01	9.07	2.4	0.2	0.22	1.52	2.66	11.45	10.67	9.17	3.73	4.32	3.52	1.9	1.31	2.46	0	0.24	0	0	0.1	3.2	2.29	5.48	3.89	3.55	2.94	2.51	0.27	0.27	0.1	0.87
MELO3C002569.jh1	7.29	0.47	30.83	15	9.24	0.98	0.36	0.95	0.76	0.69	6.24	38.93	3.09	3.65	1.49	1.28	0	0.15	0	0.39	2.48	3.97	1.37	0.24	1.75	0.6	0.94	2.03	0	0	0.32	0.39	0.4	0.25	0.64	0.17	1.17	0.5	0.28	0	0.36	0.44	0.14	0.19	0.09
MELO3C002570.jh1	53.77	20.62	42.36	51.21	26.83	53.21	51.73	67.59	85.28	71.86	42.99	50.71	48.38	46.62	52.64	65.92	19.1	18.59	47.79	64.95	80.18	92.76	89.14	97.95	91.68	58.1	77.17	57.17	59.45	37.29	35.81	24.47	20.3	25.55	69.01	71.61	65.44	78.6	65.96	45.02	58.34	34.42	34.53	24.21	26.05
MELO3C002571.jh1	2.46	1.84	13.81	8.3	7.21	6.4	4.6	9.34	7.1	4.45	6.45	12.72	17.16	12.91	15.26	5.96	1.4	3.38	2.93	2.99	6.57	6.58	6.4	8.68	21.99	20.53	19.51	18.8	3.39	2.78	0.96	0.67	0.41	0.7	6.18	9.65	20.26	16.48	22.72	14.42	12.02	2.23	1.55	0.97	1.78
MELO3C002572.jh1	0.07	0	0.62	1.38	0	0.58	3.55	46.98	19.87	1.29	3.39	0.6	0.58	0.37	0	2.56	0	2.41	0	1.35	5.78	10.28	15.25	55.43	55.97	35.35	8.87	9.58	3.93	0.64	0	0	0	0	13.32	11.3	30.81	18.11	63.77	9.33	5.96	0	0	0	0
MELO3C002573.jh1	0	0	0	0.06	0	0	0	0.31	4.92	0	1.32	0	0	0	0	0	0.63	0.28	1.11	0	0	0.38	0	0	0	0	0	0	0	0	0	0	0	0	0	0	0.16	0	0	0	0	0	0	0	0
MELO3C002574.jh1	0	0	0	0	0	0	0	0	0	0	0	0	0	0	0	0	0	0	0	0	0	0	0	0	0	0	0	0	0	0	0	0	0	0	0	0	0	0	0	0	0	0	0	0	0
MELO3C002575.jh1	0.3	0	0.04	0.08	0	0.11	1.87	0.14	0.15	0.27	0.48	0.15	0	0	0.05	0.05	15.47	40.15	0.25	0.48	0.1	0.83	0.15	0	0	0	0	0	0	0	0	0.06	0.02	0.05	0.12	0.05	0.28	0.05	0	0.32	1.46	0.11	0.49	0.07	0.05
MELO3C002578.jh1	0	0	0	0	0	0	0	0	0	0	0	0	0	0	0	0	0	0	0	0	0	0	0	0	0	0	0	0	0	0	0	0	0	0	0	0	0	0	0	0	0	0	0	0	0
MELO3C002579.jh1	0.3	0	0	0	0	0	0.06	2.95	4.06	9.53	7.07	0.68	70.7	79.73	99.38	35.8	0	0.06	1.46	7.82	1.67	6.65	1.43	0.13	0	0.44	0	0.41	0	0.14	0	0	0	0	1.05	0.68	9.81	11.76	1.62	3.94	6.77	3.12	75.29	2.02	4.75
MELO3C002580.jh1	0	0	0	0	0	0	0	0	0	0	0	0	0	0	0	0	0	0	0	0	0	0	0	0	0	0	0	0	0	0	0	0	0	0	0	0	0	0	0	0	0	0	0	0	0
MELO3C002581.jh1	8.82	9.87	6.76	5.56	4.01	26.18	21.73	29.13	24	13.2	7.56	5.79	13.8	13.62	11.73	28.31	9.39	3.66	12.16	13.55	10.38	9.45	8.18	11.11	17.66	39.07	37.48	51.2	54.68	96.47	25.95	19.9	15.75	24.35	8.9	15.33	30.84	25.11	40.95	65.2	44.62	16.94	14.25	8.09	20.66
MELO3C002582.jh1	0	0.12	0.82	0.25	3.05	0.8	0.1	0.1	0.87	0.36	1.26	1.2	9.04	6.5	5.51	1.72	0	0.18	0.73	0.15	0	0	0	0	0	0	0	0	0	0	0	0	0	0.02	0.37	0.21	0	0.1	0	0	0	0	0	0	0
MELO3C002583.jh1	0	0	0	0	0	0	0	0	0	0	0	0	0	0	0	0	0	0.09	0	0	0	0	0	0	0	0	0	0	0	0	0	0	0	0	0	0	0	0	0	0	0	0	0	0	0
MELO3C002584.jh1	0	0	0	0	0	0	0	0	0	0	0	0	0	0	0	0	0	0	0	0	0	0	0	0	0	0	0	0	0	0	0	0	0	0	0	0	0	0	0	0	0	0	0	0	0
MELO3C002585.jh1	0.91	0.82	0.13	0.18	0.19	0	1.63	0	0.68	1.06	0.32	0	0	0	0	0.33	0	0.07	0.42	0.87	0.51	0.4	0.61	0.84	0.32	0	0	0	0	0	0	0	0.02	0	2.01	1.16	1.24	0	0.32	0	0.25	0.09	0	0.04	0
MELO3C002586.jh1	22.88	9.39	19.6	14.19	14.85	16.8	22.28	31.06	27.5	22.72	20.51	24.22	18.34	15.39	15.99	22.78	22.62	11.17	23.76	27.8	25.67	26.4	24.36	20.43	21.88	12.55	30.9	22.16	16.15	8.5	34.45	30.81	27.58	25.66	25.4	25.62	20.51	33.32	17.74	11.08	16.29	28.88	30.44	28.92	10.49
MELO3C002587.jh1	10.49	3.29	4.59	7.11	3.95	7.26	10.07	11.14	11.11	7.28	5.85	6.85	5.29	6.8	10.45	9.79	22.25	6.07	18.69	15.21	9.96	7.86	8.33	13.35	11.69	9.28	10.88	11.63	15.86	9.29	15.91	12.77	8.99	9.31	12.19	17.21	8.68	12.39	11.29	11.07	13.51	15.74	15.48	10.71	19.76
MELO3C002588.jh1	16.52	7.31	9.33	8.09	7.02	8.16	14.79	18.84	20.67	8.59	13.69	12.76	13.68	11.1	12.99	15.47	13.51	13.26	11.47	18.46	15.43	15.39	13.35	15.72	16.9	10.12	20.65	16.42	10.29	5.56	14.42	14.6	11.9	11.26	13.83	16.62	13.62	20.69	13.8	9.1	13.63	14.29	17.65	14.34	7.49
MELO3C002589.jh1	16.74	4.89	18.27	15.47	7.44	13.91	23.01	21.9	25.17	22.15	19.32	16.98	14.5	13.08	12.02	17.18	19.17	15.99	19.25	18.83	23.61	24.17	21.53	39.57	34.92	24.13	27.14	17.02	15.53	9.88	22.76	20.95	18.77	15.02	19.4	16.94	15.97	22.11	15.06	16.2	15.75	20.71	23.2	21.1	18.69
MELO3C002590.jh1	3.46	3.44	13.51	5.54	1.42	1.44	2.32	3.44	1.14	3.58	1.21	0.33	1.66	2.45	2.53	2	579.35	124.35	150.73	25.18	2.61	2.15	1.22	3.49	2.71	2.19	0.71	0.97	1.85	1.4	32.45	57.9	111.84	56.1	0.81	0.7	0.26	1.23	0.39	1.4	2.64	16.36	14.32	10.41	8.8
MELO3C002591.jh1	5.51	1.84	12.02	8.36	40.91	18.88	10.71	3.95	4.73	17.22	9.71	11.68	7	6.42	6.17	7.83	215.09	195	20.93	3.07	8.79	9.18	6.22	2.66	1.84	1.85	0.31	0.89	0.68	0	0	0.65	1.05	1.04	2.82	0.71	0	0.45	1.88	0	0.58	0	0.2	0.03	0
MELO3C002592.jh1	0	0	0	0	0	0	0	0	0	0	0	0	0	0	0	0	0	0.02	0	0	0.12	0	0	0	0	0	0	0	0	0	0	0	0	0	0	0	0	0	0	0	0	0	0	0	0
MELO3C002593.jh1	16.7	3.45	9.07	8.65	3.67	10.83	26.32	16.57	9.65	9.14	9.11	9.35	6.1	7.62	8.82	14.45	7.49	5.26	14.12	14.26	11.78	14.56	14.16	14.27	13.52	24.91	8.23	9.77	8.6	2.99	0.7	0.58	0.58	1.42	7.44	7.61	10.63	9.93	9.34	3.97	11.97	1.12	1.14	0.54	1.3
MELO3C002594.jh1	3.35	2.54	4.05	6.6	10.05	3.78	2.24	1.55	2.81	2.89	4.45	10.05	2.98	2.68	4.61	3.17	2.31	0.74	3.39	3.32	4.71	3.7	2.79	2.95	4.37	1.66	5.73	3.27	2.62	1.19	6.54	5.42	3.4	2.63	2.14	3.93	3.45	3.52	6.24	4.57	2.99	6.83	5.82	5.99	3.78
MELO3C002595.jh1	27.12	16.78	18.07	11.74	4.32	8.25	15.22	18.41	11.5	15.83	15.07	12.25	7.33	10.33	11.89	10.27	3.02	1.98	3.77	5.31	19.41	16.51	14.83	21.01	20.33	15.16	14.63	19.23	18.75	7.24	9.31	7.87	8.89	14.95	15.89	19.56	18.69	22.25	19.17	14.59	18.83	8.96	8.8	6.78	6.18
MELO3C002596.jh1	12.73	7.65	11.39	5.69	3.88	5.44	8.94	7.51	6.56	5.8	9.69	6.66	3.19	3.68	2.98	4.73	1.85	2.8	4.75	7.19	7.75	6.25	6.06	5.08	4.37	4.57	7.25	7.25	4.88	3.72	4.75	3.97	4.29	5.19	4.91	5.9	3.78	5.81	6.38	6.28	6.5	4.08	4.75	4.72	5.4
MELO3C002597.jh1	11.6	1.59	6.77	4.97	4.21	4.19	5.39	6.54	7.69	4.84	6.74	4.96	5.43	5.1	5.32	6.35	0	1.12	0.95	2.98	7.74	4.35	6.28	7.24	9.11	6.79	10.25	9.34	3.97	3.02	2.46	0.71	0.52	0.84	4.32	9.32	6.46	9.96	5.91	3.66	4.53	3.1	1.6	1.7	0.52
MELO3C002598.jh1	0.95	0.99	1.23	0.47	2.72	4.77	0.47	3.2	6.36	6.91	3.91	3.28	4.46	7.43	10.76	9.41	1.77	1.37	3.53	0.87	5.61	4.95	3.65	1.89	1.88	0.97	3.9	2.27	10.55	63.72	501.03	1576.37	1315.86	736.04	3.85	1.56	3.8	2.77	3.91	3.33	13.25	235.81	719.04	759.13	1302.18
MELO3C002599.jh1	2.1	0	0.14	0.72	1.51	1.53	0.83	0.42	2.04	4.97	8.98	4.56	0.26	0.33	0	3.29	0.43	0.04	1.71	0	12.38	8.82	8.5	1.05	0	0	0	0	0.87	0.27	0.3	13.5	5.73	3.33	0.56	0.24	0	0.65	0	0.35	0	0.56	1.21	0.35	0.24
MELO3C002600.jh1	19.06	16.62	29.87	17.12	12.69	14.36	21.91	17.56	22.22	25.63	26.8	21.11	25.55	27.07	29.83	21.05	11.62	8.31	17.81	13.55	30.17	31.13	30.4	32.16	19.77	26.35	13.46	21.98	15.49	10.84	6.78	5.13	5.62	6.99	23.89	24.14	21.79	17.24	12.68	21.33	16.77	9.78	8.47	5.63	12.23
MELO3C002601.jh1	3.75	0.76	4.27	9.51	60.1	29.55	1.06	2.87	17.69	5.36	4.79	19.53	124.22	123.64	120.5	24.35	0.32	0.09	0.19	2.27	5.64	3.64	4.3	3.24	5.43	5.15	4.67	7.95	3.35	0.97	2.45	0.87	1.72	1.03	11.26	8.7	10.36	4.87	22.5	13.18	3.02	2.55	2.15	1.02	0.94
MELO3C002602.jh1	0	0	0	0	0	0	0	0	0	0	0	0	0	0	0	0	0	0	0	0	0	0	0	0	0	0	0	0	0	0	0	0	0	0	0	0	0	0	0	0	0	0	0	0	0
MELO3C002603.jh1	13.38	3.45	8.22	6.09	8.17	4.77	6.62	13.47	12.17	7.85	13.58	10.95	1.86	1.62	2.23	8.32	3.35	2.7	7.48	10.98	16.48	13.31	8.45	5.05	8.95	6.53	13.2	7.43	6.74	2.46	9.2	13.9	7.58	8.72	4.47	10.49	8.23	16.65	12.01	4.04	14.23	8.37	8.6	8.22	4.97
MELO3C002604.jh1	6.08	3.19	3.44	2.52	1.79	4.16	8.41	9.32	6.4	7.63	3.9	3.02	2.95	2.82	3.1	5.61	5.75	9.84	4.71	7.16	3.3	4.19	4.94	3.72	3.62	4.67	2.32	2.76	2.86	0.89	1.93	1.35	1.29	3.81	3.55	4.51	2.06	2.87	4.26	2.97	4.11	1.38	2.35	1.68	1.03
MELO3C002605.jh1	6.03	2.79	7.47	7.12	6.22	13.06	9.29	8.79	8.96	16.49	8.98	8.19	4.09	4.34	5.23	17.99	29.65	11.62	25.71	14.28	10.43	9.76	11.66	9.01	8.53	6.99	5.92	6.08	4.48	4.12	7.3	7.03	4.25	5.46	9.54	9.68	5.14	6.01	4.95	2.25	6.7	4.3	5.04	2.93	2.9
MELO3C002606.jh1	6.07	6.78	0.1	1.37	0.25	0.92	2.54	6.16	0.41	0.96	3.12	0.28	0	0.22	0.34	0.33	2.51	0.18	3.68	14.8	4.75	8.96	3.11	4.35	0.36	1.4	1.33	8.85	6.15	5.58	15.87	18.85	9.9	12.68	16.31	40.64	7.51	9.46	13.03	2.61	26.62	31.61	21.85	11.04	5.54
MELO3C002607.jh1	30.79	3.28	0.82	5.6	1.32	53.72	17.45	11.23	2.99	13.4	20.16	1.81	0.42	0.11	0.2	2.84	391.93	55.91	197.73	42.96	10.36	2.67	0.57	12.21	1.91	4.93	0.43	0.7	0.91	0.43	1.25	1.45	32.54	38.17	6.03	0.93	1.26	3.6	0.33	0	1.74	4.54	3.72	5.07	6.9
MELO3C002608.jh1	22.06	0	0.07	0.15	11.61	72.67	0.35	10.05	47.91	25.68	34.51	81.99	117.74	135.24	112.62	24.2	0	0.05	4.87	7.6	86.67	61.71	59.74	9.06	1.11	0.56	0	0.57	4.28	22.46	0	0.15	1.88	9.31	149.45	75.39	73.5	44.44	54.22	27.61	7.83	2.11	0.79	1.27	3.53
MELO3C002609.jh1	11.44	3.72	0.9	4.18	0.94	0.48	3.13	3.09	1.9	0.94	2.33	1.42	0.87	0.97	1.31	1.66	5.59	17.61	6.45	2.49	3.07	5.71	2.46	5.05	3.25	2.05	2.23	4.76	2.01	3.31	0.49	0	0.21	0.92	5.53	12.11	4.63	3.66	7.75	2.96	3.05	0.94	1.2	0.17	2.37
MELO3C002610.jh1	170.98	6.46	8.55	13.27	1.12	3.06	24.46	4.05	3.61	1.96	52.78	25.46	0	0	0	0.38	0	1.18	0	2.68	30.88	22.21	7.78	4.26	1.17	1.08	0	0	0	0	0	0	0	0.04	1.4	0.74	0	0	0.51	0	0	0	0	0.03	0.14
MELO3C002611.jh1	16.74	6.08	8.94	16.78	8.69	11.11	15.55	21.52	10.64	17.8	13.45	12.98	4.48	5.96	5.8	10.76	1.75	3.76	12.53	11.5	21.04	42.06	26.06	44.4	13.45	23.49	23.32	29.92	17.77	24.29	5.28	3.43	1.16	2.28	47.88	47.05	24.89	26.92	30.91	32.19	25.51	10.7	6.49	3.12	10.55
MELO3C002612.jh1	30.15	6.47	4.37	9.29	4.48	11.81	24.83	26.91	17.98	3.57	8.68	5.91	3.62	3.15	3.83	9.23	32.63	2.34	14.11	34.55	20.89	19.94	14.2	18.23	24.06	15.76	37.74	23.44	15.83	5.93	19.68	19.75	16.52	11.88	25.41	20.3	28.16	42.07	21.84	13.39	19.36	21.95	23.88	20.96	9.76
MELO3C002614.jh1	6.37	6.24	10.97	8.74	6.03	8.73	11.31	7.88	9.2	9.08	7.6	5.27	3.54	3.32	4.23	6.98	3.2	5.47	6.9	6.42	10.84	8.34	8.98	14.7	9.06	12.14	7.92	8.36	7.83	8.37	5.8	3.05	4.18	5.48	7.02	5.07	6.59	2.97	5.93	9.53	4.96	3.91	2.71	1.78	2.62
MELO3C002615.jh1	0.8	2813.9	0.96	3.32	0.27	0	0.07	0.67	0.7	0	1.03	0.71	0.53	0.78	0.29	0.51	0.46	1.76	0	0	0	0	0.25	0.24	0.62	0.74	0.69	0.97	3.75	0	0	0	0	0.09	1.28	0.15	0.26	0	0.6	0	0.32	0	0	0.08	0.06
MELO3C002616.jh1	2.29	0.88	0	0.97	0.28	2.51	1.37	12.35	5.75	0.46	0.03	0	2.23	2.18	2.15	1.49	0.79	0	0	0.19	0	0	0	2.85	7.15	5.58	8.4	10.13	20.04	2.23	0.1	0.4	0.07	0.07	1.2	2.38	10.11	2.41	7.68	3.5	5.45	0.1	0	0.03	0.18
MELO3C002617.jh1	9.09	0.13	3.61	2.17	1.59	4.66	17.32	15.35	9.45	4.73	8.19	9	5.09	3.46	5.24	4.55	6.38	3.26	4.71	8.89	9.3	4.53	5.15	8.84	13.31	5.89	9.52	4.18	2.97	1.68	2.34	0.21	0.78	0.46	7.06	4.61	2.77	6.58	2.7	1.26	0.72	2.12	0.49	0.85	0.19
MELO3C002618.jh1	0.96	0	0.01	0	0.05	0.09	0.85	8.08	10.02	38.78	59.04	20.43	1.94	1.9	1.91	19.69	0.77	0.66	0.73	105.89	125.25	79.07	64.77	14.55	31.3	46.86	22.31	30.85	15.97	12.86	2.21	0.56	0.16	0.11	44.17	80.57	105.48	86.75	82.89	94.03	31.04	1.28	2.01	0.96	8.28
MELO3C002619.jh1	10.29	0.76	41.93	16.04	12.52	9.56	9.51	6.75	6.65	17.34	13.07	15.4	7.04	9.66	10.97	12.51	1	2.3	6.01	6.04	12.69	14.24	9.41	14.57	11.17	6.97	5.81	7.69	6.21	7.08	8.65	5.82	3.06	5.15	12.56	23.05	6.46	6.03	10.68	13.08	4.79	5.52	6.73	4.44	6.93
MELO3C002620.jh1	0	0	0	0	0	0	0	0	0	0	0	0	0	0	0	0	182.96	608.81	0.81	1.34	0	0	0	0	0	0	0	0	0	0	0	0	0	0	0	0	0	0	0	0	0	0	0	0	0
MELO3C002621.jh1	0	0	0	0.12	0	0	0	0	0	0	0	0	0	0	0	0	0	0	0	0	0	0	0	0	0	0	0	0	0	0	0	0	0	0	0	0	0	0	0	0	0	0	0	0	0
MELO3C002622.jh1	18.7	0.21	7.23	7.17	11.39	10.48	9.13	8.39	8.97	14.94	16.54	17.28	10.5	10.78	9.01	9.89	0.69	0.94	7.35	6.55	15.49	16.51	13.79	10.83	11.51	11.04	6.37	6.17	3.48	0.53	1.02	1.47	0.96	2.22	9.41	11.29	8.09	8.39	6.82	1.75	8.62	1.8	1.97	1.53	0.94
MELO3C002623.jh1	9.44	0.11	1.06	0.27	0	0.18	3.27	3.1	0.86	0	3.18	0.78	0	0	0.79	0	2.63	10.31	0.65	4.58	3.39	6.97	3.09	3.23	2.88	1.55	0.15	1.55	0	0	0.15	0	0.07	0	1.39	4.88	1.28	4.7	0.49	0.46	4.71	2.24	0.49	0.12	1.2
MELO3C002624.jh1	44.48	1.21	0.48	53.34	2.14	19.35	1.47	35.81	6.02	3.12	27.25	0.64	0.44	3.87	17.26	5.99	4.92	2.56	27.7	69	53.54	191.28	49.41	146.29	34.25	24.47	7.69	68.41	26.44	197.96	42.64	5.67	0.93	5.48	189.67	292.79	85.62	67.12	36.68	97.96	49.95	48.09	6.46	0.65	7.45
MELO3C002626.jh1	10.99	0.65	9.11	11.44	10.4	18.66	10.89	13.07	16.91	19.47	14.55	16.97	10.1	9.21	11.2	14.28	2.3	7.18	9.19	9.54	20.23	20.55	19.78	19.91	23.36	9.16	9.4	5.63	7.19	2.17	4.64	3.62	2.64	2.63	17.48	14.44	15.8	11.69	10.87	4.5	6.15	3.28	5.54	5.1	2.68
MELO3C002627.jh1	18.12	0.71	17	17.24	11.93	21.02	18.32	33.78	28.9	26.02	25.02	36.52	12.92	11.25	9.44	23.17	2.12	6.36	23.71	26.2	26.19	19.35	15.68	6.63	6.54	8.41	2.3	3.08	1.24	0	0.17	0.06	0.15	0.1	9.94	7.25	5.92	7.09	6.6	0.31	1.97	0.45	0.38	0.28	0.2
MELO3C002628.jh1	8.73	0.45	1.68	5.18	1.17	5.33	3.41	6.47	7.26	4.95	1.81	4.23	1.44	0.9	0.61	6.28	5.88	5.88	16.27	3.14	1.44	1.79	0.94	2.91	4.54	3.23	28.12	27.25	27.98	30.57	66.2	30.31	33.8	41.98	1.16	2.05	0.27	3.92	3.31	5.62	15.41	32.74	18.82	26.7	25.59
MELO3C002630.jh1	13.81	5.08	10.06	9.1	6.43	4.83	7.25	12.05	11.85	5.94	9.61	10.19	4.83	4.09	4.51	5.93	0.78	1.94	1.11	9.74	15.77	13.37	9.84	7.03	14.54	4.35	10.41	6.95	4.17	4.43	8.04	5.74	4.6	3.51	6.07	12.49	18.29	17.42	12.2	3.24	8.42	12.09	8.79	8.94	4.53
MELO3C002631.jh1	7.39	4.36	10.82	8.21	9.3	4.55	10.29	7.53	10.7	7.76	9.97	11.68	7.89	9.16	8.27	7.18	4.01	3.85	4.56	7.94	10.38	8.11	9.63	9.64	8.95	4.66	6.61	8.18	10.26	6.34	4.31	3.61	5.13	4.82	8.03	9.71	13.27	9.55	13.19	13.25	15.96	5.43	4.53	4.21	12.8
MELO3C002633.jh1	16.96	5.43	15.03	9.52	6.4	6.86	9.29	9.54	8.94	9.09	11.88	9.96	5.92	5.65	6.08	6.66	1.31	3.29	4.09	8.34	12.63	13.79	11.38	10.37	13.89	6.91	9.93	8.08	5.83	3.26	9.04	8.59	8.56	8.8	8.9	9.88	8.22	12.75	4.32	4.17	6.2	8.68	9.69	9.73	6.7
MELO3C002635.jh1	0	0	0.17	0.29	0.09	0.47	1.76	0	0	0	0.85	0	0	0	0	0	0.24	1.3	0	0.44	0.44	1.97	0.4	0	0	0	0	0	0	0	0	0	0	0	0	0	0	0	0	0	0	0	0	0	0
MELO3C002636.jh1	0	0.17	0.29	0.13	0	0.76	0.46	0	0	0.22	1.62	0.75	0.56	0	0	0	0	0	0	0.22	1.16	0.76	0.65	0	0	0	0	0.44	0	0	0	0	0	0.1	1.45	0	0.6	0.41	0	0	0	0	0	0	0
MELO3C002637.jh1	0.24	0	1.92	2.62	21.81	1.57	2.03	0.88	0.74	1.82	9.99	28.63	6.59	4.05	6.04	2.36	0	0.94	0.92	1.43	8.91	16.83	4.54	5.16	1.96	0.65	0	0.22	0	0	0	0	0	0	14.3	10.36	9.98	1.99	3.44	2.91	0.48	0	0	0.03	0.19
MELO3C002638.jh1	0	0	0.04	0	0	0	0.39	0	0	0	0	0	0	0	0	0	0	0	0	0	0	0	0	0	0	0	0	0	0	0	0	0	0	0	0	0	0	0	0	0	0	0	0	0	0
MELO3C002639.jh1	5.7	2.5	13.69	3.47	2.37	2.91	4.18	3.01	3.49	5.25	6.08	5.2	2.89	1.76	2.15	3.41	0.95	1.92	2.71	4.61	6.21	6.08	4.81	3.83	3.8	2.05	3.83	3.59	2.63	1.17	3.04	2.27	2.84	3.6	3.57	4.9	3.3	3.54	2.1	2.31	3.26	2.34	2.13	2.36	0.76
MELO3C002640.jh1	0	0	0	0	0	0	0	0	0	0	0	0	0	0	0	0	0	0	0	0	0	0	0	0	0	0	0	0	0	0	0	0	0	0	0	0	0	0	0	0	0	0	0	0	0
MELO3C002641.jh1	16.72	9.43	33.49	18	4.99	13.34	48.37	59.32	45.07	30.15	12.08	24.84	32.78	32.96	40.74	108.36	62.19	112.74	76.81	8.77	33.69	46.75	52.84	33.53	30.3	18.58	21	25.54	24.87	5.9	0	0	0.09	0	20.25	19.14	13.47	21.4	10.67	5.06	24.21	0	0.27	0.13	0.2
MELO3C002642.jh1	14.66	5.65	13.29	10.69	20.58	13.37	10.95	5.81	9.72	10.45	14.24	13.88	13.6	11.4	9.7	11.82	2.42	2.96	9.88	8.43	12.29	11.13	9.72	10.35	9.2	5.9	10.35	7.01	9.53	5.74	7.58	8.35	4.35	4.06	7.22	8.8	10.71	10.88	7.53	2.84	4.69	6.33	7.89	5.27	6.49
MELO3C002643.jh1	0.16	1.83	0.41	1.27	0.22	0.02	0.09	0.7	1.04	3.65	0.87	0.19	0.07	0.07	0.09	0.1	0.06	0.07	0.08	1.31	2.44	0.33	0.08	0.09	0.06	0	0.04	0.03	0.03	0	0.02	0.02	0.04	0.06	0.18	0.23	0.04	0.46	0.08	0.04	0.02	0.04	0.1	0.08	0
MELO3C002644.jh1	0.12	0	0.12	0.24	0.11	1.79	83.4	28.2	2.44	1.23	0.79	0.16	0	0.33	0.63	0.42	2.36	0.1	0	0.8	3.31	1.41	1.57	1.19	0.42	0.67	0.17	0.5	0.2	0	0.14	0	0.12	0.09	0.62	1.14	0.72	4.53	1.1	0	0.87	0.55	0.67	0.47	0.84
MELO3C002645.jh1	17.25	9.18	7.78	9.01	5.77	6.53	10.12	11.55	12.25	5.89	8.55	11.1	3.58	8.63	7.55	5.18	14.44	6.81	16.66	21.71	15.25	17.91	12.15	13.08	18.68	14.93	12.64	17.17	15.97	11.95	7.72	1.63	3.56	3.47	11.39	18.57	18.66	15.49	26.08	23.62	14.91	9.68	10.88	4.72	6.01
MELO3C002646.jh1	7.43	7.75	2.6	2.13	1.26	3.09	3	6.25	6.93	4.6	3.6	5.1	3.08	2.57	2.36	4.79	6.32	4.8	5.51	7.22	4.85	7.44	6.82	4.9	6.26	3.32	7.28	4.93	7.65	2.49	6.23	5.07	6.49	7.85	4.3	5.68	2.54	5.46	2.61	0.89	3.74	4.37	3.05	4.85	2.58
MELO3C002647.jh1	1.77	1.92	0	0.15	0	0	5.02	0.22	0	0	0.94	0.44	0	0	0.31	0.19	0.39	0.44	0	2.25	4.95	3.35	0	0	0	0	0	0.23	0.26	0.46	0	0	1.95	5.13	0	0.23	0	0	0.63	0	0	0.12	0.3	0.26	1.04
MELO3C002648.jh1	30.94	19.83	129.86	185.87	45.1	48.45	46.8	38.03	42.34	19.7	29.86	29.14	50.47	44.22	46.61	43.47	45.95	62.83	54.45	53.32	67.62	60.18	42.28	57.66	91.18	41.82	63.09	49	29.21	18.54	77.3	57.65	47.76	33.28	52.1	71.05	58.11	78.92	57.67	29.35	46.92	80.73	72.41	69.29	60.03
MELO3C002649.jh1	11	0.19	3.16	1.49	0.07	1.88	11.88	6.6	0.59	4.4	0.76	0.18	0.33	0.19	0	2.79	2.31	1.29	1.64	2.69	0.8	0.32	3.54	0.14	0	0	0	0.24	1.21	1.56	0	0	0.41	0.16	1.41	4.49	2.87	0.29	1.05	0.77	0.62	0	1.06	0.07	0.71
MELO3C002651.jh1	28.44	1.83	7.97	7.9	4.79	14.07	14.79	22	18.2	12.54	18.78	13.4	4.31	3.55	3.58	8.4	2.58	3.54	4.82	10.38	35.07	34.58	29.4	24.82	37.89	22.53	57.82	34.14	21.31	5.51	43.52	17.45	16.93	19.41	15.88	19.04	16.31	25.88	11.22	3.77	17.17	20.14	16.43	23.4	6.61
MELO3C002654.jh1	24.47	114.29	9.19	10.36	11.79	27.4	25.84	27.01	30.62	19.23	15.37	21.66	19.17	19.31	17.79	25.6	18.68	17.9	22.27	25.43	20.53	25.36	20.13	24.02	28.97	21.69	31.61	25.21	21.66	21.73	22.72	20.04	16.58	14.26	23.14	25.14	35.09	37.36	26.93	28.7	26.16	26.55	21.26	14.33	18.4
MELO3C002655.jh1	0.17	1.51	0.06	0.69	1.45	23.8	1.94	2.44	5.11	10.19	0.51	0.68	1.05	2.79	2.59	20.09	0	0.07	5.02	0	0	0	1.24	2.53	1.8	0.75	0	0.88	0	0	0	0	0	0.18	2.33	1.13	3.53	2.45	2.47	0.72	0	0	0	0	0
MELO3C002656.jh1	3.06	179.79	1.03	3.05	0.82	19.99	6.28	0.6	5.46	0.42	0.2	0	0.47	0	0.51	1.53	4.05	0.59	1.23	0	0	0.29	0	0	0.45	0	0	0	0.4	7.69	0.33	0.26	1.17	5.53	0.78	0	0	0	0.95	3.7	3.23	1.08	0.68	0.56	2.93
MELO3C002658.jh1	3.93	2.24	2.52	3.97	5.64	7.46	4.75	13.51	14.72	7.89	10.42	11.38	7.15	7.32	8.07	8.01	0.46	1.31	17.15	18.27	16.44	22.2	19.53	17.56	19.32	9.69	30.9	17.66	7.56	4.95	20.75	11.96	6.21	8.94	21.63	29.17	16.36	47.02	15.45	7.33	12.88	23.92	15.93	12.4	5.48
MELO3C002659.jh1	3.27	3.44	2.29	6.78	2.25	7.1	7.77	9.44	7.43	4.31	5.46	3.71	1.07	0.82	0.67	3.5	15.57	38.51	5.58	8.99	5.18	8.57	6.68	6.18	5.53	6.32	9.17	9.01	5.42	3.83	13.59	6.56	11.18	10.48	12.93	12.92	11.8	11.74	13.76	5.75	12.06	15.04	9.49	8.36	6.5
MELO3C002660.jh1	0.75	0	0.02	0.45	0	0	0	0.1	0	0.14	0.3	0	0	0	0	0	0.51	0.49	0	0	0	0	0	0	0	0	0	0	0	0	0	0	0	0.03	0	0	0	0	0.14	0	0	0	0	0	0
MELO3C002661.jh1	1.1	0.08	0.05	0.02	4.43	10.03	0.27	0	1.3	1.06	0.26	1.58	28.92	28.06	19.22	1.63	277.71	111.68	35.43	6.6	0.42	0	0	0.31	0	0	0	0	0	0	0	0	0	0.02	0.54	0	0	0	0	0	0	0.06	0.06	0	0.09
MELO3C002662.jh1	3.98	4.22	2.39	5.47	3.27	13.52	18.08	14.44	5.45	4.49	5.32	6.78	4.53	4.48	9.1	7.6	0.91	0.81	3.8	16.54	9.65	14.76	9.3	10.9	7.45	25.96	11.39	16.6	11.16	2.43	0.65	1.5	0.74	3.56	18.39	26.62	20.31	21.48	37.52	3.8	38.63	8.01	16.13	3.91	18.38
MELO3C002663.jh1	26.29	25.85	15.6	15.11	10.28	14.36	17.64	19.74	22.15	19.66	18.83	19.46	14.4	15.13	17.38	19.09	9.64	8.59	16.21	19.71	21.44	18.93	20.36	23.07	30.2	22.18	24.28	23.38	24.39	13.98	25.66	23.87	22.73	21.79	20.67	19.08	21.04	31.38	21.06	9.56	18.38	21.02	18.5	16.8	15.84
MELO3C002664.jh1	11.03	5.44	7.17	7.67	4.63	7.8	14.58	29.78	43.36	18.68	52.4	51.54	1.6	2.6	1.93	8.17	21.57	4.14	7.43	8.56	48.25	52.52	44.5	19.29	10.31	3.94	14.09	7.74	7.12	9.13	4.9	3.58	3.55	6.72	7.43	7.3	3.02	5.15	4.14	1.01	4.51	2.57	4.52	5.16	15.33
MELO3C002665.jh1	1.79	2.72	1.3	1.93	1.28	3.63	3.8	7.33	4.64	2.43	1.53	2.72	0.23	0.36	1.19	9.54	7.78	3.12	1.03	3.55	1.07	1.29	1.94	1.3	1.99	2.13	2.55	2.67	1.62	2.6	1.59	2.94	2.69	3.13	2.01	1.95	1.99	1.49	1.83	1.01	2.43	2.49	1.98	2.23	3.39
MELO3C002666.jh1	0.3	0	0	0.29	0	0.26	4.96	0.04	0	0	0	0	0	0	0	0	4.78	0	0.16	0.07	0	0	0	0	0	0	0	0	0	0	0	0	0.02	0.02	0	0	0	0	0	0	0	0	0	0	0
MELO3C002667.jh1	0.15	0	0.01	0.03	0	0	2.08	0.29	0	0	0	0	0	0	0	0	0	0	0	0	0	0.07	0	0	0	0	0	0	0	0	0	0	0	0	0	0	0	0	0	0	0	0	0	0	0
MELO3C002668.jh1	27.24	13.91	51.36	28.42	8.29	11.3	28.55	16.89	14.07	25.36	28.2	18.52	9.21	13.19	10.87	11.78	1.76	5.37	6.36	5.89	29.09	19.02	23.8	17.79	13.48	15.11	15.73	14.47	14.2	23.23	12.32	8.97	13.14	14.54	12.91	16.41	16.34	13.61	13.53	20.18	12.77	14.52	12.16	12.54	16.57
MELO3C002669.jh1	0.25	2.19	0.17	0.28	17.59	13.46	0.27	0	0.31	1.39	1.46	3.29	5.87	5.76	3.59	0.81	1.04	2.44	4.82	0.87	0.46	0.47	0	0.37	0	0.55	0.59	0	0.18	0	0.61	0.34	0.38	0.33	0.68	0.7	0.18	0	0	0.19	0.43	0.26	0.13	0.54	0.47
MELO3C002670.jh1	2.52	2.67	2.03	1.2	0.39	1.42	1.14	0.41	0.82	0.6	1.81	2.26	0.52	0.38	0.38	0.41	0.67	0.39	0.99	0.17	1.58	0.74	0.28	0.1	0.85	0.6	1.51	1.69	0.61	0.41	0.98	1.09	0.68	0.56	0.48	1.5	0.72	0.41	2.16	0.77	0.57	0.55	1.07	1.23	1.28
MELO3C002671.jh1	3.28	15.73	6.92	4.94	10.74	11.69	7.44	3.57	5.23	16.42	8.32	12.06	4.61	4.06	3.19	5.65	5.15	11.18	56.43	3.2	3.36	3.04	3.16	0.97	1.98	2.88	0.52	0.22	0.97	0.15	0.14	0.13	0.2	0.59	0.71	1.5	1.1	0.72	1.7	0.49	2.29	0.23	0.33	0.37	0.36
MELO3C002672.jh1	1.23	0.12	1.88	2.37	1.37	9.65	9.86	42.92	26.64	7.54	3.65	6.24	1.51	0.67	0.09	56.73	0.93	0.79	1.04	0.86	1.61	1.24	1.11	2.12	2.94	1.06	0.48	0.26	0.16	0	0.06	0.66	0.1	0.08	2.38	0.51	0.38	0.34	0	0	0.2	1.49	0.16	0.05	0
MELO3C002673.jh1	10.44	20.16	4.26	20.18	3.8	10.26	18.58	6.91	7.24	24.58	52.45	48.78	0.28	1.01	0.99	2.98	0.41	1.11	8.16	7.18	39.12	76.35	32.68	8.4	3.12	1.76	0.24	0.81	0.51	0.84	0	0.15	0	0.16	31.24	10.43	3.4	2.08	4.71	3.31	0.82	0.87	0.43	0.11	0.04
MELO3C002674.jh1	2.69	21.34	0.15	0.64	0.55	16.41	8.08	9.4	4.89	1.98	1.21	0.76	0.52	0.34	0.75	11.09	2.24	0	1.4	22.01	3.84	45.09	3.04	17.31	8.02	14.15	8.59	38.75	12.73	25.89	2.63	2.59	2.38	7.08	17.1	44.77	5.15	10.78	8.95	8.97	20.63	18.29	8.59	3.07	4.2
MELO3C002675.jh1	1.76	0	2.89	1.21	0	0.64	49.93	14.34	0	0	0.15	0	0	0	0	0.12	0	0	0	0	0	0	0	0	0	0	0	0	0	0	0	0	0	0	0	0	0	0.24	0.75	0	0.57	0	0.77	0	0.11
MELO3C002676.jh1	26.07	3.24	23.74	23.74	17.2	24.9	22.65	12.21	14.21	27.88	26.86	30.37	4.43	3.11	1.31	21.65	25.04	12.04	37.26	30.05	22.88	25.8	20.56	13.45	3.49	4.69	7.53	5.35	12.92	22.44	7.55	11.23	10.16	33.8	15.5	11.62	0.6	2.88	4	2.26	5.88	6.34	6.44	2.88	7.71
MELO3C002677.jh1	4.36	15.84	7.53	13.15	84.28	49.14	9.3	8.35	19.41	10.62	22.26	43.98	127.52	111.18	105.5	69.81	34.14	13.72	91.62	28.06	25.04	16.19	13.69	13.42	11.9	7.57	13.46	12.12	7.49	3.95	4.68	6.05	3.06	7.07	30.71	7.04	6.86	7.98	7.68	10.1	4.28	3.58	6.51	3.26	5.86
MELO3C002678.jh1	16.9	4.49	5.9	16.29	7.48	8.49	11.27	18.48	10.82	7.04	6.86	9.74	7.28	8.7	8.42	7.67	8.33	5.44	23.74	50.74	17.95	30.09	13.35	16.27	11.1	5.71	13.49	14.7	19.38	14.3	60.26	44.57	42.78	36.47	24.54	37.47	12.54	17.16	10.3	4.24	18.85	48.55	35.02	30.86	28.9
MELO3C002679.jh1	7.5	1.42	5.85	5.77	5.75	8.12	7.14	5.44	6.56	4.04	3.86	4.16	11.9	7.17	8.4	8.33	2.88	1.72	8.6	10.9	5.76	4.79	5.47	6.37	10.31	5	5.83	4.38	4.04	2.94	4.33	1.99	2.56	2.78	7.48	9.31	15.02	13.31	7.72	9.09	5.22	5.77	5.31	3.89	2.88
MELO3C002680.jh1	0	0	0	0.13	0	0	0	0	0	0	0	0	0	0	0	0	0	0	0	0	0	0	0	0	0.33	0	0	0	0	0	0	0	0	0	0	0	0	0	0	0	0	0	0	0	0
MELO3C002681.jh1	4.51	4.51	7.82	20.2	5.84	15.4	14.38	13.21	16.55	22.54	24.06	14.72	15.8	11.34	5.23	3.76	0.72	0.63	0.98	2.41	13.36	20.06	25.85	11.37	12.78	10	0.84	0.28	0.42	0	0	0.29	0.13	0.32	6.06	4.4	4.17	2.44	3.98	1.73	0.37	0.48	0.4	0.22	0.41
MELO3C002682.jh1	9.62	4.72	5.59	6.17	6.63	15.32	14.95	17.11	13.97	10.26	7.77	5.91	16.99	16.14	16.23	24.4	34.69	18.75	25.95	28.99	6.75	6.59	6.26	7.82	16.82	12.06	22.44	15.29	14.25	8.87	22.21	28.12	22.46	18.72	8.26	10.15	13.6	19.32	11.97	6.16	10.55	16.39	17.88	14.97	10.8
MELO3C002683.jh1	0	0	0	0	0	0	0	0	0	0	0	0	0	0	0	0	0	0	0	0	0	0	0	0	0	0	0	0	0	0	0	0	0	0.09	0	0	0	0	0	0	0	0	0	0	0
MELO3C002684.jh1	4.44	0.7	8.39	10.32	8.07	18.76	11.9	8.25	6.64	19.05	7.96	11.97	0.72	4.26	4.43	13.94	0.77	6.42	10.04	2.64	7.77	6.62	11.7	17.89	8.67	8.93	5.56	4.66	2.07	7.03	2.24	1.12	0.69	1.74	7.66	5.01	3.56	2.89	4.25	8.45	4.5	2.05	2.02	0.55	2.3
MELO3C002685.jh1	0.1	0.06	0.14	0.15	0.16	0.1	0.27	0.08	0.33	0.62	0.18	0	0.1	0.1	0	0.1	0.16	0.11	0.38	0.15	0.2	0.16	0.24	0.25	0	0	0.07	0.1	0	0	0.12	0	0	0.02	0	0	0.16	0	0	0	0.03	0	0	0	0
MELO3C002686.jh1	12.58	1.72	8.23	8.77	6.43	11.97	7.17	13.62	15.92	10.42	13.69	10.15	9.79	8.22	11.05	13.86	2.66	5.77	11.58	10.91	16.42	21.44	18.67	16.26	18.24	13.93	11.12	9.62	8.68	2.63	3.02	2.47	3.29	7.97	20.61	18.77	16.45	12.46	12.15	2.86	15.57	5.1	9.33	3.23	4.57
MELO3C002687.jh1	3.78	0.63	0.18	0.05	0.07	0.14	0.22	0	0.09	0	0.11	0.22	0	0.11	0.1	0.29	0.19	0.18	0	0.84	0.14	0.18	0.16	0	0.52	0.59	0.32	0.4	0.72	0.42	0.31	0.15	0.25	0.25	0	0.22	0	0.26	0.26	0.18	0.62	0.23	0.07	0.04	0.11
MELO3C002688.jh1	0	0.79	0.08	0	0	0	0	0.31	0	0	0.08	0	0	0	0	0	0	0.08	0	0.52	0	0	0	0	0.61	0	0.42	1.16	0.47	0	0.36	0.41	0.79	1.29	0	0.95	0	0	0.61	0	0.59	0	0	0	1
MELO3C002689.jh1	18.25	9.08	7.01	2.97	0.33	3.04	10.75	13.43	2.19	3.48	4.11	1.76	0.53	0.28	1.21	1.39	0.41	0.82	9.04	5.5	2.03	8.66	3.01	5.04	8.51	3.3	6.94	12.19	8.26	8.53	7.57	4.06	21.77	27.5	6.27	4.91	1.77	7.72	5.54	2.64	5.81	4.43	3.43	1.69	2.4
MELO3C002690.jh1	6.39	2.41	1.55	1.32	1.06	2.6	5.02	10.81	9.67	2.09	1.97	2.09	4.14	4.51	5.31	4.28	1.24	1.44	10.94	6.29	4.65	5.69	4.49	9.99	20.18	12.37	23.8	18.8	15.37	12.94	18.49	16.75	12	9.35	9.06	13	9.19	22.78	7.08	6.01	11.56	12.61	12.46	10.21	3.83
MELO3C002691.jh1	0.62	0	0	0.29	0.1	0	0.18	0	0.25	0.42	2.74	0	0	0.79	0	0.48	0.65	0.9	0	12.97	74.88	55.68	77.65	187.18	255.03	280.83	433.6	245.63	221.28	197.1	229.55	96.5	68.85	116.07	5.12	2.65	5.83	13.88	11.12	5.39	40.2	17.86	4.55	1.99	5.7
MELO3C002692.jh1	30.09	0	11.7	21.04	71.57	92.01	0	0	19.94	33.48	41.72	42.01	122.27	164.76	99.82	66.42	0	6.95	31.81	3.28	14.08	12.26	5.72	0	0	0.18	0	0.41	0	0	0	0	0	0.03	2.68	2.42	0.35	0.28	0.33	0	0	0.32	0	0	0
MELO3C002693.jh1	6.31	41.64	5.3	2.68	1.37	2.53	2.96	1.82	2.52	4.26	4.8	4.9	0.74	1.1	1.29	1.82	0	0.37	0.99	2	5.66	4.74	5.74	2.53	4.16	6.88	2.44	4.59	4.8	6.62	1.69	0.96	1.32	2.65	1.17	4.29	5.6	2.47	5.27	6.57	3.26	1.77	1.07	1.69	4.42
MELO3C002694.jh1	3.43	0.64	1.75	4.91	19.82	9.71	2.96	2.95	8.5	7.65	5.86	9.05	13.29	11.88	11.03	7.09	0.65	2.78	1.65	1.98	1.98	1.96	1.07	1.29	0.81	0.36	0.55	0.28	1.94	0.41	0.16	0.98	0.24	0.42	0.34	1.2	0.23	0.65	0.62	0.28	1.49	0.21	0.41	0.17	0.23
MELO3C002695.jh1	2.87	2.58	2.44	2.89	4.03	15.57	8.31	19.68	7.27	7.12	3.28	1.87	6.94	7.22	7.62	21.37	4.97	25.84	70.86	38.73	0.2	1.54	3.53	1.98	2.06	2.06	4.29	1.72	2.5	0.4	1.79	1.41	1.74	6.98	1.54	4.92	1.8	5.57	1.54	0	1.76	2.37	2.21	2.04	2.63
MELO3C002696.jh1	15.45	0.36	1.38	0.43	0	0.45	0.71	1.81	0	0	0.01	0.22	0.13	0.14	0	0.53	1.2	10.79	17.57	4.52	0.12	0.32	0.31	0	0	0	0	0	0	0.8	0.16	0.58	1.73	4.34	0	0	0.24	2.75	3.42	1.62	2.09	1.88	3.57	1.4	1.76
MELO3C002697.jh1	9.38	1.54	4.91	3.73	1.21	0.94	4.87	1.56	1.99	5.69	11.77	11.33	0	0	0.16	1.26	0	0.41	0.37	0.79	7.26	5.71	4.97	1.07	0.83	0.44	0	0.13	0.19	0	0	0	0.04	0.07	0.32	0	0.74	0.37	0.51	0	0.24	0	0	0	0
MELO3C002698.jh1	54.38	163.32	66.77	57.28	25.59	33.03	47.32	46.84	55.36	45.56	52.76	41.92	25.53	30.5	31.83	33.15	44.9	42.58	35.09	42.55	43.95	40.72	51.4	54.37	58.38	51.56	53.64	58.35	75.49	34.36	57.06	52.75	54.6	65.41	44.33	42.8	64.24	56.27	68.66	28.54	58.4	58.62	55.48	44.82	112.24
MELO3C002699.jh1	10.22	5.72	10.68	7.19	8.38	8.14	15.03	9.99	7.4	14.11	9.93	17.17	5.98	7.88	9.13	8.39	2.48	2.82	14.73	11.08	10.24	9	10.96	8.78	7.57	7.11	6.43	9.32	7.32	9.79	7.93	9.52	7.77	9.65	9.16	10.29	4.76	9.62	5.4	6.3	6.23	7.61	5.05	4.98	5.32
MELO3C002700.jh1	29.34	11	13.77	16	9.63	10.95	13.99	21.75	17.97	10.25	22.2	21.51	6.07	6.79	8.24	5.8	0.48	5.4	6.58	14.26	28.57	20.25	20.67	17.52	18.07	8.64	17.72	17.56	14.17	8.68	8.62	6.63	4.17	8.93	10.89	12.41	5.18	15.62	9.55	10.95	19.59	5.9	6.47	5.15	4.39
MELO3C002701.jh1	0	0.8	0.1	0.22	0	0.16	0.18	0	0	0	0.03	0	0	0	0	0	0.31	0.15	0	0.31	0.25	0	0.53	0	0	0	0.31	0	0	0	0	0	0	0.25	0	0	0	0	0	0	0	0	0	0.01	0
MELO3C002702.jh1	0.87	2.72	7.22	8.61	16.71	37.56	22.4	23.93	27.61	33.84	4.16	9.64	2.22	3.63	0.83	13.04	0.38	0.99	4.42	6.61	10.71	13.38	14.31	21.19	5.35	0	0	0	6.48	11.23	0	0	0.15	0.31	7.96	4.18	0	0.85	0	1.78	12.93	0	0	0	0.08
MELO3C002703.jh1	357.19	229.52	628.63	438.63	110.66	84.55	247.32	107.31	171.04	353.67	309.83	297.01	87.7	124.97	131.17	146.68	24.45	52.15	116.84	107.12	294.3	276.25	367.88	232.47	144.47	176.84	131.43	143.69	140.38	185.49	48.21	50.88	65.65	127.4	174.29	232.74	163.92	143.52	203.97	238.61	151.98	57.78	68.58	61.15	130.33
MELO3C002704.jh1	9.09	6.98	14.15	14.24	26.72	12.53	10.27	8.89	12.06	10.8	13.97	30.89	18.18	16.59	15.95	19.81	2.12	4.43	14.56	13.68	15.19	13.64	12.41	8.32	13.34	10.12	14.94	10.88	8.75	6.1	17.49	12.75	8.16	7.56	10.9	19.5	18.79	21.43	23	16.14	10.03	16.15	15.46	13.4	10.8
MELO3C002705.jh1	10.3	10.38	5.05	2.75	2.25	5.28	6.06	8.87	11.42	15.14	10.28	7.99	3.59	3.7	5.03	8.4	1.67	3.48	4.6	7.6	11.05	11.48	13.27	12.64	13.7	4.71	6.43	4.23	2.98	1.69	3.61	4.39	3.73	3.57	7.59	9.47	7.68	8.86	3.64	4.11	4.13	4.51	4.7	4.98	2.24
MELO3C002706.jh1	7.24	1.37	5.09	4.34	3.71	5.62	6.59	4.68	4.52	3.63	6.67	5.29	4.18	4.03	3.61	4.62	2.23	3.21	3.03	4.51	6	5.63	4	3.94	7.79	5.05	3.86	4.78	1.96	1.17	2.49	1.43	1.78	1.61	3.71	4.38	5.42	5.89	4.56	3.41	4.02	2.33	2.05	1.89	0.72
MELO3C002708.jh1	5.6	23.37	7.27	12.63	18.13	12.83	6.79	6.01	6.43	6.51	5.75	17.05	15.44	16.71	20.08	12.38	6.4	4.61	22.93	9.21	5.5	5.92	6.69	4.27	3.03	2.7	7.57	7.17	7.24	7.47	6.26	5.87	3.53	2.99	5.63	6.22	7.81	9.14	11.71	12.09	6.95	8.65	10.16	5.06	17.3
MELO3C002709.jh1	0	2.21	0.23	1.13	0.07	1.07	0.75	3.29	2.01	2.65	0.42	1.09	0	0	0	0.15	0.21	0	0	0.39	0.57	0	0	0.75	0.12	0.47	0.14	0	0.33	0	0	0	0.13	0.26	0	0	0.35	0	0.29	0.39	0	0	0	0.07	0.19
MELO3C002710.jh1	7.5	4.12	9.25	12.27	22.65	20.39	8.36	10.9	12.51	7.17	9.24	20.93	17.05	17.86	16.39	18.61	5.09	2.13	11.34	7.96	9.82	10.65	7.41	10.01	16.87	13.3	21.55	13.23	9.99	6.6	18.37	17.66	12.38	10.08	9.45	13.78	21.96	22.28	15.39	10.13	14.33	20.63	19.75	21.49	23.83
MELO3C002711.jh1	13.21	2.15	6.37	7.7	6.39	6.7	8.27	10.48	11.73	10.39	13.07	13.03	7.51	6.81	8.57	9.59	3.72	5.93	9.29	9.61	11.95	12.65	9.94	8.77	9.98	8.17	6.94	6.24	5.89	2.77	7.25	7.91	6.8	8.8	8.88	7.58	7.86	9.13	5.77	5.76	6.48	7.08	7.58	7.66	4.4
MELO3C002712.jh1	21.12	0.91	26.23	18.41	14.28	26.73	30.73	14.13	19.04	43.05	24.27	21.7	14.08	14.47	16.99	18.91	2.69	8.22	19.31	11.81	24.74	24.7	40.18	44.56	31.79	16.33	11.5	10.73	16.53	19.7	7.36	7	6.12	12.72	22.94	17.01	12.37	12.4	13.06	18.42	13.38	6.76	8	4.65	19.84
MELO3C002713.jh1	15.91	5.97	28.36	12.18	9.9	15.56	22.6	20.78	25.58	47.74	25.63	21.51	13.77	11.87	15.68	25.28	1.1	2.53	11.69	7.34	25.69	31.06	37.85	31.91	19.13	33.45	20.21	27.55	25.01	15.12	16.51	10.45	7.34	14.82	14.66	19.76	13.34	16.45	21.75	10.28	33.33	8.8	8.14	6.88	5.98
MELO3C002714.jh1	27.09	64.53	15.24	19.41	10.87	25.87	25.63	23.1	26.36	27.97	17.05	14.23	22.58	23.93	24.72	32.08	68.51	86.39	62.3	36.59	18.59	18.13	20.71	25.22	16.16	45.95	24.79	32.2	42.09	73.56	28.29	32.2	30.32	42.39	13.93	10.68	21.35	13.49	18.37	34.58	34.74	27.56	24.06	18.67	66.23
MELO3C002715.jh1	405.16	139.94	595.75	291.81	133.57	129.84	329.8	143.65	173.57	436.98	458.65	418.32	103.83	138.57	155.33	141.79	15.88	32.11	85.48	110.78	390.44	330.67	417.82	308	263.54	372.59	159.86	229.95	195.79	213.71	41.14	33.29	34.2	49.19	243.61	331.61	252.53	173.74	235.46	432.87	171	49.99	62.4	38.31	161.18
MELO3C002716.jh1	27.38	1.61	14.56	9.6	3.19	9.87	22.22	19.51	19.26	15.2	18.22	9.16	8.5	5.86	8.8	14.4	25.97	25.05	29.09	25.77	21.5	29.92	19.1	18.6	14.54	6.87	18.17	10.27	7.09	9.53	22.45	12.59	14.41	25.24	21.87	21.65	16.21	22.25	9.14	6.7	8.12	16.04	16.78	11.76	8.94
MELO3C002717.jh1	43.57	5.76	46.11	41.77	22.21	32.9	35.76	30.09	32.41	51.58	43.28	35.75	23.79	26.82	26.92	33.95	11.56	13.79	29.26	39.41	51.99	39.24	52.02	40.72	34.39	52.39	43.75	45.1	71.67	98.83	44.8	64.06	37.43	66.94	40.42	42.16	29.95	32.86	45.52	94.09	38.96	33.63	54.88	44.28	63.37
MELO3C002718.jh1	0	0	0.01	0.4	1.51	0.39	0.11	0	0.96	3.08	2.48	1.46	2.66	2.6	2.03	1.29	1.07	0.16	1.17	1.86	0.45	0	0	0	0	0	0	0	0	0	0	0	0	0.03	0	0	0.1	0	0	0	0	0	0	0	0
MELO3C002719.jh1	130.52	49.06	237.25	103.88	46.83	36.12	124.06	35.64	39.91	121.8	95.25	90.37	29.55	46.49	47.18	51.1	4.41	9.82	41.65	33.06	84.47	66.39	103.54	63.55	45.35	84.85	39.28	57.72	47.96	69.45	18.37	24.38	19.33	32.54	49.19	72	33.71	40.48	58.54	78.85	54.22	25	33.13	23.01	88.25
MELO3C002720.jh1	0.96	0.29	0.47	0.48	1.1	2.33	3.45	2.88	1.35	1.19	1.43	1.15	0.98	0.38	0.83	0.57	1.25	3.44	1.56	4.59	2.2	1.3	1.09	0.28	0.59	0.4	0.13	0	0.15	0	0	0	0	0.05	0	0.24	0	0.53	0.16	0	0	0	0	0	0
MELO3C002721.jh1	51.66	11.02	100.15	81.94	47.99	22.27	41.57	6.73	19.31	23.3	60.32	61.44	37.76	34.85	35.18	22.38	3.93	17.08	20.79	23.02	47.01	42.55	38.01	28.7	27.67	36.9	22.1	28.89	25.67	12.64	16.03	13.23	14.03	13.68	27.26	27.04	47.95	25.65	53.67	44.67	29.41	20.13	20.61	25.03	39.11
MELO3C002722.jh1	55.58	3.62	92.51	59.95	111.6	37.97	70.82	39.32	35.06	111.02	83.97	150.42	25.59	27.66	27.75	33.69	98.63	100.91	176.02	69.42	71.77	55.18	96.97	36.32	24.2	17.06	22.92	16.47	18.63	8.43	28.97	46.58	25.56	30.28	56.49	46.44	19.83	35.21	16.28	15.78	13.42	36.93	56.98	55.56	38.19
MELO3C002723.jh1	0	0.29	0.12	0.43	0.09	0.82	0	0	0	0.65	0.5	5.21	0	0	0.88	0	1.24	1.32	0.06	0	0.82	0.74	0.49	0.42	1.53	0	0	0.23	0	0	0.13	0	0.08	0	0.69	0.36	0.86	0	0	0.83	0	0.49	0	0.07	0
MELO3C002724.jh1	10.39	0.68	3.74	4.2	3.44	5.54	7.28	5.15	4.62	7.59	9.47	10.69	2.42	2.19	3.8	5.08	0.25	2.02	7.39	5.24	12.5	15.58	8.35	5.68	8.02	3.8	0.9	1.62	0.44	1.25	0.97	0.27	0.65	0.63	4.79	4.81	3.35	2.38	2.29	3.89	0.99	0.82	0.82	0.96	0.82
MELO3C002725.jh1	8.54	2.25	4.25	2.78	3.18	5.41	4.61	6.2	8.02	4.03	4.91	5.68	5.17	4.48	4.97	5.7	0.98	1.77	5.95	5.93	8.51	5.09	5.32	8.15	9.32	5.61	6.93	5.32	2.46	1.81	3	2.24	2.52	2.53	5.78	4.92	6.27	7.39	4.75	4.77	5.25	1.81	2.5	2.46	1.12
MELO3C002726.jh1	2.76	1.22	2.02	3.29	8.12	7.97	2.28	2.67	19.24	6.1	7.52	9.47	2.25	3.69	3.62	3.02	0.29	4.44	1.23	4.63	13.68	8.22	10.52	9.38	5.63	3.6	10.77	15.03	5.53	4.32	2.39	0.76	1.08	0.51	13.66	7.61	47.91	4.73	26.71	24.64	4.02	4.35	2.87	1.67	2.36
MELO3C002727.jh1	1.04	0.53	0.22	9.27	2934	776.78	1.13	72.74	1489.31	625.42	172.71	423.06	209.39	222.31	161.64	199.8	18.04	121.27	14.6	90.33	703.47	512.91	512.84	517.84	237.91	395.09	939.99	940.79	615.52	337.23	378.15	29.12	64.07	38.2	776.1	875.96	2660.3	292.9	2786.76	2457.9	510.33	326.11	117.02	67.83	304.28
MELO3C002729.jh1	1.7	1.74	2.08	3.14	25.08	21.25	0.24	37.21	51.29	9.82	23.71	20.76	19.04	14.08	23.85	28.25	0.93	3.85	64	212.93	69.3	34.7	15.77	15.39	24.47	70.04	8.57	20.67	5.4	2.72	1.72	1.02	3.66	7.94	67.4	68.44	320.19	271.67	191.14	84.93	109.55	22.75	18.07	27.85	14.23
MELO3C002730.jh1	2.31	0	0	0.25	4.61	10.28	2.28	8.37	25.1	4.46	1.31	0.89	9.19	10.09	8.22	7.17	4.24	1.54	20.44	5.99	5.35	4.79	3.75	1.88	2.1	3.99	1.78	2.97	0.47	0.59	1.11	0.99	1.66	0.73	7	6.91	6.18	3.06	2.11	4.26	4.37	1.08	0.82	0.57	0.3
MELO3C002731.jh1	0	0	0.07	6.13	5.4	21.1	10.29	6.98	20.28	8.94	1.8	4.8	1.59	1.36	1.41	2.34	1.22	0.85	1.13	2.98	2.04	1.36	2.45	2.12	0.82	0.36	1.76	1.11	0.31	1.99	1.41	2.08	1.26	0.55	1.31	0.92	0	0.62	0	1.13	1.61	0.66	0.62	0.46	0.26
MELO3C002733.jh1	6.69	5.04	8.18	6.74	6.64	6.17	5.57	7.96	11.92	8.66	6.42	10.56	8.23	8.14	8.39	9.44	3.63	3.09	11.73	8.39	7.45	8.34	6.29	7.14	8.29	4.31	9.13	4.92	4.42	1.81	5.49	5.37	4.47	5.42	6.45	9.83	3.94	7.26	5.05	3.23	4.06	4.54	4.29	3.39	2.79
MELO3C002734.jh1	0	0	0.88	0.54	1.39	3.67	0.29	12.06	16.29	11.21	1.83	4.21	1.7	1.5	1.19	2.12	0	0.15	1.17	0.49	2.47	1.7	1.42	2.87	0.1	0	0	0	0	0	0	0	0	0	1.04	0.22	0	0	0	0	0	0	0	0	0
MELO3C002735.jh1	2.7	11.63	1.3	1.82	1.25	35.03	1.48	0.52	0.74	4.99	1.52	0	0.86	1.14	1.03	1.54	4.67	0.02	7.3	1.98	0.22	0	0.72	0.13	0	0	0	0.26	0.65	0	0.4	1.93	4.28	16.24	1.91	1.77	0.29	0.44	1.05	1.49	1.2	0.99	1.44	0.85	1.25
MELO3C002736.jh1	41.58	205.28	51.83	98.69	39.74	31.59	32.45	19.58	31.37	68.38	58.6	46.29	9.38	7.27	3.5	19.46	72.96	8.27	36.64	13.93	25.46	19.72	31.5	12.63	4.73	5.43	6.78	7.7	23.01	19.11	22.73	41.44	36.34	45.15	7.5	5.69	1.08	3.5	2.6	4.55	5.72	25.03	27.76	38.45	65.01
MELO3C002737.jh1	0	0	1.94	4.33	0.36	4.44	4.72	5.22	4.23	9.59	2.62	3.46	0.27	0	0	0.83	6.57	17.07	2.54	1.41	2.7	1.55	2.18	1.34	0.53	0	0	0.1	0	0	0	0	0	0	1.04	0	0	0	0	0	0	0	0	0	0
MELO3C002738.jh1	49.17	23.14	29.32	19.11	19.9	39.15	32	47.64	45.37	42.28	33.9	34.66	25.77	25.5	31.21	38.06	35.56	31.04	29.22	37.38	35.17	34.57	34.87	36.48	42.84	34.48	49.34	28.41	31.04	20.04	46.18	41.92	36.68	36.6	30.11	29.04	23.66	42.9	16.87	18.2	23.42	33.08	34.06	29.63	21.05
MELO3C002739.jh1	0	0	0	0.07	0	0	0.19	0	0	0	0	0	0	0	0	0	0	0	0	0	0	0	0	0	0	0	0	0	0	0	0	0	0	0	0	0	0	0	0	0	0	0	0.1	0	0
MELO3C002740.jh1	0.92	0	0.09	0.18	0	0	0	0	0	0	1.06	0	0.13	0	0	0	0	0	0	0	0	0	0.24	0	0.14	0	0	0	0	0	0	0	0	0.02	0.13	0	0	0	0	0	0	0	0	0	0
MELO3C002741.jh1	22.19	4.88	1.47	11.45	3.93	2.11	0.34	7.86	0.52	2.46	13.25	4.37	0.54	1.09	1.68	4.13	3.76	0	4.58	6.2	2.88	17.98	8.97	23.88	3.53	1.16	0	1.23	2.25	7.85	9.91	6.4	16.21	18.58	54.16	11.59	11.29	1.18	5.5	4.73	4.88	8.02	3.11	0.15	14.35
MELO3C002743.jh1	0	0	0	0	0	0	0	0	0	0	0	0	0	0	0	0	0	0	0	0	0	0	0.73	0	0	0	0	0	0	0.55	0	0	0	0.16	0	0	0	0	0	0	0	0	0	0	0
MELO3C002744.jh1	0	1.55	0.21	0.11	0.09	0.23	0.16	0.15	2.75	0.71	0.4	0.08	0	0	0.29	0.12	1.31	0.68	0.09	12.7	3.35	2.19	4.39	0.27	0	0	0	0	0	0.17	0.06	0	0	0	2.84	0	0	0	0	0	0	0.09	0	0	0.01
MELO3C002745.jh1	0	0	0	0	0	0	0	0	0	0	0	0	0	0	0	0	0	0	0	0	0	0	0	0	0	0	0	0	0	0	0	0	0	0	0	0	0	0	0	0	0	0	0	0	0
MELO3C002746.jh1	30.34	1.31	41.89	36.73	82.32	40.38	51.53	33.38	30.24	83.94	55.11	93	29.29	32.4	25.3	34.22	6.66	10.01	47.26	18.79	49.32	43.17	63.87	27.24	14.3	13.52	18.89	13.57	14.68	13.46	20.46	37.89	17.75	22.03	72.69	44.84	13.41	40.47	13.23	18.04	7.17	27.42	54.31	62.22	47.51
MELO3C002747.jh1	0	0	0	0.03	0.02	0.12	0	0.11	0.14	0	0.06	0	0.09	0.23	0.47	0.14	0.05	0.13	0.07	0.47	0.16	0.33	0.39	0	0	0	0.11	0.07	0.08	0	0	0	0	0	0.06	0.63	0.55	2.37	1.97	1.96	1.46	0.03	0	0	0.02
MELO3C002748.jh1	6.15	1.05	10.27	6.15	9.08	8.9	4.32	3.35	6.54	12.17	7.38	13.12	3.34	2.12	2.86	3.61	0	0.13	2.81	1.08	10.2	8.16	9.07	3.76	5.42	1.39	1.63	1.27	0.33	0	0	0	0.25	0.4	3.44	3.6	2.5	0.79	1.53	2.4	1.04	0.37	0.17	0.2	0.36
MELO3C002749.jh1	0	0.15	0.07	0.48	0.35	4.18	8.28	1.46	0.94	1.05	0.04	0	0	0	0	1.98	0	0	0	0	0	0.3	0	0	0	0	0.23	0.45	0.96	0	0	0	0	0	0.82	0	0	0.58	0	0	0	0	0	0	0.04
MELO3C002750.jh1	3.67	4.13	3.14	7.15	23.22	27	5.69	2.71	5.05	5.23	6.79	12.94	8.49	6.95	10.64	11.53	1.73	1.71	8.9	2.37	3.93	3.81	3.6	4.27	0.94	1.31	0.35	1.24	1.68	1.31	0.5	0.78	0.51	0.41	5.3	4.34	4.84	2.82	7.45	6.69	1.7	1.42	0.7	1.83	1.9
MELO3C002752.jh1	56.39	15	33.76	17.78	7.3	33.87	28.74	43.52	49.32	43.08	38.65	26.97	10.45	9.79	12.62	35.67	9.68	9.23	31.68	58.26	76.38	67.16	55.1	46.99	59.13	27.68	76.7	61.95	44.5	27.11	48.83	49.52	45.28	44.82	39.59	53.97	32.58	54.53	43.63	55.48	25.55	41.68	49.05	48.25	38.63
MELO3C002753.jh1	27.16	14.44	11.67	12.48	15.53	41.8	30.32	44.75	29.58	26.09	19.74	18.01	20.46	16.39	16.58	28.79	26.48	29.87	29.66	39.86	26.84	23.89	22.52	22.03	39.43	32.02	34.34	25.37	14.26	8.28	13.66	16.14	11.24	14.24	22.89	27.95	16.14	25.61	17.02	8.67	13.36	10.36	12.07	8.84	5.11
MELO3C002754.jh1	6.09	0.13	27.96	13.58	10.47	0.14	5.27	9.88	0.81	0.76	30.77	60.13	8.98	8.78	10.55	4.13	0.85	1.24	8.58	4.69	6.75	6.67	7.16	3.23	2.14	2.01	2.75	2.37	2.87	2.22	1.91	1.14	0.97	1.43	5.53	9.97	9.12	11.45	10	8.17	4	2.65	2.59	2.07	4.24
MELO3C002755.jh1	6.14	2.05	2.44	3.18	5.82	9.36	8.51	3.49	6.12	6.54	10.9	21	14.34	16.54	18.88	25.1	1.7	26.2	24.31	94.81	34.83	45.96	30.12	22.78	18.52	11	18.91	15.74	17.52	9.99	1.54	2.31	2.12	1.75	29.77	24.82	25.01	28.31	13.92	7.03	14.46	4.58	4.65	2.34	2.06
MELO3C002756.jh1	0.84	0	3.83	2.5	0	0.22	2.02	2.55	2.07	1.8	1.89	3.12	1.22	0.89	0.91	4.92	1.15	1.28	1.53	82.95	2.07	3.51	5.22	0.71	0.74	0.55	1.07	1.33	0.61	0.87	0.56	0.22	0.21	0.23	12.51	14.93	22.15	12.13	16.21	10.94	5.18	4.08	2.48	1.38	1.06
MELO3C002757.jh1	16.69	4.03	25.98	19.32	15.08	20.5	26.22	10.93	9.05	22.89	22.36	15.9	7.42	9.77	8.68	12.77	28	15.69	17.29	17.32	21.31	13.27	19.25	17.05	11.19	16.03	5.77	12.22	7.23	7.97	0.67	2.4	0.96	4.49	13.41	11.67	10.4	6.73	9.84	17.23	8.25	2.29	8.1	1.89	10.8
MELO3C002758.jh1	27.45	30.77	30.11	48.93	40.09	17.05	14	15.41	22.95	23.77	25.65	57.92	36.92	37.3	41.71	19.31	3.85	5.36	17.82	18.24	26.38	26.45	20	22.61	31.79	29.2	28.85	33.22	28.74	25.9	18.34	12.1	14.46	12.7	19.22	35.86	53.28	33.95	50.08	39.76	38.16	20.5	19.17	20.4	10.17
MELO3C002759.jh1	8.41	0	6.68	11.26	0.47	0.48	1.41	1.66	0.41	0.52	0.63	0	0.51	1.6	3.68	1.35	0.84	0	9	2.02	0	16.66	13.29	0.61	0	0.78	0	0	0	0	0	0.11	0	0	6.69	15.08	0.69	0.63	0.42	2.09	0	0.16	16.89	0	0.78
MELO3C002760.jh1	0.22	0	0	0	0	0	0.14	0.3	0	0.27	0	0	7.17	4.43	3.63	0	0	0	0	0	0	0	0	0	0	0	0	0	0	0	0	0	0	0.07	0	0	0	0	0	0	0	0	0	0	0
MELO3C002761.jh1	0	0	0	0	0	0	0	0	0	0	0	0	0	0	0	0	0	0	0	0	0	0	0	0	0	0	0	0	0	0	0	0	0.3	1.09	0	0	0	0	0	0	0	0	0	0.34	0
MELO3C002762.jh1	0	0	0	0	0	0	0	0	0	0	0	0	0	0	0	0	0	0	0	0	0	0	0	0	0	0	0	0	0	0	0	0	0	0	0	0	0	0	0	0	0	0	0	0	0
MELO3C002763.jh1	0.14	0.67	0	0.04	5.39	0.93	0	0	0.34	0	0.88	4.17	41.3	31.85	34.35	4.26	1.34	0.12	5.35	0.26	0.98	2.41	4.86	0	0.27	0	0.3	0	0	0	0	0.15	0.09	0.09	3.78	2.22	15.29	3.27	3.21	2.64	0.89	0.31	0.54	0.34	0.38
MELO3C002765.jh1	0	0	0	0	0	0	0	0	0	0	0	0	0	0	0	0	0.99	1.15	0	0	0	0	0	0	0	0	0	0	0	0	0	0	0	0	0	0	0	0	0	0	0	0	0	0	0
MELO3C002766.jh1	38.66	21.02	26.18	26.59	18.91	38.85	42.33	76.32	38.75	28.97	22.37	28.01	25.08	25.08	26.09	27.66	42.94	28.15	51.31	52.53	27.35	30.07	26.82	31.45	38.62	26.33	46.79	35.82	34.52	31.33	43.8	41.08	35.92	33.2	30.57	39	47.8	56.4	37.22	35.8	43.17	41.93	36.2	36.05	25.48
MELO3C002767.jh1	41.43	30.67	20.3	15.1	14.26	22.62	27.5	36.39	28.08	18.95	32.87	33.51	22.21	21.11	20.57	25.33	20.24	8.93	18.65	27.51	38.93	33.77	29.94	29	37.14	18.66	34.7	23.56	20.79	10.66	29.4	25.41	28.73	27.14	28.08	33.46	22.72	39.88	16.05	14.32	22.4	27.39	25.79	26.17	11.8
MELO3C002768.jh1	2.46	0.12	0.77	1.76	49.51	36.47	2.18	26.28	60.51	27.32	25.41	44.37	47.31	45.22	46.32	23.39	1.96	0.05	2.46	16.79	40.24	17.08	24.88	35.84	27.34	34.83	76.34	69.85	39.75	36.31	68.45	30.75	20.5	15.58	51.68	16.02	37.25	31.8	48.37	57.63	31.39	54.09	41.34	19.71	57.89
MELO3C002769.jh1	2.63	0	2.7	1.63	2.92	8.01	5.09	6.06	11.41	13.53	7.15	6.33	4.05	3.39	2.82	28.7	1.13	3.77	5.79	2.77	13.19	11.24	4.71	2.29	2.68	0.63	3.24	1.95	1	0.37	0.14	0.17	0.09	0.22	11.9	1.56	2.16	4.49	1.95	0.73	0	0	0.09	0.04	0.16
MELO3C002770.jh1	6.55	0.42	6.08	5.86	4.04	7.05	8.62	4.53	6.09	10.94	9.53	5.9	4.93	2.59	2.09	6.2	2.28	11.39	7.57	4.55	7.29	7.09	10.5	5.74	3.82	1	2.12	1.39	2.15	0	1.35	0.55	0.37	0.71	3.42	4.6	4.16	3.74	2.16	4.51	1.96	1.69	1.34	0.48	0.55
MELO3C002771.jh1	23.42	0.9	24.36	11.99	6.51	41.87	23.12	29.59	29.51	70.23	83.58	38.99	12.43	12.58	12.58	33.04	1.07	29.63	36.11	23.24	109.45	109.86	70.13	48.26	43.93	21.48	20.37	11.38	6.7	2.74	3.47	2.63	2.9	5.33	35.11	34.98	14.31	23.94	5.94	5.87	8.9	3.01	3.55	3.72	2.74
MELO3C002772.jh1	0	0	0	0	0	0	0	0	0	0	0	0	0	0	0	0	0	0	0	0	0	0.4	0	0	0	0	0	0	0	0	0	0	0	0	0	0	0	0	0	0	0	0	0	0	0
MELO3C002773.jh1	13.99	0	0.64	13.57	0.26	1.11	3.17	28.44	0.22	0.19	3.06	0.13	0.99	0.74	6.82	0.18	0.28	0.13	0.48	7.17	9.24	36.01	2.47	18.17	2.11	3.57	0.46	5.41	2.21	3.93	0.1	0.09	0	0.2	19.44	95.94	3.9	2.72	13.01	1.35	3.4	0.92	3.68	0	0.39
MELO3C002774.jh1	0.35	0	0	0	0	0	0	0	0	0	0	0	0	0	0	0	0	0	0	0	0	0	0	0	0	0	0	0	0	0	0	0	0	0	0	0	0	0	0	0	0	0	0	0	0
MELO3C002775.jh1	0	0	0.02	0.63	0.13	0	0	0	0	0	1.05	0	0	0	0	0	0	0.08	0	0	1.3	3.12	0.43	2.5	0.49	1.55	0.64	0.96	0.13	0	0	0	0.02	0	0	0.11	0	1.97	0.7	0.53	1.46	0.45	2.06	0.03	0
MELO3C002777.jh1	0	0.14	0.06	0.66	1.27	0	0	0	0.53	0	1.68	2.15	6.39	7.76	7.62	1.65	0	0.1	0	0.29	0.32	0	0	0	0	0	0	0	0	0	0	0	0	0	0	1.49	0.6	0.67	0	0.32	0	0	0.17	0	0
MELO3C002778.jh1	9.06	0.33	3.2	12.03	4.34	15.92	11.07	6.93	10.32	30.52	9.25	9.61	2.72	1.2	1.82	13.11	3.18	20.2	4.65	0.79	8.92	17.33	16.13	36.61	8.13	3.85	0	0.22	0.09	0	0	0	0	0	24.54	11.91	6.2	2.63	1.48	0.5	1.76	0	0	0	0
MELO3C002779.jh1	0.02	0	0.01	1.15	0	0.37	6.55	0.18	0.08	0.23	0.08	0	0	0	0.19	0.33	190.9	428.64	0.45	1.74	0.03	0.44	0.42	0.38	0	0.62	0	0	0	0	0	0	0	0	0.42	0.42	0.11	0.05	0.07	0	0.2	0	0	0	0
MELO3C002780.jh1	0	0	0	0	0	0	0	0	0	0	0	0	0	0	0	0	0	0	0	0	0	0	0	0	0	0	0	0	0	0	0	0	0	0	0	0	0	0	0	0	0	0	0	0	0
MELO3C002781.jh1	24.42	1.14	6.61	5.1	0.96	21.39	4.82	4.57	25.12	25	26.94	13.34	8.28	6.73	7.23	20.92	3.99	3.67	47.92	7.77	7.55	7.13	9.65	7.4	11.92	9.07	5.96	4.64	7.85	7.17	16	9.75	9.57	19.58	11.85	16.36	12.58	14.71	7.31	4.41	6.4	27.77	26.51	20.24	28.28
MELO3C002782.jh1	0.27	0	0.96	3.97	0.75	6.97	2.36	7.85	8.23	6.82	10.05	4.83	0.61	0.62	0.53	2.41	0	0.03	0	0.84	4.67	2.94	2.49	4.59	1.09	0	0.45	0	0	0	0	0	0	0	2.02	0.21	0	0.18	0	0	0	0	0	0	0
MELO3C002784.jh1	0.08	0	0.04	0.24	0.26	0.17	0	0	0.2	1.35	0.36	0.24	0.05	0.18	0.21	0.38	1.07	18.62	0.22	0.39	0.57	0.15	0.41	0.11	0	0	0	0	0	0	0	0	0	0	0	0	0	0	0	0	0	0	0	0	0
MELO3C002785.jh1	7.24	2.97	9.01	22.5	108.97	93.1	6.55	4.27	7.61	25.99	25.35	55.41	44.96	43.94	33.2	17.88	0.36	2.12	8.22	2.85	11.61	10.98	11.24	12.93	11.08	9.1	6	6.26	3.19	2.28	4.06	2.81	2.47	2.18	15.99	14.15	8.86	7.42	7.19	7.94	6.7	5.68	3.78	4.73	3.75
MELO3C002786.jh1	9.74	15.79	7.94	11.69	3.32	6.63	8.7	10.82	15.17	11.42	4.86	2	4.77	5.6	4.88	9.51	48.67	14.51	12.72	16.81	7.2	6.17	5.43	6.56	10.06	7.14	11.04	14.19	26.5	28.26	22.22	28.47	27.87	28.57	4.78	5.43	7.89	7.26	5.68	6.28	13.2	13.37	20.39	14.73	28.19
MELO3C002788.jh1	12.96	9.38	6.61	6.29	5.36	9.31	10.49	6.78	10.78	8.84	6.89	8.4	6.5	7.17	6.82	7.4	6.38	6.08	10.34	9.67	7.37	11.04	7.69	11.75	13.79	15.48	11.55	14.92	10.49	15.2	13.06	11.8	8.6	9.63	10.77	7.46	11.31	13.21	12.2	17.01	15.64	9.64	9.39	7.64	5.18
MELO3C002789.jh1	9.01	9.55	3.56	3.59	2.06	3.58	4.53	5.5	3.79	2.48	4.96	3.55	2.38	1.57	1.78	3.71	3.98	0.99	2.13	6.77	5.09	7.12	3.14	5.08	3.86	4.63	5.05	4.67	5.11	8.86	9.79	5.29	5.18	4.42	4.49	6.73	4.16	6.57	5.66	8.95	7.74	11.3	7.07	5.52	7.21
MELO3C002790.jh1	0	0	0	0	0.03	0	0	0	0	0	0	0	0	0	0	0	0	0	0	0	0	0	0	0.06	0	0	0	0	0	0	0	0	0	0.01	0	0	0	0	0	0	0.05	0	0	0	0
MELO3C002791.jh1	2.53	0.53	3.68	9.54	31.89	2.54	1.4	0.84	1.87	4.79	8.58	26.89	13.33	13.87	11.81	3.8	0.47	1.79	1.55	1.61	3.97	6.47	3.65	1.14	1.06	0.7	2.14	2.47	1.77	1.27	3.1	3.37	2.21	3.11	2.76	9.15	13.2	5.29	13.93	6.89	3.81	2.98	2.9	4.24	2.72
MELO3C002793.jh1	34.66	22	31.39	18.62	21.28	29.28	28.17	39.1	37.17	35.75	39.64	33.67	19.98	20.12	20.48	29.09	10.18	17.36	29.1	31.01	35.25	34.5	36.07	28.64	36.18	20.27	36.78	20.97	19.85	14.07	43.6	40.8	49.99	37.99	27.37	29.99	17.44	36.16	17.06	17.57	18.04	31.58	31.87	39.76	20.69
MELO3C002794.jh1	0	0	0	0	0	0	0	0	0	0	0	0	0	0	0	0	1.86	6.09	0	0	0	0	0	0	0	0	0	0	0	0	0	0	0	0	0	0	0	0	0	0	0	0	0	0	0
MELO3C002795.jh1	0	0	0.15	0.03	0	0	0	8.81	13.55	0	0	0	1.97	1.38	3.71	1.47	0	0	0	0	0	0	0	0	0	0	0	0	0	0	0	0	0	0	0	0	0	0	0	0	0	0	0	0	0
MELO3C002796.jh1	19.28	0.57	6.92	10.54	12.77	16.79	18.5	24.83	13.47	13.95	31.83	32.31	3.49	4	4.25	5.14	2.62	2.34	6.33	6.76	26.59	18.88	18.6	12.55	5.63	1.57	1.12	1.15	1.18	0	0.48	0.28	0.37	0.81	8.46	3.9	1.6	4.49	1.14	0.49	0.7	0.44	0.33	0.54	0.89
MELO3C002797.jh1	0	0	0	0	0	0	0	0	0	0	0	0	0	0	0	0	0	0	0	0	0	0	0	0	0	0	0	0	0	0	0	0	0	0	0	0	0	0	0	0	0	0	0	0	0
MELO3C002798.jh1	9.54	5.59	8.97	5.01	6.31	6.91	11.9	6.63	8.4	10.08	8.62	13.3	5.01	5.57	5.23	6.44	4.33	1.29	7.26	6.13	13.89	9.17	8.98	6.76	6.88	6.08	5.56	6.69	4.11	1.99	2.56	1.93	1.54	2.34	4.47	10.76	2.07	4.66	2.75	6.12	2.8	2.83	2.26	1.79	0.86
MELO3C002800.jh1	36.79	25.85	68.47	36.43	21.27	37.55	51.44	23.32	24	81.75	43.97	49.4	15.5	19.06	19.2	23.76	4.59	7.45	20.79	20.36	65.82	56.78	74.83	47.45	31.4	49.8	23.53	31.78	33.47	47.99	14.43	8.85	10.46	15.94	31.21	29.64	21.76	22.09	24.19	60.01	24.24	14.05	9.08	8.49	19.88
MELO3C002801.jh1	4.94	2.38	6.53	2.88	2.55	3.54	5.32	5.12	4.96	7.13	5.95	5.34	2.56	2.47	4.31	5.13	2.92	2.76	3.96	5.45	5.31	4.82	4.89	3.91	6.97	3.51	7.15	4.78	6.93	4.96	17.32	9.66	12.51	12.82	3.35	4.38	4.63	5.92	5.17	2.47	11.52	18.28	15.36	16.41	7.49
MELO3C002802.jh1	0.07	0	0.28	0.42	0	0.09	0.02	0.67	0	0	0.14	0.04	0	0	0	0	0	0.1	0	0.17	0	0	0.29	0	0	0	0	0	0	0	0	0	0.07	0.07	0	0	0	0	0	0	0.53	0.12	0.22	0	0
MELO3C002803.jh1	8.71	3.12	13.52	7.32	6.05	8.16	13.84	15.21	11.8	17.12	14.19	12.34	5	5.8	5.56	12.92	7.77	22.28	14.04	9.37	13.19	12.82	14.17	10.26	8.58	6.91	10.04	6.69	6.78	4.24	12.5	12.96	12.49	17.86	11.11	9.27	6.45	8.76	4.85	3.35	10.84	9.32	11.3	13.84	4.19
MELO3C002805.jh1	11.61	23.89	13.95	9.76	7.35	5.45	7.85	7.76	8.59	8.11	12.12	14.54	8.7	8.26	8.69	6.98	2.97	4.13	8.21	9.98	11.6	11.72	10.05	6.2	8.57	4.11	8.11	5.69	3.88	3.32	8.7	3.91	4.78	3.52	7.22	11.69	7.49	8.85	4.4	4.73	5.59	9.22	8.25	8.92	8.48
MELO3C002806.jh1	11.24	4.01	5.41	3.77	3.48	7.46	9	10.2	11.09	10.05	7.15	7.81	5.97	6.02	7.99	9.3	5.81	5.05	9.47	11.16	8.64	6.49	8.02	8.8	11.97	8.83	10.14	7.4	6.27	5.46	6.66	6.36	5	6.57	7.11	7.51	6.95	8.74	5.41	5.39	5.49	6.32	5.98	4.85	4.1
MELO3C002807.jh1	21.58	4.02	29.76	17.48	10.98	20.01	20.71	58.53	33.32	31.71	34.92	30.76	3.66	4.41	3.38	1.63	2	4.03	0.78	2.01	15.9	15.32	12.38	8.07	9.85	2.63	1.11	0.77	0.38	0	0.13	0.31	0.55	1.33	5.06	6.43	1.81	2.29	0.51	0.67	0.44	0.4	0.87	0.75	0.42
MELO3C002808.jh1	9.99	4.69	10.36	13.99	10.44	40.3	9.37	11.89	20.16	30.2	19.55	17.88	10.95	9.37	9.49	30.17	26.37	27.91	14.23	13.62	19.87	16.76	12.27	12.86	16.88	10.3	8.09	6.08	4.47	2.52	0.42	0.44	0.8	0.77	13.59	13.79	13.04	13.25	12.83	9.01	6.32	4.58	4.23	2.35	4.24
MELO3C002809.jh1	20.32	0	13.23	9.11	27.22	18.85	9.87	21.15	29.01	52.8	38.93	46.76	3.96	3.59	0.77	1.38	0	0	0	1.53	25.12	26.65	25.81	15.32	5.04	5.77	1.78	1.16	1.06	0.41	2.14	0.31	0.26	0.22	11.69	3.67	1.79	2.86	4.76	2.63	4.83	4.4	0.58	2.2	3.45
MELO3C002810.jh1	18.19	12.81	14.33	9.56	7.27	9.11	13.07	16.95	15.74	9.62	15.66	13.51	12.19	11.31	14.8	15.06	5.16	4.54	10.45	15.89	16.39	16.17	10.33	12.87	15.21	7.59	22.06	10.91	6.65	4.81	15.21	11.94	13.12	11.78	9.64	17.56	10.93	24.25	8.24	9.69	10.23	13.18	12.68	14.44	6.04
MELO3C002811.jh1	5.62	0.7	5.26	2.75	2.99	3.49	4.45	3.61	4.96	1.83	7.2	4.14	6.72	3.58	4.78	5.92	2.73	2.19	4.8	6.12	4.82	4.37	2.45	4.13	4.64	1.88	7.7	2.97	1.74	0	6.09	4.78	5.84	4.84	3.88	3.05	0.76	8.99	0.91	1.13	0.56	3.2	3.03	8.02	1.87
MELO3C002812.jh1	3.77	1.6	1.22	0.36	0.98	1.82	1.93	2.48	3.19	2.3	1.69	2.41	6.81	0.89	3.69	2.78	2.17	0.83	1.8	3.34	5.44	4.53	3.48	3.33	3.79	1.59	6.51	0.6	0.29	0	2.76	2.32	1.57	1.22	0.79	0.62	0	3.98	0.48	0.54	0.66	1.89	1.1	2	0
MELO3C002813.jh1	20.39	2.12	5.73	11.8	3.87	12.62	10.4	14.16	16.52	11.69	8.96	11.44	8.66	7.32	11	10.16	4.6	4.81	6.45	9.75	12.68	14.94	14.9	25.4	26.72	19.6	18.79	14.93	16.4	17.81	6.96	5.88	5.09	5.99	18.82	14.26	20.45	16.25	17.98	11.5	14.96	9.73	10.94	9.15	20.91
MELO3C002814.jh1	6.86	0.26	6.49	5.24	7.73	4.78	8.69	6.87	5.82	7.26	14.97	12.34	1.13	0.79	0.74	1.37	0	0.44	1.05	2.6	14.48	13.86	9.87	3.62	3.7	4.2	0.64	0.88	0.62	0	0.05	0.05	0.03	0.12	2.56	2.56	1.9	2.04	2.09	0.27	1.22	0.1	0.11	0.09	0.02
MELO3C002815.jh1	0	0	0.07	0.7	0.05	0	17.33	0	0	0	0.07	0.22	0	0	0	0	0	0	0	0	0	0	0	0	0	0	0	0	0	0	0	0	0.02	0.04	0	0	0	0	0	0	0	0	0	0	0
MELO3C002816.jh1	104.15	22.3	84.22	46.03	34.31	45.48	71.09	60.84	65.82	122.98	66.46	62.98	34.23	42.35	47.37	55.23	8.96	15.21	36.18	33.7	76.58	61.65	90.11	89.46	87.27	77.15	86.89	76.37	77.88	70.39	47.16	41.66	45.02	58.24	60.17	64.84	31.4	62.97	27.8	35.49	35.36	38.21	44.9	37.99	47.78
MELO3C002819.jh1	19.21	13.18	10.72	7.43	6.78	9.22	11.38	11.37	10.2	10.82	9.24	9.59	5.63	5.43	8.43	8.22	9.1	5.34	7.66	12.32	11.12	11.12	9.39	9.81	16.35	10.19	13.91	11.79	13.81	4.44	12.18	10.79	11	15.75	7.63	13.07	10.78	15.85	10.33	4.09	15.24	9.78	8.71	9.07	8.15
MELO3C002820.jh1	0	0	0.08	0	0	0	0	0	0	0	0	0	0	0	0	0	0	0	0	0.73	0	0	0	0	0	0	0.69	0	0	0	0.41	0	0.04	0.14	0	0	0	0	0	0	0	0	0	0	0
MELO3C002822.jh1	36.96	67.75	18.63	17.79	8.37	18.75	26.07	38.35	33.29	29.07	19.28	21.68	19.7	17.6	20.65	25.58	60.61	27.73	29.42	42.93	25.33	24.42	27.72	30.63	41.38	27.53	37.35	30.31	33.44	14.7	46.97	39.73	45.88	43.88	23.11	27.21	29.7	38.88	24.09	11.72	33.17	40.07	36.3	36.19	26.58
MELO3C002823.jh1	1.13	0	0.2	0.57	0.09	0.2	0.5	0.4	0.82	1.21	3.47	2.25	0	0	0	0.13	0	0	0	0	2.43	2.87	1.82	0.49	0.12	0	0	0	0	0	0	0.04	0	0.01	0.25	0.2	0	0	0	0	0	0	0	0	0
MELO3C002826.jh1	12.47	3.34	7.16	4.4	2.52	4.15	4.6	4.28	6.08	6.72	7.44	6.69	1.92	2.83	4.09	5.21	1.08	1.55	4.74	5.34	9.58	7.54	7.25	4.15	6.29	3.11	6.96	3.91	5.06	3.26	5.63	4.94	3.73	6.86	2.79	4.36	2.5	5.78	3.13	1.81	3.44	3.82	4.32	3.91	2.87
MELO3C002828.jh1	19.84	9.38	23.31	20.54	26.34	17.91	17.36	15.62	16.95	25.26	21.63	33.33	27.26	26.59	24.48	21.74	9.55	10.59	18.77	17.88	20.11	19.19	22.88	18.15	17.97	13.29	23.02	18.14	11.05	9.76	21.56	22.04	20.2	13.73	16.12	24.39	9.9	22.11	12.3	11.19	11.4	21.72	24.67	29.06	12.28
MELO3C002829.jh1	1.24	5.91	8.08	5.4	2.29	4.28	2.94	2.42	2.71	4.2	3.02	2.03	0.87	0.38	0.29	1.07	1.58	0.75	0	1.82	1.04	2.95	2.77	2.24	1.76	0.45	0.68	0.51	0.49	0	0.9	0.34	0.63	0.73	1.19	1.08	0.41	0.56	0	0.53	1.91	0.5	0.24	0.39	0.77
MELO3C002830.jh1	23.71	38.77	94.63	72.68	159.77	287.15	163.17	134.34	60.67	138.93	47.49	54.51	74.39	65.38	66.62	155.98	129.71	156.47	210.55	162.8	48.2	36.68	50.96	73.91	118.81	81.68	83.47	61.47	50.23	48.81	28.43	46.38	48.81	51.27	56.48	76.95	50.1	79.12	32.17	39.25	45.32	31.56	40.3	58.68	38.58
MELO3C002831.jh1	14.54	11.23	4.86	2.1	1.41	1.74	3.89	5.77	4.71	4.08	6.06	4.78	3.03	2.82	3.53	3.65	1.75	0.24	1.86	2.61	9.15	9.5	5.19	3.85	5.56	1.66	5.44	2.99	3.86	0.71	4.3	3.11	3.69	5.75	3.01	5.68	4.03	7.35	3.23	1.62	3.27	2.43	2.34	2.44	1.5
MELO3C002832.jh1	1.47	30.08	1.81	2.04	2.54	5.17	3.51	12.67	13.71	11.41	3.91	5.19	2.65	3.82	4.35	8.39	4.15	2.52	2.39	7.79	5.85	6.75	7.59	13.29	18.11	13.82	5.56	5.73	4.77	0	0.76	0.4	0.25	0.7	11.78	10	11.2	8.17	16.69	5.77	8.22	1.32	1.03	0.29	0.31
MELO3C002833.jh1	0	0	0	0	0	0	0	0	0	0	0	0	0	0	0	0	0	0	0	0	0	0	0	0	0	0	0	0	0	0	0	0	0	0	0	0	0	0	0	0	0	0	0	0	0
MELO3C002835.jh1	23.59	16.18	15.85	8.54	6.87	6.05	11.89	14.78	12.38	8.13	12.6	12.06	8.57	8.84	9.21	11.89	6	6.34	7.98	12.77	12.2	10.77	9.26	9.36	12.51	9.87	15.99	9.92	8.32	5.48	12.29	14.13	14.9	15.07	7.8	13.47	7.1	17.81	6.83	4.93	7.57	11.53	10.31	12.54	4.75
MELO3C002837.jh1	13.7	8.78	5.45	4.02	4.26	4.84	7.38	12.12	9.29	5.02	6.89	7.04	6.06	5.67	6.81	7.35	2.98	2.17	4.97	10.49	9.23	7.91	5.11	7.86	12.1	6.99	10.77	8.08	6.27	4.79	7.04	6.02	7.04	7.4	6.49	8.2	8	15.81	8.76	7.56	8.82	6.26	5.46	5.73	1.2
MELO3C002839.jh1	0.11	4.06	2.62	3.53	1.57	5.03	1.16	3.13	4.55	0.9	1.3	0.87	0.19	0.64	1.56	1.87	0.56	0.22	0.1	0.87	0.53	0.37	0.78	0.39	0.51	1.5	7.44	3.37	13.21	8.1	131.54	213.48	467.77	347.2	0.8	0.93	2.14	2.17	1.55	2.96	21.51	42.92	38.51	60.28	29.98
MELO3C002841.jh1	0	0.11	0.04	0.04	0	0	0	0.27	0	0	0	0	0	0	0	0.1	0	0	0	0	0	0	0	0	0	0	0	0	0	0	0	0	0	0	0	0	0	0.81	0	0	0.26	0.12	0	0	0
MELO3C002842.jh1	0	0	0	0	0	0	0.12	0	0	0	0	0	0	0	0	0	0	0	0	0	0	0	0	0	0	0	0	0	0	0	0	0	0	0	0	0	0	0	0	0	0	0	0	0	0
MELO3C002843.jh1	0.79	0	0.89	3.63	0	2.15	27.39	30.52	0.25	0.17	0.09	0	0.46	0.56	5.2	0.55	0	0.04	0	4.71	0.19	3.29	0.14	0	0	0.15	0	0	0	0	0	0.17	0.74	1.38	0.1	0.1	0	4.08	2.62	1.09	2.38	3.75	15.85	4.9	2.05
MELO3C002844.jh1	0	0	0	0.11	0.11	0	0.51	0.09	0	0	0.01	0	0.11	0	0.31	0.19	0	0	0	0	0	0.55	0	0	0	0	0	0	0	0	0	0	0	0.02	0	0	0	0.09	0	0	0	0.06	6.46	0	0.03
MELO3C002845.jh1	0	0	0	0	0	0	67.64	1.54	0	0	0.09	0	0	0	0	0.31	0	0.04	0	0.12	0.1	0.42	0	0	0	0	0	0	0	0	0	0	0	0	0	0	0	0	0	0	0	0	0	0	0
MELO3C002849.jh1	0	0	0	0	0	0	0	0	0	0	0	0	0	0	0	0	0	0	0	0	0	0	0	0	0	0	0	0	0	0	0	0	0	0	0	0	0	0	0	0	0	0	0	0	0
MELO3C002850.jh1	0.21	0	0	0.04	0	0.85	5.94	17.23	0	0	0.02	0	0	0	0	0.47	0	0	0	0	0	0	0	0	0	0	0	0	0	0	0	0	0	0	0	0	0	0.53	0.14	0.88	5.85	0.25	0	0.03	0.1
MELO3C002851.jh1	0	0	0	0	0	0	0.76	7.28	0.28	0	0	0	0	0	0	0	0	0	0	0	0	0	0	0	0	0	0	0	0	0	0	0	0	0	0	0	0	0	0	0	0	0	0	0	0
MELO3C002852.jh1	2.05	0	0	0.19	0	0.1	1.94	14.99	0	0	0.05	0	0	0	0	0	0	0	0.13	0.87	0	0	0	0	0	0.25	0	0	0	0	0	0	0	0	0	0	0	2.6	0.75	3.34	16.48	2.68	1.53	2.05	1.92
MELO3C002853.jh1	0.15	0.07	0.53	4.5	0.32	21.95	12.68	50.03	20.49	0.27	1.98	1.4	1.16	2.2	0.13	5.92	0.25	0.02	1.28	0.39	6.81	13.94	49.16	77.05	39.82	109.31	2.69	1.69	2.01	0.65	1.03	0	0.02	0.07	364.74	241.61	387.49	166.63	382.64	53.88	101.85	0.23	0.15	0.16	0.07
MELO3C002855.jh1	0.88	0.36	0.21	0.42	0.66	2.66	0.95	0.72	1.95	0.67	0.56	0	2.13	0.3	0.63	0.98	1.86	0.5	0.62	1.52	0.9	0.75	1.74	0.28	0.96	0	2.75	0	0	0	0.69	0.25	0.14	0.14	0	0.41	0.64	0.51	0	0.12	0	0.35	0.45	0.26	0.03
MELO3C002856.jh1	0.33	0	0.28	0.46	0.23	0.35	0.35	0.38	0.44	0.44	0.46	0.32	0	0.15	0.17	0.36	0.65	0.47	0.52	0.57	0.35	0.45	0.32	0.29	0.77	0.15	0.4	0.19	0.17	0.74	0.24	0.41	0.33	0.57	0.48	0.42	0	0.29	0	0.16	0.32	0.37	0.09	0.22	0.2
MELO3C002857.jh1	0	0	0	0	0	0	0	0	0	0	0	0	0	0	0	0	0	0	0	0	0	0	0	0	0	0	0	0	0	0	0	0	0	0	0	0	0	0	0	0	0	0	0	0	0
MELO3C002860.jh1	0.06	0	0	0.07	0	0	1.74	0.32	0	0	0.02	0	0	0	0	0	0	0	0	0	0	0	0	0	0	0	0	0	0	0	0	0	0	0	0	0	0	0	0	0	0	0	0	0	0
MELO3C002861.jh1	5.63	0	27.15	6.78	0.2	0.26	19.09	1.25	0	0.35	0.52	0	0	0	0	0.05	0.71	0.02	0	0.18	0.19	1.12	0.41	0	0	0	0	0	0	0	0	0	0	0	0.16	0	0	0	0	0	0	0	0	0	0
MELO3C002862.jh1	0	0	0	0	0	0	0	0	0	0	0	0	0	0	0	0	0	0	0	0	0	0	0	0	0	0	0	0	0	0	0	0	0	0	0	0	0	0	0	0	0	0	0	0	0
MELO3C002863.jh1	29.29	0.2	6.77	43.79	3.1	13.6	40.32	22.44	28.61	78.56	102.99	100.07	1.89	2.28	0.99	7.24	0.63	0.03	4.25	2.44	71.7	74.36	55.38	13.62	4.03	0.69	0.73	1.46	0.14	0	0	1.43	0.04	0.08	7.6	1.51	1.38	1.5	1.02	0	0.15	0	0.19	0.02	0.04
MELO3C002865.jh1	30.48	4.17	18.54	12.47	10.33	11.69	10.18	12.35	16.58	12.8	18.55	20.58	9.27	8	9.57	8.42	1.95	2.47	6.47	12.89	16.28	14.67	16.81	16.17	24.15	8.85	19.67	15.66	12.66	6.57	17.68	14.37	14.57	14.31	13.73	20.1	17.27	20.52	13.65	10.08	14.66	13.55	14.76	19.11	2.73
MELO3C002869.jh1	1.64	2.34	1.97	1.62	0.97	1.88	2.88	2.76	2.9	1.66	2.03	2.07	1.63	1.14	1.19	1.26	1.68	0.47	1.76	2.4	4.16	2.36	1.31	1.82	3.76	2.43	3.07	2.65	1.28	0.64	1.86	1.92	1.32	1.56	1.44	1.88	1.2	1.89	0.61	0.69	0.87	1.73	0.88	1.12	1.27
MELO3C002870.jh1	0	0.24	0.05	0	0.19	0.1	0	0.6	0.52	0	0.16	0.28	0.32	0	0	0.09	0.18	0	0	0	0.4	0	0.35	0.22	0.34	0	0.23	0.42	0	0	0	0	0.11	0	0	0	0	0.35	0	0	0	0	0	0.02	0.05
MELO3C002871.jh1	0	0	0	0	0	0.12	0	0	0	0	0.04	0	0	0	0	0	0.12	0.18	0	0	0	0	0	0	0	0	0	0	0	0	0	0	0	0.04	0	0	0	0	0.14	0	0	0	0	0	0
MELO3C002872.jh1	13.05	3.7	12.41	12.4	18.52	44.33	6.29	8.79	15.72	31.08	16.46	18.52	12.59	18.55	17.36	26.7	4.28	11.59	43.28	15.32	17.95	14.22	22.88	22.38	19.91	16.75	13.9	11.37	9.45	3.99	6.78	3.01	2.65	4.18	22.06	23.19	12.86	11.24	13.52	9.22	8.56	7.92	5.13	5.7	4.17
MELO3C002873.jh1	0	0	0	0.08	0	0	0	0	0	0.13	0	0	0	0	0	0	0	0	0	0	0	0	0	0	0.55	0	0	0	0	0	0	0	0	0	0	0.15	0	0	0	0	0	0	0	0	0
MELO3C002874.jh1	7.53	0	0.81	91.22	529.62	1604.8	548.51	27.05	1829.98	299.04	21.76	29.94	82.07	131.55	87.55	184.41	70.35	54.28	23.14	258.03	204.58	127.17	78.19	643.99	1178.11	130.11	570.89	412.34	175.44	26.39	34.5	17.13	3.77	1.54	327.18	347.24	50.31	160.57	52.88	124.86	60.68	12.28	15.96	1.37	1.12
MELO3C002875.jh1	2.66	0.55	1.59	1.12	1.41	0.4	9.04	2.45	2.94	0	1.16	0	0	0	0	0.77	0	0	0	0.4	0.32	0	0.64	0	0.92	1.02	0.98	1.9	0.46	0	0.19	0.07	0.51	0.79	0.27	1.77	2.48	1.78	0.96	0.36	0.84	0.36	0.54	0.39	0.41
MELO3C002876.jh1	0	0	0	0	0	0	0	0	0	0	0	0	0	0	0	0	0.62	0	0	0	0	0	0	0	0	0	0	0	0	0	0	0	0	0	0	0	0	0	0	0	0	0	0	0	0
MELO3C002879.jh1	23.51	20.19	42.9	23.44	10.33	12.43	22.26	13.96	17.13	23.79	21.19	16.36	8.73	10.35	9.99	11.99	8.35	15.23	18.74	13.87	24.91	16.03	27.67	15.81	12.05	10.02	14.76	12.82	17.4	15.02	10.64	13.14	12.82	19.91	11.65	15.78	7.88	9.23	8.62	13.79	9.88	12.85	17.44	14.77	26.19
MELO3C002880.jh1	17.27	2.74	5.73	59.94	1.1	5.23	8.08	37.79	2.93	2.14	1.37	0.19	0.3	1.68	2.69	1.97	8.78	0.82	103.48	6.52	2.22	5.72	2.21	37.67	6.1	6.17	8.93	33.89	39.79	195.09	38.85	10.37	4.32	21.44	19.09	45.59	15.62	24.12	17.11	79.09	23.44	51.81	26.48	3.81	24.11
MELO3C002881.jh1	13.31	22.08	16.67	9.49	6.57	7.08	12.93	12.5	12.79	10.91	14.76	14.71	7.79	7.45	10.61	9.38	6.34	4.26	7.39	8.05	14.5	12.93	12.2	12.07	15.38	11.07	15.71	10.01	7.71	4.05	8.31	10.7	13.29	15.12	11	17.01	9.97	17.33	11.85	14.43	12.2	9.01	9.02	9.07	5.87
MELO3C002884.jh1	0.18	0	0.06	0.31	0.32	0.24	0.08	0.47	0	0.23	0.14	0.26	0.57	0	0	0.18	0.29	0.12	0.98	0.48	0	0	0.51	0	0	0	0	0	0	0	0.18	0.13	0.32	0.14	0	0.46	1	0	0	0	0	0	0.23	0.07	0
MELO3C002885.jh1	24.27	38.07	9.23	9.66	7.74	12.47	15.37	20.79	15.68	10.42	14.58	14.35	12.61	12.62	14.1	15.04	20.9	6.31	11.79	21.94	16.78	16.59	13.27	15.93	21.72	13.09	19.18	20.89	22.36	7.49	16.83	12.77	16.27	15.89	15.95	15.26	12.71	27.48	19.69	9.4	24.41	12.89	10.94	11.45	5.19
MELO3C002886.jh1	19.78	1.6	8.44	7.13	4.52	10.91	9.44	11.26	11.29	17.28	15.42	16.61	4.42	6.13	6.35	8.83	0.97	2.79	6.11	6.5	18.72	16.85	16.2	18.67	22.99	10.93	15.33	12.93	9.6	2.96	7.36	3.8	3.77	4.25	14.02	15.24	10.93	17.46	8.54	3.05	8.5	6.12	4.94	5.49	1.55
MELO3C002888.jh1	16.78	27.33	4.13	3.51	2.5	2.79	2.34	1.7	3.01	1.41	11.85	9.44	0.95	1.06	1.04	2.01	4.98	12.03	2.14	5.61	7.56	6	4.95	2.69	1.42	0	0	0.57	0.41	0.42	1.16	0.57	3.26	3.14	2.16	1.51	2.03	2.01	1.28	1.22	0.96	1.31	0.72	1.38	0.33
MELO3C002890.jh1	0	0	0	0	0	0	0.32	0.88	0	0	0.03	0	0.55	0.31	0.69	0	0	0	0	0	0	0	0.21	0.43	0	0.32	1.07	0.29	0	0	0.1	0	0.04	0.1	0	0.07	0.15	1.47	0	0	0.27	0.07	0.28	0.02	0.19
MELO3C002891.jh1	21.83	4.96	11.08	20.4	7.81	24.46	44.44	48.19	37.59	28	10.42	11.75	13.92	13.22	16.68	26.57	44.52	18.81	55.13	34.99	19.77	25.48	20.83	52.4	55.66	47.27	58.34	58.19	55.32	61.83	63.86	47.54	42.69	42.84	42.06	63.92	26.07	42.65	31.73	36.62	36.86	36.61	31.35	13.35	44.45
MELO3C002892.jh1	0.17	0	0.08	0.1	0.07	0	0	0	0.03	0	0.4	0.54	0.51	0.43	0.21	0	0.13	0.34	0	0.34	0.4	0.22	0.3	0	0.09	0	0	0	0.04	0.05	0.19	0	0.18	0.58	0	0.1	0	0	0	0	0	0	0	0.05	0
MELO3C002893.jh1	0	0	0	0	0	0	0	0	0	0	0	0	0	0	0	0	0	0.18	0	0	0	0	0	0	0	0	0	0	0	0	0	0	0	0	0	0	0	0	0	0	0	0	0	0	0
MELO3C002894.jh1	0	0	0	0	0	0	0	0	0	0	0	0	0	0	0	0	0	2.45	0	0	0	0	0	0	0	0	0	0	0	0	0	0	0	0	0	0	0	0	0	0	0	0	0	0	0
MELO3C002895.jh1	0	0	0	0	0	0	0	0	0	0	0	0	0	0	0	0	0	0	0	0	0	0	0	0	0	0	0	0	0	0	0	0	0	0	0	0	0	0	0	0	0	0	0	0	0
MELO3C002896.jh1	2.38	0.77	3.22	2.77	2.24	3.18	5.13	1.71	4.07	4.19	3.72	4.04	2.71	2.55	2.07	3.52	1.33	2.67	2.97	4.33	3.39	3.7	2.98	2.53	2.36	1.21	1.6	1.61	2.36	0.38	1.24	1.21	1.07	1.16	1.83	0.89	1.22	1.2	1.83	0.69	2.36	0.9	1.53	0.97	1.79
MELO3C002897.jh1	24.35	30.11	10.5	13.13	11.34	14.63	18.29	36.9	24.77	14.96	18.79	22.81	15.25	13.6	15.99	21.69	46.7	15.37	19.15	33.28	24.62	24.67	18.42	23.13	32.2	21.27	32.34	25.3	25.78	10.48	31.82	23.73	31.73	25.78	26.36	28.77	28.48	40.94	25.5	11.56	29.38	28.35	21.75	25.23	19.52
MELO3C002898.jh1	0	0	0	0	0	0	0	0	0	0	0	0	0	0	0	0	0	0	0	0	0	0	0	0	0	0	0	0	0	0	0	0	0	0	0	0	0	0	0	0	0	0	0	0	0
MELO3C002899.jh1	1.72	0	2.74	5.8	2.6	4.06	1.16	2.14	5.04	5.38	5.25	10.71	0.64	0.49	0.47	2.32	0.35	0.33	0	1.58	6.83	6.3	2.49	2.09	0.81	0.2	0	0	0	0	0	0	0	0.05	2.6	0.63	0	0	0.7	0.43	0.35	0.39	0.71	0.09	0.11
MELO3C002900.jh1	20.71	2.95	26.17	20.21	13.42	19.65	22.93	27.06	19.08	36.72	20.28	17.2	8.08	14.44	13.93	23.08	5.78	12.62	15.44	15.46	20.47	16.07	35.44	27.8	19.5	25.14	21.44	21.34	21.91	19.58	14.16	12.79	9.18	19.32	22.82	18.79	19.51	17.68	16.62	19.61	27.04	11.96	12.46	12.84	21.03
MELO3C002903.jh1	16.86	4.23	12.28	25.14	38.82	27.44	10.41	16.06	26.7	18.5	27.61	42	36.97	39.02	34.22	28.54	3.75	3.04	11.5	21.55	23.55	14.22	15.4	23.01	29.89	20.76	32.5	37.63	25.49	7.59	30.71	20.54	16.87	10.14	20.84	21.16	43.74	34.96	41.78	2.78	33.52	32.12	24.75	30.38	20.08
MELO3C002906.jh1	18.2	3.17	22.72	11.01	8.52	7.87	15.04	10.48	9.7	13.44	14.75	13.13	7.21	5.94	7.61	8.71	1.91	4.52	9.73	6.15	14.16	11.7	11.85	9.44	8.81	5.17	8.67	5.46	4.39	6.57	8.94	8.05	8.28	9.72	7.68	13.35	8.82	10.63	6.66	12.21	7.41	9.53	9.39	8.63	6.04
MELO3C002907.jh1	0	0	0	0	0	0	0	0	0	0	0	0	0	0	0	0	0	0	0	0	0	0	0	0	0	0	0	0	0	0	0	0	0	0	0	0	0	0	0	0	0	0	0	0	0
MELO3C002909.jh1	0	0	0	0	0	0	0	0	0	0	0	0	0	0	0	0	0	0	0	0	0	0	0	0	0	0	0	0	0	0	0	0	0	0	0	0	0	0	0	0	0	0	0	0	0
MELO3C002910.jh1	4.59	1.12	13.18	5.11	4.88	20.69	15.38	19.05	25.24	26.53	12.87	7.75	4.97	4.79	4.7	13.31	0.62	3.07	1.92	16	30.86	27.97	14.4	16.16	20.06	14.67	30.14	26.87	19.78	18.28	19.87	8.12	6.31	7.16	9.01	16.23	9.08	16.37	14.74	15.54	15.05	14.98	10.54	7.2	5.81
MELO3C002911.jh1	0	0	0	0	0	0	0	0	0	0	0	0	0	0	0	0	0	0	0	0	0	0	0	0	0	0	0	0	0	0	0	0	0	0	0	0	0	0	0	0	0	0	0	0	0
MELO3C002912.jh1	9.18	3.52	9.21	17.44	46.87	9.91	7.11	5.06	7.78	11.06	13.58	50.18	17.92	21.4	20.29	8.17	2.98	3.99	17.29	13.81	14.21	12.22	9.97	5.5	8.73	4.97	7.24	7.39	6.68	5.55	5.82	10.39	5.11	4.74	8.64	15.63	13.02	11.95	18.23	10.52	4.78	6.6	12.45	13.91	3.97
MELO3C002913.jh1	0	0	0	0	0	0	0	0	0	0	0	0	0	0	0	0	0	0	0	0	0	0	0	0	0	0	0	0	0	0	0	0	0.26	0.13	0	0	0	0	0	0	0	0	0	0	0
MELO3C002914.jh1	0	0	0	0	0	0	0	0	0	0	0	0	0	0	0	0	0	0	0	0	0	0	0	0	0	0	0	0	0	0	0	0	0	0	0	0	0	0	0	0	0	0	0	0	0
MELO3C002915.jh1	0	0	0	0	0	0	0	0	0	0	0	0	0	0	0	0	0	0	0	0	0	0	0	0	0	0	0	0.23	0	0	0	0	0	0	0	0	0	0	0	0	0	0	0	0	0.05
MELO3C002916.jh1	25.88	4.98	9.78	6.35	6.25	9.92	11.96	10.57	9.79	10.83	12.09	13.37	2.08	2.02	2.68	5.41	1.08	4.51	2.16	9	14.3	18.22	11.52	8.81	8.08	7.95	13.48	12.33	13.92	11.03	19.46	18.55	12.13	12.83	5.74	7.51	9.11	8.87	4.99	9.97	10.56	11.2	11.42	11.21	6.07
MELO3C002919.jh1	23.38	16.57	20.23	16.45	17.84	26.67	28.97	32.13	24.71	24.89	22.33	25.22	16.97	14.77	15.04	27.49	14.29	24.17	39.05	39.79	35.18	34.54	29.68	31.57	36.59	25.68	52.8	45.05	30.12	37.85	75.4	70.22	45.2	37.07	20.03	24.92	18.14	30.5	22.2	19.23	26.36	52.52	50.36	45.16	26.03
MELO3C002920.jh1	4.12	1.57	15.29	39.36	67.65	13.93	4.86	8.32	7.8	13.46	20.84	53.18	54.26	47.54	43.88	14.62	2.24	4.58	9.58	12.12	14.45	16.63	10.41	9.54	8.61	7.04	12.97	11.57	13.05	18.61	52.69	71.8	19.99	10.29	9.39	12.34	14.04	7.03	24.03	24.26	10.6	53.81	102.52	84.33	102.51
MELO3C002921.jh1	0	2.13	0	8.27	13.54	389.65	227.71	2.62	40.58	6.44	0.07	0.34	0.47	2.01	0.87	6.96	0	0.07	0	1.67	2.49	2.3	2.95	31.49	61.78	57.35	26.56	61.8	36.73	16.09	2.01	10.03	15.27	1.65	16.11	14.65	11.41	2.22	4.94	56.54	6.66	1.08	0.88	4.51	4.95
MELO3C002922.jh1	9.54	1.77	3.79	3.87	5.18	19.08	16.22	29.72	25.02	16.31	11.38	7.19	16.52	16.49	17.17	35.43	23.44	24.89	20.11	21.51	10.57	8.46	10.67	15.68	11.26	40.56	13.58	28.24	49.51	21.09	31.7	28.84	23.24	26.4	14.6	8.05	16.31	14.36	25.35	14.86	48.67	14.86	15.2	15.64	6.43
MELO3C002923.jh1	12.33	25.91	6.54	6.73	4.24	14.84	14.47	20.66	16.81	7.89	7.37	7.76	9.51	8.51	12.02	14.59	14.3	8.23	18.65	21.3	14.48	11.41	10.03	19.19	16.55	19.35	22.02	32.31	27.12	41.22	13.28	9.44	8.92	10.21	16.25	16.23	13.14	19.27	16.41	35.85	19	14	13.52	7.33	6.05
MELO3C002925.jh1	0.38	0	0	2.84	0	7.27	97.82	16.98	6.57	0	0	0	0.58	0.2	0	1.68	0.41	0	0	4.97	1	0.6	0	8.34	2.71	6.73	4.34	13.79	1.06	2.35	0.61	0.14	0	0	3.37	5.08	0	0.73	0.46	2.99	0.78	1.13	3.78	0.06	1.73
MELO3C002926.jh1	17.86	0	107.89	247.6	0	3.04	46.01	330.92	2.69	0	0.04	0	3.74	6.44	145.77	87.55	0.23	0.46	1.13	9.57	0	0	0	0	0	0	0.4	0.61	0.3	1.37	0	0	0.04	0.2	0.2	0.45	1.9	0.79	0.38	1.07	10.68	1.27	2.83	0.54	4.52
MELO3C002928.jh1	24.09	14.02	18.77	27.89	26.99	43.52	24.06	43.74	45.65	19.29	34.55	31.99	27.48	25.94	25.48	36.97	5.47	8.13	14.85	40.7	38.98	35.27	23.09	41.11	49.92	83.87	54.28	58.83	51.17	40.51	23.07	14.46	12.44	12.33	43.45	44.48	73.99	57.59	62.53	56.18	81.75	26.82	21.16	20.36	15.7
MELO3C002929.jh1	5.42	0.64	1.84	0	0.22	1.24	2.46	2.37	2.57	2.31	2.26	1.94	2.43	2.09	0	5.97	26.5	53.4	6.78	2.35	3.09	4.32	9.56	0.98	0.71	0.67	0	0	0.14	0	0	0	0	0	9	5.6	0	6.15	0	9.62	1.4	1.31	1.86	0.33	3.5
MELO3C002930.jh1	23.43	47.07	19.88	24.51	11.8	16.49	19.96	17.13	22.44	24.42	22.06	21.54	10.33	9.75	12.42	14.23	7.27	9.08	11.85	20.29	28.71	22.79	21.78	19.28	21	11.51	18.79	11.26	16.02	12.96	18.1	9.44	11.87	9.52	20.1	20.52	21.07	19.38	20.33	18.74	16.09	22.62	14.73	12.91	14.1
MELO3C002931.jh1	12.2	6.3	10.81	8.85	9.74	13.81	17.2	20.08	14.75	13.1	9.63	9.22	11.24	9.95	12.47	18.41	31.3	19.28	16.58	19.84	9.4	8.05	9.79	11.39	19.74	12.88	18.23	15.29	12.94	7.21	15.72	21.65	18.92	15.75	10.74	15.55	14.87	19.17	11.52	6.33	13.41	11.8	16.71	15.67	6.83
MELO3C002934.jh1	6.05	1.41	6.51	9.08	16.43	4.08	2.57	2.95	5.15	4.79	7.45	19.21	12.14	12.33	13.4	5.42	1.27	0.97	4.42	4.33	6.27	7.83	4.97	3.22	4.1	4.39	8.15	5.04	3.55	1.36	6.47	7.3	5.74	5.22	5.04	8.71	7.82	9.12	7.82	6.47	5.97	5.07	7.04	7.8	3.51
MELO3C002936.jh1	3.81	3.81	2.14	15.47	0.81	5.2	7.11	14.74	3.94	1.41	3.43	2.38	1.02	1.87	3.5	3	29.09	3.8	26.37	21.71	8.85	26.04	3.33	28.07	2.74	3.32	2.71	4.89	5.53	5.76	1.26	0.46	0.52	1.13	27.84	60.94	3.88	6.24	19.92	8.3	10.84	5.71	10.7	0.58	3.25
MELO3C002939.jh1	20.26	15.54	13.21	8.77	7.2	10.24	17.42	12.05	11.28	14.77	15.19	13.85	6.64	7.09	8.97	9.69	17.22	7.39	12.34	14.93	15.7	14.6	14.29	13.56	14.11	7.56	16.05	11.6	6.84	4.82	15.91	17.28	17.73	18.07	11.33	13.83	6.62	16.53	8.11	7.37	7.14	16.34	15.13	12.19	5.72
MELO3C002943.jh1	0.41	0	0.14	0.84	2.48	1.2	0	2.58	6.43	4.53	21.18	22.57	8.92	8.31	8.42	46.25	0.31	0.19	8.97	3.98	3.67	0.68	0.42	0	0.19	0.25	430.97	338.14	264.49	324.33	671.98	496.91	381.52	262.52	3.38	0	0.65	14.64	33.04	67.17	193.75	383.88	388.77	440.67	203.99
MELO3C002945.jh1	0	0	0	0.02	0	0.04	0	0	0	0	0.46	0	0	0	0	0.56	0	4.09	0.16	0.32	0	0	0	0	0	0	0	0	0	0	0	0	0	0.03	0	0.06	0	0	0	0	0	0.44	0	0	0
MELO3C002946.jh1	0	0	0	0	0	0	0	0	0	0	0	0	0	0	0	0	0	0	0	0	0	0	0	0	0	0	0	0	0	0	0	0	0	0	0	0	0	0	0	0	0	0	0	0	0
MELO3C002947.jh1	0	0	3.88	0.13	0	0.84	4.3	0.94	0.28	0.49	0.58	0	0	0	0	0	0	0	0	0	0.39	1.11	0.83	0	0	0	0	0	0	0	0	0	0	0	0	0	0	0	0	0	0	0	0	0	0
MELO3C002948.jh1	0	0	0	0	0	0	0	0	0	0	0	0	0	0	0	0	0	0.09	0	0	0	0	0	0	0	0	0	0	0	0	0	0	0	0	0	0	0	0	0	0	0	0	0	0	0
MELO3C002949.jh1	6.53	0.59	4.44	10.33	51.67	29.9	4.06	11.18	29.2	15.94	21.39	48.23	130.84	122.31	111.83	51.2	90.31	1.33	13.16	31.14	13.9	10.21	6.53	19.76	23.33	17.32	34.55	29.56	13.98	6.89	19.81	18.42	14.8	7.82	25.29	14.83	35.54	33.02	26.67	14.62	15.69	29.71	26.85	30.9	23.36
MELO3C002950.jh1	0	0	0.57	0.31	0	0	3.95	0.51	0.87	0	0	0	0	0	0	0	0	0	0	0	0	0	0	0	0	0	0	0	0	0	0	0	0	0	0	0	0	0	0	0	0	0	0	0	0
MELO3C002951.jh1	39.95	29.46	47.13	50.79	26.9	45.5	40.47	47.38	69	74.61	42.84	66.16	48.85	51.66	53.13	78.97	61.25	43.49	73.59	54.27	72.43	59.7	69.72	73.32	66.82	60.1	68.1	66.75	61.81	97.56	39.72	23.94	34.06	40.07	52.95	53.48	32.36	35.94	32.58	51.77	26.83	25.76	26.06	20.99	35.23
MELO3C002952.jh1	49.04	0.8	4.2	27.53	2.29	13.36	15.38	42.23	11.72	10.07	18.2	6.24	1.37	0.92	2.96	9.53	3.36	1.71	8.75	46.57	24.85	116.81	22.11	110.81	8.65	10.02	8.04	35.53	11.36	61	53.24	22.48	8.6	17.33	107.2	154.55	10.95	15.06	58.64	22.09	17.48	53.8	28.38	6.34	3.94
MELO3C002953.jh1	31.33	21.67	24.96	14.65	12.37	13.88	19.49	25.58	18.82	15.64	23.01	22.54	11.97	10.22	14.25	15.57	6.65	7.86	11.53	18.08	19.57	21	17.78	14.73	25.77	16.06	24.31	14.86	13.12	3.53	26.47	27.29	32.15	30.72	14.3	17.11	14.26	28.46	11.01	2.18	17.38	23.01	22.3	25.57	13.17
MELO3C002957.jh1	0.26	0	0.49	0	0	0	0.39	0.2	0	0	0.08	0	0	0	0	0	0	0	0	0	0	1.17	0	0	0	0	0.9	0	0	0	0	0.31	0.15	0.06	0	0	0	0	0	0	0	0	0	0	0
MELO3C002960.jh1	32.1	3.92	20.82	11.36	4.28	6.78	13.77	19.73	14.5	20.14	17.3	12.96	6.55	5.8	10.47	11.11	2.1	5.05	3.51	12.87	22.3	21.16	22.74	13.68	16.61	8.31	13.82	11.03	11.41	9	16.91	12	9.11	10.05	9.6	15.84	10.78	16.91	8.59	5.22	11.35	11.44	11.63	9.16	4.43
MELO3C002961.jh1	0	0.2	1.61	0.13	0.14	0	0	0.17	0	4.6	55.42	100.34	0.2	0.24	0.61	12.11	0	0.57	0.93	1.45	48.62	41.93	18.38	2.41	0.08	0	0	0	0	0	0	0	0	0	3.62	0	0.26	0	0	0	0	0	0.11	0	0
MELO3C002962.jh1	0	0	0.49	0.58	0.9	6.05	1.75	3.77	4.02	7.03	1.95	3.18	1.97	0.72	1.6	2.97	0	0.09	0.47	3.56	3.94	3.5	4.88	8.6	1.83	0.3	0.18	0.07	0.07	0	0	0.08	0.22	0.03	3.62	0.65	0.23	0.39	0	0	0	0	0	0.03	0
MELO3C002963.jh1	0	0	0	0	0	0	0	0	0	0	0	0	0	0	0	0	0	0	0	0	0	0	0	0	0	0	0	0	0	0	0	0	0	0	0	0	0	0	0	0	0	0	0	0	0
MELO3C002964.jh1	0	0	0	0	0	0	0	0	0	0	0	0	0	0	0	0	0	0	0	0	0	0	0	0	0	0	0	0	0	0	0	0	0	0	0	0	0	0	0	0	0	0	0	0	0
MELO3C002965.jh1	0	0	0	0	0.03	0	0	0	0	0	0	0	0	0	0	0	0	0	0	0	0	0	0	0	0	0	0	0	0	0	0	0	0	0.09	0	0	0	0	0	0	0	0	0	0	0
MELO3C002966.jh1	8.73	7.95	9.08	6.51	8.37	10.92	13.63	11.04	13.46	17.17	9.21	10.29	11.84	11.05	10.98	13.41	7.6	7.91	10.4	13.97	10.3	11.49	11.97	14.86	15.64	9.15	12.85	11.54	7.21	5.29	10.63	13.26	10.73	12.23	13.03	10.46	9.61	14.29	8.02	7.76	9.57	7.83	7.85	5.63	4.89
MELO3C002967.jh1	46.17	41.45	33.54	25.59	18.49	24.72	26.05	33.99	33.87	26.95	40.64	38.23	21.58	19.88	23.68	28.4	23.17	15.53	25.88	32.91	36.44	34.43	34	24.38	23.08	31.06	30.1	33.33	31.34	17.81	23.84	23.12	28.42	28.44	24.5	28.74	31.4	35.61	39.94	20.77	30.46	19.49	20.63	23.91	5.78
MELO3C002969.jh1	0	0	0.62	0.3	3.44	1.6	0.22	1.17	2.13	1.92	0.57	0.68	0.75	0.14	0.35	0.45	0	0.06	0	0.43	1.38	1.42	0.92	2.87	0.76	0.32	0	0	0	0	0	0	0	0	1.29	0.66	0	0	0	0	0	0	0	0	0
MELO3C002971.jh1	0	0	0	0.03	0	0.19	0	0	0.87	0	0.22	0.53	0.2	0	0	0.28	0	0	0	0.15	0.28	0	0.26	0.73	0	0	0	0	0	0	0	0	0	0.03	0.22	0	0	0	0	0	0	0	0	0	0
MELO3C002974.jh1	11.16	6.54	14.78	19.83	28.67	17.34	11.86	14.49	18.79	12.25	22.97	29.68	17.71	20.89	21.31	11.9	1.69	2.45	8.27	12.22	20.94	18.47	19.68	24.24	23.56	27.53	21.96	29.3	20.65	28.06	24.65	27.94	15.48	15.39	15.81	17.23	14.5	15.8	19.21	27.36	14.76	22.13	22.95	18.9	24.82
MELO3C002975.jh1	0.82	0.35	0.13	0.67	2.87	2.53	0	0.69	2.97	0	0.13	0	1.91	3.82	4.2	2.76	2.36	1.04	13.95	3.51	0.35	0	0.94	0.21	1.8	0.89	2.47	1.75	3.12	3.12	0.45	0.14	0.45	0.39	1	3.6	4.95	2.12	8.44	10.67	1.55	1.31	0.58	0.53	0.52
MELO3C002976.jh1	0.28	0.17	0.26	0.11	0.15	0.28	0.14	0.14	0.31	0.23	0.45	0.05	1.9	1.45	1.55	0.41	0	0	0	0.12	1.44	0.63	1.19	0.77	0.75	0.76	0.95	0.54	0.32	0	0.18	0.18	0.13	0.25	0.68	0.54	1.47	0.73	0.15	0.1	1	0.32	0	0.07	0.26
MELO3C002978.jh1	0.15	4.67	0.09	2.09	1.67	15.78	0.42	1.44	34.42	29.35	2.43	3.62	0.74	1.39	3.84	14.7	1.63	5.27	0	1.54	18.03	29.87	21.15	3.13	0.46	0.74	3.03	3.5	3.02	2.8	2.21	2.37	0.85	0.67	33.04	9.97	2.85	1.03	5.29	6.36	2.43	1.32	0.53	0.45	0.84
MELO3C002980.jh1	9.96	0.71	5.03	6.63	6.39	3.98	5.17	6.04	11.15	10.82	11.04	11.57	6.69	5.37	5.37	8.33	1.15	5.81	7.03	7.96	15.48	13.19	10.4	11.3	8.66	4.75	8.95	7.29	4.37	2.74	4.62	3.2	2.09	3.19	6.86	8.9	6.67	10.33	7.43	5.48	5.02	5.18	3.46	4.33	6.14
MELO3C002981.jh1	26.34	7.98	46.54	24.13	16.87	24.86	33.71	27.95	30.04	43.26	35.37	24.09	21.36	27.99	33.15	35.58	35.72	29.49	68.8	55.89	32.23	23.93	47.3	41.9	19.94	52.8	20.64	28.74	43.58	55.77	25.85	30.19	26.88	45.48	52.23	32.17	28.81	14.5	36.97	49.16	46.11	22.52	30.42	21.94	38.79
MELO3C002982.jh1	0	0	0	0	0	0	0	0	0	0	0	0	0	0	0	0	0	0	0	0	0	0	0	0	0	0	0	0	0	0	0	0	0	0	0	0	0	0	0	0	0	0	0	0	0
MELO3C002983.jh1	0	0	0	0	0	0	0	0	0	0	0	0	0	0	0	0	0	0	0	0	0	0	0	0	0	0	0	0	0	0	0	0	0	0	0	0	0	0	0	0	0	0	0	0	0
MELO3C002984.jh1	12.37	32.34	6.54	9.28	14.18	14.69	12.36	12.65	24.14	9.35	5.51	2.8	31.22	29.09	35.2	25.85	77.18	34.73	86.07	47.09	12.87	12.75	13.26	14.91	17.94	17.29	33.58	36.87	66.68	31.62	88.63	136.64	79.66	47.38	28.87	30.05	30.02	22.06	27.88	32.47	36.98	69.61	92.31	82.56	60.98
MELO3C002985.jh1	0	0	0	0	0	0	0	0	0	0	0	0	0	0	0	0	0	0	0	0	0	0	0	0	0	0	0	0	0	0	0	0	0	0	0	0	0	0	0	0	0	0	0	0	0
MELO3C002986.jh1	11.07	9.45	15.67	11.3	7.32	5.22	10.27	8.5	9.24	11.93	11.44	10.94	7.54	6.25	7.34	8.47	3.14	8.57	13.83	11.16	10.62	8.54	10.05	8.81	8.09	7.27	9.83	9.35	7.54	7.13	11.43	11.67	11.13	11.76	9.21	11.34	5.82	10.35	6.86	5.41	6.13	9.75	9.43	9.34	3.33
MELO3C002988.jh1	13.69	12.35	11.63	12.65	27.72	9.26	8.27	9.59	8.59	7.67	13.12	28.25	13.51	12.62	16.63	10.17	21.93	6.16	14.66	16.15	12.9	13.07	9.52	6.37	9.78	7.63	14.47	14.35	13.77	11.58	15.5	16.17	14.12	12.41	9.98	12.68	13.44	15.44	14.55	16.57	11.83	13.31	15.99	15.84	16.06
MELO3C002989.jh1	13.93	8.82	15.9	11.6	24.63	9.22	9.75	6.96	6.74	15.54	10.6	23.19	10.5	8.81	11.29	8.89	1.51	2.41	10.34	7.01	10.54	9.11	10.97	8.21	10.15	9.72	12.94	9.07	9	4.23	17.77	22.92	16.52	14.67	10.01	19.3	10.6	13.56	11.07	4.31	8.05	13.5	17.74	16.23	6.23
MELO3C002993.jh1	0	0	0	0	0	0	0	0	0	0	0	0	0	0	0	0	0	0	0	0	0	0	0	0	0	0	0	0	0	0	0	0	0	0	0	0	0	0	0	0	0	0	0	0	0
MELO3C002995.jh1	10.93	17.41	13.93	11.87	14.26	22.11	18.5	19.94	28.29	27.07	16.98	18.94	12.05	10.8	14.01	23.1	36.58	15.81	33.27	33.71	23.61	22.09	18.9	19.42	27.62	23.91	31.63	22.45	20.21	10.18	24.84	24.48	23.29	27.36	17.92	26.09	17.11	25.45	19.57	11.22	21.91	19.4	21.99	19.26	15.3
MELO3C002996.jh1	1.13	0	1.87	0.58	0	0	0.3	0	0	0.32	0.7	0.65	0.11	0	0	0	0	0	0	0	0.45	0	0.17	0	0	0	0	0	0	0	0	0	0	0.15	0	0.32	0	0	0	0	0	0	0	0	0
MELO3C002999.jh1	9.5	4.23	7.93	4.75	11.21	11.42	10.19	12.88	12.77	16.22	11.11	13.61	8.63	10.56	13.17	10.23	0.41	2.57	4.74	4.88	11.83	10.58	13.15	10.26	8.94	13.4	7.05	7.74	7.51	1.65	2.63	1.4	1.32	2.39	6.51	8.49	9.56	5.6	12.54	2.25	13.74	1.69	2.76	1.68	1.29
MELO3C003002.jh1	31.63	0	28.97	82.04	19.36	38.27	7.08	20.62	3.97	7.6	21.69	15.22	17.67	17.04	28.96	13.15	0.17	0.19	5.21	55.29	16.4	32.3	7.83	0.83	0	0	0	0	0.14	0	0.17	0.21	1.5	0.2	21.49	3.8	0.66	0.59	0.68	0.28	0.18	0.92	0.92	3.06	1.42
MELO3C003005.jh1	10.13	1.28	4.51	3.45	1.24	1.81	2.66	6.04	5.77	2.92	4.93	4.11	1.25	1.79	2.82	2.83	0.4	2.22	3.22	5.44	6.96	6.8	4.07	2.74	4.76	1.62	5.15	2.2	1.14	0.7	2.58	0.98	1.14	1.37	2.39	7.13	4.81	7.13	3.22	1.72	2.71	2.47	3.43	2.74	1.05
MELO3C003007.jh1	0	0	0	0	0	0	0.23	0	0	0	0	0	0	0	0	0	0	0	0	0	0	0	0	0	0	0	0	0	0	0	0	0	0	0	0	0	0	0	0	0	0	0	0	0	0
MELO3C003008.jh1	0	0	0	0	0	0	0	0	0	0	0	0	0	0	0	0	0	0	0	0	0	0	0	0	0	0	0	0	0	0	0	0	0	0	0	0	0	0	0	0	0	0	0	0	0
MELO3C003009.jh1	0.98	0.11	0.52	0.34	0.14	0	0.1	0	0	0.15	2.07	0.19	0	0	0	0	0	0.03	0	0.7	0.51	1.63	0.58	0	0	0	0	0	0	0	0	0	0	0	0	0	0.42	0	0	0	0	0	0	0	0
MELO3C003015.jh1	8.48	4.03	4.47	10.79	1.34	0.8	1.72	1.91	1.7	42.42	31.75	1.56	1.66	3.55	5.19	24.02	2.15	0.27	7.04	31.28	29.86	525.08	179.25	108.42	2.87	2.39	0	0.5	0.97	0.74	0	0	0	0.19	394.14	144.65	7.81	0.76	6.26	4.18	0.3	0.32	28.89	0	0.11
MELO3C003017.jh1	16.48	2.89	10.51	15.57	7.74	12.43	20.44	22.26	14.07	17.12	15.48	10.32	11.05	14.78	14.52	18.71	5.94	17.11	10.68	18.53	19.62	68.22	50.82	25.17	14.83	10.78	19.81	12.64	13.72	6.85	14.79	15.64	9.83	15.55	38.95	25	6.84	13.63	6.19	7.98	7.69	14.13	16.86	9.13	12.98
MELO3C003018.jh1	28.49	2.97	10.75	14	9.48	18.37	17.04	14.52	12.95	9.9	14.12	11.69	8.79	8.58	9.54	13.34	2.05	5.53	14.41	9.03	5.84	6.75	6.9	7.82	12.08	16.13	17.78	15.13	12.33	14.86	14.62	16.48	10.96	16.5	4.99	8.7	8.62	12.51	11.79	10.6	10.39	13.66	15.7	11.93	13.19
MELO3C003023.jh1	9.7	5.16	5.5	34.53	10.53	9.74	12.5	15.3	11.03	7.99	3.33	3.78	5.15	5.36	5.47	4.99	1.92	3.03	14.52	2.91	4.19	3.61	1.42	8.9	10.5	8.12	32.4	35.87	38.5	43.06	38.43	41.8	45.46	50.98	6.59	13.43	17.13	19.69	17.01	22.17	19.3	34.98	26.08	33.99	20.41
MELO3C003027.jh1	47.1	2.28	24.92	21.65	18.18	40	28.09	35.81	55.04	68.2	42.3	43.2	12.7	14.48	16.81	23.72	0.99	4.66	8.59	15.02	59.35	58.5	74.03	80.82	97.42	102.79	44.45	56.72	42.75	29.1	13.19	9.16	6.62	9.51	60.8	61.1	75.9	47.17	67.52	56.33	66.42	14.92	12.38	8.45	7.31
MELO3C003028.jh1	0	0	0	0	0	0	0	0	0	0	0	0	0	0	0	0	0	0	0	0	0	0	0	0	0	0	0	0	0	0	0	0	0	0	0	0	0	0	0	0	0	0	0	0	0
MELO3C003029.jh1	16.16	14.9	8.88	11.53	10.2	22.46	21.99	25.85	22.78	15.53	12.24	15.12	10.89	8.68	11.04	21.78	3.79	9.14	13.27	18.85	17.08	20.63	18.98	24.13	33.32	22.66	26.57	19.33	14.79	9.76	12.46	6.64	5.1	6.63	14.63	22.1	21.24	26.01	17.19	9.92	21.79	10.58	8.67	5.09	3.23
MELO3C003032.jh1	20.51	19.32	2.34	5.85	29.02	32.67	3.12	1.43	8.31	10.8	13.87	29.37	11.65	9.8	16.83	13.5	2.82	1.43	10.99	25.33	14.62	17.37	5.2	6.31	5.01	7.45	10.01	8.95	2.11	5.07	2.31	3.56	6.04	1.65	15.51	8.18	21.04	12.99	15.66	11.75	6.11	4.68	3.48	3.97	3.37
MELO3C003035.jh1	3.59	0.8	10.13	5.69	8.09	17.93	24.13	18.15	6.69	16.84	10.07	10.93	3.4	2.23	2.83	6.35	12.89	3.27	22.34	9.33	5.83	3.19	2.02	0.47	0	0	0.11	0	0.46	0	0	0	0	0.03	0.23	0.53	0	0.26	0	0	0	0	0.06	0.03	0.11
MELO3C003037.jh1	0	0	1.88	2.63	2.1	5.33	2.8	9.78	12.69	11.91	1.87	2.56	0.66	0.77	0	2.72	0.84	0.55	1.12	1.9	1.94	5.29	2.73	4.68	1.16	0	0	0	0	0	0	0	0	0	2.09	1.13	0	0.17	0	0	0	0	0	0	0
MELO3C003038.jh1	51.76	85.37	91.91	101.37	37	53.99	68.1	84.59	105.67	71.58	50.56	40.29	92.24	75.39	98.92	79.79	140.34	123.97	54.32	68.04	70.52	65.28	94.3	119.05	153.2	407.85	149.09	245.28	315.42	372.88	88.45	73.15	73.34	81.48	97.3	105.07	266	101.23	261.84	270.09	277.57	122.62	105.72	86.32	493.79
MELO3C003040.jh1	0	0	0	0	0	0	0	0	0	0	0	0	0	0	0	0	0	0	0	0	0	0	0	0	0	0	0	0	0	0	0	0	0	0	0	0	0	0	0	0	0	0	0	0	0
MELO3C003042.jh1	0	0	0	0	0	0	0	0	0	0	0	0	0	0	0	0	0	0	0	0	0	0	0	0	0	0	0	0	0	0	0	0	0	0	0	0	0	0	0	0	0	0	0	0	0
MELO3C003043.jh1	4.84	1.51	3.8	1.33	0.49	0.92	1.21	1.28	2.89	1.73	2.34	1.36	1.41	1	2.54	2.49	0	0.42	1.21	1	3.36	2.95	2.58	1.69	2.59	2.12	2	2.31	2.11	0.17	1.84	1.43	1.34	1.67	1.64	2.11	1.7	5.02	3.06	0.83	1.64	2.46	2.94	2.1	1.02
MELO3C003044.jh1	35.37	0.22	6.78	11.77	19.24	8.25	14.55	3.85	5.2	3.73	13.64	18.6	4.3	4.14	6.83	1.93	0.5	0.1	2.15	5.24	12.84	12.79	7.84	6.58	5.96	3.14	3.38	4.4	2.32	1.75	0.55	0.48	0.14	0.28	4.98	6.95	6.45	4.95	2.78	3.73	1.21	0.85	0.76	0.3	0.74
MELO3C003047.jh1	13.94	7.52	11.69	7.69	4.09	8.26	11.94	5.49	7.54	10.93	19.94	16.86	1.95	2.41	1.85	6.84	1.66	0.97	2.75	3.75	15.06	13.01	12.85	3.9	2.91	1.75	5.84	3.51	3.87	2.66	3.24	2.77	3.62	6.86	3.17	2.11	2.44	2.8	1.84	1.97	2.68	2.56	2.35	1.99	1.2
MELO3C003048.jh1	23.65	1.32	10.26	13.37	7.94	10.06	14.01	15.32	16.74	8.2	13.48	14.23	3.75	4.56	5.97	6.76	0.76	2.21	2.9	13.27	18.27	16.21	10.73	10.38	14.81	2.92	8.4	6.33	2.92	1.19	6.14	3.93	4.82	5	11.7	15.1	18.73	13.22	9.28	6.03	4.22	6.27	5.87	5.07	5.54
MELO3C003051.jh1	0	0	0	0	0	0	0	0	0	0	0	0	0	0	0	0	0	0	0	0	0	0	0	0	0	0	0	0	0	0	0	0	0	0	0	0	0	0	0	0	0	0	0	0	0
MELO3C003052.jh1	0	0	0	0	0	0	0	0	0	0	0	0	0	0	0	0	3.09	0.48	0	0	0	0	0	0	0	0	0	0	0	0	0	0	0	0	0	0	0	0	0	0	0	0	0	0	0
MELO3C003054.jh1	0	0	0	0	0	0	0	0	0	0	0	0	0	0	0	0	0	0.09	0	0	0	0	0	0	0	0	0	0	0	0	0.07	0.06	0.04	0.1	0	0	0	0	0	0	0	0	0	0	0
MELO3C003055.jh1	7.29	4.76	8.08	8.51	6.13	11.03	16.63	16.95	16.36	14.52	8.25	5.99	10.91	8.13	9.68	15.65	20.48	34.25	17.22	18.83	7.54	11.32	11.96	10.9	10.74	6.77	16.53	10.19	9.62	3.56	30.88	26.62	20.91	19.13	13.96	7.58	5.27	12.08	6.07	2.11	8.6	15.85	17.67	17.08	4.34
MELO3C003056.jh1	0	0	0	0	0	0	0	0	0	0	0	0	0	0	0	0	0	0	0	0	0	0	0	0	0	0	0	0	0	0	0	0	0	0	0	0	0	0	0	0	0	0	0	0	0
MELO3C003057.jh1	17.06	3.11	13.7	14.27	15.49	19.02	20.28	20.46	17.68	24.57	21.8	19.37	16.04	13.6	13.43	23.95	9.06	19.53	14.89	18.09	23.9	23.45	28.63	25.33	24.27	14.62	17.17	13.96	14.24	8.98	14.19	14.02	9.32	9.15	18.33	28.51	19.98	19.92	19.42	10.05	12.06	8.9	11.31	9.15	3.91
MELO3C003058.jh1	0	0	0	0	0	0	0	0	0	0	0	0	0	0	0	0	0	0	0	0	0	0	0	0	0	0	0	0	0	0	0	0	0	0	0	0	0	0	0	0	0	0	0	0	0
MELO3C003061.jh1	32.25	38.79	85.73	179.75	282.08	75.69	16.38	15.52	32.19	58.32	82.85	251.7	161.81	214.02	150.52	46.6	23.65	41.63	93.7	31.84	60.69	59.16	50.92	41.57	36.77	28.53	32.56	34.76	26.44	29.05	12.83	4.32	8.34	10.71	50.72	110.28	110.8	57.23	139.32	152.11	38.23	24.52	27.56	29.63	56.82
MELO3C003062.jh1	3.61	0	0.16	0.03	0	0	0.26	0	0	0	0.44	0	0	0	0	0	0	0.06	0	0	0	0	0	0	0	0	0	0	0	0	0	0	0	0	0	0	0	0.14	0	0	0	0	0	0	0
MELO3C003063.jh1	0	0	0	0	0	0	0	0	0	0	0	0	0	0	0	0	0	0	0	0	0	0	0	0	0	0	0	0	0	0	0	0	0	0	0	0	0	0	0	0	0	0	0	0	0
MELO3C003064.jh1	0	0	0	0	0	0	0	0	0	0	0	0	0	0	0	0	0	0	0	0	0	0	0	0	0	0	0	0	0	0	0	0	0	0	0	0	0	0	0	0	0	0	0	0	0
MELO3C003065.jh1	0	0	0	0	0	0	0	0	0	0	0	0	0	0	0	0	0	0	0	0	0	0	0	0	0	0	0	0	0	0	0	0	0	0	0	0	0	0	0	0	0	0	0	0	0
MELO3C003066.jh1	0	0	0	133.49	42.27	1033.35	900.81	43.52	56.09	17.82	1.88	4.89	2.47	4.8	2.86	13.15	2.43	2.46	0.29	32.86	18.32	12.7	8.29	80.87	39.46	20.88	26.28	63.88	26.39	8.37	0.53	1.25	0	0.03	30.96	25.44	1.15	9.34	8.23	14.52	7.41	0.27	0.22	0.08	0
MELO3C003069.jh1	5.53	3.49	2.02	6.35	62.98	12.57	0.92	0.98	4.99	3.6	8.65	21.66	53.33	43.63	50.08	15.51	2.73	1.02	11.19	4.49	7.66	7.01	3.64	4.42	4.36	0.87	4.24	2.99	2.65	1.24	2.23	2.69	2.18	1.11	7.5	6.98	12.72	8.37	9.47	5.08	2.28	3.68	5.25	10.87	1.66
MELO3C003071.jh1	15.99	12.19	17.75	10.74	3.5	10.56	15.64	12.08	16.08	20.76	15.65	11.77	4.27	3.59	5.52	11.49	7.33	4.95	10.67	11.47	20.48	18.93	18.11	8.55	9.69	8.17	11.97	8.37	10.24	7.57	14.97	22.57	15.48	17.77	7.12	8.72	3.76	8.45	5.77	8.11	6.73	11.66	14.82	10.65	11.31
MELO3C003072.jh1	2.16	4.53	3.94	5.45	43.79	21.54	1.54	0.63	4.57	9.98	12.29	27.78	46	49.46	39.66	17.19	4.15	1.9	53.57	8.24	8.97	6.96	6.11	5.88	2.63	1.88	1.35	2.96	6.02	5.59	2.61	1.18	1.01	3.29	13.21	8.49	4.22	3.84	10.4	15.84	4.98	2.33	3.95	1.88	6.66
MELO3C003074.jh1	22.99	13.23	122.23	58.34	24.91	33.43	75.43	28.34	37.04	90.65	40.11	46.98	34.53	34.45	38.03	45.07	42.78	99.29	49.16	35.81	33.52	25.92	45.65	50.7	31.01	26.48	33.29	23.66	26.08	22.44	31.34	36.84	37.59	51.15	35.49	35.17	22.38	24.72	26.12	20.88	24.88	28.74	37.51	29.3	23.56
MELO3C003075.jh1	66.78	12.34	21.48	41.61	87.05	84.59	67.32	52.76	79.14	45.45	59.7	83.05	86.54	76.97	95.06	77.31	80.32	48.28	110.95	85.83	79.11	69.77	62.31	79.53	41.6	25.72	20.96	33.43	42.78	24	58.5	55.6	54.45	32.86	92.59	45.87	30.52	42.35	49.57	36.85	51.29	53.15	61.29	59.22	34.47
MELO3C003076.jh1	15.97	22.11	16.08	17.69	34.47	16.62	10.92	15.09	18.25	12.21	15.78	33.04	20.67	21.16	17.39	16.52	1.1	6	8.75	15.31	18.31	18.28	13.43	18.25	30.29	11.95	25.98	28.21	14.11	5.88	21.31	13.24	12.74	12.02	13.98	23.75	36.53	35.49	31.1	16.89	15.77	13.44	14.53	14.51	10.24
MELO3C003077.jh1	0	0	0	0	0	0	0	0	0	0	0	0	0	0	0	0	0	0	0	0	0	0	0	0	0	0	0	0	0	0	0	0	0	0	0	0	0	0	0	0	0	0	0	0	0
MELO3C003078.jh1	125.86	62.58	43.71	43.58	31.71	49.07	60.49	60.69	74.14	56.44	51.83	58.47	46.73	50.47	52.24	57.14	73.77	48.2	63	77.07	69.99	70.72	61.43	82.2	99.7	61.06	72.59	55.95	57.96	57.15	63.98	45.47	42.72	43.67	74.55	66.24	87.02	95.43	64.52	85.46	73.18	60.69	43.25	41.25	46.84
MELO3C003079.jh1	0.99	0	2.36	6.18	4.84	3.9	5.86	3	3.09	6.38	15.36	15.64	0.68	0	0	0.83	0.4	0.37	2.67	0	17.19	8.04	13.18	2.12	1.1	0	0.36	0	0	0	0.17	0	0.15	0.08	1.72	1.08	0.52	0.36	0	0	0	0	0.09	0	0
MELO3C003080.jh1	7.65	19.62	9.13	7.25	6.78	6.1	9.01	20.27	33.48	14.97	12.8	12.61	11.73	12.37	13.49	12.4	5.6	9.98	9.05	17.15	27.36	25.35	23.7	33.86	50.06	34.73	39.94	43.68	28.7	19.96	30.74	22.75	28.72	24.81	27.72	33.2	34.74	34.42	34.26	17.9	29.13	28.19	26.63	25.02	27.34
MELO3C003081.jh1	19.36	13.77	22.84	11.8	9.03	13.49	20.05	14.82	14.5	18.85	17.08	20.42	8.64	8.39	9.89	9.99	16.88	6.71	11.72	11.2	17.58	17.14	18.19	14.69	17.43	11.27	15.86	10.91	16.72	10.68	12.54	11.03	8	11.35	13.22	14.36	8.72	12.05	11.27	16.3	10.4	12.16	10.69	8.17	9.83
MELO3C003082.jh1	3.59	0.18	0.41	0.45	0.14	0.52	0.42	0	1.09	0.73	0.9	0.71	0.26	0	0	0.25	10.46	40.6	0	0.53	0.95	0.83	1.68	0.74	0.4	0.18	0.17	0.17	0.41	0	0	0	0	0.06	2.52	0.98	0	0.22	0.97	0	0.73	0	0	0.05	0.02
MELO3C003083.jh1	7.99	41.3	3.14	7.08	2.56	3.39	6.65	4.3	7.96	4.28	3.51	4.86	5.83	6.87	8.25	10.94	33.33	5.83	12.09	12.23	2.76	3.66	3.6	6.03	4.47	7.89	6.49	12.24	15.07	21.05	12.16	11.03	7.4	11.37	7.94	8.82	6.06	7.54	9.5	10.54	16.89	7.65	5.63	5.2	4.76
MELO3C003085.jh1	11.52	24.47	17.64	22.04	32.2	12.66	10.27	14.43	19.69	9.78	14.5	31.81	15.9	19.51	22.28	11.97	3.67	3.91	13.67	20.45	18.12	14.82	13.58	16.02	21.54	12.46	18.64	15.31	10.84	5.03	11.39	14.18	13.88	13.45	16.58	22.44	40.83	35.52	28.63	17.85	19.73	17.24	20.04	16.8	9.08
MELO3C003086.jh1	33.33	105.54	49.24	40.93	41.93	73.24	76.75	110.9	101.55	154.16	51.13	61.17	40.57	41.05	42.54	108.18	83.38	100.17	98.38	65.64	52.3	61.83	97.18	91.56	97.99	150.63	77.73	114.35	109.65	113.8	95.73	70.7	70.01	84.06	81.02	84.93	94.56	76.54	96.63	119.53	144.32	67.19	51.51	38.71	37.62
MELO3C003088.jh1	4.48	4.2	1.47	2.23	2.2	1.78	1.28	1.96	1.36	1.33	4.03	3.02	2.32	2.28	2.91	2.44	56.78	2.65	12.1	8.56	2.66	2.87	1.79	2.22	2.01	0.96	4.27	2.92	3.01	0.29	5.48	3	2.77	3.45	3.44	5.43	1.96	3.27	1.27	0.38	3.41	4.14	5.25	3.67	1.4
MELO3C003091.jh1	0.25	0.44	1.49	0.56	0.23	11.33	1.09	0.45	0	0.11	1.59	1.03	0.36	0.33	0.15	0.06	0.24	0.11	0.1	0	0.07	0.63	0.1	0	0	0	0	0	0	0	0	0	0	0	0	0	0	0	0	0	0	0	0	0	0
MELO3C003092.jh1	8.78	2.04	4.35	4.21	2.59	2.94	3.71	4.74	5.95	7.22	6.8	5.35	1.65	2.13	1.6	2.25	11.76	30.72	1.59	3.64	7.23	8.14	4.29	7.24	6.03	3.52	2.5	2.1	3.25	0.64	2.43	1.08	1.58	1.4	4.88	3.62	2.38	2.86	3.08	1.01	2.42	1.62	0.99	1.39	0.76
MELO3C003093.jh1	42.37	9.51	9.03	5.51	7.08	14.65	8.87	8.79	9.67	10.03	11.81	8.19	14.31	11.57	10.8	14.97	8.27	20.65	7.59	14.26	10.09	9.02	8.74	8.25	11.28	17	15.1	19.99	13.05	13.74	13.68	19.79	17.12	12.28	9.09	15.16	11.42	16.13	11.99	16.18	13.73	20.46	19.4	27.25	12.71
MELO3C003094.jh1	2.17	0.05	0.71	0.19	0.14	0.39	0.1	0.12	0.36	0.42	1.52	0.84	0.27	0.25	0.65	0.15	1.69	0.19	0.2	2.13	1.8	1.24	1.35	0.57	0.87	0.14	0.99	0.46	1.13	0.58	0.15	0	0.05	0.12	0.85	1.99	0.42	0.31	0.28	0.8	1.29	0.42	0.33	0.11	0.27
MELO3C003095.jh1	4.08	0	9.05	4.27	18.35	5.49	3.17	0	0.32	1.21	9.77	16.87	5.25	3.46	3.27	1.58	0.46	0.17	0	1.57	4.09	5.21	2.71	0.19	0.15	0	2.96	2.25	1.73	3.13	0.33	0.16	0.07	0.16	1.18	1.98	2.13	3.49	4.34	4.28	7.04	2.99	3.85	4.26	4.79
MELO3C003096.jh1	7.67	1.16	2.54	1.27	0.41	1.01	4.09	2.04	1.94	0.94	5.07	3.51	0.47	0.07	0.29	0.49	6.02	2.01	7.39	4.63	4.38	3.13	1.69	0.79	1.19	1.91	16.3	12.02	9.46	9.91	18.91	14.29	13.51	11.34	0.6	1.03	0.76	3.59	1.72	1.3	8.55	18.34	27.12	22.13	8.81
MELO3C003097.jh1	16.54	117.97	52.54	45.38	63.49	19.99	22.81	12.16	23.99	37.86	29.69	70.71	29.19	30.32	28.41	17.92	26.84	16.57	59.01	18.87	27.14	23.97	25.67	21.91	34.33	41.88	82.11	87.48	61.26	69.5	63.13	59.92	40.51	51.46	19.71	38.47	39.55	40.32	54.4	59.53	51.42	63.5	76.57	58.07	90.74
MELO3C003098.jh1	7.41	90.27	6.92	3.02	0	1.61	9.48	18.21	9.02	0.99	7.3	0.53	0	0.27	0	0	0	2.28	7.06	4.6	50.95	22.34	6.46	30.13	89.41	310.48	655.32	1010.46	382.46	509.83	97.77	64.22	93.87	60.32	10.14	17.72	81.07	83.09	119.14	672.97	345.58	52.08	59.56	71.82	199.59
MELO3C003099.jh1	3.86	0.53	3.08	2.05	0.82	0.74	1.5	0.73	1.88	1.8	3.19	4.22	0.43	0.3	0.78	0.76	0	0.24	1.92	0.37	5.07	3.22	4.22	3.3	2.08	1.12	1.91	0.75	1.19	0.52	1.27	3.18	1.62	1.28	1.86	1.84	0.6	0.69	0.93	1.28	1.35	1.11	1.89	3.71	1.47
MELO3C003100.jh1	56.4	19.78	48.18	46.52	35.6	25.91	48.87	32.14	36.42	36.2	41.72	45.38	36.92	42.08	45.17	24.94	1.51	9.5	15.77	21.63	44.38	35.97	41.7	62.09	61.57	68.76	81.35	66.31	66.21	44.34	65.85	67.8	48.19	49.69	40.11	48.28	38.63	54.65	51	44.72	46.88	70.51	93	80.54	166.34
MELO3C003101.jh1	10.14	0.85	3.63	5.57	1.15	1.89	7.68	2.97	4.03	12.88	30.83	21.22	0	0.2	0.3	1.01	0.66	2.74	0.32	0.67	18.76	16.79	13.02	0.55	0.26	0	0.22	0.1	0.11	0	0.24	0.2	0.48	0.67	0.92	0.31	0.22	0.44	0	0	0.06	0.09	0	0.06	0
MELO3C003103.jh1	1.41	4.16	0.81	1.48	0.07	0.08	0.71	1.68	1.31	0.14	0.64	0.25	0	0.16	1.99	0.12	1.73	0.13	0.64	4.84	1.06	3.78	0.82	2.42	0.99	0.64	0.43	2.02	1.04	1.63	0.78	0.12	0.42	0.95	10.55	90.32	1.6	3.61	4.96	5.21	4.25	3.24	7.77	0.5	1.67
MELO3C003104.jh1	45.34	73.61	57.1	29.95	17.36	22.07	33.18	42.1	45.85	64.76	34.81	25.51	32.24	30.42	34.75	41.17	63.46	24.93	38.04	35.4	34.36	39.05	53.66	40.64	43.63	34.64	57.39	47.28	36.61	31.81	43.68	43.08	46.87	58.98	37.1	52.83	26.49	44.17	29.35	31.64	25.49	32.17	36.68	29.12	46.26
MELO3C003105.jh1	13.55	0	7.82	8.14	2.07	18.32	31.66	74.21	33.46	48.69	9.07	5.2	25.96	23.16	16.66	15.09	6.88	1.07	1.43	28.56	23.58	23.44	24.36	55.51	31.45	9.8	20.77	15.44	3.31	1.05	0	0	0	0.04	18.5	16.35	3.35	19.27	4.34	0.54	0.56	0.13	0	0.01	0
MELO3C003106.jh1	48.77	14.64	59.32	55.46	40.74	82.63	91.91	67.01	67.25	85	68.04	61.23	35.78	38.49	41.06	67.33	38.17	50.03	78.7	65.86	59.62	58.54	60.53	58.44	56.31	43.15	63.13	51.04	48.33	49.77	87.09	94.38	89.75	80.17	50.06	51.62	27.71	56.38	26.75	25.52	38.46	87.25	97.8	85.45	140.98
MELO3C003107.jh1	65.92	67.58	26.83	37.38	8.92	55.6	23.73	60.25	67.47	78.66	41.28	23.71	12.57	15.76	15.03	70.36	37.96	187.51	92.91	60.26	42.87	42.25	38.18	49.84	26.23	15.09	28.37	15.18	22.75	34.25	44.4	90.35	114.27	144.29	56.35	37.61	16.78	21.19	22.44	35.24	16.2	36.8	70.72	48.71	30.53
MELO3C003108.jh1	18.01	41.92	18.78	20.51	11.06	19.75	16.76	44.49	35.86	18.95	47.88	44.22	32.46	33.38	28.17	50.36	2.78	7.41	27.1	39.09	78.13	62.42	47.74	51.19	65.69	112.48	68.94	79.81	57.44	103.5	41.47	27.08	30.02	35.39	46.09	53.94	81.86	65.68	64.41	97.18	59.73	63.63	50.9	41.7	95.23
MELO3C003109.jh1	17.06	14.11	38.15	10.63	7.44	9.69	17.15	9.27	11.83	23.23	17	12.71	3.87	5.74	7.58	11.06	1.2	2.15	8.97	4.12	17.12	16.33	18.56	9.59	10.62	12.08	8.91	8.73	9.64	9.82	8.45	10.87	7.05	8.73	7	13.94	3.71	10.48	6.38	10.76	9.91	9.26	8.37	6.67	12.8
MELO3C003110.jh1	32.46	17.3	33.26	21.19	6.99	34.65	34.85	17.97	24.37	63.35	34.03	24.07	9.4	10.76	9.18	43.65	3.58	2.8	10.33	9.73	35.61	28.83	42.35	46.59	38.11	17.83	15.08	9.32	15.24	7.4	5.5	2.9	2.13	6.19	36.53	28.16	9.86	15.28	11.83	18.98	8.74	4.73	6.32	3.42	3.81
MELO3C003111.jh1	7.39	3.36	8.87	8.53	26.65	7.67	4.71	4.52	7.18	7.34	14.08	22.35	10.9	9.24	11.21	6.94	0.48	0.85	6.94	4.72	10.64	9.51	7.76	4.67	4.39	3.1	4.86	2.84	2.53	0.64	4.06	4.74	3.81	5.38	4.96	5.4	4.3	6.04	3.44	1.64	1.68	2.36	5.96	4.35	3.57
MELO3C003112.jh1	1.84	10.78	1.5	2.31	3.39	1.44	7.14	8.11	3.91	0.68	1.81	1.95	2.29	1.7	4.67	3.7	1.15	1.49	1.01	3.55	1.25	1.6	0.95	0.97	2.24	7.28	9.57	11.24	4.64	9.69	5.13	2.87	4.27	4.47	2.09	6.41	10.91	11.09	13.38	6.83	11.06	6.08	3.76	3.28	13.51
MELO3C003113.jh1	0.47	3.83	0.31	0.29	3.08	0.5	1.96	2.2	0	0.22	0.32	0.52	5.44	6.89	4.72	4.49	0.47	1.43	0.63	3.02	0.76	0.66	0	0	0	0	0	0	0	0	0	0.15	0.08	0.08	0	0.08	0.08	0	0.38	0	0	0.11	0.63	0.56	0.16
MELO3C003114.jh1	71	48.44	239.06	213.48	84.57	138.08	130.3	70.09	101.44	237.07	165.55	159.78	101.97	138.93	136.77	148.18	121.72	192.87	189.84	141.98	192.82	144.84	273.35	243.51	143.56	165.49	115.38	152.73	162.17	462.13	79.88	69.15	56.47	82.73	152.69	159.47	128.9	71.26	138.49	423.63	92.27	71.24	102.41	40.9	160.29
MELO3C003115.jh1	16.9	38.38	8.07	6.64	3.38	6.58	7.38	3.4	3.88	3.99	11.73	10.93	1.23	2.02	3.18	3.77	1.41	0.71	1.72	3.54	10.62	10.09	8.11	3.76	4.05	7.02	4.62	4.71	6.25	5.28	3.12	2.17	3.15	3.57	4.04	5.27	5.49	6.57	5.22	2.28	3.98	3.91	4.05	3.21	4.78
MELO3C003116.jh1	35.77	18.74	23.35	25.62	22.81	37.79	41.81	61.05	70.13	49.91	28.06	43.23	38.9	33.03	39.71	58.61	21.67	11.77	26.73	48.47	52.14	58.04	47.39	94.06	90.72	58.33	61.94	67.87	60.33	61.3	40.85	30.86	24.25	18.47	89.37	76.29	60.36	65.47	43	54.29	41.32	38.03	31.57	24.13	21.94
MELO3C003117.jh1	0	0	0	0	0	0	0	0	0	0	0	0	0	0	0	0	0	0	0	0	0	0	0	0	0	0	0	0	0	0	0	0	0	0	0	0	0	0	0	0	0	0	0	0	0
MELO3C003118.jh1	0.82	0.76	0.31	0.2	1.81	0.79	0	0.09	0.95	0.62	0.97	1.15	9.26	9.59	8.85	5.36	0.16	0.1	0.26	0.76	0.22	0.16	0.45	0.14	1.58	3.04	4.69	2.56	1.8	0	0.18	23.23	5.14	13.98	6.5	1.2	4.33	1.66	1.71	0.53	1.05	0.36	1.73	0.8	0.77
MELO3C003119.jh1	156.17	319.68	669.71	656.15	468.98	180.1	395.08	207.09	374.75	748.36	330.57	365.41	130.65	128.79	162.16	348.06	310.94	224.75	279.43	260.95	256.24	314.66	215.31	111.31	23.55	74.07	171.49	107.21	36.35	42.38	194.05	333.44	158.71	361.53	204.27	268.05	39.35	71.34	26.71	5.39	48.53	264.16	243.69	145.91	302.2
MELO3C003120.jh1	22.77	61.81	22.03	41.65	19.98	47.94	78.9	61.62	46.66	25.21	19.66	20.95	40.5	41.2	50.26	65.17	75.32	27.53	72.33	85.2	26.55	28.05	25.57	48.37	76.36	53.58	56.1	43.32	22.75	9.55	41.5	42.06	46.08	32.31	72.76	75.03	65.4	90.92	39.51	23.95	40.45	65.05	56.38	57.52	34.17
MELO3C003122.jh1	11.28	9.77	20.55	19.82	5.56	7.67	13.49	8.72	13.82	12.14	13.34	13.51	12.46	12.99	11.98	11.96	10.94	11.46	13.48	12.71	14.34	9.58	9.14	12.66	15.4	19.18	22.02	20.61	24.38	23.66	17.06	12.53	16.22	20.32	9.41	14.54	12.98	14	13.39	12.63	17.84	14.28	14.93	12.01	20.63
MELO3C003123.jh1	89.91	12.69	53.71	75.32	24.31	63.67	93.86	109.72	90.66	76.33	38	41.52	89.55	84.22	113.06	69.95	25.21	30.99	29.92	59.8	64.25	59.79	56.36	143.82	205.06	151.17	97.27	78.52	70.08	19.63	11.11	5.95	7.52	10.68	105.7	115.49	135.68	117.31	112.71	46.92	101.2	34.07	45.79	13.81	21.87
MELO3C003124.jh1	3.61	0.51	2.51	1.85	0.13	0.45	0.43	0.58	0.43	1.64	4.11	5.42	0.18	0.31	0.3	0.86	0.35	0.75	0.34	0.58	2.13	1.44	0.82	0.51	0.12	0.24	0.08	0.28	0.47	0.31	0.21	0.07	0.03	0.09	0.35	0.19	0.25	0	0.28	0	0	0	0	0.04	0.18
MELO3C003126.jh1	1.77	0.78	0.14	1.23	0.18	0.29	2.1	0.44	0.5	0.52	0.45	0.27	0.09	0.09	0.15	0.13	7.62	26.86	0.39	0.43	0.35	0.94	1.35	0.74	0.76	0.2	0.62	0.3	0.37	0.42	0.25	0.17	0.11	0.03	1.15	1.54	0.28	0.42	0.52	0.22	0.38	0.2	0.22	0.11	0.15
MELO3C003127.jh1	0	1.33	0.15	0.07	0.52	0.27	1.79	2.34	1.74	1.27	1.17	0	0	0	0.42	0	0.32	0.08	0.48	0	0	0.39	0	0	1.23	0.24	2.81	0.31	0.33	0.42	0.31	0.57	0.36	0.14	0	0	0	0.97	0	0	0	0.2	0.34	0.48	1.37
MELO3C003128.jh1	2.28	0	1.64	2.43	4	12.4	24.27	33.67	21.45	13.38	6.14	10.34	0.49	0.53	0.57	1.9	15.32	74.71	6.16	1.49	2.99	4.26	5.03	4.34	6.1	1.7	1.88	1.77	1.05	0.96	7.83	8.2	1.36	0.45	1.21	1.35	0	0.11	0	0.26	0	5.31	8.33	22.99	9.61
MELO3C003129.jh1	8.4	3.41	7.76	4.44	5.09	7.57	10	6.17	6.52	7.56	8.92	5.03	4.99	4.07	3.29	5.99	1.66	2.81	6.4	5.88	9.37	9.17	8.17	6.6	8.53	4.21	4.91	3.89	2.29	1.66	5.01	3.19	2.3	3.05	6.15	6.27	3.44	6.61	4.4	4.33	3.71	3.63	3.41	2.6	1.22
MELO3C003130.jh1	3.85	0.98	3.81	2.39	3.13	6.78	7.62	4.03	4.89	4.73	3.45	5.57	3.88	2.71	2.61	4.88	4.37	1.82	3.96	2.4	2.59	3.87	4.07	3.27	4.32	4.3	4.86	4.36	5.01	2.61	4.08	2.73	2.17	3.11	2.97	3.31	2.23	3.64	2.44	2.73	3.23	2.56	1.9	1.62	1.34
MELO3C003131.jh1	1	0.22	0.76	1.05	1.6	5.93	12.76	8.91	7.68	3.82	1.35	1.38	1.89	2.37	1.64	1.57	5.18	0.87	2.78	2.8	2.11	1.8	0.92	1.77	3.21	2.75	3.74	3.46	4.85	1.96	0.18	0.07	0.09	0.14	0.84	2.56	2.96	2.86	2.69	0.76	2.31	0.2	0.57	0.04	0.1
MELO3C003133.jh1	30.05	13.29	8.07	8.77	5.82	11.72	17.81	19.31	16.08	8.93	7.29	5.88	9.37	8.35	11.98	18.36	21.03	11.27	19.98	28.31	14.91	21.53	22.07	18.65	31.18	20.61	38.26	28	16.99	8.29	21.33	10.43	11.53	10.81	27.3	50.61	25	38.11	24.1	12.2	21.51	25.74	21.79	17.22	18.97
MELO3C003134.jh1	16.68	0.5	20.88	11.4	13.48	36.91	17	8.16	16.91	33.34	71.84	25.74	3.83	3.93	3.49	15.16	1.14	14.1	8.86	14.64	35.12	58.86	69.49	30.98	19.61	41.54	125	114.32	419.63	677.4	1738.04	2724.31	1677.34	1220.49	27.67	10.16	14.93	35.59	23.87	100.69	537.65	2497.61	2735.63	1980.18	1849.5
MELO3C003135.jh1	8.76	10.68	13.97	12.02	18.87	7.29	5.43	3.94	7.63	5.57	8.41	14.88	5.78	6.6	7.58	7.22	1.07	1.75	4.62	7.16	7.84	8.71	7.71	7.66	12.15	3.74	15.16	7.74	4.13	2.05	10.39	13.05	11.18	13.42	5.8	11.96	11.11	10.57	9.79	6.16	5.2	9.92	15.25	12.99	5.32
MELO3C003137.jh1	18.2	16.64	37.92	126.36	131.41	51.59	1.31	15.01	27.16	61.48	131.09	189.55	63.67	67.59	67.97	41.3	10.58	9.2	22.78	24.03	65.27	53.03	52.24	38.22	22.31	16.83	18.02	21.35	15.64	18.34	19.78	16.61	13.07	18.83	40.54	37.77	34.76	19.08	41.01	31.37	11.79	20.97	23.41	24.04	22.2
MELO3C003138.jh1	0.96	0	1.09	15.56	1.08	40.94	8.15	10.74	7.78	3.43	2.33	11.85	4.98	5.75	26.74	21.13	0	0	0	37.22	1.49	0.81	0	0	0.48	0	0	0	0	0	0	0	0.03	0.22	0	0	0.53	0	0	0	1.01	2.02	10.81	0.4	0.73
MELO3C003139.jh1	34.95	21.1	13.49	19.24	16.98	46.41	16.34	26.22	35.43	26.86	31.78	24.55	20.32	16.86	20.72	30.54	74.28	23.02	78.2	36.54	27.46	24.77	30.47	22.79	22.17	14.68	30.39	17.39	25.35	12.34	19.65	38.28	17.96	33.87	24.49	17.21	16.02	20.95	12.51	8.12	17.69	12.36	22.79	16.07	13.78
MELO3C003140.jh1	0	0	0.12	0.16	1.01	1.16	7.71	0	0	0.49	0.51	1.92	0	0	0	0	0	0	0	0	0	0.86	1.37	0	0	0	0	0	0	0	0	0	0	0	0	0	0	0	0	0	0	0	0	0	0
MELO3C003141.jh1	0.3	8.76	4.59	2.4	0	0	9.55	4.03	0	0	0.78	0.79	0	0.26	0	0	0	0	0	1.14	0.83	0	0.85	0	0.46	0.5	0.25	0	0	0	0	0	0	0	0.31	0.8	0	0	0	0	0	0	0	0	0
MELO3C003142.jh1	0.04	0	0	0	0.67	0	0	0	0	0.41	0	0	0	0	0	0.12	0	0.56	0	0.04	0.18	0.32	1.88	0.5	0	0	0	0	0	0.52	0	0	0	0	0	0	0	0	0	0	0	0	0	0	0.14
MELO3C003143.jh1	37.56	378.75	20.94	118.33	11.4	17.92	17.75	19.93	22.61	23.3	17.71	14.24	9.87	11.3	12.06	19.95	9.92	4.45	13.45	18	17.08	20.19	16.08	20.13	14.26	13.25	25.56	26.99	26.39	20.54	61.61	47.59	41.43	73.33	17.83	22.53	11.13	17.69	14.93	10.59	19.36	62.79	36.17	33.21	66.67
MELO3C003144.jh1	0.37	18.01	3.55	1.36	2.02	3.13	4.76	5.73	6.54	8.79	4.27	5.59	0.47	0.16	0	1.31	1.2	0	0	1.03	5.24	7.1	5.26	1.85	2.99	0.98	0.78	0.46	0	0	0	0.19	0.12	0.34	1.28	0.94	1.7	0	0	0	0	0	0	0.07	0.21
MELO3C003145.jh1	2.16	0.32	0.75	0.77	1.65	1.59	1.35	0.66	1.72	2.32	0.99	1.78	1.24	1	1.47	2.74	0.57	0.39	2.18	2.28	2.33	1.86	1.7	2.68	4.1	2.33	2.17	1.47	0.71	0.54	1.02	1.04	0.68	0.53	1.87	4.03	0.67	2.57	1.3	0.29	1.37	1.4	0.78	0.8	0.14
MELO3C003146.jh1	0.05	0.49	0	0.12	0	0.08	0.55	0.6	0.22	0.19	0.29	0.36	1.45	1.4	1.63	1.46	1.22	2.78	0	0.6	0.14	0	0.29	1.45	0.36	0.28	0.39	0	0	0.47	0.27	0.14	0.03	0.12	2.37	3.56	0	0.21	0.17	0	0.38	0.35	0.2	0.08	0.08
MELO3C003147.jh1	1.58	0.14	0.56	6.87	8.5	11.26	1.3	4	8.34	7.24	5.46	9.72	10.09	9.57	8.87	12.47	0.89	2.36	5.38	8.68	6.71	12.71	11.4	27.18	42.09	47.63	56.14	66.62	41.88	31.34	43.41	33.86	20.79	15.46	13.72	25.32	20.39	23.21	17.48	7.75	24.67	26.82	19.15	18.41	8.46
MELO3C003148.jh1	4.09	0.09	0.12	38.66	1.51	1.3	2.01	3.54	2.15	1.19	0.85	0.26	0.71	1.28	3.3	1.89	2.38	0.25	1.47	11.78	2.36	32.99	4.48	65.65	3.48	6.66	6.31	9.33	2.41	17.31	31.38	28.54	3.02	7.52	51.75	52.94	9.53	6.11	10.67	7.87	5.93	29.22	7.48	1.35	5.39
MELO3C003149.jh1	0	0.07	0.47	0.2	0	0	3.35	0.49	0	0	0	0	0	0	0	0	0	0	0	0.12	0.06	0	0.49	0	0	0	0	0	0	0	0	0	0	0	0	0	0	0	0	0	0	0	0	0	0
MELO3C003150.jh1	11.42	21.23	18.74	140.02	66.85	57.38	27.28	9.94	40.38	32.48	52.03	102.76	53.59	41.33	45.42	46.46	155.46	23.97	56.36	51.39	25.91	12.27	12.13	21.08	1.35	0.61	1.13	1.04	4.35	1.91	3.61	6.16	2.91	2.42	21.52	1.74	0.45	1.43	0.33	1.7	2.42	3.26	6.57	10.43	4.71
MELO3C003151.jh1	0	0	0	0.07	0	1.03	3.38	6.95	2.41	0	0.05	0	0	0	0	3.2	0	0	0	0	0	0	0	0	0.27	0	0	0	0	0	0	0	0	0	0.28	0.35	0	4.32	0.92	6.44	0.84	0.13	0.12	0	0
MELO3C003153.jh1	0.59	0.96	1.33	0.79	0.06	0.04	0.15	0	0.22	0.14	0.32	0.21	0	0.29	0.17	0.12	0	0.03	0	0.09	0.34	0	0.68	0.12	0.17	0.11	0.31	0.37	0.27	0.18	0.1	0	0.34	0.53	0.22	0.6	0	0.43	0.26	0	0.71	0.25	0.13	0.23	0.13
MELO3C003154.jh1	6.81	2.68	2.67	2.39	1.64	5.24	7.37	6.05	6.38	4.26	4.45	6.76	2.67	3.17	2.98	4.5	0.92	1.9	5.48	5.09	4.77	6.82	4.53	5.58	6.75	7.04	4.65	8.07	7.32	4.55	2.1	1.7	1.45	1.17	5.38	4.09	6.49	7.07	6.75	9.52	6.07	3.08	2.91	1.17	1.89
MELO3C003155.jh1	1	0.95	0.6	0.18	0	0	0	0	0	0	0.04	0	0.48	0	8.66	0.2	0	0.01	0	0	0	0	0	0	0	0	0	0	0	0	0	0	0	0	0	0	0	0	0	0	0	0	11.14	0	0.35
MELO3C003156.jh1	28.22	20.15	40.21	29.9	39.36	39.17	23.01	29.79	46.81	65.29	34.21	42.54	39.82	39.92	46.83	58.23	26.08	27.58	89	42.13	45.84	30.38	46.64	46.4	30.42	27.38	31.92	28.59	26.77	27.13	19.78	17.2	25.22	29.2	50.35	34.47	13.99	24.66	21.61	20.91	16.19	18.21	31.89	20.51	23.01
MELO3C003157.jh1	2.64	2.74	0.37	42.09	18.64	107.36	39.96	11.82	0.98	5.24	2.02	1.23	0	0	0	0	5.65	2.65	6.83	1.82	3.27	4.43	8.56	18.52	12.77	7.62	10.78	9.55	8.71	4.27	1.08	2.08	1.84	0.92	6.17	1.12	4.03	3.53	1.36	4.34	4.82	0.43	0.58	0.41	0.28
MELO3C003158.jh1	0	0	0	0.54	0.24	0	0	0	0	0	0	0	0	0	0	0	15.69	100.4	0	0	0	0	0	0	0	0	0	0	0	0	0	0	0	0	0	0	0	0	0	0	0	0	0	0	0
MELO3C003159.jh1	0.4	0	0	0	0	0	2.93	0.33	0	0	0	0	0	0	0	0	0.65	1.1	0	0	0	0	0	0	0	0	0	0	0	0	0	0	0	0	0	0	0	0	0	0	0	0	0	0	0
MELO3C003160.jh1	0	0	0.05	0	0	0.09	12.33	0.96	0	0	0	0	0	0	0	0	0	0	0	0	0	0	0	0	0	0	0	0	0	0	0	0	0	0	0	0	0	0	0	0	0	0	0	0	0.04
MELO3C003161.jh1	0	0	0	0	0	0	0	0	0	0	0	0	0	0	0	0	0	0	0	0	0	0	0	0	0	0	0	0	0	0	0	0	0	0	0	0	0	0	0	0	0	0	0	0	0
MELO3C003162.jh1	0.35	0	1.35	1.1	1.27	6.13	1.27	0.13	0.88	2	1.46	0.57	0.49	0	0	0.92	0	0	0	0.42	4.45	2.19	3.55	1.87	0	0	0	0	0	0	0	0	0	0	1.07	1	0	0	0	0	0	0	0	0	0
MELO3C003163.jh1	0.2	0	0.19	0.32	0.75	3.44	1.63	6.29	11.09	4.55	6.85	2.58	7.52	7.55	12.99	4.97	0.63	0.05	1.7	2.02	5.61	24.18	11.33	12.72	1.69	6.2	0.62	0.68	0.17	0.99	0	0	0.03	0.11	23.14	39.44	3.84	2.04	2.16	5.53	1.32	0.52	0.1	0	0.03
MELO3C003164.jh1	0	0	0.03	0	2.55	0.89	0.11	0.28	1.16	3.77	5.57	8.22	12.98	13.33	17.74	7.61	2.37	0	5.44	1.57	5.49	8.17	4.84	3.48	0	0	0	0	0	0	0	0	0	0	22.63	11.79	0.62	0.46	0.31	0.71	0.41	0	0	0	0
MELO3C003165.jh1	31.29	8.35	36.25	37.15	53.87	38.49	40.16	26.91	38.8	36.99	33	62.71	40.12	42.79	43.69	41.15	15.05	17.22	46.11	37.14	35.94	33.96	32.39	33.89	25.66	28.71	40.77	37.43	36.35	41.82	43.36	44.74	31.17	28.54	34.74	48.58	46.05	34.57	49.32	61.79	37.77	39.26	38.67	35.24	41.73
MELO3C003167.jh1	0	4.57	0.13	0.06	0.73	0.19	0.41	0.36	0.91	0	0.2	0	0	0.37	0.42	0.65	0.11	0.25	0.28	0	0	0	0	0	0	0	0	0.51	0.55	0	0	0	0.12	0.61	0.66	0	0.33	1.06	0	0	0	0.14	0.13	0	0.57
MELO3C003168.jh1	0	0	0	0	0	0	0.04	0.78	0	0	0	0	0	0	0	0	0	0	0	0.36	0	0	0	0	0	0	0	0	0	0	0	0	0	0	0	0	0	0	0	0	0	0	0	0	0
MELO3C003169.jh1	1.38	0	0.31	0.51	0	0	0.39	0	0	0	0.19	0	0	0	0	0	0	0	1.45	0.55	0	0	0	0	0	0	0	0	0	0	0	0.15	0.08	0	0	0	0	0	0	0	0	0	2.2	0	0
MELO3C003171.jh1	0	0.26	0	0	0	0	0.13	0	0	0.2	0.31	0.2	0	0	0	0	0.92	11.22	0	0	0	0.19	0	0	0	0	0	0	0	0	0	0	0	0	0	0	0	0	0	0	0	0	0	0	0
MELO3C003172.jh1	0.44	0	0.4	2.4	0	0	1.24	0	0	0	2.82	1.76	0	0	0	0.14	0	0	0	0	0.73	0.62	0.25	0	0.28	0	0	0	0	0	0	0.15	0.22	0.1	0	0	0	0	0	0	0	0	0	0	0
MELO3C003173.jh1	43.67	4.88	37.06	22.45	13.13	18.77	24.94	17.14	20.38	38.22	30.34	22.93	8.44	9.75	12.98	16.62	3.09	7.92	15.03	13.51	29.46	27.27	37.88	27.16	19.04	22.54	14.37	12.55	17.62	15.92	10.91	7	8.98	11.22	24.43	19.24	10.27	14.3	9.17	17.83	13.4	9.68	11.98	8.17	13.24
MELO3C003174.jh1	10.77	15.41	8.96	5.31	2.66	3.49	5.82	4.53	5.99	5.47	8.75	7.08	3.34	1.9	3.28	3.67	1.09	0.66	3.05	2.57	10.51	7.45	5.73	5.4	4.22	4.39	4.75	4.92	4.83	4.77	2.38	1.88	2.28	4.96	5.15	5.83	4.27	5.49	5.02	6.07	7.15	3.17	2.54	2.95	5.07
MELO3C003175.jh1	0	0.08	0	0.5	0.2	2.48	2.3	5.71	6.77	2.52	2.79	2.2	0.57	0.51	0	0.67	0.35	0.04	0.6	0.13	0.53	0	0	0.14	0	0	0	0	0	0	0.03	0.09	0.04	0.08	0.17	0	0	0	0	0	0	0.06	0	0.04	0.02
MELO3C003177.jh1	0	0	0	0.05	0.87	26.84	21.57	139.57	53.48	0.65	0.64	0	4.77	5.09	1.53	5.18	0	0.08	0	0.33	0.4	0	0	0	0.3	0	0.09	0.17	0.4	0	0	0	0	0	0.1	0	0	1.28	0	0	1.36	0	0	0	0
MELO3C003179.jh1	0	0	0	0	0	0	0	0	0	0	0	0	0	0	0	0	0	0.1	0.13	0	0	0	0	0	0	0	0	0	0	0	0	0	0	0	0	0	0	0	0	0	0	0	0	0	0
MELO3C003181.jh1	7.09	6.75	5.2	7.35	13.79	6.97	3.54	5.96	8.31	4.25	7.13	14.36	14.15	13.75	12.99	8.04	1.63	1.69	4.59	5.73	8.97	5.75	4	4.82	6.39	7.38	9.79	7.81	8.79	3.35	9.59	7.4	6.54	5.41	4.9	6.74	8.51	13.15	10.49	8.72	7.84	8.4	9.04	7.03	6.12
MELO3C003183.jh1	0	0	0	0	0	0	0	0	0	0	0	0	0	0	0	0	0	0	0	0	0	0	0	0	0	0	0	0	0	0	0	0	0	0	0	0	0	0	0	0	0	0	0	0	0
MELO3C003184.jh1	14.59	1.08	6.2	14.23	0	0.7	8.16	7.67	0.54	0.77	0.24	0	0	0.21	0	0.62	0	0.1	0	0	0.59	1.84	0	2.42	0	2.53	0	0	0	0.48	0	0	0	0	1.53	2	0.43	1.83	0.54	1.11	0.74	0.23	0	0	0
MELO3C003185.jh1	40.25	184.64	20.41	12.22	6.95	23.1	24.6	21.07	22.78	16.75	19.2	11.98	9.86	11.98	15.32	18.63	22.87	13.12	37.47	27.48	27.55	19.52	20.58	25.21	29.89	46.29	31.5	38.34	39.12	49.2	27.13	35.5	32.59	63.17	27.01	18.2	21.66	27.03	18.38	29.22	34.35	25.79	26.75	30.01	66.68
MELO3C003186.jh1	7.47	48.06	0.73	4.01	2.04	38.93	1.97	2.04	19.14	10.2	6.08	6.79	9.9	9.93	18.59	55.32	5.49	1.67	15.1	20.36	4.45	4.73	30.53	113.25	286.18	209.25	25.89	15.95	4.74	1.74	17.63	15.14	21.74	19.05	91.22	29.56	70.59	43.95	20.93	18.57	6.59	25.54	32.85	25.48	9.45
MELO3C003187.jh1	10.8	5.56	9.47	6.12	7.1	10.94	7.8	14.18	12.84	13.8	14.84	16.88	4.67	3.66	2.9	6.29	18.68	1.52	1.62	2.22	11.81	10.97	11.91	11.45	5.61	2.28	1.68	1.71	1.37	0.51	1.14	0.34	0.28	0.54	6.44	2.74	1.23	2.06	0.39	1.01	0.62	0.31	0.26	0.45	0.33
MELO3C003188.jh1	194.69	7.07	17.34	4.71	0	0.33	28.61	3.32	0.19	0.43	1.46	0.43	0.64	1.27	5.44	1.44	35.6	0.74	8.81	1.27	0.45	0.79	1.8	5.99	0.65	1.28	3.7	1.49	5.53	7	1.16	0.59	2.77	7.74	2.05	0.93	0.85	1.17	1.1	2.92	3.26	1.04	7.61	0.43	18.88
MELO3C003192.jh1	196.9	9	21.17	9.63	5.27	16.86	56.87	5.21	2.68	1.22	7.98	5.52	11.58	10.82	11.14	8.21	3.48	0.44	10.38	6.29	3.72	2.92	1.38	1.09	1.18	0	0.79	2.52	6.29	27.61	9.98	14.67	15.61	29.74	7.47	15.86	8.16	19.46	34.28	101.1	71.91	52.02	60.86	31.09	46.87
MELO3C003193.jh1	0	0	0	1.3	0.7	0	0	0	0	0	0.17	0.32	0	0	0	0	0	0	0	0	0.11	0	0	0	0.12	0	0	0	0	0	0	0	0	0	0	0.13	0	0	0	0	0	0	0	0	0
MELO3C003195.jh1	27.9	1751.13	2.36	100.72	1.01	1.95	1.63	1.49	1.8	2.58	2.68	2.45	0	0	0.86	1.42	4.63	0.27	1.34	0	3.61	2.15	4.38	2.68	3.38	4.41	1.74	8.98	9.61	9.53	1.31	2.34	1.93	4.16	1.9	6.26	2.12	4.68	4.86	7.98	2.98	1.82	1.78	0.43	5.35
MELO3C003197.jh1	0	0	0	0.1	1.01	0.04	0.24	0	1.54	0	0	0	0.38	0	0	2.78	0.1	0	0	0.18	0	1.67	0	0.7	15.28	34.23	12.81	23.46	18.55	15.1	1.56	0.24	0.13	0.27	0	0.82	0.31	6.07	6.39	7.93	9.5	2.64	0.29	0.58	0.92
MELO3C003198.jh1	20.66	6.19	12.64	14.41	7.24	10.59	18.13	19.13	14.01	13.69	14.51	13.09	8.24	7.6	9.71	12.82	11.37	7.77	10.98	16.29	16.97	16	15.68	14.63	16.82	8.4	15.89	11.3	13.26	6.02	14.44	10.72	8.78	13.65	14.46	13.01	13.44	18.34	11.97	7.38	13.41	10.43	11.93	10.63	8.11
MELO3C003199.jh1	37.15	10.01	9.43	5.19	5.78	5.73	22.3	20.22	10.47	6	21.5	23.41	1.57	1.29	1.05	2.08	0.84	0.66	0.48	10.84	18.74	15.19	8.98	10.09	6.71	3.66	4.44	8.56	5.44	8.49	2.34	2.42	2.74	3.09	3.37	8.01	5.21	12.51	5.96	11.64	8.23	4.86	5.17	6.5	2.52
MELO3C003200.jh1	7.64	0	1.23	2.13	0	2.87	31.46	1.63	0	0	0.04	0	0	0	0.58	0.46	6.07	0.11	2.19	0.12	0	0	0	0	0	0	0	0	0	0	0	0	0	0	0.1	0.11	0.15	0	0	0	0	0	0	0	0.05
MELO3C003201.jh1	389.63	36.21	28.5	54.88	0	0.85	68.26	7.47	0	0	0.93	0	0.23	0.3	3.33	0.31	90.38	0.19	14.89	0	0	0.3	0.62	0.2	0	0	0	0.18	0.72	9.07	0.22	1.56	3.69	9.33	0.48	0.75	0.89	1.2	0	3.56	0.5	15.13	117.11	1.7	25.98
MELO3C003205.jh1	32.3	7.47	17.87	25.58	19.01	23.53	24.35	15.85	22.81	21.53	23.49	32.41	22.82	22.86	22.7	16.87	461.11	6.07	41.93	81	26.24	14.88	13.95	16.94	13.52	13.48	18.71	12.55	8.58	18.53	89.59	279.15	208.4	102.51	22.76	14.04	17.38	19	8.75	13.43	13.03	102.26	274.36	302.37	294.42
MELO3C003206.jh1	9.43	1.63	6.91	5.57	11.24	6.2	6.34	5.19	5.58	11.49	14.7	14.94	3.78	4.11	3.16	6.55	0.9	1.46	3.71	3.25	12.51	15.03	13.64	7.43	3.11	1.45	1.43	3.28	1.35	0.97	6.51	3.81	2.99	2.29	5.37	4.93	2.95	4.84	2.79	3.85	1.06	4	2.64	3.69	1.63
MELO3C003207.jh1	8.36	4.36	7.42	6.15	3.48	4.92	11.84	4.71	5.97	3.64	6.45	8.18	2.79	3.58	4.65	4.96	2.22	2.64	5.13	4.21	3.91	6.23	5.72	5.82	5	6.45	6.73	12.03	5.67	8.35	7.65	4.7	4.1	3.75	4.65	6.73	6.85	6.9	5.72	11.26	6.12	6.55	4.44	3.99	7.06
MELO3C003208.jh1	37.54	4.65	4.15	6.99	2.36	9.88	15.7	7.95	5.97	3.6	5.41	5.98	5.78	5.89	5.74	8.16	25.18	13.6	12.92	17.59	5.76	6.62	4.64	6.94	11.37	3.64	8.85	6.94	8.45	1.89	14.05	12.88	12.71	13.71	9.37	5.8	8.21	8.73	5.81	2.16	10.24	10.02	14.36	15	5.59
MELO3C003210.jh1	19.4	6.87	10.55	20.31	4.7	8.82	19.87	6.4	8.44	33.08	10.78	3.82	1.49	2.14	2.45	18.21	11.12	9.84	45.12	13.47	6.71	17.9	15.61	35.04	6.21	5.6	7.42	6.47	5.07	10.75	16.78	15.04	11.93	45.48	95.01	31.91	16.95	5.82	16.48	4.39	12.19	20.03	8.65	3.68	14.13
MELO3C003211.jh1	11.11	1.24	8.04	10.36	9.5	14.34	13.37	17.26	23.2	27.91	13.46	11.69	1.09	1.39	1.52	12.1	16.28	5.69	19.69	5.45	15.53	16.31	16.91	15.17	14.18	7.84	8.31	7.42	6.56	3.85	7.68	2.16	2.68	4.98	6.04	7.61	4.4	4.65	4.02	2.59	4.38	3.45	1.35	0.94	2.17
MELO3C003212.jh1	9.45	43.38	4.47	2.98	1.69	2.87	7.05	4.39	5.65	4.43	5.88	4	3.03	2.67	3.84	4.78	2.63	1.71	3.8	6.34	6.26	7.3	6.22	6.75	4.51	3.86	4.05	5.19	4.55	3.8	2.87	1.72	2.14	3.37	5.91	7.5	4.99	3.81	3.45	5.34	6.7	3.61	2.52	1.87	4.08
MELO3C003213.jh1	0	0.72	7.73	5.74	0	0.18	0.06	0.5	0	0	0	0	0	0.13	0	0.08	0	0	0	0.11	0	1.7	0.08	0.17	0	0	0	0	0	0	0	0	0.04	0.02	0.23	0	0	0	0.12	0	0	0.09	12.19	0.11	1.77
MELO3C003214.jh1	1.79	1.66	2.71	19.17	297.36	30.91	0.18	0	17.52	19.38	37.01	200.81	384.31	406.38	328.07	70.15	2.57	1.29	9.33	9.9	11.78	9.94	6.43	7.83	16.57	16.09	46.44	43.89	13.92	14.28	27.62	31.65	20.02	12.68	21.55	34.06	47.39	43.43	49.64	32.73	15.34	36.97	42.62	72.79	34.13
MELO3C003215.jh1	7.07	9.49	3.34	10.13	95.06	34.63	3.64	11.49	25.28	25.82	27	58.69	91.27	75.98	69.59	36.09	9.81	16.15	22.78	22.97	23.21	17.36	18.57	26.83	31.61	22.49	42.65	29.4	17.08	17.01	31.94	34.82	19.01	14.39	28.32	28.14	49.36	31.52	27.6	18.21	18.43	25.15	28.41	33.36	23.44
MELO3C003216.jh1	6.39	1.62	11.96	17.79	58.95	10.62	5.68	4.27	11.8	11.99	20.66	55.85	30.96	29.95	27.87	16.91	4.4	3.25	18.73	7.88	14.56	15.25	16.21	13.71	15.13	9.72	15.13	12.32	8.34	5.84	9.19	9.59	5.69	5.1	11.76	17.47	22.32	17.09	24.31	15.58	11.28	9.62	13	10.6	7.55
MELO3C003217.jh1	27.63	12.95	10.62	11.76	23.22	18.9	25.45	40.2	29.24	29.37	27.51	50.78	33.45	28.31	20.24	30.33	1.31	2.83	24.95	21.08	40.11	35.87	40.85	41.42	37.01	45.72	25.94	27.42	32.6	17.62	9.29	5.64	6.22	10.02	18.68	23.67	26.72	25.43	25.83	14.84	35.06	9.95	7.07	6.18	2.99
MELO3C003218.jh1	322.52	29.97	351.31	229.92	429.42	214.29	388.86	305.69	284.32	425.94	489.93	529.75	363.28	407.89	397.74	251.61	15.38	39.28	375.96	123.8	582.72	361.3	487.56	237.17	225.09	164.37	148.44	180.38	212.25	177.77	106.86	76.55	97.17	183.27	164.36	252.84	92.01	144.62	138.32	148.43	117.74	62.96	61.8	61.14	104.36
MELO3C003219.jh1	9.85	4.28	7.82	24.42	8	24.83	14.59	24.99	31.91	22.65	7.7	10.66	25.93	27.64	27.02	29.63	52.34	9.92	36.33	21.59	16.05	13.43	16.93	41.39	29.27	27.85	29.07	15.89	20.36	27.36	26.34	21.34	22.6	35.46	34.6	13.97	17.53	18.67	13.58	14.94	17.12	20.74	16.75	16.58	52.65
MELO3C003220.jh1	35.25	2.93	96.01	45.22	19.07	30.36	31.53	25.43	30.87	57.03	26.49	35.76	19.32	22.32	20.52	30.53	24.93	29.92	57.41	35.15	40.28	34.53	42.31	32.36	22.79	12.8	27.5	16.52	17.16	9.12	17.06	22.12	21.78	25.59	27.71	24.56	16.54	17.69	11.15	12.89	12.91	18.4	24.27	16.46	18.81
MELO3C003221.jh1	25.76	5.64	27.09	33.81	29.67	19.23	48.69	41.49	33.38	48.91	39.05	59.24	33.54	29.26	29.88	31.94	26.87	14.99	47.73	26.51	39.74	35.9	43.63	34.41	36.77	26.93	41.63	33.58	27.01	16.55	45.79	52.48	43.64	40.1	61.68	58.85	26.32	54.65	24.71	23.9	25.6	45.65	62.54	59.66	29.56
MELO3C003222.jh1	55.18	29.15	43.49	34.81	30.62	40.12	51.04	56	54.72	52.24	65.4	66.23	32.49	30.75	35.21	46.66	47.43	26.08	47.48	63.06	73.26	74.78	65.37	51.84	61.78	33.78	57.59	40.93	36.13	24.05	50.8	51.64	50.69	54.4	48.57	58.48	40.2	65.63	28.35	19.63	34.53	49.26	44.97	41.66	21.57
MELO3C003223.jh1	14.88	7.66	18.11	11.72	9.1	14.67	19.6	18.05	13.81	17.91	15.58	13.74	10.5	10.7	11.01	17.54	8.95	13.09	14.73	14.01	12.64	13.81	18.13	15.55	18.83	29.27	17.09	17.82	23.62	7.4	11.04	11.25	10.14	15.75	14.99	15.63	19.19	16.98	20.51	7.21	38.34	9.18	9.79	9.07	9.29
MELO3C003224.jh1	4.33	0.02	1.24	1.27	0.44	0.47	1.61	1.08	1.07	1.9	3.48	2.94	0	0.18	0.2	0.53	0.16	0.27	0.17	0.89	3.46	2.24	2.9	1.03	1.1	0	0.11	0.09	0.14	0	0.1	0	0.06	0.05	0.97	0.65	0.61	0.4	0.65	0.17	0.27	0	0.25	0.06	0.09
MELO3C003225.jh1	15.55	4.35	22.99	21.25	9.76	19.95	22.63	41.56	31.85	18.6	56.91	54.79	0.73	1.19	1.12	3.71	0	0.08	0.12	7.91	55.69	43.1	21.01	10.12	4.2	1.63	0.3	0.16	0.47	0.06	0	0	0.09	0.12	4.46	2.78	0.96	2.68	0.71	0.1	1.21	0.25	0.15	0.04	0.21
MELO3C003226.jh1	7.11	1.5	4.39	2.48	2.8	2.66	3.46	3.83	4.31	2.69	5.08	5.1	2.39	1.97	1.69	2.5	0.21	0.81	1.2	2.41	5.76	5.91	5.19	2.47	3.81	2.14	2.36	1.9	2.11	0.99	1.49	1.12	1.72	1.8	2.33	4.64	4.39	6.52	5.51	4.29	4.07	1.87	2.02	2.32	0.96
MELO3C003227.jh1	1.92	0.61	0.59	3.93	22.32	5.62	0.58	0	2.84	0.75	3.11	16.06	18.31	15.15	17.65	6.66	0	0.21	0.71	3.65	3.86	1.44	1.01	1.57	1.94	0	1.31	0.65	0	0	0.59	0.87	0.51	0.3	2.63	11.1	20.96	8.66	20.51	12.53	4.31	4.36	6.12	6.88	5.22
MELO3C003228.jh1	1.92	0.22	1.34	3.52	1.37	33.74	18.96	84.66	32.46	6.14	1.93	2.27	0.3	0.28	0.29	43.57	1.27	0.87	1.18	2.29	2.1	2.82	1.83	5.09	3.74	2.82	2.37	1.32	0.75	0	0.27	0.23	0.2	0.12	1.15	1.85	0.84	1.45	0.69	0	0.13	0.25	0.09	0.14	0.14
MELO3C003229.jh1	8.23	2.02	11.95	8.67	11.91	10.6	10.7	8.38	17.7	18.97	10.03	15.27	7.2	6.52	6.87	17.53	24.85	13.07	17.04	15.14	38.19	34.04	78.78	42.34	122.14	65.69	30.02	22	17.78	6.31	15.35	7.26	5.93	4.44	15.2	26.09	15.58	24.53	12.32	11.77	10.9	19.46	14.22	12.51	11.28
MELO3C003230.jh1	2.33	5.05	5.14	0.36	0.17	23.9	3.85	4.75	1	10.13	6.94	0.66	0.17	0.06	0.89	1.88	0.52	0.22	0.37	147.93	14.47	30.71	44.94	48.17	5.84	20.2	25.56	11.4	34.63	297.4	1558.71	675.43	1084.22	241.5	256.81	26.89	3.03	45.79	7.69	413.69	335.07	1796.07	1703.12	1178.92	1418.8
MELO3C003231.jh1	0.17	0.18	1.05	1.21	1.93	3.02	7.77	6.35	1.35	0.71	3.04	10.64	6.62	8.49	5.7	5.89	0.27	1.59	10.77	8.21	8.84	2.84	6.37	2.04	7.6	21.29	4.45	1.76	0	0.32	0.32	0	0.04	1.04	8.91	7.88	9.55	16.59	5.06	21.51	4.89	0.67	1.44	0.11	1.72
MELO3C003232.jh1	0	0	0	0	0	0	0	0	0	0	0	0	0	0	0	0	0	0	0	0	0	0	0	0	0	0	0	0	0	0	0	0	0	0	0	0	0	0	0	0	0	0	0	0	0
MELO3C003233.jh1	63.51	21.42	43.32	43.96	40.06	72.31	56.23	98.84	117.22	84.96	51.78	49.49	79.33	77.52	79.77	91.74	27.02	45.03	60.42	62.68	70.71	62.47	74.59	103.02	128.81	111.77	150.84	105.29	105.92	54.98	106.68	79.97	63.35	73.31	71.38	76.62	93.08	112.36	83.68	47.59	82.46	85.64	77.91	66.91	63.32
MELO3C003237.jh1	24.18	87.4	7.28	12.71	5.31	7.91	10.66	12.78	11.67	5.89	7.57	9.3	5.52	6.93	7.13	10.94	20.49	6.29	11.9	15.22	9.86	7.96	7.95	10.74	14.45	17.09	13.72	22.2	30.66	12.99	22.73	26.29	33.11	33.28	11.76	12.32	18.6	18.44	21.19	19.45	35.15	21.45	18.96	22.98	11.16
MELO3C003238.jh1	7.78	7.77	7.23	73.82	2725.28	473.57	3.95	34.55	481.29	536.76	281.93	1437.58	3128.77	3089.82	2544.05	593.24	18.67	2.91	90.76	73.32	266.08	112.86	117.51	194.11	60.72	67.86	153.79	140.6	143.42	44.85	127.62	86.11	49.02	22.13	359.91	60.17	222.91	66.56	220.31	135.84	94.75	149.17	115.12	127.84	198.97
MELO3C003239.jh1	4.83	0.33	2.21	2.55	6.22	5.57	3.69	2.45	8.15	5.53	4.07	3.77	6.97	12.63	7.95	6.21	4.2	4.16	2.05	12.61	5.29	4.17	4.53	4.85	2.22	1.8	2.94	2.08	4.48	3.83	3.14	1.07	1.5	2.99	3.82	4	0.99	1.34	0.34	2.54	0.7	1.27	2.16	0.55	1.68
MELO3C003241.jh1	7.68	1.38	7.77	6.57	3.28	5.89	13.76	1.3	4.51	12.77	26.72	13.15	1.05	0.9	0.83	4.05	1.33	0.45	9.72	3.18	18.32	17.24	7.52	2.31	1.22	0.51	0	0.1	0	0	0	0	0.06	0.14	0.64	0.16	0.2	0.23	0.7	0.24	0.74	0	0	0	0.13
MELO3C003242.jh1	4.81	30.95	3.6	5.47	1.08	6.84	24.19	49.48	26.15	2.34	2.85	1.95	12.61	12.46	17.39	18.4	20.54	10.19	10.93	20.91	11.4	8.27	10.07	22.14	47.08	68.83	57.46	77.66	78.94	71.76	45.16	30.08	39.23	42.87	19.47	32.92	59.67	74.27	65.43	70.41	75	48.37	35.41	25.32	30.53
MELO3C003243.jh1	15.02	9.93	10.49	8.19	11	13.15	18.28	12.49	11.39	11.96	12.8	16.29	6.82	5.17	6.37	11.07	12.7	8.47	9.11	13.21	13.01	12.81	13.41	12.82	13.04	10.95	10.36	11.48	7.82	5.74	9.19	11.36	13.19	18.23	13.2	17.08	8.07	13.36	7	4.6	9.07	9.81	10.63	8.97	9.65
MELO3C003244.jh1	0.67	0.69	0	0.21	0.18	0.34	0.21	0	0	0	0.12	0	0	0	0	0.15	0.78	0.03	0	0	0.19	0	0	0	0	0	0.2	0	0	0	0	0.1	0	0.23	0	0.63	0	0.2	0.36	0.1	0	0.06	0.32	0.05	0
MELO3C003245.jh1	18.91	21.17	49.21	97.65	370.1	102.36	17.85	9.97	26.89	56.39	90.13	223.49	96.74	111.23	91.51	40.97	4.97	8.71	56.26	31.98	52.98	57.56	43.98	22.32	27.58	52.18	65.94	60.92	37.77	70.88	85.38	109.75	43.26	33.56	35.32	60.68	57.37	43.12	68.24	132.07	29.7	70.58	115.78	83.23	129.54
MELO3C003246.jh1	20.72	7.78	12.17	8.94	6.54	8.65	18.01	13.96	9.33	8.13	11.31	10.92	5.52	5.74	6.92	7.58	5.29	7.9	7.51	10.01	9.91	11.71	10.48	7.66	11.7	8.22	9.64	7.59	6.77	3.24	11.54	12.73	11.79	11.13	7.46	15.62	7.45	16.31	9.32	9.34	8.55	10.08	11.5	12.81	6.61
MELO3C003249.jh1	20.22	22.56	15.5	13.88	12.46	18.97	18.67	17.41	13.94	24.83	17.19	15.45	9.19	9.66	9.32	16.23	15.84	11.78	20.54	15.1	16.73	12.64	13.39	17.67	16.55	15.6	12.64	18.46	13.82	14.19	29.25	30.35	32.94	32.48	13.92	14.1	9.75	15.2	9.57	5.14	13.28	23.23	15.46	20.05	7.98
MELO3C003251.jh1	53.52	10.79	28.21	40.37	16.89	27.11	57.09	40.83	37.36	34.87	39.87	37.35	15.26	19.88	22.94	26.84	25.51	30.11	32.68	25.82	45.64	44.67	45.4	41.01	40.28	30.12	35.64	22.73	20.64	16.49	35.66	32.42	28.68	24.65	35.27	26.12	33.61	31.85	27.23	17.72	20.81	32.12	37.82	37.35	26.84
MELO3C003252.jh1	0	0	0	0	0	0	0	0	0	0	0	0	0	0	0	0	0	0.92	0	0	0	0	0	0	0	0	0	0	0	0	0	0	0	0	0	0	0	0	0	0	0	0	0	0	0
MELO3C003253.jh1	0	0	0	0	0	0	0	0	0	0	0	0	0	0	0	0	0	0.58	0	0	0	0	0	0	0	0	0	0	0	0	0	0	0	0	0	0	0	0	0	0	0	0	0	0	0
MELO3C003259.jh1	0.19	0	0	0.04	0.47	0	0	0.89	0	0	0.36	0.33	0.36	0.36	0.65	0.24	0.16	0.12	0.61	0.39	0.22	0.09	0	0	0	0	0.17	0	0.11	0	0.13	0.11	0.04	0.21	0	0	0	0	0.02	0	0	0.2	0.29	0.18	0.01
MELO3C003260.jh1	0.25	0	0.31	0	0.62	0	0	0	0	0	0.3	0.53	0.25	0	0.61	0	0	0.39	0.49	0	0	0	0	0.44	0	0	0	0	0	0	0	0.2	0.06	0.01	0.08	0.07	0	0	0	0	0	0	0.4	0.09	0
MELO3C003261.jh1	11.77	1.44	8.71	10.88	32.83	18.23	5.83	5.5	8.88	11.52	17.47	43.58	39.88	38.16	29.16	15.08	7.91	13.56	24.54	9.42	13.2	10.72	10.01	7.46	11.04	7.49	7.86	8.11	4.53	3.58	6.38	6.58	5.95	4.91	12.93	10.01	12.17	11.31	9.06	6.68	7.49	7.22	8.73	11.24	3.99
MELO3C003262.jh1	10.88	5.51	9.8	4.79	3.98	6.5	9.28	9.85	10.38	8.3	9.61	8.26	3.54	3.78	3.79	7.4	10.52	5.8	9.32	9.6	9.51	9.38	8.73	7.08	7.98	7.39	15.1	11.47	8.55	6.25	14.83	14.44	13.68	14.68	6.56	8.82	5.41	10.12	4.5	5.59	6.87	10.91	10.68	9.3	7.16
MELO3C003263.jh1	24.57	6.47	37.41	30.29	17.14	27.31	31.79	23.85	29.77	47.46	30.91	33.61	17.47	27.17	27.99	30.1	12.29	19.97	35.21	26.18	41.61	37.55	46.36	48.54	45.93	40.76	38.52	33.92	27.69	42.05	32.85	24.49	19.66	22.93	29.18	40.66	30.78	24.5	35.89	51.97	35.68	25.81	24.11	18.02	32.22
MELO3C003265.jh1	57.29	5.04	56.11	44.42	65.33	39.88	72.03	42.55	34.79	78.06	86.49	120.98	35.71	34.09	42.61	37.59	14.67	31.08	66.41	35.22	62.92	54.74	75.13	40.04	29.86	23.57	22.06	28.09	21.15	28.38	33.31	63.75	30.98	34.65	65.14	49.3	17.83	36.93	19.65	8.62	12.91	45.12	75.45	90.26	47.96
MELO3C003267.jh1	0	0	0	0	0	0	0	0	0	0	0	0	0	0	0	0	0	0	0	0	0	0	0	0	0	0	0	0	0	0	0	0	0	0.01	0.16	0	0	0	0	0	0	0	0	0	0
MELO3C003268.jh1	0	0	0	0	0	0	0	0	0	0	0	0	0	0	0	0	0	0	0	0	0	0	0	0	0	0	0	0	0	0	0	0	0	0	0	0	0	0	0	0	0	0	0	0	0
MELO3C003269.jh1	20.04	3.79	19.32	25.65	43.93	16.77	10.48	7.94	9.07	22.72	20.87	33.35	22.92	26.16	22.21	12.75	2.43	5.36	14.81	7.08	16.76	16.07	18.75	13.83	10.54	11.89	12.53	11.98	7.04	7.14	11.1	12.02	10.49	7.2	11.31	16.22	16.33	14.69	26.31	8.9	16.97	10.5	14.7	13.32	10.33
MELO3C003271.jh1	0.96	0.61	0.35	0.29	0.24	0	0.57	0.03	0	0	0.31	0.55	0.56	0.91	0.42	0.26	1.05	0.06	0.27	0.51	0.58	0.78	0	0.3	0.43	0	0.61	0	0	0	1.16	0.82	0.56	0.44	0.35	0.33	0.53	0.26	0	0	0	0.36	1	1.25	0
MELO3C003272.jh1	0	0	0	0	0	0	0	0	0	0	0	0	0	0	0	0	0	0	0	0	0	0	0	0	0	0	0	0	0	0	0	0	0	0	0	0	0.01	0	0	0	0	0	0	0	0
MELO3C003274.jh1	15.02	14.7	15.18	11.1	4.57	7.59	13.99	12.72	8.11	9.68	10.98	8.81	4.23	6.81	6.46	11.64	13.82	10.43	17.11	13.79	13.68	12.4	12.2	12.46	17.59	12.83	16.64	14.78	16.34	23.85	18.01	18.24	17.64	18.6	10.32	11.42	20.21	16.37	18.13	33.11	19.57	18.85	12.68	12.4	35.7
MELO3C003275.jh1	0.51	0	5.7	14.4	8.81	21.49	129.03	86.84	2.22	12.33	2.19	1.35	1.74	2.59	0.76	9.44	0	11.2	12.72	12.93	10.98	13.94	4.41	15.09	6.83	6.43	0.4	0	0.48	1.17	0	0	0	0	6.35	3.32	0	0	0	0	0	0	0	0	0
MELO3C003277.jh1	35.8	54.76	19.93	38.11	9.49	40.58	116.1	226.1	102.39	22.82	14.3	9.7	51.82	46.83	56.41	87.4	146.94	86.07	35.99	87.32	35.02	25.99	15.14	35.73	63.86	113.22	87.26	75.39	65.24	66.51	68.88	28.64	48.96	59.96	42.14	61.38	154.04	133.17	159.06	113.37	128.41	178.86	172.29	148.34	393.96
MELO3C003278.jh1	21.26	73.09	10.9	18.77	7.39	19	25.35	25.61	22.74	13.17	15.93	14.2	9.56	6.88	9.38	17.86	15.71	11.33	18.66	39.4	22.33	18.65	14.91	17.75	21.61	23.14	26.83	25.14	26.96	32.06	72.74	70.07	57.15	43.12	20.38	23.93	27.66	26.61	27.9	28.53	38.11	45.55	50.16	50.28	39.64
MELO3C003280.jh1	62.81	7.19	25.26	18.19	19.68	13.89	32.93	47.88	22.99	20.75	20.04	29.31	34.38	32.34	29	16.28	28.04	14.41	35.32	20.36	23.98	21.67	29.07	23.67	22.96	13	26.28	20.49	15.73	13.38	17.37	32.76	20.64	23.87	25.57	32.41	20.3	32.57	23.44	19.8	23.84	20.5	36.37	27.94	29.91
MELO3C003282.jh1	84.85	110.96	68.74	73.22	22.31	59.46	84.4	131.66	96.57	52.76	58.54	52.84	44.22	46.67	52.44	72.1	49.98	34.06	90.97	102.38	78.99	70.62	68.09	93.22	129.26	171.31	136.71	143.15	122.2	82.7	140	112.83	169.85	130.78	74.31	82.04	116.57	145.25	138.66	86.18	173.86	130.85	99.85	118.03	43.64
MELO3C003284.jh1	0	0	0.39	21.37	9.4	80.11	24.35	5.7	11.02	25.4	2.57	9.8	1.12	0.57	0.51	3.91	0	1.13	1.46	2.63	3.6	3.36	7.44	7.15	7.01	4.03	2.33	0.97	2.54	0.64	0	0	0.08	0	2.47	3.79	1.88	0.83	0.87	1.68	1.97	0	0	0	0
MELO3C003285.jh1	0	0	0.05	0	0.35	0.3	0.1	0.41	0.42	0.26	0.13	0	0	0	0	0.18	0	0.12	0	0	0.49	0.28	0	0.86	2.48	7.06	0.58	0.63	0	0	0	0	0.04	0.06	0.74	0.24	2.87	2.82	0	0.26	0	0	0.17	0	0
MELO3C003287.jh1	10.42	7.42	5.51	3.05	3.27	4.3	5.88	2.66	3.27	2.96	9.91	5.84	3.66	4.48	4.08	5.29	0.37	0.83	1.38	2.96	7.27	6.3	5.04	2.68	5.51	1.09	5.2	3.15	3.46	0.34	3.64	3.27	3.52	4.23	4.1	6.27	2.35	6.78	2.1	1.97	1.78	4.45	3.79	4.09	5.05
MELO3C003289.jh1	0	0	0	0	0	0	0	0	0	0	0	0	0	0	0	0	0	0	0	0	0	0	0	0	0	0	0	0	0	0	0	0	0	0	0	0	0	0	0	0	0	0	0	0	0
MELO3C003290.jh1	7.1	1.02	1.04	1.24	0.56	2.88	9.62	12.56	9.33	3.48	3.41	3.1	1.67	2.43	3.46	6.27	0.62	1.24	4.68	17.51	14.32	14.25	11.69	17.57	36.03	24.35	32.15	24.06	11.78	9.09	11.32	7.77	6.94	6.22	10.91	22.11	27.94	34.19	28.16	20.73	22.56	14.06	16.7	15.17	8.47
MELO3C003291.jh1	47.05	25.27	28.95	24.88	27.77	63.45	54.38	70.51	54.06	64.27	44.44	44.76	32.68	30.43	32.64	57.56	70.08	64.52	64.32	58.39	54.93	52.9	61.74	83.55	72.97	84.65	50	67.51	64.45	38.86	43.53	31.75	27.87	31.92	60.48	47.12	61.9	53.32	53.05	49.59	81.01	35.35	29.64	25.72	9.67
MELO3C003292.jh1	13.37	6.8	11.9	15.69	6.73	7.56	12.53	11.33	12.26	6.66	11.94	10.72	7.37	8.34	9.74	9.59	5.37	3.34	7.73	15.56	13.59	10.66	8.74	11.2	13.22	13.48	12.17	19.95	15.61	11.55	12.01	13.18	13	12.53	11.25	13.67	22.04	20.56	20.84	16.43	19.15	15.71	14.23	11.78	7.72
MELO3C003294.jh1	1.57	5.05	61.56	94.45	517	426.79	2.48	31.73	98.13	461.92	176.75	163.16	382.94	263.2	457.5	671.75	1033.74	480.01	397.28	564.87	383.02	302.17	197.09	474.9	449.1	260.24	296.8	169.85	109.73	48.9	544.03	390.45	231.4	72.57	278.68	368.78	155.69	542.55	383.24	100.76	303.45	479.44	256.03	218.39	38.74
MELO3C003295.jh1	7.63	8.01	22.94	15.67	9.21	4.06	4.44	2.04	2.55	7.79	12.16	21	0.81	0.81	1.42	1.71	0.57	0.74	2.64	4.52	11.68	7.93	9.26	3.73	3.59	1.98	2.74	2.71	1.62	0.77	1.38	5.09	4.43	4.98	4.95	7.8	11.05	4.55	7.8	6.43	4.69	3.28	5.64	6.03	5.73
MELO3C003296.jh1	6.53	12.79	5.48	6.8	4.37	3.47	8.26	4.98	5.87	7.69	5.55	6.8	3.87	4.1	5.4	4.99	1.95	2.68	2.31	3.18	6	6.07	8.39	4.99	6.17	3.96	4.11	3.17	4.14	2.14	7.08	5.17	3.52	4.76	5.3	5.18	7.67	5.14	5.46	3.8	3.38	6.77	5.87	4.38	5.17
MELO3C003298.jh1	84.31	463.28	61.63	128.11	75.56	108.85	160.09	209.18	120.55	29.36	39.77	49.34	391.76	434.23	388.18	217.68	44.04	21.22	192.57	143.67	56.38	42.59	45.85	46.81	67.21	93.15	202.21	236.06	196.25	130.65	221.85	106.11	191.9	119.86	41.08	111.77	140.34	183.05	182.65	65.67	169.29	164.08	95.62	113.51	178.08
MELO3C003299.jh1	5.09	1.47	4.62	1.78	2.97	16.46	13.41	8.5	12.94	15.28	5.29	3.44	19.45	12.02	8.88	12.72	0	0.34	2.16	1.69	4.86	5.51	12.83	10.91	19	11.52	3.16	3.3	5.11	1.73	1.38	0.95	0.32	0.76	5.32	8.58	2.34	6.26	1.37	0.72	2.72	0.85	0.25	0.22	0.11
MELO3C003300.jh1	0	0	0	0	0	0	0	0	0	0	0	0	0	0	0	0	0	0	0	0	0	0	0	0	0	0	0	0	0	0	0	0	0	0	0	0	0	0	0	0	0	0	0	0	0
MELO3C003302.jh1	6.55	5.8	5.11	5.68	4.04	4.68	7.28	8.62	8.48	8.36	6.12	6.08	10.68	8.67	10.27	7.82	4.74	2.8	9.51	8.2	8.65	6.58	6.83	11.95	9.97	11.42	14.57	15.55	10.78	10.24	10.76	5.18	7.23	10.7	5.52	11.18	13.13	11.72	13.29	11.29	10.3	10.69	6.81	5.18	8.9
MELO3C003304.jh1	1.52	2.5	0.58	0.67	0.35	0.53	0.51	0.86	3.65	1.89	1.17	1.85	2.1	1	1.26	1.46	2.93	1.38	1.18	1.14	3.14	3.46	1.56	3.54	4.22	4.37	1.47	8.77	4.58	10.25	1.38	2.43	1.67	1.62	2.56	2.88	4.01	2.85	7.98	11.83	2.2	1.88	1.46	1.77	3.43
MELO3C003305.jh1	9.62	2.55	16.64	12.09	19.05	28.15	23.36	13.39	17.83	62.95	19.86	18.27	8.54	10.76	8.35	28.8	21.18	75.88	20.53	7.84	18.03	16.92	21.81	33.52	8.18	8	9.04	7.35	5.02	7.98	8.44	4.83	6.34	7.84	20.34	13.14	3.83	5.43	3.96	7.26	2.4	4.65	4.15	2.3	1.3
MELO3C003306.jh1	0	0	0	0.07	0.12	0	0	0	0	0	0	0.2	0.54	0.16	0	0.39	632.91	1167.04	0.54	3.51	0	0.14	0	0	0	0	0	0	0	0	0	0	0	0	0	0	0	0	0	0	0	0	0	0	0.1
MELO3C003307.jh1	0	0.08	0	0	0	0	0	0	0	0	0.02	0.22	0	0.11	0	0.06	269.66	936.5	0.38	1.01	0	0.2	0	0	0	0	0	0	0	0	0	0	0	0.02	0	0	0	0	0	0	0	0	0	0	0.19
MELO3C003308.jh1	12.67	5.99	16.76	38.25	108.66	27.06	40.57	11.83	15.71	18.97	30.21	99.16	24.13	24.6	26.63	17.16	65.24	156.78	11.68	15.14	20.5	18.67	15.26	16.84	16.48	7.03	9.48	8.32	4.15	1.09	6.49	5.27	3.88	2.13	16.15	20.66	22.91	22.02	21	12.05	8.42	12.94	12.86	9.79	10.85
MELO3C003309.jh1	0	0	0	0	0	0	0	0	0	0	0	0	0	0	0	0	0	0	0	0	0	0	0	0	0	0	0	0	0	0	0	0	0	0	0	0	0	0	0	0	0	0	0	0	0
MELO3C003310.jh1	0	0	0	0.33	0.08	0	2.44	0	0	0	0	0	0	0	0	0	0	0	0	0	0	0	0	0	0	0	0	0	0	0	0	0	0	0	0	0	0	0	0	0	0	0	0	0	0
MELO3C003311.jh1	29.57	35.62	11.24	8.06	7.45	14.19	18.56	23.65	19.65	15.83	11.73	12.83	10.09	6.74	11.67	11.08	7.69	17.06	11.74	21.12	19.37	18.68	16.51	22.45	29.19	16.18	27.42	19.88	14.49	10.23	19.43	11.66	12.8	15.58	17.05	20.75	14.28	23.9	17.03	11.44	19.36	13.28	14.54	13.27	10.04
MELO3C003312.jh1	13.35	2.92	11.77	12.7	31.8	18.06	12.18	20.44	22.29	11.01	16.7	34.57	34.69	33.07	35.67	21.82	2.45	3.93	7.64	20.76	22.34	18.32	15.38	18.48	47.54	13.74	32.42	22.78	11.18	6.66	12.42	8.34	6.21	3.53	12.52	33.4	56.09	57.09	29.74	27.86	17.86	13.64	13.22	16.5	7.08
MELO3C003313.jh1	111.5	84.65	117.47	208.41	59.84	149.12	179.21	285.29	232.29	99.96	126.87	127.29	143.5	138.92	143.49	222.06	149.84	124.21	174.51	197.8	166.1	144.87	137.73	251.72	349.96	611.03	382.21	597.43	497.82	566.04	292.93	205.98	169.13	142.43	179.68	283.01	352.34	295.33	422.05	397.87	483.51	241.05	191.26	152.67	245.88
MELO3C003314.jh1	25.94	21.63	25.53	64.82	140.18	419.7	126.25	175.08	156.74	103.58	43.98	103.36	173.77	166.31	131.65	297.56	179.63	69.06	584.57	155.88	93.76	83.99	62.22	137.09	144.87	275.43	266.94	416.23	254.57	385.04	385.51	361.34	294.5	222.99	111.81	98.09	108.17	128.68	116.39	143.96	173.31	285.99	197.93	169.33	294.23
MELO3C003316.jh1	1.75	0.35	2.28	9.67	32.72	77.16	2.77	0.45	2.35	7.56	9.02	26.09	9.59	13.02	8.89	14.7	2.52	0.41	32.86	9.44	6.59	4.69	5.3	4.11	2.76	1.01	0.33	0.92	0.59	0.21	0.29	0.3	0.19	0.14	6.9	2.22	0.54	3.22	0	0.93	1.21	0.39	0.27	0.27	0.06
MELO3C003317.jh1	334.5	227.71	440.84	312.25	166.56	133.48	306.46	183.91	194.14	351.33	298.21	345.15	112.68	120	138.06	164.42	21.01	31.75	65.42	88.89	279.07	241.13	361.63	235.42	273.32	312.44	280.22	266.46	223.42	126.81	144.81	137.06	169.39	246.37	180.74	298.51	225.89	245.19	233.78	159.65	269.87	156.17	136.47	146.14	258.8
MELO3C003318.jh1	1.05	0.77	1.3	1.32	0.96	4.2	4.05	5.01	5.28	1.57	2	1.27	1.14	1.65	2.65	5.44	0.62	0.82	1.18	2.61	1.26	3.14	0.7	0.58	0	0.59	0.44	0.2	0.22	0.09	0	0	0.05	0.05	3.54	1.95	0.49	1.1	0.29	0	0.19	0.04	1	0.03	0.04
MELO3C003319.jh1	3.93	0	6	2.87	1.7	2.54	20.37	1.2	4.13	4.99	7.55	6.94	0	0	0	3.13	0	0.93	3.38	2.37	3.13	6.33	2.85	3.08	2.81	1.32	0	0	0	0	0	0	0	0	1.26	1.41	0.26	0.38	0	0	0	0	0	0	0
MELO3C003320.jh1	32.86	16.05	79.47	61.34	27.48	23.09	61.1	25.11	17.53	27.68	14.01	6.77	12.34	13.69	11.22	27.36	62.43	32.79	80.66	28.21	13.35	33.15	24.65	30.65	41.97	71.73	64.86	74.35	48.25	83.55	55.37	23.06	14.77	28.57	37.38	51.45	57.87	30.1	57.19	39.86	44.42	69.36	38.09	16.26	50.32
MELO3C003321.jh1	1.39	835	1.73	2.98	1.41	1.28	0.93	8.82	4.22	3.26	1.36	2.46	0.34	0.22	0.86	0.65	7.69	0	0	0.23	11.24	28.16	27.87	28.46	35.54	14.73	5.22	2.1	1.31	1.98	0.95	0.24	0.31	1.81	14.93	9.36	5.04	2.11	0.81	0.97	0.48	0.87	0.39	0.17	1.22
MELO3C003322.jh1	0.46	0.87	0.47	0.39	0.37	0.45	0.37	0.2	0.54	0.8	0.54	0.9	0.42	0.28	0.17	0.14	1.09	0.12	1.59	0.09	0.46	0.68	0.42	0.14	0.24	0	0.24	0.11	0.21	0	0.08	0.06	0.05	0.28	0.26	0.26	0	0.12	0.19	0	0.21	0.12	0.06	0.04	0.06
MELO3C003323.jh1	16.87	2.71	12.6	13.38	7.3	12.95	14.19	11.05	19.33	28.77	16.82	19.34	8.12	6.26	5.47	17.14	0.83	10.16	15.39	14.72	17.65	13.63	14.21	13.23	10.39	7.36	3.67	2.38	1.93	0.46	1.3	0.36	0.93	2.03	12.95	8.17	5.1	5.62	3.77	1.48	2.93	1.98	1.34	1.1	0.78
MELO3C003324.jh1	125.43	7.36	46.58	92.89	98.08	296.36	84.08	115.34	121.17	99.93	54.62	125.91	106.41	107.95	110.4	129.91	24.4	16.58	78.67	128.87	67.41	66.33	80.25	72.45	70	120.48	39.5	56.94	27.45	27.46	26.86	18.6	66.66	66.11	148.73	113.87	135.82	154.52	123.87	121.27	108.7	95.79	79.76	88.31	61.82
MELO3C003326.jh1	10.45	7.18	8.32	8.26	3.48	5.73	10.71	8.77	9.2	5.61	7.13	7.96	3.63	3.95	4.58	5.29	2.1	1.2	4.28	4.86	8.72	6.88	8.51	6.89	9.37	3.72	9.05	5.4	6.89	5.59	7.31	5.02	4.16	3.45	5.7	9.51	6.2	8.69	5.77	6.64	5.02	5.99	5.71	5.03	3.85
MELO3C003327.jh1	90.12	195.69	134.35	183	115.47	152.76	203.56	178.77	158.1	190.65	138.92	184.44	126.3	112.25	112.96	196	324.01	157.02	285.32	194.18	153.1	139.25	167.27	169.19	135.64	150.05	151.02	149.2	126.86	180.91	161.81	157.16	145.34	187.53	166.24	144.98	115.7	129.6	97.97	126.06	121.46	169	146.71	131.33	223.02
MELO3C003328.jh1	2.38	5.42	2.81	3.94	46.24	25.21	0.91	0.85	4.25	2.78	8.87	29.12	46.17	39.54	34.36	15.26	3.33	0.54	12.28	6.96	5.54	2.97	1.39	2.01	2	1.92	5.34	4.18	2.37	1.98	3.37	2.29	1.91	1.69	2.96	3.7	5.41	3.2	3.33	2.92	2.01	3.81	2.16	3.14	5.02
MELO3C003330.jh1	4.76	10.37	4.78	5.22	3.93	2.76	4.83	3.2	5.05	3.81	3.56	4.83	3.54	4.22	3.62	3.51	1.66	0.8	1.66	4.89	4.79	3.84	3.78	4.47	5.85	3.78	6.39	4.22	4.19	3.28	3.65	3.09	2.93	3.21	4.18	7.08	6.79	8.33	4.54	7.13	3.91	4.11	3.45	3.12	4.2
MELO3C003331.jh1	11.16	1071.11	2.35	39.61	3.09	7.52	3.32	3.24	3.76	1.34	1.02	1.51	2.31	1.8	2.86	5.39	16.77	1.11	3.1	14.67	2.45	1.85	1.82	6.67	4.11	25.04	32.55	37.7	238.28	588.95	230.61	316.28	240.88	427.22	4.77	6.08	17.28	8.1	19.54	54.56	94.87	230.51	227.14	214.47	340.45
MELO3C003332.jh1	52.21	86.44	21.97	110.29	26.84	63.06	88.74	68.76	58.31	52.62	27.87	36.13	39.36	37.6	47.46	78.2	118.71	39.67	81.09	110.76	42.53	48.97	53.47	64.43	59.12	91.79	81.89	107.21	122.99	341.54	132.05	137.7	88.49	135.37	84.26	83.34	73.48	66.97	91.52	196.8	172.96	169.92	155.29	130.54	141.67
MELO3C003333.jh1	24.87	27.73	39.88	30.82	13.98	18.68	24.75	26.57	15.28	26.37	18.26	16.05	16.03	18.48	21.95	23.02	18.58	14.57	30.36	30.53	37.61	24.45	28.36	37.95	32.67	25.83	28.41	39.83	46.66	64.84	36.61	31.72	31.7	37.4	35.61	58.55	49.51	37.88	56.49	90.6	42.02	41.64	33.24	26.31	74.45
MELO3C003335.jh1	6.77	2.4	3.96	5.17	4.78	4.33	14.9	8.64	5.73	2.98	4.74	6.53	8.11	5.61	6.24	4.29	1.28	1.36	1.98	7.61	7.42	5.67	3.75	2.22	5.12	2.64	3.93	2.01	2.22	2.47	1.33	1.57	1.43	4.8	4.25	5.18	5.8	10.21	4.32	4.6	3.57	1.98	2.39	2.12	1.66
MELO3C003336.jh1	0	0	0	7.34	0	0	19.85	9.88	0	0	0	0	0	0	0	2.26	0	0	0	0	0	0	0	0	0	0	0	0	0	0	0	0	0	0	0	0	0	0	0	0	0	0	0	0	0
MELO3C003337.jh1	0	0	0.1	0.25	0.31	0.31	7.26	6.98	0.43	0.7	1.69	0.41	0	0.17	0	0	0.35	0.42	0.77	1.25	1.96	0.95	0.85	0	0.39	0	0	0	0	0	0	0	0	0	0	0	0	0	0	0	0	0	0	0	0
MELO3C003338.jh1	15.31	8.62	8.55	6.41	4.47	5.68	8.87	9.16	8.11	6.2	7.49	9.62	4.61	4.1	5.05	7.92	4.73	3.52	6.79	8.49	9.16	12.03	6.71	5.49	7.94	4.86	9.79	5.13	3.85	2.81	9.13	7.31	5.6	6.21	7.29	11.13	5.16	14.33	4.52	4.18	7.93	8.1	6.94	6.7	3.42
MELO3C003339.jh1	71.11	24.32	6.46	37.96	2.28	5.48	9.86	5.84	6.56	5.41	5.6	1.72	1.74	1.58	2.84	6.39	28.89	33.03	24.24	24.14	5.92	29.18	20.96	48.92	26.53	29.62	10.05	15.43	10.86	26.3	34.02	23.76	14.67	21.71	111.01	30.86	44.74	27.6	26.87	29.5	20.32	60.03	53.33	21.18	24.88
MELO3C003340.jh1	33.03	10.68	28.75	24	14.72	20	31.81	34.81	32.48	26.65	21.04	16.47	20.55	19.92	23.21	26.55	26.15	17.21	20.91	30.51	22.57	24.52	22.73	26.48	31.39	29.06	67.9	56.06	47.42	37.56	60.85	47.38	42.43	39.28	24.36	31.44	25.34	42.29	26.95	14.87	36.41	42.48	35.29	36.64	19.88
MELO3C003341.jh1	25.09	16.25	42.19	30.2	15.82	22.84	36.02	31.49	27.5	34.02	30.49	26.39	11.84	11.73	12.21	21.84	9.53	32.99	17.72	20.37	28.32	34.31	38.39	33.62	33.23	29.91	47.54	30.58	32.62	10.2	63.79	47.62	39.1	38.54	26.52	22.35	17.21	25.53	20.31	4.82	22.16	48.43	38.88	35.72	41.27
MELO3C003342.jh1	61.07	29.2	69.32	45.89	41.35	40.24	64.56	24.36	31.34	39.86	71.83	96.72	21.43	33.05	29.74	30.78	4.51	8.57	29.87	31.65	66.38	51.56	53.27	28.59	34.14	40.53	25.17	28.88	21.69	38.91	14.9	10.77	9.15	6.32	29.55	44.87	37.27	37.38	46.36	116.42	40.15	23.91	22.28	15.55	45.27
MELO3C003343.jh1	3.1	0.07	1	0.42	0.45	0.61	0.87	0.5	0.89	1.94	1.97	1.26	0.1	0.29	0.26	0.5	0.47	0.19	0.44	1.01	1.75	1.3	1.63	0.31	0.36	0	0	0.05	0.08	0	0	0.21	0.22	1.04	0.49	0.49	0.23	0.5	0.57	0	0.56	0.05	0.1	0.08	0.13
MELO3C003344.jh1	53.65	16.7	53.97	47.22	68.84	32.58	45.41	32.8	32.23	44.89	40.72	69.91	95.17	110.38	112.98	41.63	19.84	17.3	58.13	43.2	43.16	39.12	48.96	43.02	41.26	41.95	71.24	55.86	43.3	35.14	57.68	83.88	49.07	54.14	42.14	69.78	32.78	53.25	40.44	34.53	29.18	56.06	71.95	79.29	45.98
MELO3C003345.jh1	33.42	17.22	7.45	8.39	3.19	4.8	10.02	14.73	4.58	1.68	3.6	4.56	3.23	3.59	3.28	3.47	63.4	11.81	29.94	25.18	7.79	6.4	5.55	4.54	6.88	5.95	8.88	9.14	12.44	26.36	38.47	29.67	21.55	38.34	11.18	15.68	9.85	15.48	8.9	17.56	19.3	28.65	29.01	18.68	23.87
MELO3C003346.jh1	6.81	12.79	11.72	10.61	3.88	4.77	7.05	5.18	8.11	14.45	7.05	9.06	9.47	10.82	11.55	10.32	4.2	1.73	3.82	5.03	10.59	7.77	9.2	10.4	3.89	11.33	13.49	12.42	16.31	56.67	11.82	5.76	4.71	6.84	8.26	10.59	6.47	5.31	12.56	25.08	9.68	8.2	6.36	2.99	10.77
MELO3C003355.jh1	0.05	0.41	0	0	0.11	0	0	0	0	0	0	0	0	0	0	0	0	0	0	0	0	0	0	0	0	0	0	0	0	0	0	0	0.18	0.01	0	0	0	0.59	0	0	0	0.12	0.26	0.06	0
MELO3C003356.jh1	0	0.28	0	0	0	0	0	0	0	0	0	0	0	0	0	0	0	0	0	0	0	0	0	0	0	0	0	0	0	0	0	0	0	0.07	0	0	0	0	0	0	0	0	0	0	0
MELO3C003358.jh1	0.33	0.13	0	0	0	0	0.09	0	0	0	0.06	0.09	0	0	0	0	0	0.22	0.29	0	0	0	0	0.45	0	0	0	0	0	0	0	0	0.32	0.15	0	0	0	0	0	0	0	0	0.05	0.15	0
MELO3C003359.jh1	19.49	11.66	9.25	6.96	4.75	7.35	7.76	12.42	12.82	9.53	6.58	5.58	5.32	5.12	6.99	10.95	11.92	8.88	11.3	17.27	8.38	9.02	7.98	9.81	10.94	4.52	13.59	8.92	12.73	4.18	44.02	23.02	34.53	24.33	8.39	10.47	7.99	12.44	6.26	2.45	15.1	21.38	19.25	23.74	5.49
MELO3C003360.jh1	6.08	3.27	16.11	18.66	13.37	5.14	19.12	7.64	11.89	5.9	13.43	18.51	8.28	5.07	6.07	3.45	5.59	11.41	4.65	11.9	11.41	19.75	10.02	18.21	17.58	16.77	15.96	10.24	17.34	45.33	79.19	86.7	67.73	43.02	13.38	13.99	8.8	4.57	8.17	7.41	26.15	87.27	85.35	66.07	93.93
MELO3C003361.jh1	0	0	0	0	0	0	0	0	0	0	0.04	0	0	0	0	0	0.15	2.05	0	0.77	0	0	0	0.18	0	0	0	0.08	0	1.93	4.43	2.62	2.81	0.75	0	0	0	0	0	0.6	3.07	7.78	10.77	11.45	22.4
MELO3C003362.jh1	12.79	1.51	5.43	5.63	5.05	7.28	12.13	13.58	10.04	9.53	8.58	8.12	6.62	4.85	5.61	8.43	2.49	5.71	9.25	14.6	11.07	13.2	11.5	11.88	25.03	16.97	11.66	9.27	8.68	3.62	9.8	7.96	6.04	5.51	8	12.43	9.02	12.18	8.77	4.39	12.93	5.77	8.01	6.48	2.19
MELO3C003366.jh1	0.19	889.75	3.97	1.91	0.16	0	0	0	0	0.2	0.06	0	0	0	0	0	0	0	0.34	0	0	0	0	0	0	0	0	0	0	0	0	0	0	0.38	0	0.45	1.06	0	0	0	0	0.18	0	0	0
MELO3C003367.jh1	0.29	2.07	0.41	1.39	0.08	0.09	8.32	0.31	0	0	0.04	0	0	0	0	0	0	0.09	0.65	0.69	0	0	0.32	0	0	0.21	0	0	0	0	0	0	0	0.07	0	0	0	0	0	0	0	0	0	0	0
MELO3C003368.jh1	13.54	16.15	9.65	4.75	2.63	4.03	7.98	7.9	6.26	6.08	8.06	9.44	3.59	4.09	3.88	4.99	1.5	0.54	2.18	4.41	9.52	9.48	7.58	6.95	7.53	5.3	7.74	6.21	6.32	4.06	5.76	3.89	4.54	6.73	4.22	9.37	5.98	10.26	6.33	7.13	7.81	4.39	4.28	4.08	2.33
MELO3C003369.jh1	37.34	12.52	67.32	41.36	31.54	58.33	72.65	49.71	51.79	124.46	64.87	47.26	34.82	35.55	44.25	64.6	20.76	30.15	68.95	41.41	49.41	46.52	88.38	69.91	46.99	78.71	58.93	61.93	61.75	93.48	98.67	93.11	102.05	119.15	59.35	57.08	25.99	33.61	37.88	48.29	38.48	67.97	58.61	63.47	37.48
MELO3C003370.jh1	4.07	0.27	0.53	0.58	0.07	0.26	0.4	0.45	1.13	2.43	2.22	0.89	0	0	0	0.14	0.5	0.13	0	0	2.97	1.73	2.41	0	0.09	0	0	0	0	0	0	0	0.07	0.27	0.32	0	0	0.13	0	0.06	0	0	0	0.02	0.02
MELO3C003371.jh1	1.97	0.36	0	0.17	0	0.11	0.39	1.08	0	0.39	0.16	0	3.45	2.14	2.89	3.35	119.66	0.61	0.54	10.4	0.19	0	0	0.24	0	1	1.07	0.39	0	3.7	0	0	0.84	0.89	1.34	0.55	1.26	2.88	0.91	1.79	3.32	0.64	2.4	0.22	0.13
MELO3C003372.jh1	17.68	8.44	15.41	23.69	8.04	15.02	25.07	24.67	20.87	22.96	20.11	16.69	9.65	9.67	11.99	14.61	52.46	43.94	12.61	25.58	17.18	19.32	20.64	23.92	23.99	18.98	11.79	13.28	13.9	8.05	7.85	5.09	7.39	14.32	30.1	24.54	24.79	17.91	12.67	7.81	16.08	9.74	12.48	5.03	11.22
MELO3C003374.jh1	7.14	11.36	3.47	4.35	2.66	4.34	4	4.4	4.64	5.28	4.91	3.97	1.98	2.01	1.97	4.43	15.94	2.28	7.59	7.53	7.92	6.77	5.95	5.77	12.94	5.51	6.37	6.25	6.74	3.74	4.92	5.22	5.89	8.69	5.01	6.44	7.07	8.82	8.79	5.4	7.03	5.56	3.28	4.05	4.37
MELO3C003375.jh1	5.04	0.18	2.47	3.61	0	10.53	2.24	50.24	183.31	83.75	14.84	3.74	0.28	0.37	0.14	9.66	2.03	5.42	13.32	76.05	167.06	103.16	218.41	498.85	1823.39	684.89	832.85	774.6	295.28	274.09	815.42	434.35	498.68	249.6	327.81	687.7	716.73	1242.47	1356.59	1164.1	690.49	761.45	392.58	452.85	518.95
MELO3C003376.jh1	51.27	121.62	33.77	39.66	49.25	105.76	70.01	103.16	96.19	84.47	40.73	55.9	52.5	60.36	58.06	90.85	102.27	57.86	113.85	90.72	66.69	62.22	69.44	97.64	94.63	154.92	116.77	127.38	184.65	201.01	112.26	113.5	107.72	114.28	66.68	63.14	83.85	74.99	80.11	95.27	166.03	102.61	108.76	86.95	137.2
MELO3C003377.jh1	0.18	11.68	0.02	2.31	0	0	1.22	10.12	0	0	0	0	0	0	0	0	0.93	0.05	0	0	0	0	0	0.01	0	0	0	0	0.14	0	0	0	0.05	0.12	0	0	2.7	5.7	1.17	0.5	0.34	0.65	0	0	0.23
MELO3C003378.jh1	9.24	6.14	6.65	9.78	5.11	7.16	9.86	10.78	7.27	8.13	8.33	5.3	6.43	5.93	6.63	7.53	7.57	9.05	6.4	9.39	9.59	14.14	5.94	12.52	10.62	11.09	10.46	7.44	9.35	18.52	13.08	9.67	12.49	9.72	7.16	5.75	9.77	8.65	8.18	6.68	11.64	12.78	10.11	9.66	12.9
MELO3C003379.jh1	46.57	18.85	8.75	3.82	4.98	4.53	14.73	8.39	6.6	9.55	9.93	9.71	3.04	3.68	2.02	6.32	23.06	8.62	15.23	80.58	9.89	24.99	11.37	4.23	5.35	1.46	3.06	2.49	8.01	2.7	11.76	165.78	74.76	22.48	4.79	5.21	2.2	4.13	1.67	1.2	3.37	4.17	11.11	6.26	2.29
MELO3C003380.jh1	0.54	1.01	0.25	0.23	0	1.79	3.09	2.51	2.89	2.7	1.22	0	0.63	0	0.98	1.88	1.04	5.37	2.75	1.17	0.86	1.56	0.91	1.3	1.34	0.83	0.32	0	0	0	0	0.15	0	0.39	0.81	0.28	0.42	0.18	0.55	0.55	0	0	0	0	0.3
MELO3C003381.jh1	9.68	2	4.41	5.19	9.56	9.55	18.52	20.54	15.26	13.09	12.24	13.95	26.26	25.1	27.74	25.94	13.38	2.7	22.8	14.45	21.59	11.58	11.84	11.57	8.24	7.88	6.83	4.71	6.93	5.78	10.11	29.8	30.54	27.01	16.2	9.09	7.04	13.65	6.93	5.89	3.86	9.58	16.68	19.84	15.65
MELO3C003382.jh1	2.77	15.42	1.23	5.14	0.27	1.78	78.6	13.68	0.78	0.37	1.56	0.81	0.26	0.42	0.46	0.5	678.17	56.35	11.81	126.55	5.04	1.77	0.24	0.4	0.17	0	0.94	2.09	3.23	0	8.82	8.86	27.52	17.71	0.34	0.38	0	0.65	0.38	0.35	0.45	9.05	8.71	3.41	0.35
MELO3C003384.jh1	0	0	0	0	2.18	0	0.21	0	0	0	0	0	0	0	0	0	0.32	0.45	0	0	0	0	0	0	0	0	0	0	0	1.62	8.85	6.19	8.75	4.98	0	0	0	0	0	0	0	2.41	6.45	7.08	2.96
MELO3C003385.jh1	0	0	0	0	0	0	0	0	0	0	0	0	0	0	0	0	0	0	0	0	0	0	0	0	0	0	0	0	0	0	0	0	0	0.02	0	0	0	0	0	0	0	0	0	0	0
MELO3C003386.jh1	7.58	0.15	34.51	159.68	966.26	62.54	0.47	0.33	13.18	25.36	57.3	389.62	328.42	400.93	267.85	48.65	3.03	5.09	25.18	20.47	11.02	15.81	5.85	2.2	5.62	0.91	12.38	15.24	4.59	7.15	10.9	10.91	2.49	0.94	15.8	118.65	63.67	23.74	81.91	72.55	8.55	12.68	11.85	23.1	6.24
MELO3C003387.jh1	0.28	8.77	0.46	1.09	0	0	5.45	22.52	0	0	0	0	0	0	0	0	0.13	0.51	0.35	0	0	0	0	0	0	0	0	0	0	0	0	0	0	0.02	0	0	0.71	6.28	3.63	5.27	8.49	5.02	4.98	7.17	2.16
MELO3C003388.jh1	4.27	0.56	2.93	6.92	4.7	4.2	2.84	1.87	3.78	7.57	4.39	6.08	2.59	1.73	3.21	3.45	2.24	4.71	3.33	5.42	4.55	5	4.04	8.26	6.95	4.95	4.39	5.03	3.56	2.2	1.51	0.44	0.37	0.47	4.71	6.21	3.66	4.99	4.92	10.94	3.06	1.6	0.62	0.29	0.49
MELO3C003389.jh1	19.97	9.65	15.56	15.29	34.97	11.09	12.04	18.14	16.52	17.14	19.58	36.84	27.87	26.08	28.71	12.44	6.44	5.34	17.84	11.09	27.22	19.44	23.14	22.56	24.4	15.51	20.48	14.44	13.84	8.93	10.28	13.2	9.47	10.77	15.83	20.35	13.69	16.17	13.56	15.7	11.63	13.24	15.69	15.63	16.33
MELO3C003390.jh1	1.4	0	0.04	0.3	0.12	1.04	1.3	3.48	4.67	0.59	0.98	0.17	0.53	0.29	0	0.38	0	0	0	0	1.36	1.17	0.95	0.53	1.64	0.66	0.13	0	0.52	0.34	0.81	0.82	0.85	0.4	0.22	0.88	0.36	0.35	0.3	0.22	0.25	2.64	5.17	8.86	3.12
MELO3C003391.jh1	18.59	21.58	12.82	10.77	7.14	11.65	14.5	17.07	14.91	10.64	13.47	13.25	10.3	10.13	11.54	14.59	10.31	8.52	14.65	16.11	14.44	12.76	12.91	13.72	20.26	13.3	21.15	12.01	11.85	6.04	14.6	15.2	15.27	17.05	12	13.15	16.22	17.87	12.12	8.67	13.21	12.04	13.1	14.06	5.16
MELO3C003392.jh1	0	0	0	0.04	6.44	0.52	0	0	0.6	0	0.18	0.69	9.4	10.57	6.65	0.66	0	0	0.11	0	0	0	0	0	0	0	0	0	0	0	0	0	0	0	0	0	0.27	0	0	0	0	0	0	0	0
MELO3C003393.jh1	4.73	3.1	0.35	0.67	1.14	2.76	6.25	11.46	4.38	0.88	1.87	2.03	10.07	11.07	15.4	5.81	0.68	0.09	0	3.69	2.83	2.01	2.39	3.43	12.45	24.62	10.72	13.97	16.6	9.63	6.21	3.91	13.2	13.72	11.32	16.08	101.74	47.39	36.55	35.15	27.04	5.36	5.93	5.75	2.16
MELO3C003394.jh1	1.79	0	0.84	2.72	32.96	49.75	1.7	17.23	82.81	56.78	23.82	38.28	51.88	66.41	57.94	52.55	7.93	0.06	2.81	6.26	36.88	31.2	17.97	39.46	68.19	134.53	140.69	152.49	107.85	81.79	49.13	32.43	55.51	29.35	82.98	48.48	192.21	37.93	43.04	54.88	38.69	32.56	15.44	19.85	18.35
MELO3C003396.jh1	10.69	11.57	12.51	13.45	6.58	13.48	18.32	14.32	11.33	11.15	14.35	9.79	7.35	6.23	8.05	12.09	23.46	13.91	14.84	17.05	13.59	11.74	10.22	14.18	15.8	18.62	20.48	32	25.17	43.37	31.35	23.95	31.83	17.44	11.06	15.76	16.53	24.34	27.6	26.18	30.03	29.2	17.24	16.96	10.45
MELO3C003397.jh1	29.77	15.41	24.87	18.89	17.96	33.18	42.49	47.66	47.94	67.46	28.96	35.77	23.48	21.87	23.53	43.97	27.72	19.5	45.01	38.28	36.74	37.77	51.16	45.37	39.39	41.99	50.63	40.83	40.14	27.64	46.59	43.72	39.67	50.75	35.18	36.53	23.49	37.65	21.8	20.31	23.97	32.46	29.22	25.1	22.25
MELO3C003398.jh1	0	0	0	0.06	0	0.83	0	0	0	9.99	0	0	0	0	0	0	0	0	0	0	0	0	0	0.34	0	0	0	0	0	0	0	0	0	0	0	0	0	0	0	0	0	0	0	0	0
MELO3C003399.jh1	0	0	0.19	0	0	0	0	0	0	0	9.77	5.59	0	2.79	4.11	0	0	0.15	0.31	2.92	0	0	0.18	0	0	0	0	0	0	0	0	0	0	0.02	0.11	0	0	0	0	0	0	0	0	0	0
MELO3C003400.jh1	25.07	4.19	32.62	18.38	10.47	12.07	17.69	24.88	28.18	24.55	25.12	14.85	13.64	14.14	15.55	20.34	24.73	22.69	23.5	33.9	19.26	20.39	23.97	20.59	19.81	16.56	34.46	24.86	25.85	10.5	21.06	34.01	38.7	50.41	18.89	14.77	12.98	18.69	10.58	12.58	6.51	19.66	28.34	22.7	12.22
MELO3C003401.jh1	0	2.68	8	3.48	3.19	0	0	0.79	0	0	5.55	5.73	0	0.24	0.18	0	0	0	0	0	0	0	0	0	0	0	0	0	0	0.23	0	0	0	0	0	0	0	0	0	0	0	0	0	0	0
MELO3C003402.jh1	1.1	0	0.62	0.37	0.1	0.35	40.67	21.31	0.09	0.12	0.13	0.16	0	0	0	0	0	0	0	0	0	0	0	0	0	0	0	0	0	0	0	0	0	0	0	0	0	0	0	0	0	0	0	0	0
MELO3C003403.jh1	3.27	0.19	0.63	2.51	0.39	2.88	3	2.73	0.52	2.59	4.4	1.87	1.77	4.01	4.58	15.54	0	0.03	0.84	6.55	1.85	6.76	3.74	9.94	2.96	4.3	0	0.13	0	0.79	0	0	0.07	0.97	48.74	59.3	14.51	8.6	7.52	10.5	3.52	8.13	10.27	0.74	4.95
MELO3C003404.jh1	6.72	0.52	2.97	1.64	2.46	4.24	1.31	0.59	3.04	5.8	6.13	3.96	1.13	1.05	1.46	4.01	0.45	2.93	3.01	3.95	2.77	4.45	3.44	4.9	2.16	1.02	1.39	2.16	2.95	3.38	1.17	1.35	1.15	2.58	6.78	6.67	2.02	1.9	3.31	4.07	4.36	1.38	2.36	1.07	1.66
MELO3C003405.jh1	9.85	0.75	12.01	8.64	0.33	6.07	10.37	4.34	4.12	15.95	13.38	4.69	1.1	1.85	2.04	5.33	0.59	1.93	6.56	19.81	4.72	6.76	6.74	8.71	2.87	3.54	6.01	4.56	4.81	5.99	33.27	92.2	57.48	25.03	9.25	6.13	1.03	4.18	3.07	4.55	4.98	49.03	99.3	82.4	89.07
MELO3C003406.jh1	2.21	0	0.63	0.99	2.78	1.75	4.66	2.5	2.02	1.41	3.19	5.64	3.76	2.87	2.26	0.95	0	0.14	0.67	1.42	5.14	3.68	0.76	1.25	0.81	0	0.18	0	0	0	0	0	0	0.02	0.73	0.74	0.2	0.46	0	0	0	0	0.86	0.08	0.05
MELO3C003407.jh1	0.33	0	0.89	5.34	3.86	39.97	28.77	3.18	1.54	18.88	4.2	4.84	0.33	0.58	0	1.29	0	0	0	1.85	2.15	4.69	1.63	6.02	2.22	1.58	0	0	0.18	0	0.35	0.71	0	0	1.86	3.13	0	0.41	0	0	0	0.55	0.88	0	0
MELO3C003408.jh1	0.27	25.54	13.2	5.43	6.61	22.85	36.86	5.57	3.01	19.29	7.25	9.1	2.03	0.76	0.82	4.25	0	0.34	3.05	0.09	1.52	1.24	3.96	2.36	4.56	13.98	1.33	1.29	0.74	0	0	0	0.11	0.31	0.62	5.44	3.41	2.99	2.49	0.97	0.85	0.07	0.08	0.05	0.06
MELO3C003409.jh1	1	3.36	1.19	1.34	1.13	4.98	8.37	5.64	3.53	2.3	1.02	1.88	1.16	1.01	0.97	3.03	5	4.4	8.84	9.46	1.8	2.51	1.23	2.03	2.24	2.98	2.41	2.35	1.49	0.62	2.41	1.73	1.11	0.86	2.78	3.92	1.52	2.54	1.91	1.6	1.69	2.61	2.29	0.54	0.58
MELO3C003410.jh1	8.11	4.2	7.06	7.15	3.92	4.66	8.24	9.8	5.71	8.3	5.95	6.54	4.09	2.84	3.48	4.39	13.63	9.46	7.18	16.28	7.95	8.91	5.68	9.53	6.03	7.57	7.1	8.49	4.51	11.68	10.71	9.04	6.63	7.48	8.03	11.49	5.7	6.14	5.79	5.72	6.01	13.16	9.74	4.21	6.06
MELO3C003411.jh1	0	0	0	0.28	0	0.16	0.17	0.34	0	0	0	0	0	0	0	0.33	93.02	214.99	0.21	2.78	0	0	0	0	0	0	0	0	0	0	0	0	0	0	0	0	0	0	0	0	0	0	0	0	0.15
MELO3C003412.jh1	36.59	3	15.08	17.57	17.25	32.18	44.01	106.03	55.69	23.68	27.89	33.53	45.32	38.57	40.37	66.69	35.38	7.32	19.93	45.54	35.46	29.22	23.02	42.24	58.87	48.64	53.26	38.89	32.54	17.84	17.25	10.54	13.28	11.53	38.32	39.09	57.76	102.65	48.38	52.33	59.36	22.92	18.6	14.41	13
MELO3C003413.jh1	4.2	0.76	6.91	4.22	6.74	10.08	11.25	12.94	14.15	29.67	19.56	24.65	3	3.79	3.88	19.73	4.51	36.44	9.05	6.34	17.72	16.83	13.76	10.48	4.75	2.29	1.23	0.39	0.37	0	0	0	0	0	10.83	7.5	2.12	4.52	0.72	0.28	1.14	0.62	0.08	0.09	0.14
MELO3C003414.jh1	0	0	0.08	0.11	0	0	0	1.68	0	0	0	0.3	0	0	0	0	0	0	0	0	0.14	0.31	0.18	0	0	0	0	0	0.2	0	0	0	0	0	0	0	0.62	0	0.49	0	0	0	0	0	0.15
MELO3C003415.jh1	0	0	0	0	0	0.35	0	0	0	0	0.2	0.3	0	0	0	3.88	0	0	0	0	0.54	0	0	0	0.37	0.74	0	0	0	0	0	0	0	0	0	0	0	0	0	0	0	0	0	0	0
MELO3C003416.jh1	0.24	0	0.59	2.97	59.62	153.14	152.26	240.07	135.76	183.73	3.29	14.63	47.38	37.73	28.23	107.44	5	15.46	79.54	3.58	12.28	17.39	18.48	11.74	12.39	0	29.98	28.26	51.24	0	0	0	0	0	11.83	6.54	0	7.42	0	0	32.52	0	0.18	0	0
MELO3C003417.jh1	0	0	0	0.14	0	0	0	0	0	0	0	0	0	0	0	0	0	0	0	0	0	0	0	0	0	0	0.36	0	0	0	0	0	0	0	0	0	0	0	0	0	0	0	0	0	0
MELO3C003418.jh1	48.17	133.31	8.88	28.16	1.98	17.8	48.32	35.69	21.97	7.35	12.48	4.47	18.5	18.97	27.79	67.84	122.72	5.8	28.63	90.4	11.23	43.62	21.59	27.5	35.99	60.07	124.94	98.61	65.04	61.98	42.37	43.39	43.97	57.84	49.02	68.34	55.77	95.32	39.29	35.09	55.97	38	43.73	33.32	42.18
MELO3C003419.jh1	10.5	0	0.23	0.73	0.53	3.48	1.45	20.47	47	10.57	2.1	2.78	0	0.68	1.26	1.16	0	0	0.48	0	2.79	6.16	4.96	1.09	0.94	1.2	0.61	0	0.37	0	0	0	0	0	4.36	0.95	3.16	6.81	1.29	1.05	0.5	0	0	0	0
MELO3C003420.jh1	4.41	1.31	7.51	5.43	3.94	8.17	5.49	3.41	5.28	4.1	2.35	10.14	2.31	2.76	3.06	1.78	3.31	3.71	6.61	3.33	6.49	2.03	5.35	0.9	12.38	3.34	2.29	2.23	0.57	0.58	0.34	0.2	0.14	0	1.22	1.72	5.07	3.52	2.13	1.14	1.68	0.5	0.82	0.32	0.29
MELO3C003421.jh1	6.6	0.09	12.69	14.72	34.46	2.1	0.59	0	0.16	0.49	14.73	33.64	7.2	4.59	3.13	0	0	0.31	7.23	2.66	13.05	10.63	9.46	4.49	20.81	25	1.55	1.87	0.14	0	0	0	0	0.07	1.37	2.8	1.72	1.18	0.64	0	0.3	0	0	0.07	0
MELO3C003422.jh1	0.14	3.55	2.29	5.89	5.21	7.67	3.14	1.94	0.31	0	0.15	0.03	8.26	6.43	6.13	0	12.48	70.07	12.26	6.26	0.03	0.07	0.19	0	0.07	0.75	0.28	0.48	0.14	0.17	0	0	0.25	1.52	0	0.32	0	0.83	0.13	0.31	0.09	0.24	0.53	0.49	0.67
MELO3C003423.jh1	7.28	8.1	7.47	8.22	12.4	10.03	7.23	10.67	10.53	7.61	10.16	12.29	11.33	11.8	11.84	10.72	9.56	6.16	15.96	10.9	12.64	11.09	13.1	15.66	16.56	14	8.61	10.65	7.17	5.95	7.07	7.48	7.18	6.74	13.42	12.54	10.17	13.43	8.43	7.91	9.15	13.69	13.22	10.72	5.77
MELO3C003424.jh1	3.51	1.32	1.12	3.94	0.33	0	4.34	0	0	0.42	0.16	0	0.74	0.94	0.67	0.62	27.23	265.78	3.51	6.37	1.9	0	0	1.8	2.03	2.31	0.39	0.32	1.43	0.67	0	0.23	0.15	1.05	0.7	1.75	0	0.48	0.55	0.34	0.68	0.36	0.45	0.27	1.29
MELO3C003425.jh1	22.23	0.82	6.59	11.84	16.52	36.66	26.53	30.47	22.33	33.96	25.16	17.06	41.22	42.14	41.27	37.31	63.45	94.57	77.56	43.68	24.11	92.16	37.54	76.79	30.15	17.55	15.03	21.37	21.19	41.69	28.11	4.57	10.53	40.36	110.02	98.05	41.16	32.25	25.71	25.86	18.42	10.97	6.09	2.38	5.69
MELO3C003426.jh1	6.37	27.79	2.73	3.32	2.79	4.79	16.62	14.57	7.05	13.88	5.41	8.27	5.83	10.94	9.82	36.17	32.43	2.94	47.04	15.59	14.3	35.24	16.03	10.73	7.53	3.56	7.83	6.02	7.4	9.07	6.97	7.78	8.22	6.79	24.54	8.37	3.98	6.66	4.83	3.15	6.16	5.05	6.9	4.94	3.51
MELO3C003427.jh1	0	0	0	0.63	0	0.56	8.16	3.48	0	0	0	0	0	0	0	0	0	0	0	0	0	0	0.2	0	0	0	0	0	0	0	0	0	0	0	0	0	0	0.51	0	0	0	0	0	0	0.03
MELO3C003428.jh1	34.18	9.33	17.89	13.55	38.94	28.13	0.89	0.1	9.75	14.75	54.12	57.03	67.93	79.55	69.95	58.7	0	0.25	58.93	8.02	20.78	12.52	8.29	0	0.12	0	0.15	0.28	0.05	0.17	0	0.03	0.03	0.07	60.87	53.81	6.17	27.13	2.86	11.7	7.08	33.77	23.65	28.11	10.69
MELO3C003429.jh1	7.15	9.75	5.08	4.95	2.89	6.3	6	9.79	7.29	5.27	3.85	4.46	10.03	8.33	9.13	13.12	25.54	8.23	16.38	14.67	3.9	4.34	5.67	5.26	7.79	7.61	25.33	18.33	16.61	14.27	24.53	23.33	26.69	37.25	9.25	11.43	7.19	14.88	9.96	6.43	14.63	22.9	21.84	22.87	14.12
MELO3C003431.jh1	8.01	0.35	6.56	13.57	6.29	12.18	13.54	14.15	11.22	12.58	16.64	9.2	1.39	0.67	1.81	11.34	0.55	5.8	7.71	9.88	12.99	11.66	8.94	11.27	3.35	7.54	1.54	1.19	1.59	2.05	0	0	0	0.27	7.92	4.03	8.79	3.4	4.13	2.85	2.78	0.18	0	0	0.5
MELO3C003432.jh1	2.07	0.72	12.73	8.54	4.04	0.4	2.17	0	0.67	0.79	3.69	7.53	1.05	0.45	2.07	0.52	0	0.76	1.66	1.17	1.83	2.93	0	0	0.38	0	0	0.12	0	0	0	0	0	0.08	0	1.6	1.04	0.61	1.35	1.22	0	0	0.13	0.09	0.15
MELO3C003433.jh1	48.58	0.16	7.26	6.39	5.43	5.44	0	0	0.27	2.66	27.8	21.53	1.55	1.05	1.36	2.9	0.92	7.27	13.22	8.91	8.26	12.42	6.31	0	0	0	0	0	0	0	0	0	0	0	2.65	0.5	0	0	0	0	0	0	0	0	0.01
MELO3C003434.jh1	0	0	0	0	0	0	0	0	0	0	0	0	0	0	0	0	0	0	0.22	0	0	0.54	0	0	0	0	0	0	0	0	0	0	0	0	0	0	0	0	0	0	0	0	0	0	0
MELO3C003435.jh1	11.23	0.24	1.89	2.61	1.02	3.73	2.76	4.76	4.54	6.36	5.68	4.42	0.39	0.3	0.3	1.24	2.48	3.29	8.42	13.55	16.22	11.46	6.49	5.56	3.64	0.43	0.55	0.2	0	0.11	0.11	0.35	0.34	0.49	2.41	2.25	1.04	2.97	0.55	0.14	0.76	0.78	0.53	0.56	0.25
MELO3C003436.jh1	4.56	2.83	7.77	4.66	1.43	11.24	9.68	17.28	14.11	9.76	5.96	3.26	2.14	1.92	3.15	14.42	7.75	3.14	2.77	1.84	4.69	3.75	6.98	0.33	1.03	0.64	1.68	0.82	1.65	0.9	1.87	1.96	2.15	0.76	5.05	12.27	20.65	22.31	28.43	19.28	28.15	16.14	15.29	23.26	12.6
MELO3C003437.jh1	98.58	36.99	33.04	37.61	31.23	50.68	80.41	96.94	87.4	49.88	52.83	50.89	87.46	79.7	84.33	86.55	42.59	30.78	58.06	105.15	77.47	65.4	54.9	82.75	116.95	66.9	108.72	86.38	76.64	44.49	63.18	44.09	44.92	46.17	64.15	79.18	97.63	126.9	78.48	84.61	96.57	56.3	49.96	47.31	51.19
MELO3C003439.jh1	15.03	12.24	20.98	13.38	50.48	24.3	10.62	11.64	18.72	12.83	12.82	17.74	54.54	56.73	53.39	34.47	46.96	14.85	187.98	26.12	12.21	11.23	11.86	11.72	10.81	10.02	17.67	19.46	22.53	13.02	23.93	22.82	13.82	12.72	15.54	19.36	10.97	14.97	12.69	12.9	14.61	25.07	28.08	22.35	20.87
MELO3C003440.jh1	28.46	3.03	39.51	20.54	31.17	16.97	11.95	14.09	12.53	13.83	25.03	33.54	13.64	12.15	13.08	15.96	3.42	6.51	23.39	15.78	17.7	21.31	16.12	10.6	11.14	7.88	14.14	11.42	6.09	3.08	11.37	15.04	9.78	8.48	12.93	11.28	19.1	14.48	20.8	9.12	9.82	10.29	15.52	13.88	7.34
MELO3C003441.jh1	5.67	3.96	2.85	2.01	0.58	3.87	9.69	6	0.58	1.23	8.59	8.88	0	0.55	1.43	4.53	153.37	145.12	114.89	69.68	8.33	2.63	1.7	0.64	0.49	1.33	40.78	57.68	184.2	149.33	205.46	148.72	162.02	152.19	8.95	4.51	1.07	7.21	10.89	14.98	61.65	103.18	51.13	53.91	137.73
MELO3C003442.jh1	7.74	2.78	5.73	8.62	22.96	7.08	3.91	6.39	9.05	7.79	7.21	11.48	9.33	9.33	7.25	7.44	2.02	2.76	4.46	9.54	8.74	7.37	6.62	5.4	5.85	6.69	13.49	10.3	7.3	5.73	9.4	10.62	7.26	8.68	9.1	10.12	12.56	9.62	12.79	13.6	5	10.45	11.24	10.77	8.62
MELO3C003443.jh1	16.05	20.72	11.68	13.52	6.54	8.59	14.4	15.26	12.19	6.83	13.33	17.12	11.7	11.13	10.64	13.39	7.88	6.73	13.36	16.8	12.69	12.67	10.51	12.5	15.01	9.9	15.37	14.11	11.48	5.09	12.98	11.52	13.34	12.77	13.34	17.33	16.41	19.98	12.84	4.86	15.43	15.11	13.2	12.18	12.78
MELO3C003444.jh1	61.63	88.02	33.36	25.41	15.33	32.23	49.41	83.59	66.33	52.07	35.05	31.24	31.35	25.43	33.35	51.81	75.35	44.17	50.64	55.01	45.39	41.39	51.56	64.59	92.99	73.62	119.84	79.39	77.2	37.08	102.25	96.24	104.75	98.27	54.44	62.97	76.24	93.57	56.16	46.69	70.24	86.48	73.79	65.87	47.4
MELO3C003445.jh1	16.46	1.5	15.64	10.51	5.95	11.97	25.84	16.41	12.31	14.71	10.18	10.39	10.13	8.18	9.3	19.34	5.74	10.22	16.05	14.11	14.51	15.39	14.86	13.91	13.58	6.19	5.9	5.81	8.17	2.78	4.52	3.15	3.78	6.25	12.97	14.26	6.79	10.97	3.39	3.18	4.53	3.72	4.41	4.28	4.78
MELO3C003446.jh1	4.41	0	0.16	0.29	0.66	2.93	0.52	4.54	11.72	5.98	2.16	1.62	2.3	1.95	2.05	2.65	0	0.03	0	0.61	1.78	1.05	1.65	1.49	3.23	0.39	0.37	0.35	0.29	0.72	0.24	0.11	0.23	0.02	0.86	0.84	0.08	0.46	0.19	0.35	0.17	0.09	0.71	0.17	0
MELO3C003447.jh1	7.94	5.34	2.81	3.93	2.92	5.71	7.64	7.83	10.45	5.19	4.88	3.43	4.4	2.86	4.55	6.9	25.66	5.68	7.33	9.11	5.52	7	4.26	3.31	5.64	5.41	6.23	5.02	8.92	4.57	8.25	6.32	5.9	7.43	7.37	6.89	5.59	8.49	5.46	5.19	11.61	8.79	5.53	4.95	2.47
MELO3C003448.jh1	7.62	1.51	5.79	5.82	14.3	3.52	1.85	6.5	6.85	3.12	5.63	12.08	14.55	16.78	14.63	6.85	0.43	0.81	2.33	7.31	8.13	5.63	3.65	3.14	7.65	6.32	15.53	14.06	8.18	7.47	15.42	9.66	6.71	4.2	5.76	9.32	16.69	20.35	13.37	12.66	12.29	15.58	13.23	11.61	10.01
MELO3C003449.jh1	0	0	0	0	0	0	0	0	0	0	0	0	0	0	0	0	0	0	0	0	0	0	0	0	0	0	0	0	0	0	0	0	0	0	0	0	0	0	0	0	0	0	0	0	0
MELO3C003450.jh1	2.67	0	0.26	0.26	5.04	4.14	0	0	1.56	1.97	8.17	6.09	11.1	8.61	8.56	4.47	0	0	4.33	0.5	2.4	0.93	2.05	0	0	0	0	0	0	0	0	0	0	0.06	6.24	5.96	0.77	9.87	0.63	2.93	0.76	0.26	0.53	0.03	0.36
MELO3C003451.jh1	1.02	0.84	0.12	0	0	1.12	0	0.73	0	0	0.79	0	0	0.24	0.41	0.28	0	0.11	0	0	0	0	0	0	0	0	0.5	0.42	0	0	1.19	0	0.52	1.66	0.49	0	0	1.5	2.14	1.49	1.45	1.84	1.12	1	3.51
MELO3C003452.jh1	3.5	0.67	0.39	0.24	0.1	0.2	0.46	0.2	0.15	0	0.51	0.34	0	0.15	0	0.16	0.69	0.67	0.63	0.28	0.09	0.22	0	0.2	0.2	0.43	1.74	0.66	1.04	1.25	6.21	3.89	5.68	6.13	0.13	0.44	0.18	1.07	0.67	0.25	1.24	2.91	2.13	4.02	0.94
MELO3C003453.jh1	59.42	22.73	90.72	31.35	31.12	30.67	54.15	33.87	36.36	77.42	73.76	52.17	18.72	17.82	26.47	32.85	9.89	14.36	24.55	22.29	54.45	49.24	66.23	39.2	30.83	22.97	30.84	25.48	26.35	24.21	20.68	25.9	27.65	40.78	28.8	30.52	17.4	27.94	20.53	25.33	19.74	18.21	24.35	21.56	11.8
MELO3C003454.jh1	4.71	3.84	7.78	13.78	18.45	10.88	23.12	9.61	10.06	6.97	8.27	12.21	18.58	18.76	18.05	6.97	2.85	3.71	3.95	6.16	10.11	7.7	8.19	7.46	7.92	6.75	8.27	7.08	5.85	2.64	4.04	1.72	2.02	3.64	7.88	10.47	10.27	9.06	9.14	3.93	4.02	4.8	4.27	2.87	4.82
MELO3C003455.jh1	4.44	1.81	4.42	2.25	11.73	18.69	52.69	10.2	10.72	9.37	6.14	6.65	19.13	14.94	19.09	17.97	39.8	5.11	36.35	8	3.9	3.3	3.4	7.64	25.51	16.99	36.14	18.5	15.58	5.56	21.77	9.41	12.03	13.47	3.96	6.28	8.88	22.22	6.79	6.44	7.66	12.31	9.77	8.01	12.84
MELO3C003456.jh1	14.56	33.29	14.29	10.88	12.82	9.75	15.18	37.64	34.97	31.93	26.22	29.88	16.42	14.4	22.37	21.91	8.32	9.33	18.04	23.85	38.78	39.41	36.46	45.15	22.51	19.16	12.61	13.63	14.39	8.22	15.9	9.17	9.44	9.1	26.93	22.3	20.59	21.93	21.73	11.82	14.41	20.88	13.88	15.28	19.51
MELO3C003457.jh1	6.3	1.96	1.77	1.24	1.71	2.36	2.47	2.5	1.69	2.85	3.55	3.11	1.27	1.29	1.19	1.72	6.68	1.29	3.03	3.61	3.62	2.95	2.61	1.78	2.3	1.1	1.81	0.88	0.37	0.42	1.63	2.18	2.22	2.38	2.25	2.3	1.14	2.35	0.65	0.67	0.66	1.37	1.46	1.82	0.69
MELO3C003458.jh1	1.05	0.36	6.02	8.25	2.63	0.31	0.57	0	0.15	2.62	8.82	3.19	0	0.04	0	0.48	0	3.18	3.7	0.91	19.04	8.35	4.01	0.74	1.16	3.62	0	0	0	0	0	0	0	0	0	0.17	0	0	0	0	0	0	0	0	0
MELO3C003459.jh1	11.75	0	8.74	6.59	7.78	6	6.83	5.21	8.02	8.92	12.01	14.52	7.68	8.18	9.37	9.25	0	0.13	2.25	1.63	11.6	9.69	7.21	5.83	8.42	5.55	4.11	3.25	2.23	0.16	0.3	0	0.33	0.57	6.16	7.35	2.93	7.58	4.99	3.22	5.69	1.27	1.2	1.07	1.67
MELO3C003460.jh1	4.84	0.25	15.91	7.93	2.18	13.05	24.54	20.27	16	8.05	15.91	4.38	1.03	0.38	0.83	1.51	0	0.07	0	0.88	12.21	5.54	1.46	1.25	1.44	0.67	0.62	0.25	0.57	0	0.31	0.13	0.07	0.09	0.53	1.21	2.43	0.7	2.92	0.52	0.56	0.2	0	0.14	0.19
MELO3C003461.jh1	0	0.56	1.41	0.9	0.39	1.02	2.05	2.13	0.93	0.67	0.79	0	0	0	0	0.35	0	0	0	0	0.32	0.49	1.11	0	0	0	0.36	0	0	0	0	0	0	0.07	0	0	0	0	0	0	0	0	0	0	0
MELO3C003462.jh1	0	0	0	0	0	0	1.19	0.32	0	0	0	0	0	0	0	0	0	0.18	0	0	0	0	0	0	0	0	0	0	0	0	0	0	0	0	0	0	0	0	0	0	0	0	0	0	0
MELO3C003463.jh1	0.87	0	2.54	0.87	0.62	1.11	1.72	4.14	0	0	1.46	0.56	0.25	0.28	0.75	0.22	0	0	0.14	0.41	0.87	0.19	0	0	0	0	0	0	0	0	0	0	0	0	0	0	0.47	0	0	0	0	0	0	0	0
MELO3C003464.jh1	11.54	13.23	23.11	29.51	20.62	12.47	9.51	6.29	9.5	7.97	14.22	25.43	7.91	8.54	11.04	12.87	3.55	2.77	11.87	12.88	14.48	15.16	13.13	16.76	23.64	17.16	24.33	17.41	9.18	14.56	11.5	7.57	4.82	4.73	14.73	24.62	47.15	23.94	50.83	27.16	23.77	15.97	12.43	15.23	24.31
MELO3C003465.jh1	25.11	16.89	32.44	16.43	6.7	7.13	22.4	12.99	15.13	25.51	17.89	16.83	6.86	6.06	8.24	9.84	2.94	2	6.23	4.66	15.93	14.68	25.79	21.74	16.85	25.53	4.56	11.12	11.97	13.27	8.75	11.63	10.96	10.69	8.1	18.38	10.39	8.14	13.36	13.66	12.31	12.95	11.59	11.63	40.48
MELO3C003466.jh1	0.46	0.38	9.22	5.96	2.51	2.93	8.11	0.91	0.39	4.88	1.46	6.03	0.48	0.1	0.06	2.07	0	0.23	2.67	0	1.79	2.52	4.85	2.19	1.31	1.76	0	0	0	0	0	0	0	0.02	0.54	0.33	0.16	0.44	0.17	0	0	0	0	0.03	0
MELO3C003467.jh1	30	9.74	31.52	33.11	17.52	32.76	36.5	41.96	42.76	46.61	30.91	38.42	39.06	34.95	32.65	49.54	15.19	21.31	37.98	36.69	54.25	51.41	52.21	65.4	62.76	46.22	36.25	40.5	46.02	26.77	20.96	10.76	9.24	10.85	40.4	43.41	59.85	44.02	49.44	53.64	67.8	22.72	18.56	14.45	13.05
MELO3C003468.jh1	18.94	4.03	39.53	14.76	6.7	18.65	32.62	33.55	28.28	12.56	27.61	18.38	2.88	2.74	3.22	22.46	0.98	0.97	5.18	10.85	32.35	45.47	21.91	27.56	16.3	6.22	5.54	4.76	2.18	2.99	2.25	1.66	1.21	5.11	24.86	25.78	10.06	12.93	6.26	3.58	5.91	4.47	3.69	0.74	1.84
MELO3C003469.jh1	1.22	0.45	11.11	3.17	2.2	5.93	8.8	28.13	5.18	1.98	12.48	15.16	0.63	0.97	0.95	2.64	0.37	0.97	2.44	1.53	12.35	8.13	2.95	3.68	6.57	12.1	20.13	17.59	9.18	1.36	0.42	0	0	0.03	1.78	3.48	2.45	5.94	3.09	0.67	8.69	0	0.08	0.02	0.02
MELO3C003470.jh1	0.65	0	0.15	0	0	0	0	0	0	0	0.05	0	0	0	0	0	0	0	0	0	0.28	0	0	0	0	0	0	0	0	0	0	0	0	0.09	0	0	0	0	0	0	0	0	0	0	0
MELO3C003471.jh1	18.98	16.33	12.53	12.48	3.8	9.37	15.74	15.18	14.21	8.28	13.63	12.2	4.52	5.59	10.55	11.42	1.95	3.42	6.34	14.83	16.99	14.66	11.3	16.16	20.71	19.87	14.62	14.39	9.6	7.94	6.68	7.67	5.39	5.89	8.98	13.32	26.17	32.65	24.64	15.25	14.57	6.46	7.59	6.34	15.36
MELO3C003472.jh1	12.31	1.81	12.24	14.52	21.74	6.79	6.09	5.16	7.78	10.32	14.62	22.16	13.43	13.45	12.47	6.37	0.35	2.21	5.49	3.92	13.9	11.06	11.16	10.08	5.76	5.68	4.3	3.72	5.13	0.85	4.23	6.51	4.91	5.99	9.41	10.61	10.22	7.07	6.84	5.01	3.51	3.7	5.99	5.67	4.15
MELO3C003473.jh1	2.02	3.46	1.94	1.99	2.37	4.1	4.85	11.62	11.27	8.55	6.24	4.94	1.15	2.33	2.87	15.57	0.58	0.58	0.78	3.74	6.86	5.01	2.72	5.97	6.94	2.58	7.24	4.95	2.06	1.15	0.25	0	0.16	0.83	4.2	3.69	3.42	3.33	1.55	0.45	1.09	0.09	0	0.1	0.09
MELO3C003474.jh1	12.89	5.79	13.63	10.71	15.31	6.25	9.64	6.58	7.72	14.12	17.09	28.51	14.31	14.29	13.92	11.74	7.71	9	27.57	12.05	12.7	14.12	17.46	9.79	8.03	6.72	11.11	7.72	9.08	4.17	13.34	13.3	10.68	10.37	11.63	14.91	11.5	10.08	11.19	10.48	10.23	12.68	14.94	17.23	8.96
MELO3C003475.jh1	6.32	4.07	5.63	4.22	1.95	2.34	3.33	2.27	2.56	3.99	4.19	4.41	1.07	1.3	1.11	2.71	0.72	0.78	3.73	2.53	5.53	5.04	3.74	3.09	3.62	2.85	3.86	2.32	3.01	1.54	4.96	2.86	2.79	3.63	1.5	5.24	1.88	4.43	2.78	3.29	3.76	3.02	2.38	2.34	2.91
MELO3C003476.jh1	34.33	14.18	12.9	33.41	9.28	13.16	34.98	10.98	13.63	23	92.96	72.29	3.16	2.39	3.28	5.63	9.77	21.19	4.07	8.41	49.8	45	39.73	9.06	6.84	2.46	1.92	1.2	1.84	0.86	1.38	1.16	0.8	1.06	13.78	6.01	8.41	4.2	3.91	4.67	3.25	2.28	1.71	2.29	1.96
MELO3C003477.jh1	11.9	8.26	7.47	6.3	3.74	5.55	8.78	8.88	7.37	7.43	10.86	9.01	5.77	6.72	6.49	6.41	1.51	2.79	3.09	7.24	10.14	7.96	9.27	7.92	10.34	9.1	6.56	6.22	4.38	7.21	3.65	1.81	1.65	2.47	6.09	7.83	12.44	11.49	8.93	17.45	6.88	3.78	1.93	1.7	3.42
MELO3C003478.jh1	14.85	1.95	5.53	4.34	6.06	9.12	8.45	9.76	11.21	9.9	9.85	9.69	4.95	4.53	4.56	7.84	1.72	3.89	6.01	8.13	11.2	10.89	9.62	12.01	10.73	3.81	4.49	2.06	3.13	1.18	2.89	2.17	1.87	3.57	8.12	7.9	3.81	5.43	2.15	1.61	3.3	1.2	1.85	1.75	1.18
MELO3C003479.jh1	9.29	2.77	25.82	25.7	48.92	14.88	14.71	5.89	12.9	18.23	15.65	36.08	21.67	21.64	23.06	15.31	5.54	5.51	22.18	12.97	13.53	17.82	14.76	12.38	9.7	14.33	11.02	16.34	18.7	29.52	17.4	29.52	16.33	11.3	16.41	16.61	21.37	12.72	33.51	71.83	31.65	21.9	34.51	25.81	39.65
MELO3C003480.jh1	3.65	1.27	6.85	12.53	4.64	6.58	15.3	10.79	9.73	6.01	4.63	5.37	3.34	3.7	4.05	31.47	6.3	2.63	3.06	8.51	4.16	4.43	3.43	3.72	4.14	0.76	3.48	2.07	0.95	0.24	3.59	1.8	2.51	3.36	4.59	3.38	2.73	6.66	1.59	2.94	1.32	4.11	3.3	2.9	2.8
MELO3C003481.jh1	11.46	2.94	24.54	19.77	10.87	9.1	23.23	12.76	15.72	19.75	18.24	16.25	5.38	6.79	6.31	16.64	2.29	8.1	13.08	10.64	19.56	19.3	28.43	23.71	7.99	14.1	3.7	5.75	2.14	5.45	0.79	0.95	0.41	1.1	12.3	5.96	7.54	4.07	4.86	3.82	2.29	0	0.25	0.09	0.3
MELO3C003482.jh1	15.66	14.54	11.43	25.71	12.66	24.44	34.72	35.28	27.53	13.32	10.95	16.46	4.73	5.97	4.75	20.63	2.4	12.44	28.66	21.25	26.89	20.16	10.5	35.34	13.44	14.49	18.99	22.91	16	41.62	11.61	9.84	11.05	28.29	12.36	27.62	4.83	6.03	5.13	7.37	7.85	3.7	2	1.31	6.83
MELO3C003483.jh1	12.69	7.86	71.48	176.27	322.07	81.4	16.09	8.5	20.93	63.58	94.18	212.43	43.24	51.26	58.63	27.76	0	8.45	10.76	8.91	35.88	43.05	31.82	15.88	17.6	0	26.74	24.44	15.32	0	10.74	9.49	5.33	0	22.16	39.72	44.96	0	56.26	128.01	12.72	16.04	14.03	13.71	46.71
MELO3C003484.jh1	36.16	10.03	13.77	12.25	9.51	12.85	17.16	19.7	18.01	14.05	20.4	23.32	10.76	9.57	12.91	12.8	4.68	4.18	7.98	13.81	21.83	19.79	16.28	19.56	20.62	13.71	14.28	13.6	14.44	6.66	8.35	6.62	8.76	10.06	19.76	19.51	17	22.79	15.86	19.92	13.81	10.85	7.95	8.14	6.01
MELO3C003485.jh1	17.02	1.43	11.36	17.29	20.11	79.02	36.16	49.14	50.12	21.9	14.24	18.82	9	9.2	7.65	34.37	19.22	5.17	28.48	13.57	13.17	11.05	6.98	7.83	7.93	2.35	31.78	28.42	38.21	24.18	20.58	13.75	2.22	4.45	5.4	7.86	16	10.96	16.61	0.58	7.57	13.27	9.41	2.16	0.79
MELO3C003486.jh1	0	0.08	1.33	3.85	2.87	10.47	10.12	55.31	47.59	3.24	1.14	0.3	21.7	18.52	20.05	30.91	13.8	3.89	4.24	9.78	6.13	4.86	2.55	7.23	14.71	10.11	26.19	20.86	35.34	7.18	2.47	2.18	1.75	2.34	4.12	6.23	6.75	9.7	9.68	2.11	12.22	1.93	1.97	1.12	1.28
MELO3C003487.jh1	17.71	57.76	13.92	19.53	5.58	33.51	23.47	69.39	39.22	28.64	2.36	2.94	12.59	10.65	14.44	22.12	8.18	9.35	8.94	46.72	18.96	69.17	49.25	56.32	72.08	105.27	108.81	83.94	51.68	7.88	65.54	49.51	53.39	13.94	71.45	78.74	63.85	85.6	72.37	28.88	180.31	152.26	131.07	168.21	35.86
MELO3C003488.jh1	11.45	1.68	12.67	12.99	7.6	12.53	17.05	15.45	12.77	25.52	11.63	16.7	7.32	10.44	8.53	14.39	9.5	10.71	20.29	19.78	17.55	20.74	23.45	20.22	17.47	17.22	20.62	19.49	12.44	6.54	7.31	7.09	6.69	7.09	20.45	27.92	10.25	11.55	12.73	9.09	21.7	11.4	11.5	8.26	3.66
MELO3C003489.jh1	10.85	5.94	7.53	4.23	4.96	4.37	5.52	7.1	8.15	5.71	9.51	8.56	5.27	4.95	5.68	5.9	2.7	2.83	3.68	6.78	7.7	10.24	7.57	7.34	9.79	7.03	8.17	6.18	5.46	2.98	7.67	7.38	8.02	9.19	6.7	7.43	7.71	9.99	4.56	4.03	5.33	6.33	6.93	7.37	3.01
MELO3C003490.jh1	56.9	24.97	43.67	38.97	22.51	25.99	40.97	54.98	60.31	50.85	43.83	33.22	49.91	59.5	58.83	49.93	36.55	68.17	43.38	35.99	57.15	44.99	61.2	67.06	81.08	79.14	46.62	52.77	70.08	42.92	36.4	23.14	29.28	27.87	39.38	46.16	76.56	63.49	76.7	44.88	66.28	36.56	30.29	27.88	60.19
MELO3C003491.jh1	66.02	93.02	179.14	91.5	15.36	29.4	107.01	53.91	57.39	8.05	7.37	19.78	158.99	187.82	198.37	18.28	99.23	3.89	3.72	22.93	6.7	5.83	4.58	6.23	69.95	49.99	191.66	96.29	45.9	11.61	52.54	28.2	69.02	65.64	6.1	26.53	23.81	71.62	24.18	7.32	38.06	65.72	82.45	43.91	15.87
MELO3C003492.jh1	45.46	0.72	109.88	16.37	0	0	3.32	64.67	15.63	20.81	0.22	0	0	0	0.19	1.92	0	0	0	0	3.65	2.48	2.6	1.23	0	0	0	0	0	0	0	0	0	0	0.4	0.26	0.49	0.69	0.17	0.73	0	0.54	0.28	0	0.2
MELO3C003493.jh1	0.04	0.08	0	0	0	0	0	0	0	0	0	0	0	0	0	0	0.18	0.1	0	0.09	0	0	0	0	0	0	0	0	0	0	0	0.06	0.03	0.06	0	0	0	0	0	0	0	0.06	0	0.05	0.02
MELO3C003494.jh1	8.06	1.19	1.07	0.87	0	1.11	0.27	4.77	3.62	2.61	1.42	0.65	0.19	0	0	1.17	72.91	150.76	0.76	6.83	0.84	1.6	1	1.69	2.61	1.04	3.71	1.97	4.17	7.21	6.48	4	8.27	9.09	0.71	0.56	0.75	0.68	1.39	2.04	4.07	6.92	4.28	3.15	11.48
MELO3C003495.jh1	0.21	0	0	0.04	0.18	0.21	0	0.25	0.13	0.98	0.37	0	0	0	0	0	0.55	0.35	1.19	0	0.18	0.33	0.18	0.99	0.37	0	0	0	0.17	0	0.13	0	0.04	0	0	0.2	0	0	0	0	0	0	0	0	0
MELO3C003496.jh1	16.2	1.73	6.64	9.79	9.74	14.1	17.27	16.66	19.66	34.97	16.44	16.2	10.83	10.18	11.24	18.67	19.91	20.1	33.35	26	23.24	23.67	26.34	32.89	25.15	9.21	12.38	12.04	9.4	7.05	26.94	20.68	17.92	31.39	19.2	22.23	12.3	13.77	6.86	6.32	6.05	19.97	17.82	10.52	8.83
MELO3C003497.jh1	6.95	0.29	10.18	24.07	13.86	47.7	9.4	2.85	16.65	11.36	7.18	6.12	15.07	21.83	16.35	75.75	9.2	21.35	119.72	13.94	13.89	9.79	5.52	3.66	1.96	0.97	0.5	1.14	0.7	1	20.32	9.66	23.57	30.05	3.38	1.59	4	4.66	2.42	3.5	1.03	7.97	9.84	10.26	10.57
MELO3C003498.jh1	27.41	34.23	24.5	20.45	8.8	14.75	19	27.98	30.04	19.89	16.37	14.52	15.38	15.47	19.79	21.73	9.16	12.89	17.05	25.05	30.7	24.17	21.04	34.76	34.93	25.8	28.29	28.9	34.68	15.52	32.59	17.77	24.41	29.85	26.1	33.74	38.66	45.11	39.3	20.37	43.61	30.51	22.69	21.18	9.58
MELO3C003499.jh1	0.04	0.18	0.02	0.07	0	0	0.07	0	0.04	0	0.04	0.04	0	0	0.03	0.05	0.04	0.01	0	0.09	0	0.06	0	0	0.03	0	0	0	0	0	0	0	0.02	0.04	0.06	0	0	0	0	0	0	0.05	0	0	0
MELO3C003500.jh1	0	0.52	0	0	0	0	0.08	0	0	0	0.06	0	0	0	0	0	0	0	0	0	0	0	0.62	0	0	0	0	0	0	0	0	0	0	0.02	0	0	0	0	0	0	0	0	0	0	0.03
MELO3C003502.jh1	17.54	1.43	3.82	7.12	0.6	4.96	20.79	38.4	4.16	0.15	0.47	1.38	1.46	0.69	2.15	1.88	0.47	0.23	0	1.23	1.16	1.05	0	0.5	0.5	0.91	1.35	1.05	2.47	1.23	1.83	0.28	0.9	0.8	0.46	1.53	1.64	1.2	4.04	1.78	7.88	2	0.77	0.94	1.13
MELO3C003503.jh1	17.89	35.47	15.65	18.72	9.89	16.64	22.81	25.97	17.99	18.82	15.68	10.12	11.61	14.82	10.27	19.78	77	32.22	32.68	34.62	16.83	15.57	13.21	19.73	16.48	26.7	28.2	33.37	38.97	51.8	40.36	44.5	40.11	57.31	21.81	19.7	19.67	26.63	22.11	27.81	29.16	31.99	32.33	25.82	37.81
MELO3C003505.jh1	3.92	3.11	3.79	8.27	2.55	12.8	4.29	13.75	22.54	23.31	6.62	8.17	2.18	2.3	2.6	6.7	12.87	5.8	10.46	11.75	10.82	9.2	10.07	11.3	8.53	3.3	9.21	5.12	6.39	4.15	14.9	26.86	21.55	15.83	5.4	7.42	5.54	9.19	3.91	1.88	2.21	8.5	17.2	20.04	11.04
MELO3C003506.jh1	0.61	0	0.36	1.61	0.75	1.21	0.62	0.46	0.76	0.72	1.4	1.13	0.44	0	0	0.09	0.87	0.25	0.41	1.69	1.69	0.96	1.03	0.79	0.11	0.21	3.85	7.24	9.9	3.14	22.21	178.8	88.81	54	0.7	0.52	0.48	0.42	4.15	0.63	5.32	15.08	48.45	47.89	16.75
MELO3C003507.jh1	0.1	0	0.67	3.34	2.96	4.63	12.06	16.04	12.07	2.7	1.67	2.3	0.95	0.69	0.41	1.32	0.66	0.77	2.27	1.56	1.01	0.95	0.39	2.09	3.61	0	0.24	0.41	0.43	0.21	7.25	56.53	44.29	14.17	1.17	0.21	0	0.05	0	0	0.33	3.67	14.61	10.39	1.87
MELO3C003508.jh1	0	0	0	0.52	0.65	0	0	0	3.59	1.56	0.76	0.62	0	0	0	0	0.9	0	1.2	3.42	1.2	1.27	1.62	0	0	0	9.23	0	4.45	0	0	0	0	0	0	0	0	0	0	0	0	0	0	0	0
MELO3C003509.jh1	30.79	31.86	17.08	10.44	3.32	4.8	10.02	10.65	11.55	9.26	14.28	9.38	5.73	5.82	9.67	7.68	1.69	1.3	5.85	6.71	17.15	14.76	13.85	11.01	11.97	10.19	12.74	15.42	13.43	7	8.72	8.36	10.95	16.84	8.36	18.09	11.66	18.9	7.64	5.72	10.86	7.61	6.35	7.23	9.47
MELO3C003510.jh1	0	0	0.13	0	0	0	0	0	0	0	0.24	0	0	0	0	0	0	0	0	0	0	0	0	0	0	0	0	0	0	0.13	0	0	0.06	0.15	0	0	0	0	0	0	0	0	0	0	0
MELO3C003512.jh1	10.3	1.41	5.41	3.17	4.04	7.43	8.81	17.72	13.96	9.94	6.86	6.95	6.64	5.11	7.6	10.02	10.95	5.29	7.76	17.69	9.1	11.41	8.56	10.5	21.15	4.29	14.11	5.69	5.41	0.94	18.25	11.96	14.98	11.59	10.37	14.5	7.32	17.65	3.15	0.56	5.9	10.59	10.85	12.58	0.56
MELO3C003518.jh1	101.25	55.1	135.93	45.19	1.99	1.76	18.3	5.39	0.35	0.6	1.14	0.73	5.84	5.7	4.61	1.01	131.72	4.27	45.55	28.32	0.58	0.54	0.98	0.03	0	0	0.09	0	0	0.2	0.16	0.19	0.72	0.53	9.36	1.1	1.85	6.21	1.51	0	1.41	15.22	12.46	18.2	7
MELO3C003519.jh1	5.39	3.16	3.27	4.28	0.91	1.37	3.49	0.98	3.16	1.83	5.61	4.48	1.5	1.53	2.12	2.04	1.25	0.85	2.52	2.96	5.58	3.98	3.23	4.69	9.43	5.81	5.53	6.04	2.88	1.73	3.4	1.23	0.95	0.94	2.07	3.17	1.8	4.35	2.65	2.06	2.22	2.79	0.7	0.37	1.05
MELO3C003520.jh1	2.09	5.11	2.2	3.91	8.7	5.52	1.63	2.68	11.66	3.58	15.84	16.75	22.42	27.27	30.22	49.98	1.69	51.83	50.1	6.79	13	5.24	4.47	2.69	2.36	2.87	3	2.32	1.8	4.42	44.69	36.18	24.36	11.48	1.94	3.71	1.57	3.6	3.03	4.41	3.81	127.88	222.67	131.62	114.04
MELO3C003521.jh1	7.73	3.64	3.46	4.47	2.64	3.77	4.03	2.59	3.86	2.37	5.72	5.47	2.11	1.65	3.29	3.03	1.24	8.26	4.46	3.96	3.56	4.46	3.6	2.05	2.61	1.52	4.07	3.41	2.82	1.79	3.91	4.34	3.25	2.62	1.21	1.48	2.48	1.89	2.21	0.94	2.24	3.41	4	3.47	3.8
MELO3C003522.jh1	0.3	0.3	0.13	0.11	0.16	0.19	0.2	0.09	0.14	0.1	0.37	0	0.11	0.07	0.38	0.29	1.61	10	1.66	0.37	0.29	0.26	0.07	0.06	0	0	0	0	0.07	0	0.05	0.66	1.82	2.17	0.06	0.18	0	0	0.12	0	0	0	0.22	0.06	0.15
MELO3C003523.jh1	11.63	2.97	14.51	7.79	10.76	5.16	7.99	5.97	8.44	11.77	13.33	14.45	11.54	12.62	11.32	8.13	0.35	0.76	9.7	6.27	12.44	9.63	13.69	9.72	8.06	5.6	5.48	6.61	3.05	2.37	3.76	3.89	5.73	6.57	8.32	9.35	4.15	4.68	4.08	5.04	4.33	3.03	5.51	5.92	4.24
MELO3C003524.jh1	20.21	1.44	6.77	7.17	2.19	2.78	13.04	3.94	4.35	8.06	27.27	26.89	0.51	0.22	0.52	1.22	5.17	15.46	1.61	2.95	16.41	16.52	12.43	1.98	2.86	4.17	1.63	1.57	0.26	0.35	0.26	0.15	0.36	0.42	2.07	0.99	2.7	1.43	1.81	0.86	0.45	0.51	1.32	0.15	0.18
MELO3C003525.jh1	10.01	7.58	7.99	10.64	5.45	12.11	14.97	23.34	24.31	17.07	16.38	11.67	12.47	11.13	13.82	24.05	21.37	26.81	44.42	52.88	21.74	20.55	19.91	15.78	20.47	16.4	31.01	30.76	25.96	18.12	25.37	27.91	25.91	20.35	14.94	18.2	18.52	32.58	24.54	21.82	27.17	22.15	25.16	21.49	37.38
MELO3C003526.jh1	11.79	20.78	12.35	14.3	6.25	4.2	1.86	6.14	10	1.16	1.96	1.07	0.54	0.06	0	2.42	2.16	1.63	14.04	13.73	1.18	0.46	0.42	0.3	0.2	3.12	0.9	1.99	2.05	1.67	1.64	2.16	4.53	4.46	0.39	0.9	2.25	3.74	2.54	1.95	4.42	6.13	10.35	6.42	8.03
MELO3C003528.jh1	12.9	8.29	9.41	10.21	12.84	8.07	10.42	14.87	18.33	9.74	11.54	12.36	14.19	12.1	13.23	13.14	9.09	7.72	11.67	16.98	15.88	13.33	10.4	8.99	11.19	10.09	11.99	12.76	14.97	4.58	6.8	7.74	5.41	7.03	9.15	10.44	10.77	14.23	13.08	2.55	19.15	6.27	6.51	4.66	2.91
MELO3C003529.jh1	17.31	2.16	6.67	5.13	5.98	4.69	5.82	6.25	10.77	6.93	4.42	4.85	8.95	7.05	7.74	7.76	46.65	123.51	13.3	14.44	9.68	6.69	7.81	6.59	7.45	3.36	8.52	5.26	5.43	1.91	3.69	2.2	2.64	3.51	5.78	6.54	4.25	9.64	3.72	0.97	4.65	3.03	3.43	1.81	2.33
MELO3C003530.jh1	0.05	0.06	0.1	0.05	0	0.05	0.13	0	0.12	0	0	0	0	0.06	0	0.05	379.46	855.95	0.67	1.23	0	0	0	0	0.04	0	0	0	0.16	0	0	0.6	0.02	0.02	0	0.06	0	0	0.02	0.13	0	0.02	0.02	0	0.02
MELO3C003532.jh1	23.46	3.42	12.02	13.86	4.82	6.9	7.77	9.01	12.73	21.97	14.81	12.87	1.95	2.15	2.14	5.81	3.69	3	8.35	5.63	16.85	14.34	14.65	12.93	11.24	5.29	6.89	6.07	4.97	2.55	2.9	2.53	1.6	3.74	9.72	8.72	6.74	9.01	3.85	3.28	6.19	2.05	1.5	1.69	1.36
MELO3C003534.jh1	8.58	37.43	17.05	23.38	13.46	12.93	8.68	10.28	14.21	10.92	15.18	21.03	12.62	10.17	11.83	7.85	11.43	7.39	6.02	7.32	15.22	9.26	11.36	9.55	11.86	15.22	9.86	5.92	9.05	6.24	4.15	4.07	2.99	5.93	9.31	10.42	15.55	9.63	14.35	18.74	8.02	3.77	4.53	2.26	6.51
MELO3C003536.jh1	64.4	15.09	67.6	57.68	42.15	54.92	54.88	43.53	61.26	85.15	106.28	118.51	44.37	43	51.3	68.89	43.67	44.92	75.25	67.67	83.97	70.14	84.88	83.02	64.54	94.13	117.66	81	73.65	74.57	135.67	266.03	226.27	193.49	57.77	64.94	71.33	80.98	72.54	72.55	54	105.2	170.08	132.25	228.26
MELO3C003537.jh1	25.91	32.05	12.93	11.95	5.79	10.08	11.86	22.93	22.92	11.19	15.36	10.32	12.49	12.99	12.66	14.99	90.19	37.62	30.65	32.01	21.02	15.6	17.11	20.01	24.98	16.72	30.86	28.23	21.25	21.54	34.83	32.61	38.55	37.42	14.86	14.98	19.67	28.58	12.13	13.11	19.46	23.82	29.54	30.47	9.82
MELO3C003538.jh1	5.72	1.76	7.86	7.96	6.85	12.01	12.74	14.93	15.35	22.65	12.73	16.27	8.07	8.8	9.24	32.52	25.47	10.05	32.22	26.54	10.8	6.61	6.76	8.64	6.66	5.27	6.06	4.6	3.28	2.51	2.34	2.18	1.89	2.74	7.2	6.29	6.48	7.21	4.78	6.18	4.97	2.54	2.31	2	2.49
MELO3C003539.jh1	14.37	1.59	13.67	20.76	18.12	27.94	28.28	31.48	31.31	39	23.34	22.95	19.73	18.77	15.44	46.9	1.83	3.35	11.65	22.03	37.4	36.41	31.12	34.01	20.61	13.33	20.83	14.44	10.44	5.29	7.49	7.21	4.53	7.47	25.56	19.3	12.3	28.23	11.07	7.38	9.68	5.42	6.98	5.66	4.2
MELO3C003540.jh1	0	0	0	0.06	0	0.77	4.29	14.97	3.38	1.28	0.16	0.31	0	0	0	0.38	0	0.11	0	4.84	1.19	0.42	0.66	5.62	15.31	8.56	44.91	30.57	24.92	21.7	14.54	11.79	11.77	9.22	3.24	18.81	15.99	42.13	10.56	33.48	36.24	20.12	17.41	17.8	16.05
MELO3C003541.jh1	31.41	3.35	13.83	15.08	26.75	47.31	21.87	15.51	18.19	26.51	16.24	19.08	26.83	21.02	16.24	17.09	1.56	7.82	13.62	12.44	15.2	19.56	17.65	22.56	23.08	23.85	23.05	23.89	22.24	20.39	17.47	15.29	9.79	11.55	18.4	16.86	10.72	12.61	13.27	13.16	12.79	12.6	13.3	11.09	18.36
MELO3C003542.jh1	18.48	12.31	13.99	16.53	8.09	17.03	19.45	14.57	14.64	22.17	14.54	9.42	8.19	9.43	15.65	18.26	23.96	15.07	26.91	20.1	9.69	15.45	16.31	17.23	13.66	16.07	18.45	17.31	15.94	41.31	21.64	19.69	17.81	36.31	20.27	19.22	12.49	14.69	10.39	18.84	12.33	13.92	14.13	10.91	21.85
MELO3C003543.jh1	54.33	39.03	9.53	16.5	12.31	26.93	20.86	34.37	34.1	15.97	24.25	19.25	16.75	18.68	18.33	24.25	82.65	16.79	33.42	44.97	37.4	29.33	24.21	30.87	24.03	18.68	22.66	28.15	17.8	12.69	13.86	10.35	11.68	10.43	31.21	26.68	16.66	28.66	21.19	15.04	20.33	18.39	14.67	13.58	21.34
MELO3C003544.jh1	1.31	0.02	0.06	0.23	0	0.52	6.51	3.61	1.79	0.18	0.14	0.4	0.46	0.23	0	0.56	0.2	0.97	0	0	0	0	0.18	0.4	0.18	1.76	0.2	0.26	0.9	0.34	0	0.09	0.07	0.23	0.6	0.27	0.4	0.8	0.4	1.14	0.12	0	0.18	0.19	0.29
MELO3C003545.jh1	11.41	12.22	5.86	3.84	1.76	3.52	6.41	6.67	6.74	5.84	10.69	12.11	1.98	3.27	2.41	5.69	3	1.08	0.89	6.28	12.47	13.74	8.18	5.92	6.58	3.09	5.98	6.08	4.32	3.57	3.81	3.35	2.81	2.87	7.53	10.04	6.28	12.09	5.09	2.7	4.26	5.46	2.94	3.67	3.62
MELO3C003546.jh1	11.88	5.21	14.94	31.28	81.24	31.39	6.47	14.3	22.81	12.94	14.29	41.58	45.4	45.41	44.79	24.3	2.13	2	33.57	10.58	26.58	22.04	16.64	25.6	25.07	17.32	27.98	32	22.44	13.93	26.32	30.99	15.5	6.91	29.29	28.88	33.59	25.1	46.49	47.99	15.62	23.6	31.32	36.65	20.65
MELO3C003547.jh1	1.45	1.29	4.93	12.54	2.33	71.05	71.83	132.16	39.06	13.25	8.28	2.08	0.31	0	0.88	14.98	1.15	53.85	1.58	12.85	3.84	1.96	4.18	1.92	2.7	4.63	0.3	0.36	1.62	1.19	0.52	0.21	0.26	1.02	1.21	2.34	15.44	23.66	4.68	8.09	0.87	0.7	0.14	0.66	1.79
MELO3C003548.jh1	101.66	157.46	158.26	195.02	251.1	127.88	156.49	120.1	171.8	399.15	234.64	207.63	23.2	28.68	22.04	195.42	2.55	96.65	157.09	56.6	322.41	374.62	371.02	224.27	164.44	351.21	14.45	32.82	23.72	19.34	3	2.69	5.26	35.21	179.78	138.67	65.32	28.5	45.73	17.86	45.45	16.72	9.67	5.87	60.68
MELO3C003550.jh1	8.92	1.43	7.74	5.12	5.86	8.16	11.96	12.29	11.75	14.27	8.76	9.82	7.14	5.11	6.73	11.04	4.24	3.56	10.3	9.17	10.03	10.81	11.34	9.75	8.6	5.1	5.92	5.8	4.84	3.46	4.2	4.35	3.19	3.88	9.92	7.59	3.25	6.97	5.31	4.39	6.57	3.13	3.77	2.91	4.99
MELO3C003551.jh1	21.95	27.83	20.95	21.5	9.29	16.76	14.44	14.05	17.58	14.37	18.86	9.38	12.81	15.3	15.36	16.92	5.77	19.78	12.76	14.45	15.62	15.32	14.72	15.95	19.57	25.63	28.79	37.18	45.3	42.11	40.62	26.78	33.75	44.69	17.8	21.28	20.04	19.26	22.87	25.89	24.24	32.94	31.53	27.43	45.81
MELO3C003553.jh1	7.56	2.45	9.17	3.58	1.15	0.59	3.52	0.86	0.7	0.84	4.26	2.91	0.74	0.59	0.55	0.78	0.39	1.1	0.67	3.74	4.34	4.54	1.9	0.94	1.09	0	0	0.12	0	0	0	0	0	0.16	0.55	2.23	0.69	1.45	1.44	0.52	0	0.04	0.4	0.04	0.08
MELO3C003554.jh1	1.67	0	1.71	3.38	0.49	1.98	3.73	35.15	75.29	11.83	7.63	2.63	0.57	1.62	0.97	32.83	8.53	9.23	12.53	17.33	20.97	17.23	10.22	9.92	15.88	11.65	9.05	6.17	3.23	1.23	0.61	0.58	1.19	2.39	22.26	90.71	229.18	171.32	242.86	100.54	35.1	1.01	1.05	0.4	2.33
MELO3C003555.jh1	17.5	0.15	0.16	4.14	0	0.79	1.13	1.99	0	0.24	0.49	0	0	0.44	0.58	0.24	1.37	0.17	1.74	3.74	0.66	8.25	2.19	4.72	0.34	1.03	0.94	2.09	1.68	3.63	1.65	1.41	3.78	15.71	8.2	49.1	2.54	1.08	6.27	7.33	3.37	4.65	12.02	0.17	7.65
MELO3C003557.jh1	38.15	41.44	31.72	33.15	8.86	23.82	34.19	47.05	33.32	29.06	24.53	21.11	21.35	20.32	23.16	26.95	5.1	7.85	18.17	23.94	27.96	28.87	30.34	44.4	55.24	69.27	49.62	72.5	48.83	50.34	33.78	22.57	36.12	37.64	30.39	42.38	58.07	47.18	58.79	64.09	55.76	28.57	20.71	15.57	56.18
MELO3C003558.jh1	0.39	0.28	0.97	1.36	0.23	1.41	6.58	3.29	1.72	1.21	1	1.61	0.13	0	0	0.75	4.44	1.39	0.59	0.33	1.13	1.08	1.47	1.24	0.46	0	0	0.24	0.11	0	0.31	3.92	5.54	6.64	0.51	0	0.24	0	0	0.41	0.39	0.24	1.08	1.33	1.47
MELO3C003559.jh1	0.23	1.76	3.21	22.52	123.87	43.88	1.84	1.86	18.69	39.63	34.27	110.99	48.77	60.6	51.17	19.65	0.75	0.85	5.02	4.31	27.94	32.07	20.8	12.12	8.17	3.71	9.77	5.45	1.66	0.86	0	0	0.04	0.14	19.61	26.93	26.93	7.24	20.83	11.15	1.69	0.39	0.19	0.1	0.37
MELO3C003560.jh1	8.38	4.33	7.25	10.45	31.31	7.55	4.09	3.79	7.43	5.68	8.55	24.8	10.46	8.92	9.51	6.59	3.23	2.66	6.25	5.47	6.94	8.08	5.09	6.07	8.27	6.1	11.05	7.45	8.18	4.55	7.54	7.71	6.09	6.77	5.07	13.2	11.07	11.44	9.5	11.1	6.58	7.01	6.3	7.82	6.91
MELO3C003561.jh1	7.22	15.98	5.46	7.14	5.08	6.06	7.86	10.51	5.56	3.24	5.9	6.26	8.61	6.06	8.78	7.11	1.67	0.99	2.45	17.89	3.69	4.8	3.08	4.06	9.53	17.31	16.29	14.9	13.26	8.04	23.21	23.11	43.29	29.46	5.79	7.74	17.51	15.71	13.24	7	11.75	15.78	13.83	20.6	20.24
MELO3C003562.jh1	45.56	16.76	68.47	42.8	62.93	41.88	70.92	70.38	65.97	127.43	68.77	60.53	57.19	57.84	60.35	80.29	56.06	120.5	131.95	60.16	66.41	53.53	76.55	59.98	30.14	28.48	41.79	27.38	24.34	18.59	42.92	145.07	89.45	130.21	45.24	29.79	21.15	35.73	16.69	9.76	19.62	31.31	59.38	39.44	33.8
MELO3C003564.jh1	52.57	29.4	13.23	28.25	13.24	10.69	13.36	37.48	24.45	14.24	36.37	30.54	18.73	14.54	18.23	20.43	6.65	13.19	11.23	47.62	57.56	43.18	22.77	27.34	64.41	40.31	31.4	29.65	26.87	20.23	19.35	15.51	13.24	15.38	20.77	23.24	39.39	48.69	31.26	26.67	34.45	25.58	22.15	18.96	37.41
MELO3C003565.jh1	34.79	0.12	0.76	4.02	0.66	1.51	17.27	2.62	2.11	0.59	2.72	1.78	0	0.14	0	1.08	17.8	18.76	3.45	40.91	3.68	2.06	3.36	2.72	7.47	9.96	0.19	0.17	0.53	4.6	0.53	0.48	0.24	1.09	1.31	0.3	3.23	4.7	3.1	2.14	6.82	12.52	16.59	11.24	16.55
MELO3C003566.jh1	31.87	18.67	3.38	118.24	9.4	4.37	9.1	17.33	9.53	5.19	8.84	2.82	1.15	2.64	3.57	8.25	0.46	1.06	51.95	11.73	21.29	39.14	13.02	38.04	9.02	8.65	1.54	4.5	18.64	52.22	17.26	4.65	0.77	21.39	13.95	13.07	4.21	6.84	16.96	4.13	16.03	31.42	7.6	2.46	31.29
MELO3C003567.jh1	65.71	9.11	74.08	46.33	3.03	6.69	38.98	16.97	1.58	0.82	1.58	3.72	3.87	4.35	3.61	1.84	71.01	220.01	13.07	2.66	1.28	4.48	3.04	0	0	1.02	0	0	0	0	0	0	0	0	6.13	27.53	10.56	23.33	19.94	28.23	19.77	1.41	37.56	0.62	4.63
MELO3C003568.jh1	0.52	0	7.12	4.7	32.2	3.51	13.55	0.47	0.69	7.3	8.54	16.16	6.95	4.09	1.77	7.09	0	1.18	13.04	0.35	1.4	2.23	0.86	0.38	0	0	0	0	0	0	0	0	0	0	0	0	0	0.1	0	0	0	0.06	0	0	0
MELO3C003569.jh1	32.68	11.62	22.64	37.22	18.25	33.5	27.17	19.75	16.51	49.03	24.47	19.46	37.53	44.13	49.17	50.58	16.35	33.57	27.66	18.06	13.03	50.24	42.76	88.22	49.36	33.95	30.39	29.1	34.61	11.82	41.52	29.04	23.53	37.51	87.54	50.63	25.22	29.81	29.31	8.13	80.46	47.3	49.72	47.22	57.08
MELO3C003570.jh1	21.66	29.59	7.62	11.35	6.63	3.78	7.08	19.77	13.73	4.24	9.28	15.39	8.31	5.72	8.09	7.24	6.65	7.22	6.07	10.5	12.95	9.97	6.71	13.67	16.36	8.03	16.59	21.07	13.99	12.65	14.27	8.48	9.61	5.11	7.08	20.68	16.19	24.46	15.36	15.73	20.22	14.42	10.44	9.94	14.16
MELO3C003571.jh1	14.82	24.25	13.1	40.01	26.93	68.54	37.04	33.61	54.7	47.01	34.93	30.53	29.93	29.32	24.43	73.02	98.71	38.31	64.15	36.38	28.58	40.8	32.24	64.8	50.06	36.89	54.3	48.94	36.97	29.74	43.19	26.58	22.18	28.45	73.18	45.02	50.7	30.28	33.6	16.13	27.5	57.71	33.29	29.89	33.42
MELO3C003572.jh1	12.12	2.55	6.32	7.44	18.26	17	7.81	7.86	8.41	7.44	8.69	10.56	14	14.58	15.24	15.21	2.54	1.74	34.59	7.67	8.54	6.96	6.96	10.51	14.4	10.81	8.09	10.37	6.85	9.71	12.26	17.47	16.68	14.48	7.38	7.19	5.15	7.21	4.66	9.4	3.81	11.49	14.01	13.88	19.24
MELO3C003573.jh1	0.56	14.29	5.3	0.91	0.16	0.26	1.25	0.32	0.8	0.6	2.19	2.57	0.14	0.16	0.15	0.33	0.45	0.12	0.34	0.08	1.51	0.4	1.54	0.24	1.25	0.5	1.11	0.58	0.22	0.27	0.03	0	0.03	0.17	0.28	0.52	1.23	0.49	0	0.17	0.5	0.01	0.07	0	0.02
MELO3C003574.jh1	12.05	12.28	3.24	4.93	3.25	6.93	15.01	19.97	10.12	3.59	6.86	6.8	7.33	12.08	9.75	12.22	16.7	3.33	18.34	23.67	8.24	20.3	17.82	16.81	19.83	15.06	33.79	27.24	14.62	14.8	16.28	11.42	18.28	34.7	27.71	32.12	15.23	32.75	14.55	7.95	16.46	12.69	14.11	7.72	6.72
MELO3C003575.jh1	16.82	21.31	13.68	25.89	46.39	60.79	34.57	185.94	148.75	35.63	51.84	69.07	179.45	158.47	160.58	102.66	81.71	11.43	57.42	142.45	125.3	71.21	44.78	122.22	125.46	75.32	112.4	93.48	81.47	35.87	95.11	64.82	78.42	53.68	125.97	77.56	179.56	212.42	111.74	82.27	122.78	143.25	100.94	93.3	119.23
MELO3C003576.jh1	2.29	33.82	8.39	9.12	3.33	5.13	1.7	10.91	10.05	3.5	3.77	5.82	14.31	12.83	10.71	5.87	0	0.41	0	8.28	2.87	2.9	0	0	0	0	0	0	0	0	0	0	0.17	1.06	0	1.18	0	0	0.63	1.18	0	0.88	0.83	1.17	1.44
MELO3C003577.jh1	169.46	279.94	685.27	334.56	21.72	42.91	58.64	80.21	99.94	127.2	39.83	24.68	31.37	35.86	42.31	64.46	604.99	382.17	258.97	268.4	60.57	43.03	78.33	97.83	69.79	49.83	82.58	69.09	101.94	61.75	195.62	167.18	271.94	161.29	79.41	64.73	57.46	75.61	55.87	44.73	72.1	243.83	252.48	202.22	249.18
MELO3C003578.jh1	12.57	5.36	5.57	12.02	4	10.79	13.2	8.09	13.3	18.85	44.69	39.88	1.89	2.52	2.06	6.7	10.44	2.51	4.06	9.78	36.21	29.56	25.09	4.76	4.82	2.36	4.9	2.25	2.2	1.04	2.47	3.09	3.05	4.12	5.68	4	3.1	5.1	3.41	0.74	1.83	2.62	2.83	2.43	2.19
MELO3C003579.jh1	37.34	64.75	50.77	33.5	31.76	62.08	62.02	47.45	67.74	46.81	45.54	46.16	48.55	48.99	57.97	63.01	57.93	37.24	57.03	71.91	45.99	43.53	51.81	68.03	80.38	76.43	77.42	67.09	60.2	46.84	33.19	46.23	47.49	43.41	63.13	76.6	96.55	69.09	84.98	81.39	57.51	40.91	55.29	38.03	59.86
MELO3C003580.jh1	9.15	0.55	8.25	2.59	1.2	2.41	37.7	48.95	4.89	3.84	6.18	2.13	0.58	1.37	1.14	5.25	10.15	32	1.55	32.7	21.93	21.61	22.49	70.24	55.14	33.61	7.93	7.46	5.98	1.56	2.98	9.98	6.16	9.99	12.08	10.49	5.54	9.65	4.11	3.08	8.52	5.44	8.03	5.19	1.67
MELO3C003581.jh1	59.67	59.8	75.02	61.34	32.43	48.53	71.18	111.75	83.27	102.53	71.44	61.7	54.77	53.51	61.48	60.89	56.99	79.08	67.63	69.99	96.61	77.84	126.85	121.31	146.07	144.6	88.96	117.51	126.93	130.26	84.79	80.42	65.88	87.51	86.6	100.16	149.01	126.84	142.6	171.37	181.18	113.87	85.06	68.17	96.41
MELO3C003582.jh1	6.59	5.42	9	8.78	15.67	11.05	4.44	3.36	5.7	11.18	10.61	14.19	7.13	6.84	5.97	5.82	0.77	1.29	12.75	5.07	11.37	6.52	10.33	5.37	8.27	5.74	4.8	4.06	6.14	5.76	7.99	10.81	7.08	10.14	3.85	3.83	5.53	2.34	4.64	6.92	3.72	7.73	11.8	6.78	8
MELO3C003583.jh1	0.68	0.22	0.26	0.16	0.14	0.06	0.22	0	0.44	0.41	0.98	1.05	0	0.08	0.19	0.09	0	0	0	0.15	0.91	0.21	1.29	0	0	0	0	0	0	0	0	0	0.02	0	0	0	0.32	0.32	0.52	0.18	0	0	0	0.06	0.12
MELO3C003585.jh1	0.94	0	0.75	0.58	4.82	0.26	0.06	0.11	0	0.14	0.39	0.76	3.56	3.12	2.35	0.6	0.1	0.21	0.44	0.21	0.19	0.55	0.2	0.11	0.09	0	0.77	0.4	0.39	0	1.02	0.56	0.88	0.41	0.38	3.31	8.13	3.15	6.29	2.15	1.44	1.64	1.18	2.13	0.44
MELO3C003586.jh1	2.95	0.58	3.18	2.53	3.56	2.61	1.96	2.3	3.69	1.99	3.91	2.97	1.26	2.22	1.85	1.87	0	0.13	0.56	3.43	6.45	4.71	3.6	3.82	5.48	1.75	4.65	4.12	0.88	0.88	3.15	2.15	2.36	2.4	1.43	3.24	5.28	6.03	3.65	1.56	0.89	3.32	3.5	3.69	2.35
MELO3C003587.jh1	22.13	5.36	17.3	13.74	10.19	20.1	22.92	32.51	27.57	28.19	19.45	19.96	16.03	14.89	13.92	20.64	16.81	9.85	20.85	19.71	28.08	22.75	31.25	24.73	29.79	21.2	19.8	14.87	18.83	10.57	18.54	16.02	12.14	14.98	22	14.94	14.76	21.12	10.97	10.04	11.65	14.78	15.77	11.1	11.07
MELO3C003588.jh1	0	0	0	0	0	0	0	0	0	0	0	0	0	0	0	0	0	0	0	0	0	0	0	0	0	0	0	0	0	0	0	0	0	0	0	0	0	0	0	0	0	0	0	0	0
MELO3C003589.jh1	0	0	0	0	0	0	0	0	0	0	0	0	0	0	0	0	13.18	0	0	1.2	0	0	0	0	0	0	0	0	0	0	0	0	0	0	0	0	0	0	0	0	0	0	0	0	0
MELO3C003590.jh1	8.56	24.37	18.42	20.56	26.39	11.21	9.4	8.53	9.38	14.05	18.21	26.68	15.14	14.99	12	10.37	3.65	6.85	17.41	7.41	12.58	11.14	13.79	7.59	11.59	12.89	12.14	10.2	10.68	7.53	14.85	16.19	9.65	9.57	7.32	10	16.62	9.1	20.23	19.75	13.53	11.62	17.84	12.44	30.68
MELO3C003591.jh1	10.42	7.1	6.97	7.9	5.33	8.16	8.84	11.36	12.05	10.84	7.07	5.86	6.1	8.71	7.94	9.44	5.13	6.05	13.79	14.99	9.65	10.48	6.44	13.47	9.92	9.53	13.28	13.48	7.5	7.73	14.27	15.02	12.7	10.16	9.46	17.25	10.4	17.16	12.09	8.96	8.49	15.88	12.99	13.47	7.78
MELO3C003592.jh1	19.99	0.1	23.56	68.14	31.61	52.64	0	0	44.68	7.43	68.85	44.73	63.75	104.16	112.49	240.38	0	3.06	18.74	6.23	11.21	4.84	3.06	0	0.35	0	0	0.36	0	0	0	0	0.03	0	125.61	166.96	41.74	231.98	20.69	58.21	18.68	94.93	39.99	19.69	25.81
MELO3C003593.jh1	28	16.54	13.59	9.8	5.73	9.21	11.11	15.09	13.45	10.52	15.31	15.21	7.52	7.08	9.16	8.81	5.27	4.53	6.35	8.89	18.48	14.79	13.41	11.24	17.62	11.1	15.29	12.01	8.94	3.89	12.75	11.31	11.47	14.5	10.78	14.93	13.21	21.49	12.32	11.4	14.49	11.03	9.72	9.85	3.87
MELO3C003594.jh1	0.94	0	0.4	0.2	0.24	0.18	2.16	2.55	0	0	0	0	0	0	0.45	0.59	0	0.11	0.31	0	0	0.19	0	0.26	0.3	0	0	0	0.27	0	0	0	0.04	0.17	0.73	0.64	0	0	0	0.59	0.18	0	1.28	0.03	0
MELO3C003595.jh1	22.08	3.28	18.52	15.91	33.31	50.74	56.08	53.31	39.06	48.15	19.12	25.17	34.68	39.8	37.75	48.63	32.78	23.22	57.51	26.87	18.15	18.12	32.31	41.16	40.67	44.59	25.69	29.73	23.41	6.97	5.23	4.21	2.51	4.56	39.06	28.68	28.21	27.49	25.22	15.75	42.47	10.21	14.49	6.26	3.2
MELO3C003597.jh1	13.75	13.56	8.64	21.22	18.08	22.88	14.83	21.43	23.09	8.89	10.22	19.36	24.81	25.14	24.73	27.37	137.04	40.47	50.9	25.83	5.15	4.67	3.83	3.26	5.03	4.91	12.41	8.9	7.85	3.73	7.61	5.03	6.2	7.47	11.03	10.81	15.88	23.07	14.56	7.23	15.84	10.92	13.05	9.46	5.04
MELO3C003598.jh1	0	0	0.07	1.82	0.18	3.82	5.87	10.7	36.06	1.79	1.11	0.38	0.84	0.5	0.61	2.76	383.86	434.25	30.31	9.65	1.5	2.72	2.35	3.31	2.78	0.45	27.03	23.58	20.42	17.1	3.09	8.04	8.01	4.31	1.73	0.88	0.81	1.98	0	1.89	6.47	1.46	3.36	2.92	7.05
MELO3C003599.jh1	0	0.44	3.67	2.12	0.22	0.51	28.97	2.16	0	0.35	1.15	0.76	0	0	0	0.99	14.67	62.75	0	0	0.66	0	0	0.27	0	0	0	0	0	0	0	0	0	0	0	0.17	0	0	0.87	0	0	0	0	0	0.13
MELO3C003600.jh1	1.1	10.99	1.74	1.14	0.72	4.24	6.79	7.26	7.55	2.32	1.28	0.37	0.54	1.32	0.9	6.59	1.68	2.85	2.76	2.1	1.49	1.02	3.09	3.27	3.26	12.59	8.14	10.37	9.21	8.82	3.83	3.44	3.44	4.88	2.82	4.97	5.43	4.26	8.91	6.17	15.88	2.86	3.59	3.19	6.54
MELO3C003601.jh1	4.95	0.35	4.57	2.97	2.2	4.3	6.47	4.42	4.95	10.74	4.5	5.26	1.43	1.62	1.28	6.53	5.39	13.37	10.81	10.37	6.53	6.93	9.61	5.98	3.89	1.61	1.56	1.16	0.98	1.45	1.43	1.35	1.48	1.13	4.29	2.69	2.09	1.9	0.91	0.64	0.86	1.89	1.84	2.16	2.2
MELO3C003602.jh1	3.75	5.17	11.93	11.44	5.25	6.44	7.16	8.63	10.95	9.69	7.26	4.85	6.41	7.9	9.95	8.26	45.62	12.27	11.8	8.28	7.17	10.28	8.17	4.92	4.93	8.04	13.21	13.42	12.18	12.35	22.66	22.69	16.98	18.15	5.52	10.11	8.79	10.17	7.8	4.49	10.51	16.1	23.71	13.6	17.88
MELO3C003603.jh1	35.22	5.31	27.5	36.15	14.63	26.92	62.05	21.98	14.93	25.4	97.43	211.1	53.82	48.18	41.42	35.19	59.87	54.68	13.26	92.86	66.71	62.58	43.21	24.34	17.61	5.01	1.83	9.11	19.43	16.91	0	0.84	1.33	4.48	105.67	34.16	25.62	25.32	16.18	9.2	16.86	2.02	2.3	1.38	6.91
MELO3C003604.jh1	11.15	1.74	13.15	7.27	2.65	2.58	6.18	2.26	2.95	2.84	6.67	8.3	1.23	1.45	0.88	1.25	0.35	0.82	0.46	3.6	7.79	5.81	6.08	2.77	2.1	1.79	0.54	0.57	0.72	0.24	0	0	0.07	0.35	0.92	1.39	0.79	1.6	0.33	1.43	0.73	0	0	0.09	0.03
MELO3C003605.jh1	0.4	25.87	1.2	1.29	0.13	0.41	0.37	0	0.12	0.25	0.55	0	0.42	0	0.38	0.25	1.01	0.97	0.24	0	0.34	0.45	0.22	0	0.37	0	0	0.34	0.77	1.5	0.55	0.12	0.56	2.3	0.16	0.29	0.73	0	0.46	0.29	0.57	0.39	0.25	0.25	0.73
MELO3C003606.jh1	0.14	0	0.02	0.09	0	0.04	0.07	0	0	0.72	0.36	0	0.2	0.05	0	0	11.5	60.95	0	0.72	0.65	0.41	0	0	0	0	0	0	0	0	0	0	0.06	0.17	0	0	0	0	0	0	0.16	0	0	0	0
MELO3C003609.jh1	40.05	14.95	34.26	13.76	6.04	6.76	17.08	8.03	6.33	11.19	22.37	19.55	5.16	5.77	6	6.65	1.28	0.92	3.98	4.18	17.96	14.3	15.46	7.81	13.01	7.28	11.36	13.15	10.92	7.16	10.38	14.11	13.88	13.7	5.25	15.38	11.91	14.84	9.83	9.92	10.01	9.41	11.91	14.64	7.7
MELO3C003615.jh1	4.92	1.76	2.69	2.38	3.26	1.59	2.6	2.49	2.23	2.42	2.49	2.39	2.43	2.2	3.6	2.72	0.64	1.43	3.26	2.86	3.58	3.48	2.29	2.93	4.83	5.31	4.97	3.69	2.98	2.53	3.04	2.58	1.79	1.65	2.21	5.02	3.68	4.45	5.25	3.02	5.08	2.82	2.64	2.14	2.34
MELO3C003616.jh1	1.98	2.04	6.14	9.41	6.61	22.72	4.98	8.67	8.48	26.17	9.73	13.25	6.16	4.79	4.46	21.06	0	7.51	19.25	4.52	12.84	21.12	26.74	30.79	16.44	6.37	1.21	0.53	0.23	0	0.14	0.1	0	0.22	14.9	18.23	4	2.97	2.77	0.47	0.69	0.06	0	0.06	0.07
MELO3C003617.jh1	5.4	0.31	4.72	3.29	0.68	2.35	13.08	2.79	3.24	1.32	5.47	4.93	0.63	0.41	0.1	3.26	0.38	0.32	3.27	1.57	2.44	1.4	1.31	0.21	0.3	0	0.08	0	0	0	0	0	0.01	0.05	0	0.38	0	1.27	0.25	0	1.39	0.71	0.19	0.1	0.08
MELO3C003619.jh1	79.99	73.93	66.05	58.95	47.26	53.14	85.91	67.07	92.77	58.44	63.21	95.64	69.53	64.59	67.87	73.07	39.76	22.89	56.68	74.08	89.73	89.72	84.24	76.59	106.36	64.04	85.58	79.46	58.15	64.81	70.45	50.06	49.63	47.48	62.26	89.46	92.95	114.23	73.9	89.54	88.73	64.6	57.29	53.16	92.5
MELO3C003620.jh1	10.88	4.41	4.52	4.31	2.41	2.97	13.87	7.73	0.66	3.14	4.07	4.96	2.08	2.65	2.98	3.56	0.59	1.68	2.83	7.45	5.55	28.45	7.09	4.14	1.04	0.76	0.91	1.74	2.57	2.94	2.18	1.9	1.89	4.77	17.1	21.64	5.5	4.4	4.78	2.74	4.88	2.16	6.25	2.61	2.96
MELO3C003621.jh1	9.01	3.95	7.8	4.63	5.54	7.83	7.63	12.59	10.97	14.73	8.19	8.58	6.3	5.65	7.56	11.65	10.71	8.9	10.55	11.96	8.13	9.95	11.26	9.52	8.54	4.32	6.14	3.58	5.05	2.64	7.65	8.37	9.52	11.16	9.67	8.99	4.72	6.49	4.02	3.56	6.27	3.58	5.14	4.93	1.46
MELO3C003622.jh1	49.96	11.93	13.66	19.31	8.92	15.04	80.93	41.03	22.25	14.47	26.56	17.83	10.5	12.94	13.72	25.53	15.73	18.16	57.03	32.88	21.41	45.71	27.97	21.73	21.39	27.43	9.03	20.54	25.72	15.99	7.22	4.78	5.27	7.87	36.12	55.91	31.84	22.95	27.8	9.45	20.85	9.22	7.68	3.83	13.98
MELO3C003623.jh1	32.28	27.34	6.09	8.98	2.15	7.47	32.74	53.2	12.24	8.53	18.19	18.51	2.29	2.85	4.15	12.66	3.85	1.74	6.88	29.8	17.39	17.45	12.1	17.92	28.41	22.18	17.86	26.02	13.59	6.01	3.5	3.23	2.93	2.65	30.08	27.62	50.77	50.11	75.43	32.79	64.28	17.36	14.46	11.48	16.38
MELO3C003624.jh1	15.39	16.69	8.63	9.72	18.48	8.87	5.59	4.66	4.74	4.19	7.53	15.08	8.56	7.81	9.54	6.78	0.81	0.55	2.18	4.3	7.96	7.37	4.18	8.48	21.43	6.03	14.74	17.1	15.08	8.66	15.08	10.14	8.37	10.17	4.37	14.88	17.67	14.93	29.38	12.07	17.65	8.21	6.38	7.8	6
MELO3C003626.jh1	10.15	3.92	6.07	6.18	14.69	13.6	7.96	5.97	7.71	8.71	18.03	22.99	27.6	26.8	29.98	12.48	3.61	3.19	10.28	5.85	9.53	6.71	6.7	4.41	5.33	2.08	4.59	3.4	1.71	1.13	2.2	2.53	1.54	1.87	6.42	8.52	4.38	7.89	4.29	2.91	4.01	2.73	3.97	2.95	2.37
MELO3C003627.jh1	5.58	8.4	3.07	2.64	2.38	3.51	5.61	7.17	5.43	3.55	4.64	5.68	3.49	4.22	4.98	4.8	4.4	2.71	4.16	6.91	6.46	5.84	4.44	4.98	6.66	3.92	8.13	4.94	3.75	3.43	6.11	4.2	5.02	5.5	6.26	9.58	9.32	9.88	6.6	6.13	6.02	6.75	5.4	5.04	6.71
MELO3C003628.jh1	0.62	0.07	3.09	0.71	0.1	1.02	19.65	7.02	2.03	1.31	0.68	1.7	0.51	0.32	0.51	0.36	0	0.1	0.15	2.15	3.82	8.52	27.59	3.58	4.73	1.95	1.09	0.57	0.33	0.56	0	0	0	0.03	4.58	13.82	5.32	6.91	20.73	11.13	8.96	0.39	0.58	0.12	0.23
MELO3C003629.jh1	1.06	0.14	0.41	0.22	0.26	0.25	1.19	1.46	0.5	0.33	0.27	0.63	0.49	0.14	0.33	0	0	0.07	0	0.39	0.32	0.42	0.63	0.64	0.95	0.13	0	0.26	0	0	0	0	0.07	0.44	0.33	0.64	0.82	0.78	0.58	0.19	0	0.13	0	0.1	0.14
MELO3C003630.jh1	31.68	34.41	17.24	22.56	12.32	19.83	19.34	30.92	31.28	16.84	26.07	26.4	16.8	16.02	17.44	23.87	5.97	7.61	15.52	22.3	29.76	24.36	26.79	27.19	34.26	34.34	34.74	43.37	38.71	20.51	25.53	21.16	21.83	18.02	29.79	28.72	38.56	58.11	54.98	31.24	52.22	26.64	23.68	25.38	13.77
MELO3C003631.jh1	8.76	0.09	0.6	1.48	1.78	2.71	1.54	3.1	1.61	2.37	1.27	0.65	2.61	3.55	2.41	2.51	0.18	0.25	6.88	2.81	1.65	4.13	3.23	0.96	1.5	2.42	0.84	0.26	0.95	0.16	0.1	0.03	0.22	0.51	4.81	6.88	1.72	1.87	3.06	1.26	2.77	0.71	1.4	0.18	0.37
MELO3C003632.jh1	1.84	0.21	0.11	0.86	0	0.18	0.25	0.12	0.26	0.12	0.19	0.29	0.15	0.26	0.23	0.23	0.56	0.08	0.95	0.62	0.1	0.17	0.23	0	0	0	0.19	0	0	0.38	0	0.13	0.11	0.17	1.15	0.74	0	0.92	0.82	0.24	1.65	0.45	0.73	0.07	1.35
MELO3C003633.jh1	0.58	0	0	0.03	0	0.26	5.06	2.58	0.23	0.21	0.3	0.34	1.11	1.17	2.07	0.8	0.4	0	0.63	2.02	0.36	1.93	1.07	0	0	0.32	0.75	0.47	0.54	0	0.06	0	0	0	1.83	4.09	0	0.6	0.57	0.6	0.39	0	0	0	0
MELO3C003634.jh1	0	0	0	0	0	0	0	0	0	0	0.06	0	0.34	0.69	1.13	0.19	0	0	0	0	0	0	0	0	0	0	0	0	0	0	0	0	0	0	0	0	0	0.12	0.16	0	0	0	0	0	0
MELO3C003635.jh1	2.86	0.91	1.37	0.71	0	0.15	0.79	0.43	0.59	0.34	0.15	0	0	0.12	0	0.12	1.26	0.98	1.2	0.25	0	0	0	0.72	1.48	0.66	0.38	0.64	0.8	0.37	0.33	0	0.42	0.79	0.12	0.2	0.76	0.63	0.61	0	1.49	0.3	0.31	0.04	0.05
MELO3C003636.jh1	43.15	162.52	32.86	19.07	12.69	15.17	26.71	12	15.07	18.17	19.95	16.51	10.12	14.39	13.64	16.74	16.61	10.13	18.1	16.48	17.43	16.41	22.12	21.31	17.21	18.89	25.71	27.27	31.51	29.45	28.28	30.75	35.75	69.54	15.22	22.3	13.52	19.93	12.89	20.31	11.89	16.75	21.2	18.1	20.92
MELO3C003637.jh1	22.61	21.94	19.13	16.54	10.88	12.65	15.63	16.59	18.08	21.35	18.95	15.08	11.44	9	9.85	14.65	8.54	7.4	11.78	15.63	18.84	19.08	17.93	14.77	17.37	11.27	21.06	15.89	17.97	9.51	19.19	17.25	17.37	25.17	14.2	15.4	11.67	15.21	11.16	5.18	13.37	12.54	10.57	10	11.1
MELO3C003638.jh1	25.63	0.61	18.1	7.3	4.26	3.26	11.47	2.44	3.24	10.55	28.73	30.42	0.93	0.77	0.39	3.94	0	0.82	1.9	1.94	18.67	19.45	18.2	4.5	3.13	0.82	1.1	0.89	1.31	2.06	3.14	0	0.07	0.45	2.23	2.38	0.47	0.41	0.48	1.04	0.67	0	0	0.02	0.14
MELO3C003640.jh1	0	41.26	0.17	0.22	1.09	0	0.68	0.33	0	0.23	1.07	0.86	32.68	21.54	8.6	0	1.25	0.66	0.33	1.01	0.28	0	0	0	0.21	0	0	0.54	0.33	0	0	0	0.25	0.1	0	0	0	0	0	0	0	0.17	0	0.1	0.25
MELO3C003641.jh1	0.09	6.98	0.23	0.21	0.47	0.13	0.38	0	0	0.62	0.32	0.58	0.5	0.92	0.17	0.22	226.47	489.8	0.42	1.69	0.4	0	0.49	0.3	0.31	0	0.11	0.16	0	0.19	0	0	0.14	0.26	0.15	0	0.22	0	0	0.21	0	0	0	0	0.03
MELO3C003642.jh1	2.25	105.43	0.72	47.93	0.91	1	2.43	1.02	3.79	2	1.36	0	0	1.56	0.9	2.11	0.88	0.5	0	3.27	2.76	2.24	1.43	0	1.16	0	0.47	1.11	3.02	4.14	2.93	2.55	1.59	2.53	0.27	0.41	0	0.74	0	0.78	1.77	4.18	2.49	1.78	6.69
MELO3C003643.jh1	10.46	4.53	4.36	7.44	10.59	8.64	4.13	3.59	7.09	8.44	13.92	16.78	1.55	2.65	2.95	3.45	0	0.15	1.77	4.84	11.25	9.62	8.47	6.15	9.37	3.87	3.79	5.65	1.16	1.11	0.29	0	0.26	0.31	7.08	5.68	8.92	3.97	7.69	7.45	0.51	0.71	0.38	0.23	0.48
MELO3C003644.jh1	1.96	0.25	0.21	6.11	22	70.39	0.66	0	4.44	15.84	19.57	29.31	3.92	6.66	6.27	9.7	0.66	0.3	52.04	3.69	4.62	4.48	3.89	2.09	0	0	0.2	0	0.18	0	0.63	0.6	1.59	3.95	6.58	1.64	0.11	0.33	0.31	0.13	0	0.25	0.64	0.59	0.48
MELO3C003645.jh1	21.05	51.66	19.03	19.33	13.24	49.72	35.71	30.4	25.35	48.7	25.66	17.86	18.1	19.4	21.72	38.97	54.97	23.13	74.56	39.62	14.88	18.35	21.99	39.52	35.23	55.48	38.7	46.48	39.91	21.32	37.15	41.51	36.61	50.69	43.61	21.96	30.8	36.47	29.43	15.62	41.53	39.06	28.92	24.49	21.57
MELO3C003646.jh1	8.18	16.31	6.33	5.47	3.5	29.93	15.84	14.26	12.33	8.91	6.56	2.46	8.12	6.65	10.26	8.88	4.34	1.36	13.52	7.36	7.37	6.9	5.3	9.25	10.76	13.6	13.24	20.59	8.43	9.91	8.75	6.96	10.79	9.08	11.12	8.88	12.31	13.67	10.76	15.14	11.64	7.62	8.74	6.16	12.23
MELO3C003647.jh1	13.34	10.42	10.34	13.24	12.36	12.92	14.35	12.27	12.61	9.62	9.64	23.15	14.46	11.12	13.74	11.08	3.59	3.79	9.83	14.11	13.4	15.39	11.74	16.16	31.01	9.03	28.11	24.48	10.83	4.09	18.67	10.78	10.41	6.43	13.84	25.63	27.69	38.02	20.08	16.08	22.25	18.02	15.29	12.95	19.05
MELO3C003648.jh1	4.04	2.97	3.05	3.67	6.2	14.32	9.18	12.45	10.19	11.42	10.76	13.08	8.37	8.8	12.27	22.87	5.39	43.67	7.22	11.99	10.42	14.87	20.47	13.71	15.85	46.13	21.59	29.95	43.61	70.45	21.53	18.55	7.7	19.91	15.64	29.04	30.59	19.47	24.94	83.36	98.95	20.37	20.88	12.12	26.77
MELO3C003649.jh1	38.34	11.25	40.63	58.45	20.79	52.12	74.07	37.37	34.28	16.67	43.94	54.44	54.08	49.91	49.53	68.43	56.92	59.53	76.85	136.94	39.92	53.65	20.33	27.68	64.24	147.83	25.12	24.84	19.44	42.19	1.78	1.51	1.12	4.68	26.36	61.12	40.17	77.72	42.55	78.12	34.14	8.07	6.82	3.41	5.02
MELO3C003650.jh1	9.48	30.8	12.37	11.87	6.1	6.86	10.33	11.36	13.09	8.53	10.23	9.7	4.96	4.39	6.45	9.35	22.08	10.03	9.33	15.43	10.34	9.62	10.01	7.73	11.63	7.26	20.99	11.43	12.66	8.65	28.35	25.46	24.76	26.49	6.54	9.4	6.88	9.74	6.06	2.15	11.5	20.92	21.5	20.42	8.5
MELO3C003651.jh1	166.27	23.36	64.2	33.01	24.42	32.04	52.53	43.64	32.82	60.22	40.59	46.01	23.32	28.54	30.21	35.23	10.98	13.04	34.73	33.22	38.03	43.52	48.82	39.05	30.17	20.61	32.2	24.57	34.1	22.52	36.39	43.03	37.33	47.39	43.53	43.06	13.67	31.47	14.77	16.62	21.38	32.24	42.49	31.57	32.08
MELO3C003652.jh1	9.55	0	1.32	1.03	0.5	0.91	2.44	0.14	0.93	2.52	5.8	5.06	0	0.36	0.12	0.36	0.48	0.8	0	0.34	2.99	3.46	3.57	0.25	0.51	0	0.07	0	0.31	0	0	0	0	0	0	0.45	0	0.07	0	0	0	0	0	0	0
MELO3C003655.jh1	8.43	3.64	9.86	5.14	8.98	7.89	7.05	11.71	10.53	8.41	7.98	11.89	7.03	6.67	8.57	9.6	4.92	5.56	8.47	7.63	6.44	7.54	9.43	8.77	10.23	4.62	10.12	5.07	4.74	1.19	13.99	11.16	10.75	9.96	7.58	8.41	5.39	10.6	2.61	0.78	5.52	6.51	8.67	8.46	0.69
MELO3C003656.jh1	9.82	0.4	3.08	2.15	1.42	2.62	53.58	13.32	7.75	5.85	4.19	4.16	4.75	5.32	5.88	3.52	0.73	0.12	1.38	6.06	12.58	11.22	5.36	2.98	2.7	2.08	2.27	4.67	8.11	1.52	0.36	0.69	0.55	0.38	1.84	2.53	5.18	1.98	4.51	2.25	3.02	0.58	0.69	0.54	0.38
MELO3C003657.jh1	11.39	1.31	3.54	4.44	1.89	1.73	3.93	0.61	1.56	2.68	4.51	3.57	0	0.69	0.85	1.06	3.84	3.91	1.45	2.99	2.17	2.16	0	1.51	1.92	0.66	2.89	0.59	4.7	4.61	0.2	1.37	1.91	3.03	2.6	1.43	3.99	1.05	4.07	9.33	3.62	1.52	1.59	0.48	1.61
MELO3C003658.jh1	16.65	28.86	10.05	20.14	2.7	2.97	4.9	24.39	24.99	14.46	15.63	9.7	2.05	2.34	1.14	3.79	3.61	4.17	2.24	7.4	24.57	18.73	20.85	10.79	15.19	3.69	14.81	11.48	7.92	3.46	13.72	5.92	6.14	4.98	9.45	13.21	15.38	13	11.03	6.64	10.71	14.08	7.1	9.04	13.03
MELO3C003659.jh1	3.19	0.42	2.75	2.6	3.07	6.26	6.55	27.46	32.38	15	6.3	7.95	2.97	2.94	2.2	11.64	8.01	4.05	10	37.04	35.21	24.01	28.59	24.15	18.56	23.91	29.34	28.3	23.46	6.81	9.64	8.56	5.29	3.43	12.92	11.54	16.69	14.07	20.91	6.18	26.04	10	6.13	5.06	2.7
MELO3C003660.jh1	167.21	149.78	20.14	265.08	58.74	156.43	203.32	250.91	570.72	152.18	37.18	25.47	96.86	89.38	85.33	136.96	46.97	18.16	40.64	179.93	187.78	163.39	63.17	138.16	217.99	70.95	60.06	52.39	71.67	43.54	153.13	99.36	106.66	146.14	167.38	174.99	284.06	172.13	65.5	36.22	131.16	159	94.46	94.24	118.07
MELO3C003661.jh1	2.32	0	1.93	1.91	5.39	5.43	2.05	3.82	5.08	2.67	1.79	1.52	3.58	2.62	5.38	4.14	0.52	0.5	2.59	2.4	2.48	2.12	1.88	2.69	6.79	2.99	7.08	2.95	1.77	0.14	4.59	2.49	2.12	1.26	1.68	5.91	3.74	7.97	2.28	0.55	2.9	2.96	3.42	3.56	0.22
MELO3C003662.jh1	0.46	2.37	1.29	2.86	4.13	0.48	0.62	0.39	0.35	0.31	0.8	3.94	0.29	0.46	0.52	0.17	23.84	51.77	0.15	1.56	2.99	2.04	1.99	0.95	0.78	0.99	1.59	1.51	0.5	0.17	0.83	1.71	1.6	1.97	0.61	1.22	0.8	0.77	0.91	0.3	0.73	1.16	0.81	1.11	0.47
MELO3C003663.jh1	0	0	0	0	0	0	0	0	0	0	0	0	0	0	0	0	0	0	0	0	0	0	0	0	0	0	0	0	0	0	0	0	0	0	0	0	0	0	0	0	0	0	0	0	0
MELO3C003664.jh1	14.57	17.55	7.35	5.86	5.22	6.59	10.48	14.16	14.92	10.27	13.35	11.82	6.82	7.21	8.32	10.81	18.41	7.63	8.92	19.62	16.9	14.01	13.8	7.77	13.94	8.91	13.79	10.42	10.58	4.14	12	10.33	12.37	11.64	10.33	16.21	12.03	15.57	10.85	3.94	14.64	10.5	10.36	10.34	5.44
MELO3C003665.jh1	34.45	209	83.65	81.86	39.6	55.1	74.84	46.34	59.35	90.58	56.12	57.1	35.07	43.98	44.29	59.97	58.45	62.38	62.83	63.83	52.08	57.74	77.08	61.42	69.14	69.65	90.45	94.98	75.95	62.64	77.33	78.99	67.9	105.46	68.26	68.27	46.56	59.31	54.71	37.27	49.31	62.57	58.94	46.58	75.4
MELO3C003666.jh1	12.81	1.43	8.97	5.1	10.75	7.56	7.16	10.66	11.1	10.21	11.07	16.95	14.54	12.51	13.05	10.25	8.98	5.85	17.91	15.44	12.86	12.36	12.01	9.78	10.03	4.47	8.19	3.91	5.02	0.58	12.3	11.93	10.66	9.05	8.6	9.65	4.07	10.09	3.38	0.13	3.72	7.59	10.25	10.08	2.37
MELO3C003669.jh1	27.74	9.31	20.3	16.94	10.57	58.23	49.89	58.26	67.89	63.54	28.85	18.43	59.6	47.96	56.17	80.57	59.58	24.93	85.51	78.26	40.26	39.24	47.36	82.24	64.4	55.49	84.11	67.62	49.85	66.36	61.64	35.95	30.04	34.77	80.48	66.93	45.06	66.66	39.76	64.1	36.59	50.18	48.98	27.22	30.14
MELO3C003671.jh1	25.11	42.15	11.8	11.97	9.45	11.52	13.62	18.29	13.91	12.63	19.43	15.32	9.29	6.83	8.8	13.44	20.42	9.06	15.69	19.6	14.91	17.18	17.04	13.63	17.62	15.33	26.22	16.16	17.72	10.63	25.48	23.52	33.18	28.56	17.94	18.66	12.87	23.76	10.55	8.03	16.54	21.08	21.01	24.66	17.59
MELO3C003672.jh1	17.11	0.41	6.56	8.84	2.33	0.96	6.89	2.12	2.17	2.37	25.72	18.2	0	0.15	0.21	0.79	0	0.06	0	1.62	12.67	12.42	11.54	2.96	3.22	1.55	2.08	1.5	2.52	0.46	0.8	0	0.41	1.09	1.23	1.78	3	3.08	2.33	0.74	1.62	0.57	0.25	0.09	0.19
MELO3C003674.jh1	4.17	2.72	5.94	3.29	3.16	4.14	6.33	4.57	7.01	5.8	5.87	8.35	3.07	2.23	2.32	3.95	2.88	1.69	4.06	5.44	9.87	7.16	9.98	5.58	5.02	3.96	3.09	2.4	1.77	0.79	1.59	0.83	0.86	1.49	3.44	4.54	2.8	3.68	2.7	1.79	2.86	0.86	1.31	0.82	0.95
MELO3C003675.jh1	5.64	0.54	9.2	11.78	3.88	6.72	17.09	19.26	29.86	10.62	18.73	13.3	5.36	4.44	6.17	9.53	4.01	3.75	5.89	16.37	38.85	24.27	18.37	21.04	18.37	17.91	17.32	13.63	14.64	5.48	3.74	2.49	1.66	1.74	12.5	9.08	8.81	7.38	6.6	4.76	6.85	2.31	1.33	1.64	2.68
MELO3C003676.jh1	3.2	69.79	0.52	0.45	0	0	1.71	1.99	1.15	0.9	1.98	3.62	26.07	28.15	20.09	10.13	6.4	2.85	3.25	1.68	2.02	0.91	0	2.12	7.12	5.33	11.06	6.87	9.44	7.67	1.1	1.26	1.44	3.4	7.89	6.21	15.45	16.59	15.12	42.8	13.76	2.44	3.39	2.57	15.06
MELO3C003677.jh1	2.36	2.01	1.19	0.6	3.31	1.35	3.13	3.87	2.85	3.05	4.32	3.58	1.46	3.48	2.57	1.58	1.43	0.77	2.04	1.63	11.56	6.96	5.64	2.23	0.98	0	0.55	0	0.6	0.26	0	0.11	0.18	0.34	2.12	0.3	0	0.98	0.85	0.71	0.27	0	0	0.1	0.17
MELO3C003678.jh1	6.57	6.37	5.3	9.65	12.6	9.47	8.64	12.31	17.16	8.13	7.73	9.6	31.6	42.87	36.37	19.54	27.48	10.42	30.68	31.95	7.59	8.31	12.69	11.98	17.3	11.96	32.1	32.08	20.47	37.2	64.53	121.15	94.79	59.57	11.45	14.11	28.61	27.88	17.05	22.89	19.15	74.76	135.24	119.59	151.53
MELO3C003679.jh1	22	7.18	10.03	10.47	8.31	9.57	10.52	12.75	13.95	8.8	14.49	13.25	8.93	6.4	9.08	10.32	3.7	3.4	5.21	10.87	16.35	15.36	10.89	10.19	13.76	6.73	10.06	7.15	8.86	4.5	7.77	5.17	6.1	5.2	9.15	10.14	9.37	12.63	7.93	4.5	8.38	7.37	6.89	8	4.24
MELO3C003680.jh1	0.86	0.27	0.13	3.02	6.09	3.68	0.22	0.38	2.67	0.34	1.75	3.18	1.57	1.33	1.59	4.48	6.79	25.35	0.97	1.76	2.99	0.66	0.27	0.15	1.44	0.51	0.79	1.28	0.34	0	1.01	0.83	1.29	0.47	0.61	1.92	7.34	7.43	7.88	2.48	5.6	4.08	4.06	3.72	3.42
MELO3C003682.jh1	61.23	88.99	124.98	83.01	57.31	76.03	91.99	48.56	78.32	159.27	64.82	87.29	73.53	91.15	94.97	102.49	132.26	98.19	135.23	93.45	80.01	78.13	137.35	97.83	64.1	81.2	79.89	56.59	98.59	216.77	88.56	74.42	54.41	66.11	74.62	72.38	37.71	46.89	46.45	96.41	49.11	70.21	80.44	39.33	96.19
MELO3C003683.jh1	0.45	16.72	0.41	0.33	0	0	0.4	0	0.16	0.11	0.41	0	0.51	0	0	0.59	4.75	0.37	0.3	0.25	0.19	0.26	0	0	0.37	0	0.3	0	0.4	0	0.21	0.23	0.21	0.36	0.23	0	0	0	0	0.58	0	0.12	0.19	0.06	0.08
MELO3C003684.jh1	3.72	3.57	3.32	1.91	0.63	2.55	1.91	1.83	1.51	2.95	3.01	2.66	0.61	0.97	0.9	2.36	0.76	0.3	1.81	1.61	3.36	3.86	3.25	1.32	1.77	2.45	1.73	2.77	0.64	0.58	0.86	1.09	0.72	1.46	1.67	2.94	2.19	2.25	1.42	1.92	2.12	1.16	1.49	1.2	1.11
MELO3C003685.jh1	15.13	27.7	26.02	48.5	48.39	23.26	11.19	12.35	15.44	17.42	26.56	52.96	24.29	27.27	30.48	18.38	3.65	4.71	13.94	18.88	21.61	20.55	13.84	14.93	23	26.32	33.35	28.18	30.13	20.29	23.79	20.68	16.68	17.8	18.95	30.69	45.46	33.09	40.66	32.03	27.93	26.4	23.03	26.03	16.56
MELO3C003686.jh1	5.5	0.44	0.44	4.4	7.07	49.61	0.84	0.64	4.54	5.79	10.21	13.91	1.79	1.7	2.2	15.41	37.42	16.28	36.13	32.62	4.24	3.18	1.21	1.73	3.49	3.4	2.56	2.98	6.18	1.14	0.67	3.47	1.66	0.61	4.2	1.46	1.4	3.9	1.45	1.66	4.93	1.76	5.83	20.05	0.48
MELO3C003688.jh1	5.29	1.21	10.52	6.1	9.27	11.3	12.81	16.82	15.13	24.27	12.75	13.37	9.77	8.47	9.16	15.57	16.94	5.59	9.4	12.56	13.79	12.92	15.51	13.49	11.39	7.75	11.66	7.68	7.59	3.48	6.33	5.01	5.14	8.6	10.16	11.47	8.03	12.07	7.52	4.47	13.26	4.91	5.72	5.4	2.08
MELO3C003689.jh1	42.48	9.56	48.66	72.97	75.8	139.78	67.67	140.52	175.92	252.82	82.38	83.69	69.67	64.68	62.58	205.58	13.97	36.81	81.9	51.96	86.38	101.7	123.26	180.78	83.46	61.67	28.28	21.24	20.02	9.38	19.24	29.64	15.54	39.03	170.73	75.2	57.21	60.67	40.39	18.49	30.94	14.27	18.92	14.29	4.93
MELO3C003690.jh1	12.78	9.51	11.8	16.54	8.47	12.13	17.67	19.23	19.32	9.02	14.95	14.77	16.72	17.22	18.06	20.79	14.42	19.56	11.4	17.11	12.13	12.02	8.94	11.07	14.43	12.86	11.51	10.51	10.85	3.34	9.87	21.01	16.66	12.27	10.83	18.55	21.64	33.8	21.84	10.79	14.48	11.6	21.85	21.8	16
MELO3C003691.jh1	4.61	1.94	11.78	12.69	8.63	28.2	3.23	4.05	6.67	6.66	8.98	11.11	3.42	3.94	4.08	10.39	11.48	12.26	36.65	20.25	6.6	9.53	5.06	5.28	4.71	1.17	3	2.27	3.33	1.25	1.17	3.52	2.88	4.58	10.92	3.69	2.89	3.85	1.03	1.24	1.52	1.63	3.3	4.34	4.51
MELO3C003692.jh1	11.03	0.79	14.63	14.22	9.69	19.6	36.32	33.14	18.22	33.19	26.77	20.64	23.51	23.81	21.79	13.57	2.16	4.58	4.68	15.71	57.09	44.83	65.92	44.1	35.38	31.44	9.83	11.99	7.35	6.45	3.73	1.59	1.15	3.44	30.69	20.8	9.78	10.03	10.41	16.38	12.3	4.57	5.56	1.88	2.89
MELO3C003693.jh1	7.95	13.41	3.59	9.93	6.16	12.66	4.47	9.69	19.7	5.52	16.64	16.43	3.87	2.26	3.13	5.68	1.5	0.92	2.67	23.17	28.62	29.81	14.18	21.44	46.24	46.9	27.35	34	21.93	18.61	12.91	7.89	7	2.51	14.7	30.49	41.83	34.65	56.99	60.34	35.98	24.76	16.85	18.78	22.05
MELO3C003694.jh1	35.85	16.28	30.87	33.88	24.75	40.44	44.76	36.66	45.15	57.25	29.49	31.11	32.77	34.9	35.79	41	32.83	30.2	47.53	49.46	35.35	32.69	46.39	49.44	33.1	32.25	30.26	31.69	42.84	98.51	39.47	30.3	23.72	21.01	38.41	36.62	30.57	19.06	24.65	58.51	35.11	29.31	25.26	19.06	19.22
MELO3C003695.jh1	6.62	4.61	2.66	0.98	0.93	2.74	1.49	5.3	9.41	7.43	1.48	2.22	0.51	2.61	2.85	8.65	0.59	0.84	1.24	4.4	3.12	6.93	11.5	12.77	21.07	27.91	46.71	43.93	23.38	24.3	33.39	16.42	5.22	11.97	9.97	15.35	11.02	11.14	12.84	8.05	11.22	13.35	11.5	9.84	14.54
MELO3C003696.jh1	36.73	23.97	33.21	20.72	16.75	117.68	52.99	76.47	53.01	57.94	46.55	20.14	22.47	20.14	21.87	52.32	47.75	21	49.15	136.19	54.2	110.64	39.82	68.05	21.44	11.29	46.24	21.73	71.2	82.86	153.58	114.15	63.95	70.92	114.77	24.55	17.3	54.86	21.55	65.07	168.4	137.78	126.21	110.82	77.25
MELO3C003697.jh1	52.44	6.43	62.72	69.31	84.89	81.03	75.14	84.43	97.12	120.68	108.66	108.91	54.09	52.12	53.96	76.23	15.07	75.66	21.06	35.08	121.52	106.49	119.63	116.97	177.89	230.19	186.67	152.69	94.55	39.67	126.59	62.03	50.97	37.44	82.3	106.35	133.46	189.41	153	82.56	168.82	139.62	99.71	92.2	48.98
MELO3C003698.jh1	1.1	0.5	2.67	0.58	0.16	0.03	1.31	3.27	0.18	0.07	0.26	0.38	0.96	0.54	0.36	0.12	1.67	0.37	0.94	3.18	0.35	0.41	0	0	0.24	1.79	1.91	1.91	0.79	0.65	0.27	0.05	0.12	0.23	0.06	0.73	2.07	2.6	1.56	3.33	7.69	2	1.29	1.48	1.75
MELO3C003699.jh1	11.33	0	10.15	6.87	1.75	0.99	4.67	1.65	2.39	0.79	17.62	3.18	0.27	0.66	0.28	1.03	0	0	0.13	2.58	7.76	3.85	2.56	0.65	0.65	0.2	0.19	0	0	0	0	0	0.04	0.09	0.53	0	1.33	0.69	0	0	0.7	0.1	0.22	0.21	0.17
MELO3C003700.jh1	39.57	44.66	22.44	26.08	26.82	50.86	45.44	83.56	75.69	80.64	33.45	40.05	42.9	39.1	42.59	75.09	27.17	21.17	36.71	43.66	46.71	52.74	52.25	67.3	66.96	51.36	69.82	48.88	59.83	36.17	68.05	50.74	49.36	68.87	59.78	50.71	50.14	61.34	45.03	20.21	55.11	44.95	34.15	27.17	53.34
MELO3C003701.jh1	1.96	1.5	1.21	2.53	1.83	2.96	1.05	1.93	1.97	4.52	5.29	1.75	2.45	3.07	2.03	0.12	12.81	1.53	28.84	12.35	13.57	11	12.69	40.09	6.98	10.09	0.93	1.07	1.2	0.45	0	0.07	0.12	0.08	19.99	9.6	3.6	2.87	0.44	0.81	0.59	0	0	0	0
MELO3C003703.jh1	5.76	3.13	6.57	4.48	6.02	6.07	12.99	9.42	5.37	9.13	7.9	5.79	6.26	6.52	6.38	7.55	23.03	5.19	15.86	18.65	6.11	5.44	10.56	8.19	5.65	6.43	6.34	6.12	6.36	13.99	11.35	8.29	6.53	8.22	7.28	8.75	7.23	8.27	8.21	15.07	10.17	8.51	9.56	6.72	5
MELO3C003704.jh1	3.17	0.15	0.96	5.47	0.62	5.81	2.96	7.08	6.1	7.07	3.51	3.44	0.33	0.32	0.31	0.75	1.71	8.06	0.14	0.61	2.21	2.45	1.49	2.69	1.02	0	0.13	0	0.14	0	0	0.52	0.61	1.16	0.8	0.15	0.54	0.47	0.34	0	0	0.34	0.41	0.8	0.36
MELO3C003705.jh1	24.29	34.36	9.06	16.68	5.87	12.69	18.08	32.73	26.23	5.24	15.56	11.72	33.38	25.81	29.22	27.09	49.11	34.66	23.22	55.91	22.3	16.89	13.53	20.72	35.91	22.28	30.81	21.3	29.09	19.75	38.81	49.4	27.35	27.73	20.52	15.43	28.04	36.92	18.02	29.46	24.72	32.59	59.18	51.53	29.2
MELO3C003706.jh1	13.84	18.69	12.54	25.11	23.54	26.61	10.94	12.32	14.53	8.83	21.88	32.83	30.38	31.69	30.6	26.54	18.84	11.36	38.12	19.95	12.02	10.02	9.82	7.11	14.22	10.5	37.35	25.3	17.11	11.63	27.7	37.48	27.13	22.46	10.5	11.85	19.71	24.13	20.59	14.74	18.03	26.03	29.17	35.81	21.89
MELO3C003707.jh1	111.11	124.62	82.81	76.62	32.99	61.58	75.48	53.74	59.67	58.48	84.51	72.66	39.18	47.83	54.22	54.36	7.35	13.61	25.19	37.16	74.36	60.29	74.64	93.63	99.88	110.69	74.59	104.36	105.9	139.72	43.68	28.26	32.14	39.48	66.72	125.79	110.38	80.63	137.3	229.39	108.18	44.08	40.66	29.88	63.86
MELO3C003708.jh1	13.71	15.11	7.98	8.83	6.8	10.82	16.26	17.84	18.76	13.01	9.8	7.88	12.76	12.41	13.48	15.24	21.67	10.53	17.69	20.79	12.13	10.62	12.24	15.5	16.45	20.16	21.49	19.79	17.46	8.55	18.35	16.1	14.52	18.16	13.61	15.74	15.26	18.97	16.08	11.29	19.11	13.96	14.31	11.7	13.23
MELO3C003710.jh1	0.01	0	0	0	0	0	0	0.02	0	0	0	0	0	0	0	0.03	0	0	0	0	0.02	0	0.08	0.03	0	0	0.02	0	0.01	0.16	0	0.04	0	0.01	0	0	0	0	0	0	0.01	0	0	0	0
MELO3C003711.jh1	26.22	10.31	27.62	29.79	20.38	86.14	87.57	67.82	70.08	54.98	37.15	36.95	36.78	37.21	36.01	84.89	32.65	36.67	83.17	68.41	62.92	58.33	42.6	70.82	101.06	105.01	110.09	119.98	85.55	97.4	42.77	28.7	19.86	26.73	50.54	63.69	86.81	98.47	85.52	91.66	73.73	39.09	25.71	18.57	13.11
MELO3C003713.jh1	14.87	12.27	12.04	8.71	8.4	11.42	14.57	24.09	20.67	14.3	13.69	14.65	13.04	11.1	13.57	17.52	26.89	12.07	13.52	18.97	15.52	14.65	15.07	13.51	19.16	12.72	24.22	15.32	12.9	4.38	18.17	16.24	16.46	14.63	12.4	16.37	11.39	21.67	11.31	6.19	13	13.64	13.88	11.65	18.99
MELO3C003714.jh1	0.23	0.21	0.21	0.08	0	0.14	0.42	0.26	0	0	0.16	0.35	0	0.47	0.1	0	16.1	64.84	0	0.61	0	0	0	0	0	0	0	0	0	0	0	0	0.05	0.04	0	0	0	0	0	0	0	0.08	0	0	0.1
MELO3C003715.jh1	0	0	0	0	0	0	0	0.44	0	0.59	0.18	0.45	0	0.41	0	0	0	0.12	0	0	0	0	0	0	0	0	0	0	0	0	0	0	0	0	0	0	0	0	0	0	0	0	0	0	0
MELO3C003716.jh1	0	4.98	0.56	2.8	0.79	4.28	1.5	2.05	3.36	3.85	1.61	2.69	0	0	0.1	1.03	1.5	8.59	1.85	0.69	1.43	2	2.35	2.08	0.61	0	0	0	0	0	0	0	0	0.05	1.68	0.6	0	0	0	0.19	0.15	0.42	0	0.18	0.06
MELO3C003717.jh1	7.36	1.28	7.73	8.81	7.1	13.44	11.24	6.53	6.7	14.8	12.94	9.56	5.32	5.76	5.23	11.13	2.33	6.65	9.71	8.24	10.33	14.23	13.01	17.2	4.65	4.71	4.34	4.05	3.91	2.39	2.24	2.04	1.41	3.66	15.81	8.01	5.09	4.05	5.37	3.25	3.32	1.02	1.35	0.68	0.93
MELO3C003718.jh1	29.52	6.81	35.16	28.03	20.4	33.73	45.55	33.02	33.24	60.49	28.59	35.5	17.71	16.72	16.06	32.59	27.79	13.38	37.16	34.7	40.05	34.37	49.05	51.92	41.59	65.56	28.46	45.02	40.14	30.36	20.02	19.3	16.22	21.34	36.66	31.47	39.51	25.56	32.47	24.64	50.21	19.25	20.18	15.06	38.64
MELO3C003719.jh1	7.15	1.01	8.79	8.35	11.82	6.13	3.19	3.7	5.88	7.9	9.46	14.45	4.78	5.1	5.29	3.71	0.71	1.55	4.1	3.45	8.39	8.54	10.93	7.36	5.4	1.75	3.05	1.54	1.56	0.85	1.97	1.99	1.63	1.85	5.19	6.58	4.47	4.68	6.63	4.74	2.42	2.33	1.75	2.58	1.65
MELO3C003720.jh1	0	0	0	0	0	0	0	0	0	0	0	0	0	0	0	0	0	0	0	0.33	0	0	0	0	0.58	0	0	0	0	0	0	0	0	0	0	0	0	0	0	0	0	0	0	0	0
MELO3C003721.jh1	4.58	1.8	0.14	1.48	0.91	7.48	5.38	12.69	14.67	7.44	0.81	1.07	8.82	7.37	7.53	16.98	3.96	3.72	0.26	15.06	0.89	0	1.04	2.87	15.03	42.4	59.65	82.32	130.65	407.21	127.5	122.99	76.5	106.72	1.55	7.6	17.83	20.66	32.93	137.46	127.62	81.38	82.54	54.83	213.42
MELO3C003722.jh1	1.55	3.87	1.29	2.51	3.33	4.14	17.02	5.19	8.34	1.32	3.88	1.59	6.72	5.44	6.51	5.83	5.47	1.14	0.25	6.5	4.4	2.8	2.16	2.07	4.53	2.82	7.43	3.68	2.1	1.28	6.29	2.96	2.93	2.85	3.1	6.42	3.42	4.38	1.49	0.86	2.24	5.24	7.1	9.32	9.92
MELO3C003725.jh1	19.94	0.81	4.21	34.42	1817.04	420.26	2.51	31.69	263.14	304.19	208.9	1181.9	1161.03	1204.07	1007.97	261.93	10.15	0.65	34.19	42.02	230.59	123.33	128.04	147.01	90.72	145.06	190.56	217.66	116.04	175.28	201.3	217.79	177.21	73.47	172.08	132.42	235.12	117.75	289.59	306.53	117.36	178.44	208.05	251.22	454.34
MELO3C003726.jh1	30.54	30.58	40.62	34.82	15.9	18.9	74.6	52.64	35.54	77.33	11.37	6.79	2.33	4.06	2.36	11.3	0.37	11.05	7.96	2.19	33.8	40.47	55.67	47.88	34.05	42.61	4.35	8.07	7.07	5.03	0.05	0	0.02	0.13	20.09	16.88	27.86	23.16	27.48	14.59	14.52	0.36	1.68	0.41	3.18
MELO3C003727.jh1	0.29	0.09	0.12	0	0.08	0	6.05	0.96	1	0	0.07	1.21	3.26	2.3	5.82	1.04	0	0.28	0	1.99	0.46	0	0.14	0	0	0	0.12	0	0	0	0.06	0	0.03	0.43	0.1	0	0	0	0.11	0.21	0	0	0.06	0	1.54
MELO3C003728.jh1	9.26	42.21	10.09	17.4	8.35	7.47	11.55	7.35	9.13	10.58	9.37	8.8	7.99	9.54	10.39	12.09	6.62	7.65	14.93	16.22	20.98	17.15	10.94	20.05	9.32	4.62	11.68	9.89	9.95	14.98	6.73	5.89	4.89	6.07	14.5	14.15	7.58	8.95	10.46	13.49	10.87	8.83	7.55	5.66	4.04
MELO3C003729.jh1	12.11	30	12.27	6.09	2.33	2.78	7.95	7.51	6.66	5.18	6.62	6.91	2.13	5.12	4.42	4.63	1.2	0.3	1.97	2.99	10.79	7.07	6.51	3.97	6.75	5.5	10.89	7.06	6.17	2.38	6.58	4.31	4.82	5.7	2.49	9.04	8.53	15.7	6.79	3.74	4.53	6.61	5	5.14	5.1
MELO3C003730.jh1	27.38	14.41	5.99	10.89	4.55	6.9	4.35	17.63	28.58	15.45	6.67	7.85	5.37	4.97	5.33	9.61	27.28	24.68	13.1	27.93	9.54	17.65	18.41	72	108.99	118.9	95.99	84.35	185.78	46.3	76.15	35.21	49.95	97.17	23.64	13.93	20.12	26.11	17.94	7.74	60.76	23.9	12.05	11.67	15.83
MELO3C003731.jh1	2.25	178.75	4.19	191.15	0.31	0.24	0.38	1.99	8.98	7.93	23.42	14.53	3.32	2.88	3.59	33.69	37.45	34.02	19.3	157.6	35.64	33.79	25.31	63.79	121.66	154.36	70.8	74.65	43.1	9.58	30.34	16.61	15.42	20.35	115.08	67.06	257.8	146.45	105.41	59.73	77.51	81.73	49.9	36.85	66.22
MELO3C003732.jh1	229.53	47.77	66.03	75.69	6.58	1.55	56.75	2.18	6	10.17	78.28	30.95	0	0.3	0.27	0.37	1.88	0.08	0	5.83	4.12	3.67	0	0	0	0.19	0	0	0	0	0	0	0.46	4.97	0.22	0.36	0	0	0	0	0.22	0	0	0	1.89
MELO3C003733.jh1	136.68	429.8	248.12	206.57	87.92	62.07	191.46	80.3	83.04	107.28	158.09	170.5	54.53	57.33	70.87	81.26	37.43	33.04	55.71	62.32	119.07	99.59	122.92	79.32	74.06	50.61	61.5	63.83	82.89	95.95	168.07	153.56	163.56	164.05	60.88	88.96	93.25	80.14	87.3	75.47	86.97	130.01	105.48	135.48	158.81
MELO3C003734.jh1	13.19	17.73	8.86	7.09	3.47	5.54	6.68	4.32	7.36	4.72	8.49	7.29	3.07	3.36	3.51	5.49	2.75	2.04	1.82	4.2	4.86	6.27	5.43	5.37	4.71	3.71	7.04	7.53	15.39	22.1	52.52	80.57	47.62	39.46	3.33	5.16	5.1	7.43	6.21	5.6	6.24	42.17	65.42	50.95	50.87
MELO3C003735.jh1	4.11	0.38	7.62	15.28	9.12	7.11	6.78	5.51	4.66	14.1	10.44	15.8	11.38	22.83	21.34	22.88	0	0	0.18	1.9	0.29	0.44	0.26	1.76	0	0	0	0.94	0.12	0.63	0.05	0	0.01	0.79	3.62	17.67	0.36	0.77	5.03	4.73	3.02	0.37	0.14	0.1	0.45
MELO3C003736.jh1	18.83	13.29	23.76	15.7	17.45	22.56	36.03	22.22	24.03	23.1	17.04	14.4	13.59	12.59	14.88	19.18	18.75	21.68	18.65	25.82	15.85	16.59	15.03	17.09	17.2	7.51	25.62	16.06	14.95	8.71	26.24	20.32	22.68	23.84	16.95	23.24	13.75	24.12	10.4	9.78	12.27	23.55	26.4	23.16	12.7
MELO3C003737.jh1	0.18	0.23	0.81	0.35	0.36	11.59	6.18	443.1	186.41	0	0.88	0	0.64	1.08	0.5	0	1.08	0.01	0	15.28	11.5	2.68	0	0	0	0.11	6.42	4.81	5.18	0	0.01	0	0.02	0.04	0	0.1	0	0.49	1.36	2.65	3.57	0	0.03	0	0.04
MELO3C003739.jh1	31.69	69.05	20.5	16.8	16.56	39.35	39.42	55.01	43.63	38.39	21.38	22.68	27.09	24.62	29.17	50.22	65.95	35.1	46.35	54.66	23.71	23.32	28.9	29.77	35.13	42.82	56.82	42.61	55.98	46.89	84.22	94.39	73.46	81.87	28.43	26.71	26.08	35.11	22.1	23.42	34.39	53.26	49.3	47.27	40.05
MELO3C003740.jh1	15.22	5	9.71	6.29	6.37	10.48	13.07	16.4	13.03	14.61	11.72	11.73	10.26	9.28	9.32	13.44	13.68	8.91	16.65	9.97	12.98	9.51	15.05	12.45	13.12	8.77	10.29	8.47	10.25	5.61	12.56	13.11	15.69	14.39	12.84	12.33	11.87	15.8	6.75	7.06	7.74	10.85	10.76	9.84	6.68
MELO3C003742.jh1	0.07	0.11	0.36	2.81	12.64	2.47	123.14	5.49	0.42	0.14	0.18	0.49	0	0	0	0	1.12	0.2	0	1.99	0.12	0.23	5.9	0	0	0	0	0	0.19	0	0	0.11	0	0.03	24.02	1.41	25.45	2.52	1.07	15.92	1.42	0.2	0	0	0.32
MELO3C003743.jh1	2.74	0.49	1.49	1.13	5.18	3.46	4.66	16.54	6.5	2.35	2.48	5.48	2.92	2.16	2.7	3.66	4.68	2.84	3.34	5.86	6.15	6.2	9	1.94	5.32	6.34	4.22	2.83	6.39	0.21	0.6	0.16	0.32	0.13	2.96	3.07	6.59	3.21	4.25	0.29	1.29	0.31	0.3	0.17	0.11
MELO3C003744.jh1	10.54	16.21	8.98	5.63	5.47	8.22	9.64	12.59	11.75	9.4	8.39	11.12	8.95	9.03	8.35	10.85	14.52	6.04	11.65	16.23	11.64	10.07	11.07	8.3	10.05	7.97	18.4	12.89	9.08	6.65	14.7	18.94	17.78	18.15	12.23	15.14	6.76	15.26	4.91	4.63	7.77	12.92	13.63	14.25	9.71
MELO3C003745.jh1	7.25	5.46	9.77	21.7	0.83	13.15	14.36	21.22	3.28	5.34	8.22	2.41	8.47	9.38	17.25	17.25	562.44	18.82	329.84	61.11	15.66	60.96	8.7	18.11	1.33	0.64	0.27	6.73	5.17	17.31	1.78	1.21	1.11	4.69	34.67	92.56	15.21	16.92	78.22	23.68	34.27	16.76	9.06	0.57	3.46
MELO3C003746.jh1	20.98	4.47	22.02	28.28	26.68	12.52	16.26	9.11	13.33	13.11	21.17	41.84	18.21	19.31	18.91	10.12	0.73	1.26	7.66	10.29	22.96	17.61	14.46	11.63	13.05	7.11	4.86	8.19	9.67	7.99	4.22	2.27	4.07	3.23	11.26	16.38	11.31	9.31	16.71	16.51	11.53	6.54	6	7.97	9.51
MELO3C003747.jh1	1.37	2.81	1.08	1.34	0.89	3.18	9.08	2.3	0.09	0.85	1.09	1.22	1.15	1.38	1.67	4.87	1.87	0.46	3.41	2.32	0.49	0.57	0.6	0.13	0.28	0	0.28	0.25	0.17	0	0.06	0.09	0.09	0.33	0.22	0.11	0	0.33	0.17	0.04	0.2	0.08	0.04	0.02	0.04
MELO3C003748.jh1	24.6	2.98	15.05	9.86	9.34	7.71	11.46	9.65	7.85	15.25	18.61	19.56	4.35	3.98	4.16	8.81	0.52	2.42	6.64	6.19	22.02	22.76	18.96	8.87	5.45	5.25	3.13	3.33	3.08	1.97	1.81	1.29	1.19	1.66	6.92	5.97	1.78	6.04	4.12	1.98	1.29	1.36	1.53	1.82	3.63
MELO3C003749.jh1	0	94.73	0	0	0	0	0	0.14	0.23	0	0	0	0	0	0	0.12	0	0.02	0.03	0	0	0.38	0	0	0	0	0.03	0.02	0	0.03	0	0.03	0	0	0.12	0.11	0	0	0	0	0	0.05	0	0	0
MELO3C003750.jh1	7.25	3.11	2.55	4.08	2.73	6.1	4.97	5.23	5.51	6.47	11.21	14.35	2.08	3.99	2.26	5.7	5.38	6.5	6.51	5.69	13.7	11.05	10.88	6.88	5.41	2.53	6.11	4.77	5.38	0.97	2.64	1.76	1.82	2.69	4.32	5.24	2.98	6.85	5.17	1.77	2.72	2.32	1.55	1.86	1.64
MELO3C003751.jh1	34.44	20.66	39.71	28.94	21.57	30.65	43.63	35.77	30.02	36.85	37.27	32.1	18.45	25.91	25.22	40.49	32.59	81.05	75.99	57.08	42.27	33.28	42.41	41.68	32.97	49.58	37.23	40.49	37.5	37.13	34.25	31.3	23.73	33.51	39.45	37.02	27.46	33.3	35.06	54.98	54.25	34.75	32.82	31.44	26.53
MELO3C003753.jh1	0.15	0	0.95	3.3	1.61	7.61	2.1	0	0.85	5.38	3.27	3.58	0	0	0	0.61	179.97	44.78	340.37	13.8	3.23	2.15	0.88	1.98	1.57	4.31	0.65	1.46	2.88	7.1	0.72	0.63	0.58	0.84	1.6	0.41	2.87	0	1.68	2.52	0	0	0.81	0.58	2.64
MELO3C003754.jh1	25.73	7.98	34.07	25.38	19.08	38.58	37.02	33.02	35.87	67.91	31.01	22.24	20.99	23.99	18.67	37.32	16.54	34.74	51.15	40.68	31.71	44.07	51.41	51.14	48.58	46.47	52.16	46.99	47.3	98.03	56.94	46.15	37.41	53.09	43.08	45.53	22.27	30.56	38.01	30.29	26.01	41.05	39.95	31.31	63.96
MELO3C003755.jh1	1.08	2.5	0.42	0.93	0.93	5.93	6.63	5.59	5.62	6.19	2.06	3.23	0.74	1.17	1.13	3.49	0	0.38	0.1	0.45	1.23	0.91	1.26	3.52	3.43	1.54	0.42	1.65	0.48	0.52	0	0.35	0.31	0.71	5.13	3.15	3.53	3.59	1.9	0.98	0.71	0.96	0.24	0.36	0.42
MELO3C003756.jh1	0	0	0.53	2.54	0.59	2.89	2.28	5.12	5.37	2.16	0.74	1.22	0	0.28	0	0.51	0	0	0.21	0	0.84	1.24	1.6	1.57	0.39	0	0.2	0	0	0	0	0	0	0	0.86	0	0	0	0	0	0	0	0	0	0
MELO3C003757.jh1	24.22	0.65	9.6	9.2	9.35	15.33	22.54	7.69	12.47	11.38	17.24	28.39	17.16	17.38	16.21	19.91	1.78	8.86	31.49	6.84	17.53	17.98	8.16	7.96	12.56	9.1	0	0.22	0	0	0	0	0.02	0	5.45	8.39	3.31	2.97	1.71	0.13	0	0	0	0.06	0
MELO3C003758.jh1	50.88	9.07	19.24	17.59	12.52	30.04	24.36	29.1	19.1	35.76	42.49	28.66	11.95	10.82	12.69	28.89	2.51	10.5	8.61	30.01	31.59	35.51	30.65	22.48	15.43	22.7	8.86	7.75	7.1	2.59	4.86	4.39	5.62	7.59	22.42	11.03	19.31	18.35	18.14	8.23	20.54	4.98	5.77	4.42	5.76
MELO3C003759.jh1	2.29	0.14	7.75	14.14	113.53	27.59	2.31	3.04	12.09	17.28	23.85	56.64	47.05	48.17	34.76	20.2	0.21	1.75	10.75	4.61	13.38	14.28	8.61	10.88	8.98	5.69	12.88	10.22	3.75	3.35	6.99	4.31	2.06	1.5	12.49	10.03	22.03	8.26	23.88	17.95	5.26	10.3	6.43	6.74	9.55
MELO3C003760.jh1	9.38	0.26	10.45	13.49	17.51	20.7	16.51	20.7	17.32	54.21	35.21	37.9	7.54	8.88	7.28	34.14	11.13	24.2	41.28	5.88	17.24	20.37	16.58	21.65	4.39	5.34	1.02	1.14	0.54	0	0.05	0	0.09	0.27	21.34	9.95	3.83	7.15	3.8	0.63	3.15	0.54	0.5	0.12	0.15
MELO3C003761.jh1	0	0	0.47	4.43	0.25	1.31	0.94	2.3	0	0	0.12	0	0	0.13	0	0.62	4.88	14.43	28.26	16.36	4.28	6.87	3.07	13.59	20.01	7.89	4.44	4.85	0.83	0	0.94	1.21	1.41	5.52	13.13	42.52	2.4	14.88	3.7	0.44	0.49	2.69	4.93	3.05	8.22
MELO3C003762.jh1	3.58	0.86	5.39	8.42	99.55	7.61	0.52	0.48	6.06	13.54	28.59	64.82	13.13	12.56	10.72	8.29	8.96	48.27	20.22	6.81	13.46	15.41	12.98	6.54	2.28	0	1.4	1.07	1.02	0.36	0.22	0.15	0.11	0.14	9.35	3.14	1.07	2.15	0.4	0	0.79	0.57	0.99	1.04	0.49
MELO3C003763.jh1	0.57	0	0.31	0.13	0.25	0.19	2.11	0.35	1.74	0.7	2.19	0.32	0	0.19	0	0.24	0	4.3	1.27	0.35	1.06	1.93	0.74	0	0	0.32	0	0	0	0	0	0	0	0.03	0	0	0	0	0	0.33	0	0	0	0	0
MELO3C003764.jh1	32.29	2.62	10.81	30.69	21.29	11.28	14.68	30.91	33.59	26.24	16.76	26.56	12.07	8.96	9.65	17.86	1.61	3.11	6.44	7.15	29.75	25.79	19.46	23.86	10.87	7.83	2.17	3.19	3.71	4.05	0.6	1.25	0.33	2.63	16.32	16.49	6.25	7.98	7.88	3.52	4.71	1.17	0.72	0.39	1.49
MELO3C003765.jh1	0.63	0.15	6.26	2.17	0.09	0.16	5.4	0.41	0.93	5.37	4.35	3.81	0	0	0	2.19	0.43	1.24	1.24	0.27	0.28	0.22	0.51	0.13	0	0	0	0.18	0	0	0	0	0.03	0	0	0	0	0	0	0	0	0	0	0	0
MELO3C003767.jh1	0	3.63	0	0	0	0.28	0	0.98	0	0	0.18	0	0	0	1.07	0	0	0.09	0	0	0	0	0.86	0	0	0	0	0	0.46	0	0	0	0	0.12	0	0	0	0	0	0	0	0	0	0.08	0.11
MELO3C003768.jh1	44.19	0.4	19.5	15.4	5.57	5.49	9.76	32.29	29.02	14.86	63.73	27.97	2.02	2.97	3.43	9.73	2.13	4.18	2.87	8.36	28.71	22.87	10.51	5.21	6.62	2.09	4.55	1.33	1.76	0.29	0.13	0.06	0.19	0.42	5.88	5.44	4.37	7.46	1.64	0.8	1.33	1.28	1.1	0.51	0.36
MELO3C003769.jh1	28.12	41.91	127.65	54.32	10.83	24.29	46.05	25.59	28.35	74.39	25.01	24.95	14.84	23.69	27.17	30.73	16.13	38.75	33	22.14	47.3	35.94	60.41	46.72	42.32	41.78	68.57	58.38	72.67	61.25	32.05	25.24	32.77	44.82	33.3	52.37	20.04	35.42	26.86	29.95	26.29	26.04	25.84	20.2	52.11
MELO3C003770.jh1	11.82	44.32	3.58	14.06	5.33	12.02	7.07	14.03	19	10.09	8.05	4.16	8.56	7.28	9.19	10.16	9.07	4.27	8.4	9.92	9.57	8.63	10	14.33	16.84	9.18	24.95	13.92	12.47	2.33	12.48	4.32	8.73	14.15	11.69	9.31	14.39	13.81	8.87	2.18	13.78	10.23	9.77	8.94	2.51
MELO3C003771.jh1	11.96	15.53	13.59	13.88	3.84	7.9	11.6	17.21	18.81	11.23	12.18	10.22	7.7	7.68	9.38	12.58	3.87	6.34	7.28	15.21	18.96	16.27	14.77	18.56	24.53	26.96	24.12	23.26	19.54	14.05	10.55	4.45	4.34	4.45	13.84	24.04	26.12	27.77	36.33	41.01	25.94	11.87	7.18	5.2	20.74
MELO3C003772.jh1	0	0	0	0	0	0	0	0	0	0	0	0	0	0	0	0	0	0	0	0	0	0	0	0	0	0	0	0	0	0	0	0	0	0	0	0	0	0	0	0	0	0	0	0	0
MELO3C003773.jh1	24.93	0.39	18.3	20.23	26.01	28.91	20.34	28.35	18.9	77.14	46.81	45.97	22.89	21.78	19.42	58.83	0.21	0.48	5.6	7.41	41.61	43	39.46	22.47	19.52	8.53	8.21	5.8	4.15	2.68	2.24	2.11	2.15	5.07	17.94	14.8	14.53	16.85	11.64	4.3	7.37	1.84	1.99	2.06	1.41
MELO3C003774.jh1	69.49	27.75	47.18	27.47	23.55	23.39	37.96	28.38	20.2	28.01	59.28	53.99	11.25	12.72	9.86	15.44	11.17	17.19	18.36	25.6	46.48	41.53	31.33	19.04	37.54	17.64	21.63	19.55	13.5	3.25	8.51	6.55	7.43	6.07	15.09	30.23	22.19	29.69	17.63	5.76	19.21	12.65	8.49	13.65	5.68
MELO3C003775.jh1	0	0	0	0	0	0	0	0	0	0	0	0	0	0	0	0	0	0	0	0	0	0	0	0	0	0	0	0	0	0	0	0	0	0	0	0	0	0	0	0	0	0	0	0	0
MELO3C003776.jh1	0	0	0	0.44	0	0	5.23	0.98	0	0	0	0	0	0	0	0	0.26	0.43	176.77	0	0	0	0	0	0	0	0	0	0	0	0	0	0	0	0	0	0	0	0	0	0	0	0.05	0	0
MELO3C003777.jh1	0	0	0	0	0	0	0	0	0	0	0.08	0	0	0	0	0	0	0	0	0	0	0	0	0	0	0	0	0	0	0	0	0	0	0	0	0	0	0	0	0	0	0	0	0	0
MELO3C003778.jh1	0	0	0.05	0.07	1.7	0	0	0	0	0	15.4	4.36	0.68	0.84	2.82	0.35	78.08	207.12	224.12	40.15	7.91	5.96	6	8.02	6.4	3.39	9.9	7.78	2.47	2.16	2.39	1.12	0.13	1.29	1.8	0.45	1.86	2.08	0	0	1.06	0.19	0	0.06	0.88
MELO3C003779.jh1	0	0	0	0	0	0	0	0	0	0	0	0	0	0	0	0	0.91	1.45	0	0	0	0	0	0	0	0	0	0	0	0	0	0	0	0	0	0	0	0	0	0	0	0	0	0	0
MELO3C003781.jh1	7.31	0	1.61	4.54	1.39	15.37	5.64	8.97	18.79	6.7	3.57	0.52	0.6	1.82	5.08	3.64	1.19	1.81	0	2.26	2.18	1.52	1.33	0.48	0.77	0.88	0.63	0	0.15	0.36	0.3	0	0	0.15	0.53	0.49	0	0.54	0.76	0	1.05	0.47	0.19	0	0.17
MELO3C003783.jh1	8.63	0	7.37	6.07	9.23	59.2	82.17	79.22	38.08	47.13	40.46	24.53	4.4	3.92	4.72	13.11	29.2	55.61	100.62	36.68	13.13	14.83	23.13	19.24	12.84	9.31	1.13	0	0	0.41	0	0	0	0	7.17	6.04	1.26	1.35	0.78	0	0	0	0	0	0
MELO3C003785.jh1	0	721.55	0	0.07	0	0.45	0	0	0	0	0.05	0	0	0	0	0	1.54	0.05	0	0	0	0	0	0	0	0	0	0	0	0	0	0	0	0.05	0	0	0	0	0	0	0	0	0	0.04	0
MELO3C003786.jh1	12.81	8.56	20.81	29.21	37.19	14.95	5.99	8.32	17.03	14.04	23.82	50.39	28.86	28.54	26.55	15.92	1.55	4.02	12.08	11.12	23.18	19.31	19.37	14.2	15.55	12.29	18.04	13.47	11.55	6.57	8.79	4.67	5.71	6.45	16.38	20.5	19.8	21.62	21.13	18.8	12.76	10.66	9	8.28	7.01
MELO3C003787.jh1	16.23	9.84	16.06	13.47	6.65	16.48	16.3	15.38	15.96	17.74	17.13	15.22	11.02	7.65	6.44	13.97	6.73	4.33	10.11	11.97	19.68	20	17.41	24.2	26.39	24.62	33.62	35.33	29.2	42.72	39.81	42.66	22.53	21.89	18.99	14.26	18.64	19.18	22.33	22.35	16.2	26.19	23.77	20.02	34.62
MELO3C003788.jh1	7.26	2.56	17.67	16.05	133.93	37.57	8.89	7.19	30.3	21.91	19.22	69.2	119.65	124.6	109.49	49.48	44.82	3.95	49.42	17.7	14.65	7.52	8.99	13.1	13.69	15.4	49.93	31.67	21.04	17.41	45.67	44.55	24.1	17.91	14.01	11.55	18.48	21.63	20.32	22.03	13.98	39.57	41.07	46.5	43.66
MELO3C003790.jh1	0	0	0	0.29	0.12	0	0	0	2.45	0	0	0	0.83	1.73	1.57	2.47	0.58	0.14	0.44	2.02	0	0	0	0	4.27	6.79	2.34	7.16	12.24	8.58	1.23	0.9	1.42	2.72	0.49	4.12	24.94	2.45	13.89	1.87	4.94	0	0.29	0.31	1.42
MELO3C003791.jh1	2.11	1.59	12.9	30.74	7.23	8.96	1.74	10.39	52.6	24.81	4.93	6.6	28.27	34.75	31.37	43.66	42.41	18.05	94.6	87.8	17.8	11.24	8.58	16.83	32.11	14.07	15.25	36.32	55.38	109.09	14.18	37.05	20.91	24.49	18.21	22.86	26.97	15.71	28.56	21.03	13.23	13.34	28.24	7.58	17.36
MELO3C003792.jh1	2.88	0	24.91	16.69	43.77	38.28	21.23	13.34	38.8	62.46	21.59	31.69	34	35.14	35.54	121.09	14.09	62.39	35.28	17.43	27.77	28.97	15.08	10.12	12.78	7.6	2.17	2.09	1.07	0	0.06	0.27	0.09	0.12	9.24	12.67	2.95	7.47	3.3	0.34	1.23	0	0.44	0.16	0.16
MELO3C003793.jh1	23.74	14.79	31.8	42.8	70.67	33.62	18.18	18.13	32.7	19.08	28.76	74.8	85.57	86.81	82.02	36.21	94.93	27.96	119.91	40.84	29.36	26.76	15.93	19.67	40.96	34.61	48.47	57.5	37.29	29.44	34.58	35.26	30.88	26.89	21.52	37.87	60.73	54.31	59.77	30.31	48.11	31.63	33.84	30.01	23.37
MELO3C003794.jh1	0.23	0	1.9	1.19	0.3	4	28.23	0.5	8.18	11.56	7.05	1.58	0.71	0.71	0	2.32	0.37	63.1	4.84	7.66	4.1	5.16	14.05	11.84	28.14	15.17	40.1	22.41	19.12	15.43	5.17	0.9	0.06	0.11	23.11	6.69	36.44	13.59	11.52	8.33	12.57	0.75	0.79	0.19	0.09
MELO3C003795.jh1	29.45	12.9	26.4	23.97	14.15	25.14	34.25	34.08	31.26	38.48	24.18	24.75	18.7	21.9	27.65	26.81	17.12	24.84	31.44	30.53	30.89	26.76	33.61	39.8	44.71	37.75	52.87	49.68	44.16	39.31	30.31	23.91	23.08	34.79	31.93	30.93	38.37	42.05	33.13	40.18	40.44	24.74	25.27	20.43	20.19
MELO3C003796.jh1	0	0	0	0	0	0	0	0	0	0	0	0	0	0	0	0	0	0	0	0	0	0	0	0	0	0	0	0	0	0	0	0	0.16	0.11	0	0	0	0	0	0	0	0	0	0	0.13
MELO3C003797.jh1	0	0.35	6.69	3.34	3.94	6.33	3.93	5	6.59	7.88	8.24	9.25	1.3	1.11	1.2	5.6	0	2.99	0.74	1.03	3.96	4.51	3.89	3.81	4.5	1.05	5.84	1.83	1.88	3.42	2	0.8	0.37	0.24	2.51	1.85	0.63	1.36	0.77	0.78	0.64	1.59	0.47	0.31	0.22
MELO3C003799.jh1	149.52	70.56	16.48	24.46	57.51	147.32	92.31	114.94	156.33	33.59	37.81	38.01	111.58	105.67	130.72	133.01	44.09	25.45	194.68	152.52	101.15	86.55	64.63	146.52	241.99	97.66	223.55	160.1	137.75	66.59	171.97	150.08	107.39	86.18	150.02	139.01	170.91	251.38	152.84	176.83	106.38	109.84	158.18	151.33	72.32
MELO3C003800.jh1	23.11	13.69	2.99	0.85	0.09	0.33	0.45	0.29	0.72	1.16	0.49	0.29	0.22	0	0	0.38	1.11	1.01	1.37	0.71	0.42	0.31	0.37	1.57	1.55	1.74	7.59	3.64	7.52	4.52	6.2	5.57	6.86	5.09	0.15	0.33	0	1.6	0.57	1.39	1.94	4.27	2.77	3.5	6.02
[truncated: 58,378 more rows]
