# Supplementary material for: Comparative genomics of muskmelon reveals a potential role for retrotransposons in the modification of gene expression
Source: Commun Biol. 2020 Aug 13;3:432. doi: 10.1038/s42003-020-01172-0 (PMC7426833; doi:10.1038/s42003-020-01172-0)
Supplement: Supplementary file 8 — Supplementary Data 7 [file 42003_2020_1172_MOESM8_ESM.xlsx]

## Sheet: Supplementary data 7
Supplementary data 7 : FPKM gene expression levels in 45 tissues or developmental stages of Harukei-3 melon plant (calculated by Hisat2-Stringtie using DHL92 genome reference)
DHL92 CM4.0 genome reference
	calli_3w	dry seed	1d_imbibed_seed	3d_imbibed_seed_2nd	7d_seedling_cotyledon	7d_seedling_hypocotyl	7d_seedling_root	root	stem_downside	stem_upside	shoot_apex	young_leaves	leaves_6th	leaves_9th	leaves_12th	tendril	male_flower_anther_DAF0d	female_flower_anther	female_flower_DAF0_petal	female_flower_DAF0_stigma	female_flower_DAF0_ovary	DAF2d_fruit	DAF4d_fruit	DAF8d_flesh	DAF15d_flesh	DAF22d_flesh	DAF29d_flesh	DAF36d_flesh	DAF43d_flesh	DAF50d_flesh	DAF50d_post1w_flesh	DAF50d_post2w_flesh	DAF50d_post3w_flesh	DAF50d_post4w_flesh	DAF8d_epicarp	DAF15d_epicarp	DAF22d_epicarp	DAF29d_epicarp	DAF36d_epicarp	DAF43d_epicarp	DAF50d_epicarp	DAF50d_post1w_epicarp	DAF50d_post2w_epicarp	DAF50d_post3w_epicarp	DAF50d_post4w_epicarp
MELO3C000001.2	0	0	0	0	0	0	0	0	0	0	0	0	0	0	0	0	0	0	0	0	0	0	0	0	0	0	0	0	0	0	0	0	0	0	0	0	0	0	0	0	0	0	0	0	0
MELO3C000003.2	65.07	58.14	89.92	82.28	43.33	55.51	75.22	52.42	61.65	95.32	55.43	73.58	44.8	54.67	56.27	64.59	70.66	64.77	92.4	75.18	81.9	73.44	78.15	71.71	70.39	95.48	66.21	112.34	112.86	267.94	75.55	57.1	50.9	49.5	57.54	72.46	102.44	69.05	120.42	255.73	98.34	89.06	74.96	60.3	170.63
MELO3C000004.2	0	0	0	0	0	0	0	0	0	0	0	0	0	0	0	0	0.64	0.09	0	0	0	0	0	0	0	0	0	0	0	0	0	0	0	0	0	0	0	0	0	0	0	0	0	0	0
MELO3C000009.2	0	0	0	0	0	0	0	0	0	0	0	0	0	0	0	0	0	0	0	0	0	0	0	0	0	0	0	0	0	0	0	0	0	0	0	0	0	0	0	0	0	0	0	0	0
MELO3C000012.2	0	0	0	0	0	0	0	0	0	0	0	0	0	0	0	0	0	0	0	0	0	0	0	0	0	0	0	0	0	0	0	0	0	0.23	0	0	0	0	0	0	0	0	0	0	0
MELO3C000014.2	63.33	16.9	32.26	30.65	14.56	24.41	36.33	30.28	38.94	53.21	35.89	43.19	17.94	19.74	30.94	32.73	14.49	6.89	26.34	31.79	72.74	59.78	66.88	48.11	30.8	17.8	28.5	25.78	27.31	52.72	17.46	13.27	9.66	10.25	35.84	34.84	17.08	26.67	14.89	35.34	15.84	18.81	20	10.84	18.93
MELO3C000019.2	0	0	0	0	0	0	0	0	0	0	0	0	0	0	0	0	0	0	0	0	0	0	0	0	0	0	0	0	0	0	0	0	0	0	0	0	0	0	0	0	0	0	0	0	0
MELO3C000022.2	0	0	0	0	0	0	0	0	0	0.17	0	0	0	0	0	0.12	0	0	0	0	0	0	0	0	0	0.37	0.16	0	0.4	0.35	0	0	0	0	0	0	0	0	0	0	0	0	0	0	0
MELO3C000026.2	0	0	0	0	0	0	0	0	0	0	0	0	0	0	0	0	0	0	0	0	0	0	0	0	0	0	0	0	0	0	0	0	0	0	0	0	0	0	0	0	0	0	0	0	0
MELO3C000027.2	33.58	24.49	23.76	14.56	10.38	15.35	28.14	20.53	20.33	20.29	14.6	16.64	10.6	11.46	15.39	17.99	6.02	5.43	12.39	28.1	18.35	17.41	18.58	23.61	25.15	9.99	14.77	14.51	13.26	13.33	14.9	15.13	9.05	10.32	14.45	19.98	20.9	22.77	14.2	11.36	14.15	17.89	15.97	9.65	10.48
MELO3C000029.2	2.2	1.36	6.18	2.16	0	7.97	17.31	0.8	0	0.15	0.06	0	0	0	0	0	0	0	0	0	0	0	0	0	0	0	0	0	0	0	0	0	0	0	0	0	0	0	0	0	0	0.14	0	0	0
MELO3C000030.2	59.28	2.43	0.53	8.49	1.83	3.89	7.58	6.5	5.97	6.15	4.86	1.74	0.68	1.17	2.53	2.45	1.57	1.49	7.66	14.47	1.26	17.32	7.31	8.02	1.49	1.63	3.48	2.83	3.21	3.68	8.21	4.37	5.22	6.66	34.99	8.78	3.81	3.64	2.61	2.48	3.99	4.06	2.68	2.18	8.38
MELO3C000031.2	0	0	0	0	0	0	0	0	0	0	0	0	0	0	0	0	0	0	0	0	0	0	0	0	0	0	0	0	0	0	0	0	0	0	0	0	0	0	0	0	0	0	0	0	0
MELO3C000032.2	0	0	0	0	0	0	0	0	0	0	0	0	0	0	0	0	0	0	0	0	0	0	0	0	0	0	0	0	0	0	0	0	0	0	0	0	0	0	0	0	0	0	0	0	0
MELO3C000034.2	0	0	0	0	0	0	0	0	0	0	0	0	0	0	0	0	0	0	0	0	0	0	0	0	0	0	0	0	0	0	0	0	0	0	0	0	0	0	0	0	0	0	0	0	0
MELO3C000036.2	8.08	13.69	11.94	11.46	3.87	4.87	7.63	5.42	6.4	6.96	8.04	10.28	1.67	5.53	5.84	4.12	1.03	3.65	4.25	4.47	12.23	10.31	10.26	9.21	12.09	19.37	6.84	21.96	18.56	18.09	4.1	3.28	4.09	4.91	7.62	9.36	14.9	16.4	27.44	44.07	14.49	6.43	4.28	4.24	9.98
MELO3C000039.2	65.02	32.39	61.78	46.27	28.21	24.18	58.49	33.8	30.91	61.91	44	40.23	20.66	25.33	26.66	30.6	5.18	9.51	28.32	30.93	43.03	36.3	42.31	33.36	41.2	34.22	18.24	24.54	23.46	33.86	18.03	17.48	15.27	21.18	25.56	31.9	32.1	36.85	35.55	64.9	35.43	23.65	19.17	18.68	56.42
MELO3C000043.2	0	0	0	0	0	0	0	0	0	0	0	0	0	0	0	0	0	0	0	0	0	0	0	0	0	0	0	0	0	0	0	0	0	0	0	0	0	0	0	0	0	0	0	0	0
MELO3C000044.2	0	0	0	0	0	0	0	0	0	0	0	0	0	0	0	0	0	0	0	0	0	0	0	0	0	0	0	0	0	0	0	0	0	0	0	0	0	0	0	0	0	0	0	0	0
MELO3C000046.2	0	0	0	0	0	0	0	0	0	0	0	0	0	0	0	0	0	0	0	0	0	0	0	0	0	0	0	0	0	0	0	0	0	0	0	0	0	0	0	0	0	0	0	0	0
MELO3C000047.2	1.44	5.79	0.91	0.5	0	0	5.56	4	0	0	0.16	0	0	0	0	0.71	0	0	0	0.36	0.22	0	0	0	0	0	0	0	0	0	0	0	0	0	0	0	0	0	0	0	0	0	0	0	0
MELO3C000049.2	0	0	0	0	0	0	0	0	0	0	0	0	0	0	0	0	0	0	0	0	0	0	0	0	0	0	0	0	0	0	0	0	0	0.02	0	0	0	0	0	0	0	0	0	0	0
MELO3C000051.2	1.21	4.21	0.46	1.6	2.82	6.68	1.44	2.86	1.78	2.72	1.18	4.42	0	2.68	0.63	3.13	0.42	0.04	0.4	0.31	4.06	2.7	0.87	0.39	0.14	0	1.86	0.92	0.72	0.2	2.48	0.61	0.28	0.18	1.88	0.88	0.43	3.1	0	1.97	0.92	2.09	0.71	0.18	0.39
MELO3C000059.2	0	0	0	0	0	0	0	0	0	0	0	0	0	0	0	0	0	0	0	0	0	0	0	0	0	0	0	0	0	0	0	0	0	0	0	0	0	0	0	0	0	0	0	0	0
MELO3C000061.2	0	0	0	0	0	0	0	0	0	0	0	0	0	0	0	0	0	0	0	0	0	0	0	0	0	0	0	0	0	0	0	0	0	0	0	0	0	0	0	0	0	0	0	0	0
MELO3C000062.2	8.62	0	0.11	0.88	5.99	7.37	0.37	5.95	7.94	8.97	17.85	13.55	8.21	5.58	6.37	9.86	0	0.29	0.81	13.66	12.79	14.09	9.63	10.37	16.81	7.11	9.4	5.68	3.25	0	8.19	5.49	5.13	6.9	9.78	13.39	4.67	13.5	6.02	0	9.39	1.66	3.92	4.57	0.22
MELO3C000064.2	0	0	0	0	0	0	0	0	0	0	0	0	0	0	0	0	0	0	0	0	0	0	0	0	0	0	0	0	0	0	0	0	0	0	0	0	0	0	0	0	0	0	0	0	0
MELO3C000065.2	27.97	8.78	61.75	32.54	61.78	72.01	82.14	69.69	78.06	176.91	40.24	71.85	47.06	59.38	59.04	112.32	109.41	79.58	144.08	71.72	78.47	78.75	138.1	96.61	77.61	91.34	81.93	76.98	86.83	174.89	82.73	66.58	50.58	59.21	79.05	66.18	35.94	41.26	42.76	84.62	87.58	57.08	61.72	38.71	35.28
MELO3C000067.2	0	0	0	0	0.02	0	0	0	0	0	0	0	0	0	0	0	0	0.07	0	0	0	0	0	0	0	0	0	0	0	0	0	0	0	0.07	0	0	0	0	0	0	0	0	0	0	0
MELO3C000068.2	0.42	3.41	0.32	0.45	0.32	0.56	1.5	1.2	1.58	0.81	0.18	0	0	0	0	0.18	1.69	3.56	0.77	0	0	0.53	0	0	0.36	0	0	0	0	0	0	0	0.12	0	0	0	0	0	0	0.08	0	0.34	0	0.08	0.14
MELO3C000069.2	0	0	0	0	0	0	0	0	0	0	0	0	0	0	0	0	0	0	0	0	0	0	0	0	0	0	0	0	0	0	0	0	0	0	0	0	0	0	0	0	0	0	0	0	0
MELO3C000070.2	0.45	0.73	0.03	0.43	0.49	0	0	0	0.16	0	0.2	0.28	0.17	0.38	0	0.57	1317.89	3085.01	3.2	9.05	0.62	1.23	0.71	0	0.11	0	0	0	0	0	0	0	0	0.14	0	0	0	0	0	0	0	0.13	0.27	0.85	0.24
MELO3C000071.2	0	0	0	0	0	0	0	0	0	0	0	0	0	0	0	0	0	0	0	0	0	0	0	0	0	0	0	0	0	0	0	0	0	0	0	0	0	0	0	0	0	0	0	0	0
MELO3C000075.2	0	0	0	0	0	0	0	0	0	0	0	0	0	0	0	0	0	0	0	0	0	0	0	0	0	0	0	0	0	0	0	0	0	0	0	0	0	0	0	0	0	0	0	0	0
MELO3C000076.2	0	0	0	0	0	0	0	0	0	0	0	0	0	0	0	0	0	0	0	0	0	0	0	0	0	0	0	0	0	0	0	0	0	0	0	0	0	0	0	0	0	0	0	0	0
MELO3C000081.2	36.54	10.44	41.49	23.62	33.17	16	18.27	16.8	18.75	17.5	35.19	38.34	13.6	13.24	18.37	15.18	0.73	6.91	8.02	10.36	37.48	25.25	22.37	14.34	12.16	10.63	15.52	14.49	7.06	0	12.29	9.4	13.04	13.52	15.66	15.31	10.54	13.06	8.86	0	10.98	21.06	12.03	21.32	0.14
MELO3C000082.2	0	0	0	0	0	0	0	0	0	0	0	0	0	0	0	0	0.63	0	0	0	0	0	0	0	0	0	0	0	0	0	0	0	0	0	0	0	0	0	0	0	0	0	0	0	0
MELO3C000083.2	0.38	0	0	0	0	0	0	0	0	0	0	0	0	0	0	0	0	0	0	0	0	0	0	0	0.21	0	0	0	0	0	0	0	0	0	0	0	0	0.23	0	0	0	0	0	0	0
MELO3C000084.2	0	0	0	0	0	0	0	0	0	0	0	0	0	0	0	0	0	0	0	0	0	0	0	0	0	0	0	0	0	0	0	0	0	0	0	0	0	0	0	0	0	0	0	0	0
MELO3C000086.2	0	0	0	1.61	0.15	0	0	0	0	0	0	0	0	0	0	0	0.43	0.11	0	0	0	0	0	0	0	0	0	0	0	0	0	0	0	0	0	0	0	0	0	0	0	0	0	0	0
MELO3C000087.2	6.68	0	22.52	11.95	10.84	0	0	0	0	0	128.52	111.4	3.93	7.62	4.92	0	0	0	1.82	0	9.78	2.87	0	0	0	0	0	0	0	0	0	0	0	0	0	0	0	0	0	0	0	0	0	0	0
MELO3C000089.2	0	0	0	0	0	0	0	0	0	0	0	0	0	0.08	0	0	0	0	0	0	0	0	0	0	0.05	0	0	0	0	0	0	0	0	0	0	0	0	0	0	0	0.09	0	0	0	0
MELO3C000090.2	5.45	0.58	102.84	179.16	9.08	0.75	0	0	0	0	7.46	3.75	0	2.86	2.54	0	2.63	30.74	0	0	0.12	0.75	0.37	0	0	0	0	0	0	0	0	0	0	0.1	1.59	0	0	0	0	0	0.95	0	0	0	0
MELO3C000093.2	0.26	0	0.11	0.3	0	0	6.35	0	0	0	0.19	0.54	0	0	0	0	0.38	5.61	0	0	0	0	0	0	0	0	0	0	0	0	0	0	0	0.04	0	0	0	0	0	0	0	0	0	0	0
MELO3C000099.2	2.93	3.49	38.05	16.55	26.6	22.37	2.39	5.47	24.43	13.95	25.05	38.01	31.52	26.91	29.87	49.44	5.61	9.13	8.43	11.12	16.26	15.52	10.61	7.49	2.19	3.15	0.43	0.73	0.1	0	0	0	0.07	0	8.79	3.64	1.95	0.78	1.18	0.6	0	0.07	0.1	0.06	0.07
MELO3C000100.2	0.1	0	0.35	0.33	1.55	0.6	0.13	0.09	0.64	0.82	0.77	1.32	4.06	4.02	2.54	1.01	0	0	0.55	0.45	0.3	0	0.25	0	0.14	0.42	0.13	0.71	1.3	0	0	1.84	0.22	0.14	0.45	1.15	1.02	0.42	4.73	0.52	2.41	0	0.26	0.04	0.07
MELO3C000101.2	0	0	0	0	0	0	0	0	0	0	0	0	0	0	0	0	0	0	0	0	0	0	0	0	0	0	0	0	0	0	0	0	0	0	0	0	0	0	0	0	0	0	0	0	0
MELO3C000102.2	0	0	0	0	0	0	0	0	0	0	0	0	0	0	0	0	0	0	0	0	0	0	0	0	0	0	0	0	0	0	0	0	0	0	0	0	0	0	0	0	0	0	0	0	0
MELO3C000103.2	0	0	0	0	0	0	0	0	0	0	0	0	0	0	0	0	0	0	0	0	0	0	0	0	0	0	0	0	0	0	0	0	0	0	0	0	0	0	0	0	0	0	0	0	0
MELO3C000105.2	0	0	4.1	5.62	1.61	4.43	12.16	3.15	0	2.03	13.05	11.7	2.88	2.55	4.05	1.62	0	0.59	0.88	0	1.78	0.72	1.75	2.71	1.95	0	0	0	0	0	0	0	0.48	0.71	1.95	1.18	0	0.6	0	0	0	0	1.49	0.61	0.42
MELO3C000106.2	0	0	0	0	0	0	0	0	0	0	0	0	0	0	0	0	0	0	0	0	0	0	0	0	0	0	0	0	0	0	0	0	0	0	0	0	0	0	0	0	0	0	0	0	0
MELO3C000108.2	0	0	0	0	0	0	0	0	0	0	0	0	0	0	0	0	0	0	0	0	0	0	0	0	0	0	0	0	0	0	0	0	0	0	0	0	0	0	0	0	0	0	0	0	0
MELO3C000109.2	0	0	1.78	0.73	1.1	1.74	3.71	3.86	0.42	6.27	7.62	8.79	0.3	0.99	0	1.65	0	0.43	0.85	0.66	0.63	0.51	4.19	7.97	13.05	0	0.48	0.34	0	0	0	0	0	0	2.91	2.73	0.59	1	0.31	0	0	0	0	0	0.03
MELO3C000111.2	2.64	0	7.25	5.18	2.35	0.73	0.06	1.18	1.04	2.05	1.02	5.98	4.98	5.92	4.7	1.33	0	0.42	0.9	1.39	1.59	2.61	2.18	0	0	4.63	1.12	4.12	9.38	0	0.3	0.27	0.14	0.24	1.12	2.2	6.39	1.87	13.29	3.45	12.99	0	0	0	0.19
MELO3C000113.2	0.69	0.56	3.17	0.5	0.54	1.78	2.41	0	0	0	0.08	0	0	0.17	0.1	0.3	5.47	3.91	3.38	3.81	0.4	0.88	0	0	0	0.47	27.15	55.06	245.68	35.46	80.38	97.76	25.07	78.79	0	0	0.92	0.43	6.61	1.11	179.45	36.39	152.61	81.6	12.36
MELO3C000117.2	42.65	0	11.89	19.42	696.56	244.14	36.23	44.99	115.48	117.94	105.77	301.58	962.76	868.52	760.1	305.56	67.46	15.35	134.08	84.03	52.65	37.35	45.25	64.55	69.77	65.65	143.28	118.11	71.69	88.25	91.74	90.82	48.42	32.38	120.84	47.78	110.89	100.17	70.44	70.78	47.59	121.16	116.31	156.05	308.18
MELO3C000121.2	0	0	0	0	0	0	0	0	0	0	0	0	0	0	0	0	0	0.01	0	0	0	0	0	0	0	0	0	0	0	0	0	0	0	0	0	0	0	0	0	0	0	0	0	0	0.01
MELO3C000123.2	0	0	0	0	0	0	0	0	0	0	0	0	0	0	0	0	0	0	0	0	0	0	0	0	0	0	0.2	0	0	0	0	0	0	0	0	0	0	0.23	0	0	0	0	0.07	0	0
MELO3C000126.2	0	0	0	0	0	0	0	0	0	0	0	0	0	0	0	0	0	0	0	0	0	0	0	0	0	0	0	0	0	0	0	0	0	0	0	0	0	0	0	0	0	0	0	0	0
MELO3C000129.2	0.49	0	0.37	0.65	0	6.84	4.13	2.72	4.57	8.86	2.37	4.02	0	0	0	11.16	0	0.42	0	2.87	22.76	29.17	68.88	60.57	23.01	18.28	1.87	5.64	2.91	0	0	0	0.12	0	13.49	6.49	3.31	1.24	1.53	0	0.35	0.27	0.27	0	0
MELO3C000130.2	2.07	0.08	14.19	8.88	6.98	0.71	0	1.25	4.84	3.14	2.86	29.39	30.17	47.29	42.23	7.03	0.73	0.06	9.01	5.52	7.68	3.57	7.05	2.01	1.38	4.99	3.02	3.75	14.29	3.32	0.63	16.48	1.16	1.34	3.14	5.37	8.02	2.39	39.48	9.47	12.65	0.37	1.25	0.51	1.07
MELO3C000131.2	0.14	0.05	0.28	0.31	1.27	0.5	0.04	0.01	0.56	0.33	0.34	1.46	2.02	4.29	3.43	0.79	0.19	0.03	0.1	0.17	0.35	0.59	0.27	0.07	0	0.24	0	0.58	0.35	0.13	0.08	0.88	0.04	0.08	0.19	0.14	1.07	0.46	3.05	0.27	1.67	0.11	0.12	0.03	0.02
MELO3C000134.2	0	0	0	0	0	0	0	0	0	0	0	0	0	0	0	0	49.24	1926.96	0.38	0	0	0	0	0	0	0	0	0	0	0	0	0	0	0	0	0	0	0	0	0	0	0	0	0	0
MELO3C000137.2	0	0	0	0	0	0	0	0	0	0	0	0	0	0	0	0	0	0	0	0	0	0	0	0	0	0	0	0	0	0	0	0	0	0	0	0	0	0	0	0	0	0	0	0	0
MELO3C000138.2	0	0	0	0	0	0	0	0	0	0	0	0	0	0	0	0	0	0	0	0	0	0	0	0	0	0	0	0	0	0	0	0	0	0	0	0	0	0	0	0	0	0	0	0	0
MELO3C000140.2	0.03	0	0	0	0.15	0.3	36.83	13.26	0	0	0.62	1.86	1.17	0.4	0.31	1.69	0	0.36	0.75	0	0	0	0	0	0	0	0	0	0	0	0	0	0	0	0	0	0	0	0	0	0	0	0	0	0
MELO3C000141.2	0	0	0	0	0	0	0	0	0	0	0	0	0	0	0	0	0	0	0	0	0	0	0	0	0	0	0	0	0	0	0	0	0	0	0	0	0	0	0	0	0	0	0	0	0
MELO3C000144.2	0	0	0	0	0	0	0	0	0	0	0	0	0	0	0	0	0	0.02	0	0	0	0	0	0	0	0	0	0	0	0	0	0	0	0	0	0	0	0	0	0	0	0	0	0	0
MELO3C000146.2	0	0	0	0	0	0	0	0	0	0	0	0	0	0	0	0	0	0	0	0	0	0	0	0	0	0	0	0	0	0	0	0	0	0	0	0	0	0	0	0	0	0	0	0	0
MELO3C000147.2	0	0	0	0	0	0	0	0	0	0	0	0	0	0	0	0	0	0	0	0	0	0	0	0	0	0	0	0	0	0	0	0	0	0	0	0	0	0	0	0	0	0	0	0	0
MELO3C000149.2	0	0	0	0	0	0	0	0	0	0	0	0	0	0	0	0	0	0	0	0	0	0	0	0	0	0	0	0	0	0	0	0	0	0	0	0	0	0	0	0	0	0	0	0	0
MELO3C000150.2	1.46	0	0.31	0	2.2	8.74	1.26	5.82	7.57	5.43	1.32	0	2.24	6.17	3.76	1.5	0	0	0	1.7	0	0	1.38	10.25	7.51	3.15	2.7	0	1.85	0	0.95	2.73	1.49	3.24	2.79	7.05	0	2.76	2.62	0	0	0.3	1.19	0.4	0
MELO3C000152.2	5.28	2.22	13.29	3.57	4.72	4.75	6.34	7.55	9.5	5.19	7.32	6.63	8.09	5.46	3.1	3.06	0.16	2.75	3.26	8.4	7.96	6.28	7.17	2.45	2.63	0.9	3.83	3.33	4.72	1.56	0.29	0.37	0.12	0.15	2.44	3.31	2.4	4.62	1.29	1.28	1.27	0.9	1.67	1.07	1.01
MELO3C000153.2	0	0	0	0	0	0	0	0	0	0	0	0	0.32	0	0	0	0	0	0	0	0	0	0	0	0	0.73	0	0	0	0	0.1	0	0	0	0	0	0	0	0	0.17	0	0.06	0	0	0.03
MELO3C000154.2	0	0.28	0	3.74	0	0	16.91	4.96	0	0	0.44	0.21	0	0	0	0	0	0	0	0	0	0	0	0	0	0	0	0	0	0	0	0	0	0	0	0	0	0	0	0	0	0	0	0	0
MELO3C000155.2	0	0	0.08	0.14	0.28	0.32	0.47	0	0	0.2	0	0	0	0	0	0	0	0	0	0	0	0	0	0	0	0	0	0	0	0	0	0	0	0	0	0	0	0	0	0	0	0.77	1.72	0.84	0.19
MELO3C000157.2	0	0	0	0	0	0	0	0	0	0	0	0	0	0	0	0	0	0	0	0	0	0	0	0	0	0	0	0	0	0	0	0	0	0	0	0	0	0	0	0	0	0	0	0	0
MELO3C000161.2	0	0	0	0	0	0	0	0	0	0	0	0	0	0	0	0	0	0	0	0	0	0	0	0	0	0	0	0	0	0	0	0	0	0	0	0	0	0	0	0	0	0	0	0	0
MELO3C000166.2	0	0	0	0	0	0	0	0	0	0	0	0	0	0	0	0	0	0	0	0	0	0	0	0	0	0	0	0	0	0	0	0	0	0	0	0	0	0	0	0	0	0	0	0	0
MELO3C000169.2	16.01	1.24	16.81	11.26	28.69	127.76	28.22	86.25	41.25	48.9	36.99	29.44	79.69	70.83	82.92	92.72	25.17	10.93	25.11	76.83	30.56	64.9	36.24	44.25	25.51	31.76	13.52	15.7	18.72	2.31	27.4	22.12	21.1	69.27	69.28	23.68	18.51	34.68	17.79	0	37.81	28.1	23.15	16.14	0.83
MELO3C000171.2	0	0	0	0	0	0	0	0	0	0	0	0	0	0	0	0	0	0	0	0	0	0	0	0	0	0	0	0	0	0	0	0	0	0	0	0	0	0	0	0	0	0	0	0	0
MELO3C000173.2	0.3	0.16	0.99	1.23	3.92	1.85	0.06	0	1.91	0.71	0.9	3.46	6.43	10.92	7.58	2.13	0.78	0	1.35	0.63	0.79	0.66	0.53	0.06	0.07	0.75	0.15	0.86	1.08	0.39	0.09	1.43	0.07	0.21	0.56	1.56	1.77	0.67	12.65	0.66	3.78	0	0.43	0.05	0.13
MELO3C000175.2	0	0	0	0	0	0	0	0	0	0	0	0	0	0	0	0	0	0	0	0	0	0	0	0	0	0	0	0	0	0	0	0	0	0	0	0	0	0	0	0	0	0	0	0	0
MELO3C000178.2	0	0	0	0	0	0	0	0	0	0	0	0	0	0	0	0	0	0	0	0	0	0	0	0	0	0	0	0	0	0	0	0	0	0	0	0	0	0	0	0	0	0	0	0	0
MELO3C000179.2	0.69	0	0.57	0.18	1.43	0.32	0	0.12	0.53	0.34	0.38	0.94	4.07	3.79	3.19	0.59	0	0	0.13	0.21	0.72	1.05	0.78	0.37	0.19	0.63	0.29	0.59	4.28	0.35	0.24	0.91	0.19	0.27	0.35	1.08	2.13	1.44	5.02	1.01	7	0.07	0.94	0.22	0
MELO3C000180.2	1.48	0.18	1.95	0.41	2.88	1.13	0.12	0	1.17	1.74	0.54	2.5	3.45	4.52	4.71	0.69	0	0	0	0.55	1.51	1.4	1.17	0.18	0	2.54	0	1.28	6.62	0.83	0.12	2.49	0.89	0.67	0	1.76	3.45	1.94	7.45	0.51	13.82	0.33	1.65	0.84	0.33
MELO3C000189.2	0	0	1.06	0.22	1.83	3.15	7.36	18.42	22.83	8.09	0.98	0.11	4.41	3.55	2.48	4.43	64.37	4.59	15.47	20.12	2.56	2.76	5.81	7.89	6.99	1.29	21.96	7.32	6.91	0	0.27	0.26	0.43	0.57	2.05	5.88	1.78	2.26	0	0	0	0	0.46	0.1	0
MELO3C000192.2	0.17	8.04	0.79	1.98	0	2.29	3.42	1.09	0.22	0	0.81	0.91	0	0	0.68	0.3	0.5	11.06	0.22	0.27	0.27	0.4	0	0.65	0	0	0	0	0	0	0.29	0.31	0.21	0.36	0.32	0	0	0	0	0.23	0.52	0	0	0.4	0.58
MELO3C000193.2	0	0	0	0	0	0	0	0	0	0	0	0	0	0	0	0	0	0	0	0	0	0	0	0	0	0	0	0	0	0	0	0	0	0	0	0	0	0	0	0	0	0	0	0	0
MELO3C000196.2	0.6	0.27	2.27	2.14	2.61	0.64	0	0.36	2.11	1.45	1.18	3.77	8.85	12.92	7.48	1.68	0.16	0.08	0.41	0.35	1.07	1.27	1	0.84	0.45	3.43	1.11	4.3	10.76	2.14	0	1.07	1.05	0.86	0.57	2.71	9.1	1.78	13.51	1.99	13.37	0.19	0.95	0.47	0.35
MELO3C000198.2	0	0	0	0	0	0	0	0	0	0	0	0	0	0	0	0	0	0	0	0	0	0	0	0	0	0	0	0	0	0	0	0	0	0	0	0	0	0	0	0	0	0	0	0	0
MELO3C000199.2	0	0	0	0	0	0	0	0	0	0	0	0	0	0	0	0	0	0	0	0	0	0	0	0	0	0	0	0	0	0	0	0	0	0	0	0	0	0	0	0	0	0	0	0	0
MELO3C000200.2	0	0	4.44	3.41	43.17	118.02	15.1	6.54	2.47	0.72	17.57	20.72	1.55	3.76	3.06	47.45	0	0.16	0	3.01	3.86	4.74	0	0	0	0	0	0	0	0	0	0	0	0	0	0	0.41	4.62	0	0	0	0.21	0	0	0
MELO3C000201.2	0.85	0.35	0.84	2.84	1.04	2.58	8.24	4.92	7.71	2.86	1.35	1.76	1.33	0.66	2.49	4.12	2.53	0.8	0.96	3.89	3.46	1.27	2.52	0.2	2.57	5.08	5	6.02	30.21	29.39	1.65	0.52	0.55	0.71	2.39	1.88	1.33	6.97	6.11	24.24	31.13	1.11	0.52	0.43	2.43
MELO3C000203.2	0	0	0	0	0	2.17	4.2	4.13	4.53	4.95	1.34	1.14	0	0	0	0	0	0	0	0.46	0	0	0	1.09	3.46	0	1.8	0	0	0	0	0	0	0	0.51	0.77	0	0.86	0	0	0	0	0	0	0
MELO3C000204.2	0	0	0	0	0	0	0	0	0.95	0	0.05	0	0	0	0	0.16	0	0	0	0	0	0	0	0	0	0	0	0	0	0	0	0	0	0	0	0	0	0	0	0	0	0	0	0	0
MELO3C000210.2	38.47	0.44	49.53	31.14	12.96	75.5	85.51	77.13	102.97	45.45	59.03	43.03	5.15	9.27	4.09	75.57	0.87	1.69	1.57	6.18	116.75	191.42	132.65	86.95	17.78	9.81	6.82	5.41	1.93	0	0.3	0	0	0.13	33.56	21.27	2.71	4.32	0	0	0	0	0.35	0	0
MELO3C000213.2	10.11	8.96	8.02	5.68	5.89	8.19	16.07	12.45	15.88	10.78	6.11	4.27	9.92	6.22	5.52	7.36	2.16	3.3	9.68	9.27	14.01	12.97	12.99	11.66	14.8	10.45	7.27	8.52	8.66	4.56	5.1	5.56	3.72	3.06	9.39	7.23	8.12	14.08	4.12	4.86	15.74	4.03	4.12	4.34	4.36
MELO3C000215.2	0	0	0	0	0	0	0	0	0	0	0	0	0	0	0	0	0	0	0	0	0	0	0	0	0	0	0	0	0	0	0	0	0	0	0	0	0	0	0	0	0	0	0	0	0
MELO3C000217.2	0	0	0	0	0	0	0	0	0	0	0	0	0	0	0	0	0	0	0	0	0	0	0	0	0	0	0	0	0	0	0	0	0	0	0	0	0	0	0	0	0	0	0	0	0
MELO3C000220.2	0.92	0.52	2.06	0.79	6.81	1.04	0.23	0.43	1.17	2.26	117.68	32.67	8.82	8.71	4.38	3.17	6.23	4.66	0.25	14.25	38.03	77.31	3.5	0.77	0.88	1.73	1.16	1.51	0.45	0	0.1	0.11	0.03	0	1.29	0.71	0.96	1.22	2.44	1.68	1.79	0.4	0.09	0.23	0.5
MELO3C000225.2	1.15	0	0	0.07	0.17	0.65	2.12	5.36	0	0	0.84	0.6	1.2	0	0.14	1.21	0.59	0.16	0.08	0.6	0	0.28	0	0	0	0.35	0.51	0.07	0	0	0	0	0.17	0.03	0.17	1.75	2.42	1.51	2.73	1.94	0.21	0.73	0.61	0.66	0.22
MELO3C000228.2	9.46	4.88	16.71	42.04	19.04	44.85	32.66	25.46	30.01	50.25	28.87	16.09	71.31	53.68	51.36	107.49	119.97	82.64	57.51	43.93	10.35	7.27	6.69	13.13	54.76	39.87	66.91	45.23	39.6	4.98	11.78	4.97	6.95	6.04	4.69	18.97	25.46	27.8	23.49	5.1	34.43	17.81	11.23	12.42	11.07
MELO3C000230.2	0	0	0	0	0	0	0	0	0	0	0.11	0	0	0	0	0	0	0	0	0	0	0	0	0	0	0	0	0	0	0	0	0	0	0.17	0	0	0	0	0	0	0	0	0	0	0
MELO3C000231.2	0	0	0.03	0	0	0	0	0	0	0	0	0	0	0	0	0	0	0	0	0	0	0.14	0	0	0	0	0	0	0	0	0	0	0	0.05	0	0	0	0	0	0	0	0	0	0	0
MELO3C000234.2	0	0	0	0	0	0	0	0	0	0	0	0	0	0	0	0	0	0	0	0	0	0	0	0	0	0	0	0	0	0	0	0	0	0	0	0	0	0	0	0	0	0	0	0	0
MELO3C000236.2	0	0	0	0.14	0	0.31	0	0	0	0	0	0	0	0	0	0	0	0	0	0	0	0	0	0	0	0	0	0	0	0	0	0	0	0	0	0	0	0	0	0	0	0	0	0	0
MELO3C000237.2	0	0	0	0	0	0	0	0	0	0	0	0	0	0	0	0	0	0	0	0	0	0	0	0	0	0	0	0	0	0	0	0	0	0	0	0	0	0	0	0	0	0	0	0	0
MELO3C000238.2	1.82	0.83	0.45	0.64	0.27	0.64	0.61	0.46	0.34	1.86	1.03	0.29	0.35	1.14	0.97	0.68	0.41	0.18	1.35	1.05	0.4	1.43	0.73	0.54	0.51	0.41	1.03	0.52	0.42	0.67	0.36	0.43	0.76	0.61	1.63	1.58	0.47	0.77	0.49	0.24	0.6	0.42	0.23	0.61	0.42
MELO3C000240.2	0	0	0	0	0	0	0	0	0	0	0	0	0	0	0	0	0	0	0	0	0	0	0	0	0	0	0	0	0	0	0	0	0	0	0	0	0	0	0	0	0	0	0	0	0
MELO3C000241.2	0	0.07	0	1.69	0.64	0	0.08	0	0	0	0	0	0	0	1.26	0	0.4	0	0	0	0	0	0	0.39	0	0	0	0	0	0.66	0	0	0	0	0.34	0	2.2	0	0	0	0	0	0	0	0.56
MELO3C000242.2	0	0	0	0	0	0.45	0	0	0	0	0.04	0	0	0	0	0	0	0	0	0	0	0	0	0	0	0	0	0	0	0	0	0	0	0	0	0	0	0	0	0	0	0	0	0.21	0.07
MELO3C000243.2	0	0	0	0	0	0	0	0	0	0	0	0	0	0	0	0	0	0	0	0	0	0	0	0	0	0	0	0	0	0	0	0	0	0	0	0	0	0	0	0	0	0	0	0	0
MELO3C000247.2	0.57	0	0.82	1.35	0.44	0.27	0.98	0.35	1.62	0.47	0.55	0	0	0	0	0.59	0	0.09	0	0.18	0.23	0	0	0	0.25	0	0	0	0	0	0	0	0	0	0.24	0.27	0	0	0	0	0	0	0	0	0.07
MELO3C000249.2	47.89	8.12	35.27	8.38	25.46	67.1	52.19	67.75	45.6	60.06	55.34	47.72	32.68	27.38	23.34	49.28	19.53	18.01	33.78	41.91	54.21	47.43	48.7	37.09	49.73	23.36	43.55	19.96	17.71	1.38	50.58	45.26	49.78	51.17	34.86	38.84	6.99	43.52	10.71	0.5	8.7	24.39	28.52	33.16	0.44
MELO3C000251.2	42.35	6.74	43.46	20.3	22.24	48.1	26.34	23.06	31.01	61.43	42.94	24.94	25.42	30.74	32.88	66.29	12.89	9.77	35.06	32.9	33.61	52.42	48.29	36.4	24.53	26.87	15.35	10.68	9.04	0.74	5.39	6.89	4.56	9.46	170.91	54.2	22.68	19.23	15.24	4.68	25.61	12.03	14.95	7.46	1.59
MELO3C000253.2	0	0	0	0	0	0	0	0	0	0	0	0	0	0	0	0	0	0	0	0	0	0	0	0	0	0	0	0	0	0	0	0	0	0	0	0	0	0	0	0	0	0	0	0	0
MELO3C000254.2	6.2	0	2.97	2.95	1.58	4.25	3.85	11.26	6.9	3.96	14.24	11.6	2.48	2.05	2.9	5.47	4.36	1.61	0.43	8.1	22.9	21.73	13.84	8.03	14.68	8.74	16.15	4.52	5.65	0.22	13.71	9.29	6.74	7.62	5.91	4.48	2.25	10.07	1.66	0.88	2.24	9.31	13.84	8.87	0
MELO3C000256.2	0	0	0	0	0	0	0	0	0	0	0	0	0	0	0	0	0	0	0	0	0	0	0	0	0	0	0	0	0	0	0	0	0	0	0	0	0	0	0	0	0	0	0	0	0
MELO3C000258.2	31.85	2.89	22.65	5.19	2.01	4.62	69.17	14.52	6.02	5	3.96	1.54	0.79	1.92	2.72	4.08	1.57	6.09	11.14	4.89	5.76	4.14	11.36	3.56	9.75	4.94	2.28	8.43	64.24	42.59	33.88	22.24	23.6	30.52	7.19	9.48	2.53	20.17	21.01	123.24	225.33	55.48	78.85	62.54	157.96
MELO3C000260.2	0	0	0	0	0	0	0	0	0	0	0	0	0	0	0	0	0	0	0	0	0	0	0	0	0	0	0	0	0	0	0	0	0	0	0	0	0	0	0	0	0	0	0	0	0
MELO3C000262.2	26.12	2.71	3.09	2.61	2.07	5.5	8.51	20.74	3.09	3.22	3.74	3.54	6.54	5.95	5.5	9.62	9.87	1.35	9.47	17.03	5.03	7.06	8.7	8.9	9.17	3.84	9.28	3.59	4.24	0.68	11.01	6.7	7.19	8.89	8.67	14.78	4.64	13.89	2.44	0	3.91	7.87	8.29	4.32	0
MELO3C000268.2	1.47	0	99.1	26.35	5.13	501.92	49.04	41.91	42.31	2.46	0.46	0	0	0	0	9.54	0	0	0	0.43	0.41	0.65	1.57	2.68	0.18	0.39	0	0	0	0	0	0	0	0	0.68	0	0	0.95	0	0	0	0	0	0	0
MELO3C000273.2	15.57	9.08	12.18	4.51	5.37	10.73	12.24	11.77	9.44	11.66	10.64	9.11	4.27	7.78	6.86	8.45	0.88	3.46	8.27	9.29	19.13	11.82	7.68	9.24	9.17	5.54	10.26	15.51	8.32	4.75	7.88	9.15	5.49	9.02	8.33	13.48	12.4	10.05	9.93	4.58	7.77	14.32	9.04	7.43	5.53
MELO3C000277.2	0	0	0	0	0	0	0	0	0	0	0	0	0	0	0	0	0	0	0	0	0	0	0	0	0	0	0	0	0	0	0	0	0	0	0	0	0	0	0	0	0	0	0	0	0
MELO3C000279.2	3.07	25.65	7.74	5.54	0.45	1.91	3.93	0.33	1.1	2.61	4.65	3.34	8.16	7.05	9.96	4.43	0.55	1.21	0	1.69	5.58	4.45	4.75	12.63	55.54	100.72	87.63	141.38	104.04	135.21	12.81	1.43	5.45	8.11	7.07	10.41	14.97	22.92	58.43	170.26	132.03	26.42	5.59	13.16	43.55
MELO3C000282.2	0	0	0	0	0	0	0	0	0	0	0	0	0	0	0	0	0	0	0	0	0	0	0	0	0	0	0	0	0	0	0	0	0	0	0	0	0	0	0	0	0	0	0	0	0
MELO3C000284.2	4.55	0	0.76	0.7	61.08	19.92	2.32	4.51	9.54	7.51	8.84	26.28	78.62	74.13	61.88	23.21	5.17	1.69	11.75	7.68	5.45	2.82	3.1	3.97	4.46	3.08	12.66	5.16	4.32	0	7.77	7.7	4.24	2.92	9.38	3.46	2.71	8.77	1.42	0	2.13	8.59	8.71	13.75	1.19
MELO3C000289.2	0	0	0	0.73	0	0	0.32	0	0	0	0.32	0	0	0	0	0	0	0	0	6.25	0.66	2.13	0	0.94	0	0	0	0	0	0	0	0	0	0.18	1	0	0.24	1.56	3.16	1.47	5.02	0	0	0	0.18
MELO3C000290.2	0	0	0	0	0	0	0	0	0	0	0	0	0	0	0	0	0	0	0	0	0	0	0	0	0	0	0	0	0	0	0	0	0	0	0	0	0	0	0	0	0	0	0	0	0
MELO3C000294.2	0	0	0	0	0	0	0	0	0	0	0	0	0	0	0	0	0	0	0	0	0	0	0	0	0	0	0	0	0	0	0	0	0	0	0	0	0	0	0	0	0	0	0	0	0
MELO3C000295.2	0	0	0	0	0	0	0	0	0	0	0	0	0	0	0	0	0	0	0	0	0	0	0	0	0	0	0	0	0	0	0	0	0	0	0	0	0	0	0	0	0	0	0	0	0
MELO3C000296.2	0	0	0	0	0	0	0	0	0	0	0	0	0	0	0	0	0	0	0	0	0	0	0	0	0	0	0	0	0	0	0	0	0	0	0	0	0	0	0	0	0	0	0	0	0
MELO3C000298.2	0	0	0	0	0	0	0	0	0	0	0	0	0	0	0	0	0	0	0	0	0	0	0	0	0	0	0	0	0	0	0	0	0	0	0	0	0	0	0	0	0	0	0	0	0
MELO3C000302.2	0	0	0	0	0	0	0	0	0	0	0	0	0	0	0	0	0	0	0	0	0	0	0	0	0	0	0	0	0	0	0	0	0	0	0	0	0	0	0	0	0	0	0	0	0
MELO3C000306.2	0.2	0.31	0	0.61	0	0.17	1.23	0.64	1.87	1.46	1.84	3.87	0	0.26	0.84	0.14	0	0	0.55	0.97	2.26	0	0	0	0	0	0	0	0	0	0	0	0	0	0	0	0	0	0	0	0	0	0	0	0
MELO3C000307.2	15.81	3.35	7.48	4.48	0.25	5.44	14.1	1.82	0	1.09	0.96	0.33	0	0.12	0	2.75	2.08	1.25	0.18	1.37	0.96	0	0	0	0	0	0	0	0	0	0	0.27	0.82	1.62	0	0	0	0	0	0	0	0.07	0.14	0.12	0.31
MELO3C000309.2	0	0	0	0	0	0	0	0	0	0	0	0	0	0	0	0	0	0	0	0	0	0	0	0	0	0	0	0	0	0	0	0	0	0	0	0	0	0	0	0	0	0	0	0	0.05
MELO3C000311.2	0	0	0	0	0	0	0	0	0	0	0	0	0	0	0	0	0	0	0	0	0	0	0	0	0	0	0	0	0	0	0	0	0	0	0	0	0	0	0	0	0	0	0	0	0
MELO3C000313.2	0	0.16	0	0	0	0	0	0	0	0	0	0	0	0	0	0	0	0	0	0	0	0	0	0	0	0	0	0	0	0	0	0	0	0	0	0	0	0	0	0	0	0	0	0	0
MELO3C000317.2	0	0	0	0	0	0	0	0	0	0	0	0	0	0	0	0	0	0	0	0	0	0	0	0	0	0	0	0	0	0	0	0	0	0	0	0	0	0	0	0	0	0	0	0	0
MELO3C000319.2	0	0	0	0	0	0	0	0	0	0	0	0	0	0	0	0	0	0	0	0	0	0	0	0	0	0	0	0	0	0	0	0	0	0	0	0	0	0	0	0	0	0	0	0	0
MELO3C000321.2	0.4	0	0.05	0.05	0.08	0.18	0.41	0.9	0.1	0.41	0.34	0.2	0.11	0.24	0.46	0.37	0.2	0.24	0	0.88	0	0	0	0	0	0	0.37	0	0.51	0.18	0	0	0.04	0	0	0	0	0.61	0	0	0.48	0.25	0.33	0.35	0
MELO3C000323.2	0	0	0	0	0	0	0	0	0	0	0	0	0	0	0	0	0	0	0	0	0	0	0	0	0	0	0	0	0	0	0	0	0	0	0	0	0	0	0	0	0	0	0	0	0
MELO3C000324.2	0	0	0	0	0	0	0	0	0	0	0	0	0	0	0	0	0	0	0	0	0.38	0	0	0	0	0	0	0	0	0	0	0	0	0	0	0	0	0	0	0	0	0	0	0	0
MELO3C000325.2	0.86	0	1.16	1.48	1.04	3.23	4.19	0	1.08	1.51	0.74	0.29	0.87	2.03	0.6	0.63	0	0.63	0.24	0.99	1.14	0.72	0.61	2.07	3.36	0.78	1.99	0	0	0	3.32	3.59	1.15	1.66	0	2.46	2.05	2.71	3.14	0	0.78	6.39	4.73	1.54	0.23
MELO3C000329.2	755.36	1.31	17.6	12.82	0.16	0.84	35.25	13.1	0.47	0	7.15	0.25	0	1.03	4.16	0.38	540.45	39.88	1.09	17141.1	576.82	69.76	1.33	0	0	0	0.51	0.36	0	0	0.12	0	0	0.06	0	0.24	0.34	1.35	0.75	1.62	0	0.19	0.14	0	0
MELO3C000330.2	0	0	0	0	0	0	0	0	0	0	0	0	0	0	0	0	0	0	0	0	0	0	0	0	0	0	0	0	0	0	0	0	0	0	0	0	0	0	0	0	0	0	0	0	0
MELO3C000332.2	0	0	0	0	0	0	0	0	0	0	0	0	0	0	0	0	0	0	0	0	0	0	0	0	0	0	0	0	0	0	0	0	0	0	0	0	0	0	0	0	0	0	0	0	0
MELO3C000333.2	11.29	0	3.47	5.87	3.49	4.81	4.05	5.28	2.25	3.4	10.72	4.59	1.37	0.31	1.36	4.18	12.31	22.59	2.93	4.35	6.03	5.97	5.82	8.99	5.25	3.05	5.3	2.42	0	0	0	0.47	0.4	1.14	6.11	5.29	2.49	5.43	1.73	0	1.76	2.54	1.48	1.62	0
MELO3C000334.2	0.25	0.24	1.27	0.43	0.89	0.61	0.44	0.54	0.17	0.34	0.17	0.84	0.74	0.76	0.76	0.47	0.08	0.05	0.19	0.46	0.23	0.27	0	0.49	0.24	0.19	0.77	0.48	1.3	1.5	0.76	0.65	0.15	0.19	0.54	0.65	2.74	0.63	3.92	1.99	2.92	0.29	0.48	0.28	0.09
MELO3C000335.2	6.05	0	0.78	0.46	0	0.89	23.81	54.62	0.64	1.02	0.48	0.85	0	0.44	0	0	0	0.17	0	0	0	1.74	0.81	0	0	0	0	0	0	0	0	0	0	0.02	0	1.08	0.69	6.05	0	0.31	0.55	0.97	0.95	0.88	0
MELO3C000336.2	5.7	16.24	6.76	15.16	5.63	6.23	5.03	4.77	5.79	4.42	4.33	7.13	7.37	7.12	6.6	5.94	2.29	2.05	3.33	9.04	6.93	6.29	4.15	4.03	8.58	7.52	7.42	8.7	6.62	5.86	15.76	9.89	8.54	13.21	4.63	7.35	15.5	8.12	8.89	4.7	8.8	6.22	6.54	15.77	3.82
MELO3C000339.2	0	0	0	0	0	0	0	0	0	0	0	0	0	0	0	0	0.29	4.09	0	0	0	0	0	0	0	0	0	0	0	0	0	0	0	0	0	0	0	0	0	0	0	0	0	0	0
MELO3C000340.2	0	0	0	0	0	0	0	0	0	0	0	0	0	0	0	0	0	0	0	0	0	0	0	0	0	0	0	0	0	0	0	0	0	0	0	0	0	0	0	0	0	0	0	0	0
MELO3C000341.2	0.93	0	2.37	5.14	5.69	7.37	1.74	5.93	0	1.33	4.7	16.65	5.46	3.22	2.41	2.2	1.76	3.68	9.9	3.98	5.1	3.28	1.69	0	0.41	0.53	0	0	0	0	0	0	0.33	2.95	3.4	10.04	31.16	14.57	8.2	14.04	18.32	7.3	6.24	5.77	9.9
MELO3C000342.2	0	0	0	0	0	0	0	0	0	0	0	0	0	0	0	0	0	0.39	0	0	0	0	0	0	0	0	0	0	0	0	0	0	0	0	0	0	0	0	0	0	0	0	0	0	0
MELO3C000347.2	94.14	37.53	81.3	39.51	35.27	60.16	94.3	83.46	52.02	97.27	59.62	49.82	51.8	56.11	70.67	84.27	91.02	92.82	100.33	93.62	49.57	62.47	80.36	81.82	47.77	66.45	68.31	58	74.66	25.29	65.29	48.08	54.68	68.29	107.78	131.71	44.08	62.06	68.41	21.36	118.47	60.25	62.94	42.06	27.99
MELO3C000349.2	0	0	0	0	0	0	0	0	0	0	0	0	0	0	0	0	0	0	0	0	0	0	0	0	0	0	0	0	0	0	0	0	0	0	0	0	0	0	0	0	0	0	0	0	0
MELO3C000350.2	0	0	0	0	0	0	0	0	0	0	0	0	0	0	0	0	0	0	0	0	0	0	0	0	0	0	0	0	0	0	0	0	0	0	0	0	0	0	0	0	0	0	0	0	0.06
MELO3C000351.2	0	0	0	0	0	0	0	0	0	0	0	0	0	0	0	0	0	0	0	0	0	0	0	0	0	0	0	0	0	0	0	0	0	0	0	0	0	0	0	0	0	0	0	0	0
MELO3C000356.2	0	0	0	0	0	0	0	0	0	0	0	0	0	0	0	0	0	0	0	0	0	0	0	0	0	0	0	0	0	0	0	0	0	0	0	0	0	0	0	0	0	0	0	0	0
MELO3C000358.2	0	0	0	0	0	0	0	0	0	0	0	0	0	0	0	0	0	0	0	0	0	0	0	0	0	0	0	0	0	0	0	0	0	0	0	0	0	0	0	0	0	0	0	0	0
MELO3C000359.2	0	0	0	0	0	0	0	0	0	0	0	0	0	0	0	0	0	0	0	0	0	0	0	0	0	0	0	0	0	0	0	0	0	0	0	0	0	0	0	0	0	0	0	0	0
MELO3C000362.2	0	1.77	0	0.16	0	0	0	0	0	0	0	0	0	0	0	0	0	0	0	0	0	0	0	0	0	0	0	0	0	0	2.25	0.4	5.34	6.19	0	0	0	0	0	0	0	1.77	1.11	0.29	9.43
MELO3C000364.2	0	0	0	0	0	0	0	0	0	0	0	0	0	0	0	0	0	0	0	0	0	0	0	0	0	0	0	0	0	0	0	0	0	0	0	0	0	0	0	0	0	0	0	0	0
MELO3C000366.2	0	1.65	0	0.12	0	0	0.51	0	0	0	1.4	0	1.68	1.35	7.05	3.02	0	0	0	0	0.59	0	0	0	0	0	0	0	0	0	0	0	0	0	0	1.05	0	1.09	0	0	0	0	0	0	0
MELO3C000367.2	0	0	0	0	0	0	0	0	0	0	0	0	0	0	0	0	0	0	0	0	0	0	0	0	0	0	0	0	0	0	0	0	0	0	0	0	0	0	0	0	0	0	0	0	0
MELO3C000370.2	0.15	0	0	0	0.08	0.45	0.09	0	0	0.28	0	0.14	0	0	0	0	0	0	0	0.16	0	0.38	0	0	0	0	0.26	0	0	0	0.24	0.17	0	0	0	0.14	0	0	0	0	0	0.42	0.16	0.02	0
MELO3C000371.2	0	0	0	0	0	0	0	0	0	0	0	0	0	0	0	0	0	0	0	0	0	0	0	0	0	0	0	0	0	0	0	0	0	0	0	0	0	0	0	0	0	0	0	0	0
MELO3C000372.2	0	0	0	0	0	0	0	0	0	0	0	0	0	0	0	0	0	0	0	0	0	0	0	0	0	0	0	0	0	0	0	0	0	0	0	0	0	0	0	0	0	0	0	0	0
MELO3C000374.2	0	0.17	0.11	0	0	0	0	0	0	0	0.06	0	0	0	0	0	0	0.21	0.2	0	0.41	0	0	0	0	0	0	0	0	0	0	0	0	0	0.38	0	0	0.13	0	0	0	0	0	0	0
MELO3C000376.2	4.72	0	0	1.25	0	3.47	3.73	0	0	2.55	3.1	2.28	0	0	0	0	0	0.46	4.1	6.89	3.71	3.8	0	0	0	0	0	0	0	0	9.15	3.39	9.59	2.85	0	0	0	0	0	0	0	10.65	5.9	3.9	6.1
MELO3C000377.2	0	0	0	0	0	0	0	0	0	0	0	0.18	0	0	0	0	0	0	0	0	0	0.19	0	0	0	0	0	0	0	0	0	0.1	0	0	0	0	0	0	0	0	0	0	0	0	0
MELO3C000378.2	5.78	0	1.1	2.48	0.92	3.8	3.98	3.48	3.78	8.02	5.78	3.33	0	0	0.54	6.38	0	0.08	0	0.66	3.98	6.11	3.2	0	0.26	0	0	0.25	0	0	0	0	0	0.05	0.27	1.92	0	2.64	0	0	0.56	0	0.14	0.19	0.25
MELO3C000379.2	0	0	0	0	0	0	0	0	0	0	0	0	0	0	0	0	0	0	0	0	0	0	0	0	0	0	0	0	0	0	0	0	0	0	0	0	0	0	0	0	0	0	0	0	0
MELO3C000382.2	0	0	0	0	0	0	0	0	0	0	0	0	0	0	0	0	0	0	0	0	0	0	0	0	0	0	0	0	0	0	0	0	0	0	0	0	0	0	0	0	0	0	0	0	0
MELO3C000387.2	0	0	0	0	0	0	0	0	0	0	0	0	0	0	0	0	0	0	0	0	0	0	0	0	0	0	0	0	0	0	0	0	0.65	0.51	0	0	0	0	0	0	0	0	0	0	0
MELO3C000388.2	13.76	7.52	12.28	9.64	12.47	16.53	23.31	21.57	28.35	22.34	15.9	18.33	9.83	11.03	12.96	17.5	9.41	9.08	16.88	29.95	15.33	18.43	18.3	13.55	12.23	13.98	19.69	10.59	9.08	0	27.83	27.53	17.56	17.95	10.33	12.97	5.98	15.51	6.53	0	8.62	18.6	20.51	18.41	0.71
MELO3C000389.2	0	0	0	0	0	0	0	0	0	0	0	0	0	0	0	0	0	0	0	0	0	0	0	0	0	0.41	0	0	0	0	0	0	0	0	0	0	0	0	0.22	0	0	0	0	0	0
MELO3C000391.2	0.2	0.32	2.23	7.74	2.58	3.95	10.45	9.85	3.69	1.39	1.53	1.81	1.14	0.59	1.17	4.11	69.67	46.89	61.25	24.3	1.59	0.85	0.73	0.7	1.98	0	0.6	1.16	0.54	0.98	4.7	1.8	2.11	1.78	0.32	0.57	1.15	6.58	1.05	0.66	2.15	7.88	9.75	7.65	9.61
MELO3C000392.2	0	0	0	0	0	0	0	0	0	0	0	0	0	0	0	0	0	0	0	0	0	0	0	0	0	0	0	0	0	0	0	0	0	0	0	0	0	0	0	0	0	0	0	0	0
MELO3C000393.2	0	0	0	0	0.47	0.11	0	0	0	0	0	0	4.05	3.15	3.93	0.59	0.32	0.29	0	0	0	0	0	0	0.98	0.37	0.8	0	1.63	0.53	0.09	0.57	0.27	0.09	0	0.41	0.57	0.86	1.36	2.53	1.45	0.06	0.25	0.05	0
MELO3C000395.2	0	0	0	0	0	0	0	0	0	0	0	0	0	0	0	0	0	0	0	0	0	0	0	0	0	0	0	0	0	0	0	0	0	0	0	0	0	0	0	0	0	0	0	0	0
MELO3C000397.2	26.39	35.75	8.8	8.35	6.92	8.68	11.56	18.77	12.68	16.85	11.84	21.45	10.49	9.55	12.72	13.64	5.41	3.74	10.88	16.2	14.73	16.15	13.55	8.54	10.01	13.7	18.14	22.15	25.78	11.49	7.95	8	8.13	11.79	8.95	10.06	11.08	12.14	20.73	9.47	19.64	5.92	7.53	7.35	0.8
MELO3C000398.2	13.5	7.99	25.9	33.37	3.59	12.75	8.51	10.78	8.84	6.31	12.17	12.47	0	0.37	1.4	9.12	3.43	0.82	1.22	7.61	11.73	9.71	6.54	11.04	4.05	4.59	2.15	4.7	3.57	6.83	0.67	1.08	5.02	6.2	10.58	6.34	10.81	7.61	1.96	5.96	11.44	0.71	0.53	1.38	1.99
MELO3C000399.2	0.29	0	1.2	0.84	3.22	0.57	0.42	0.58	1.54	1.01	0.69	2.59	4.34	2.93	4.48	0.6	0.14	0	0.48	0.28	0	0.19	0.52	0.26	0.42	2.09	0.54	2.02	3.5	1.62	0.49	0.4	0.14	0.25	1.34	2.43	4.3	0.87	8.52	3.56	6.15	0.19	0.13	0.2	0.31
MELO3C000402.2	0	0	0	0	0	0	0	0	0	0	0	0	0	0	0	0	0	0	0	0	0	0	0	0	0	0	0	0	0	0	0	0	0	0	0	0	0	0	0	0	0	0	0	0	0
MELO3C000403.2	1.11	0	0	0	0	0	0	0	0	0	0	0	0	0	0	0	0	0	0	0	0	0	0	0	0	0	0	0	0	0	0	0	0	0	0	0	0	0	0	0	0	0	0	0	0
MELO3C000406.2	0	0	0	0	0	0	0	0	0	0	0	0	0	0	0	0	0	0	0	0	0	0	0	0	0	0	0	0	0	0	0	0	0	0	0	0	0	0	0	0	0	0	0	0	0
MELO3C000407.2	0	0	0	0	0	0	0	0	0	0	0	0	0	0	0	0	0	0	0	0	0	0	0	0	0	0	0	0	0	0	0	0	0	0	0	0	0	0	0	0	0	0	0	0	0
MELO3C000409.2	0	0	0	0	0	0	0	0	0.22	0	0	0.19	0.29	0.66	0.32	0.92	2373.88	4790.92	5.95	15.67	0.14	1.44	0.64	0	0	0	0	0	0	0	0	0	0	0	0	0	0	0	0	0	0	0	0	0	0.19
MELO3C000410.2	0.61	0	0	0.04	0	0.21	4.92	0	0	0	0	0	0	0	0	0.11	0	0	0	0	0	0	0	0	0	0	0	0	0	0	0	0	0	0.04	0.17	0.47	0	0.47	0	0	0	0	0	0	0
MELO3C000411.2	0	0	0	0	0	0	0	0	0	0	0	0	0	0	0	0	0	7.71	0	0	0	0	0	0	0	0	0	0	0	0	0	0	0	0	0	0	0	0	0	0	0	0	0	0	0
MELO3C000413.2	12.35	27.2	4.98	2.77	4.51	7.51	8.27	9.97	7.26	4.07	4.5	9.86	7.51	8.71	7.34	10.6	17.54	3.87	8.36	9.27	7.54	8.94	5.98	4.76	8.2	5.93	11.74	7.95	7.96	1.73	20.02	16.17	19.6	20.3	9.4	8.22	3.06	10.08	2.62	0	4.71	10.19	12.9	12.76	0.34
MELO3C000414.2	0	0	0.06	0	0	0	0	0	0	0	0	0	0	0	0	0	0	0	0	0	0	0	0	0	0	0	0	0	0	0	0	0	0	0	0	0	0	0	0	0	1.21	0	0	0	0.05
MELO3C000415.2	0	0	0	0	0	0	0	0	0	0	0	0	0	0	0	0	0	0	0	0	0	0	0	0	0	0	0	0	0	0	0	0	0.02	0	0	0	0	0	0	0	0	0	0	0	0
MELO3C000416.2	0.06	0.16	0.05	0	0.07	0.18	0	0.34	0	0	0.14	0.16	0.18	0	0	0	0	0	0.24	0	0.19	0.33	0	0	0.1	0	0.27	0	0	0	0.09	0.15	0	0.03	0	0	0	0.12	0	0	0	0	0.1	0.04	0
MELO3C000421.2	0	0	0	0	0	0	0	0	0	0	0	0	0	0	0	0	0	0	0	0	0	0	0	0	0	0	0	0	0	0	0	0	0	0	0	0	0	0	0	0	0	0	0	0	0
MELO3C000423.2	0	0	0	0	0	0	0	0	0	0	0	0	0	0	0	0	0	0	0	0	0	0	0	0	0	0	0	0	0	0	0	0	0	0	0	0	0	0	0	0	0	0	0	0	0
MELO3C000424.2	0	0	0	0	0	0	0	0	0	0	0	0	0	0	0	0	0	0	0	0	0	0	0	0	0	0	0	0	0	0	0	0	0	0	0	0	0	0	0	0	0	0	0	0	0
MELO3C000425.2	0	0	0	0	0	0	0	0	0	0	0	0	0	0	0	0	0	0	0	0	0	0	0	0	0	0	0	0	0	0	0	0	0	0	0	0	0	0	0	0	0	0	0	0	0
MELO3C000428.2	0	0	0	0	0	0	0	0	0	0	0	0	0	0	0	0	0	0	0	0	0	0	0	0	0	0	0	0	0	0	0	0	0	0	0	0	0	0	0	0	0	0	0	0	0
MELO3C000439.2	0	0	0	0	0	0	0	0	0	0	0	0	0	0	0	0	0	0	0	0	0	0	0	0	0	0	0	0	0	0	0	0	0	0	0	0	0	0	0	0	0	0	0	0	0
MELO3C000443.2	0	0	0	0	0	0	0	0	0	0	0	0	0	0	0	0	0	0	0	0	0	0	0	0	0	0	0	0	0	0	0	0	0	0	0	0	0	0	0	0	0	0	0	0	0
MELO3C000447.2	0	0	0	0	0	0	0	0	0	0	0	0	0	0	0	0	0	0	0	0	0	0	0	0	0	0	0	0	0	0	0	0	0	0	0	0	0	0	0	0	0	0	0	0	0
MELO3C000449.2	0.48	0.47	17.05	12.26	17.33	32.36	30	51.45	40.3	13.96	2.07	2.87	11.47	7.52	6.32	9.95	9.12	10.15	14.05	7.72	6.38	6.48	7.18	10.38	3.7	2.54	2.48	1.79	21.97	7.9	0.91	2.08	0.42	1.68	5.22	8.52	8.15	4.94	7.63	4.55	11.73	2.05	1.8	0.25	0.86
MELO3C000450.2	10.06	38.97	18.93	10.74	10.08	21.24	21.18	9.96	3.27	8.28	9.32	12.7	16.41	17.26	18.68	36.92	28.54	9.28	90.77	27.7	8.14	2.03	4.13	1.59	11.18	24.06	41.73	45.38	54.31	19.54	22.14	15.75	9.62	16.18	1.7	2.13	10.13	19.45	13.09	2.86	35.48	10.23	13.79	8.46	6.49
MELO3C000452.2	173.36	131.49	120.63	76.95	35.81	60.7	88.35	185.67	171.09	95.93	147.02	109.49	94.43	100.74	98.71	142.96	56.56	41.13	74.57	147.5	129.35	112.79	113.23	158.77	177.85	162.8	219.25	175.23	111.9	14.43	144.05	144.06	257.36	231.13	124.09	149.8	76.06	226.01	80.5	3.62	91.37	137.04	111.38	159.09	17.65
MELO3C000453.2	25.01	6.07	22.83	5.69	13.07	25.5	30.13	36.14	28.61	39.73	29.08	27.16	17.31	16.33	18	27.64	13.72	7.8	19.41	21.96	32.11	27.87	30.92	27.31	31.26	15.24	23.59	13.39	12.19	1.18	21.27	17.26	18.48	18.85	18.92	25.14	6	27.17	7.03	0	9.21	13.28	16.2	14.51	0.07
MELO3C000454.2	3.67	0	0.04	0.08	0	0.57	0.41	0.8	0.9	1.24	0.8	0.44	0	0	0	0	0	0	0	0	0.19	0	0	0.17	0	0	0	0	0	0	0	0	0.04	0.04	0	0	0	0	0	0	0	0	0	0	0
MELO3C000456.2	0	0	0	0	0	0	0	0	0	0	0	0	0	0	0	0	0	0	0	0	0	0	0	0	0	0	0	0	0	0	0	0	0	0	0	0	0	0	0	0	0	0	0	0	0
MELO3C000457.2	0	0	0	0.01	0	0	0	0	0	0	0	0	0	0	0	0	0	0	0	0	0	0	0	0	0	0	0	0	0	0	0	0	0	0	0	0	0	0.05	0	0	0	0	0	0	0
MELO3C000458.2	0	16.5	1.14	0	0.21	0.48	0.3	0.91	0.42	0.43	0.41	0	0	1.28	0.94	0.22	0	0.1	0	0	0.36	0.62	0.63	2.99	0.04	4.14	0.86	0.89	1.15	4.74	6.48	3.31	2.1	5.5	0.85	0.74	4.64	0.35	7.68	4.85	0.82	2.59	1.56	0.09	2.18
MELO3C000460.2	9.94	2.04	6.02	3.46	8.8	11.53	12.69	15.32	22.79	11.53	9.99	13.16	13.36	5.46	11.08	12.8	15.11	5.65	10.85	18.41	12.48	13.85	11.22	7.91	10.19	3.05	9.84	4.82	5.71	0.35	19.58	20.62	11.63	11.59	10.3	13.16	2.2	14.02	2.08	0	6.03	9.84	11.97	8.18	0.07
MELO3C000464.2	0	0	0	0	0	0	0	0	0	0	0	0	0	0	0	0	0	0	0	0	0	0	0	0	0	0	0	0	0	0	0	0	0	0	0	0	0	0	0	0	0	0	0	0	0
MELO3C000465.2	0	0	0	0	0	0	0	0	0	0	0	0	0	0	0	0	0	0	0	0	0	0	0	0	0	0	0	0	0	0	0	0	0	0	0	0	0	0	0	0	0	0	0	0	0
MELO3C000474.2	0	0	0.08	0	0	0	0	0	0	0	0	0	0	0.03	0	0	0	0	0	0	0	0	0	0	0	0	0	0.07	0	0	0	0	0.05	0	0	0	0.15	0	0.42	0	0	0	0	0.14	0
MELO3C000478.2	0.16	4.23	0.14	0.01	0.12	0.7	0.43	0.39	0.3	0.79	0.25	0.78	0	0	0	0.26	0	0.08	0	0.09	0.53	0	1.14	0	0.25	1.44	0.53	0	0.31	0.07	0.63	0.93	0.58	0.96	0.27	0.09	0	1.32	0	0	0	0	0.65	0.24	0.28
MELO3C000479.2	0	0	0	0	0	0	0	0	0	0	0	0	0	0	0	0	0	0	0	0	0	0	0	0	0	0	0	0	0	0	0	0	0	0	0	0	0	0	0	0	0	0	0	0	0
MELO3C000482.2	0.22	0	0	0	0	0.05	0	0	0	0	0	0	0	0	0	0	0	0	0	0	0	0	0	0	0	0	0	0	0	0	0	0	0	0	0	0	0	0	0	0	0	0	0	0	0
MELO3C000483.2	0	0	0	9.93	0	0	0.1	0	0	0	0	29.27	0	52.51	0	0	0	0.07	0	0	0	0	5.1	0	0	0	0	0	0	0	0	15.84	0	0	0	0	0	0	0	0	0	0.22	0	0	0
MELO3C000487.2	0	0	0	0	0	0	0	0	0	0.23	0	0	0	0	0	0	0.25	0	0	0.14	0	0	0.75	0	0	0	0	0	0	0	0	0	0	0	2.62	2.79	0	0.16	0	0	0	0	0.09	0	0
MELO3C000488.2	0.27	0	0	0	0	0	0	0	0.47	0	0	0	0	0	0	0	0	0	0	0	0	0	0	0	0	0	0	0	0	0	0	0	0	0	0	0	0	0	0	0	0	0	0	0	0
MELO3C000489.2	0	0	0	0	0	0	0	0	0	0	0	0	0	0	0	0	0	0	0	0	0	0	0	0	0	0	0	0	0	0	0	0	0	0	0	0	0	0	0	0	0	0	0	0	0
MELO3C000490.2	0.36	0	2.51	0.9	0.22	0	0	0	0	0.03	0.52	1	0	0.19	0.44	0	0	0	0.42	0	0.16	0.35	0	0	0	0	0.8	0	0.87	0	0.14	0.85	0.16	0.02	0	0.88	0.2	0.48	3.1	1.27	3.23	0	0	0	0
MELO3C000497.2	0	0	0	0	0	0	0	0	0	0	0	0	0	0	0	0	0	0	0	0	0	0	0	0	0	0	0	0	0	0	0	0	0	0	0	0	0	0	0	0	0	0	0	0	0
MELO3C000499.2	0	0	0	0	0	0	0	0	0	0	0	0	0	0	0	0	0	0	0	0	0	0	0	0	0	0	0	0	0	0	0	0	0	0	0	0	0	0	0	0	0	0	0	0	0
MELO3C000500.2	0.13	0	0.95	1.25	1.3	0.56	0	0.23	1.67	0.68	0.85	1.4	3.04	3.23	2.56	0.42	0	0.05	0	0.81	0.66	0.42	0.62	0.16	0	1.02	0.31	0.48	0.96	0.27	0	1.15	0.05	0	0.33	1.57	0.69	0.57	6.77	1.48	1.85	0	0.09	0	0.04
MELO3C000503.2	7.46	1.37	9.76	10.54	24.7	45.64	30.31	26.55	23.29	30.08	16.91	22.22	87.01	69.92	93.32	64.62	7.69	0.73	52.08	80.34	41.89	64.85	92.46	5.39	3.7	1.86	0	0	0	0.71	0	0	0	0.04	58.66	40.5	21.44	14.81	6.51	10.14	6.68	2.31	9.4	0.76	5.83
MELO3C000505.2	0	0	0	0	0	0	0	0	0	0	0	0	0	0	0	0	0	0	0	0	0	0	0	0	0	0	0	0	0	0	0	0	0	0	0	0	0	0	0	0	0	0	0	0	0
MELO3C000507.2	3.69	0	0.29	2.35	0.77	0.68	2.85	1.46	2.69	1.18	0.64	0	0.92	0.96	0	1.39	0	0.08	0	0	1	3.8	2.09	0	0.68	0	0	0	0	0	0	0	0	0	1.79	0	0	0	0	0	0	0	0	0.06	0
MELO3C000512.2	0	0	0	0	0	0	0	0	0	0	0	0	0	0	0	0	0	0	0	0	0	0	0	0	0	0	0	0	0	0	0	0	0	0	0	0	0	0	0	0	0	0	0	0	0
MELO3C000513.2	0	0	0	0	0	0	0	0	0	0	0	0	0	0	0	0	0	0	0	0	0	0	0	0	0	0	0	0	0	0	0	0	0	0	0	0	0	0	0	0	0	0	0	0	0
MELO3C000514.2	0	0	0	0	0	0	0	0	0	0	0	0	0	0	0	0	0	0	0	0	0	0	0	0	0	0	0	0	0	0	0	0	0	0	0	0	0	0	0	0	0	0	0	0	0
MELO3C000515.2	0	0	0	0.31	0.7	0.26	1.52	10.69	4.2	2.51	0.89	1.47	8.01	6.07	6.12	4.17	0	0.33	0.58	2.93	2.23	2.89	2.84	0	1.55	1.28	1.13	3.02	0	0	0.79	0.34	0.82	1.03	5.09	3.22	11.28	9.6	16.17	6.96	14.15	8.33	6.84	4.46	5.79
MELO3C000517.2	2.02	2.46	0.56	2.06	0.62	1.33	2.3	2.72	0	1.43	1.13	1.76	1.87	0	0.98	1.47	1.12	0.17	1.06	1.41	1.53	0	1.18	0	2	0.82	1.53	1.71	0.85	0	2.36	2.91	1.38	1.06	1.87	3.48	0.98	2.99	1.03	0.16	1.62	2.92	3.17	2.86	0
MELO3C000519.2	0	0	0	0	0	0	0	0	0	0	0	0	0	0	0	0	0	0	0	0	0	0	0	0	0	0	0	0	0	0	0	0	0	0	0	0	0	0	0	0	0	0	0	0	0
MELO3C000522.2	0	0	0	0	0	0	0	0	0	0	0	0	0	0	0	0	0	0	0	0	0	0	0	0	0	0	0	0	0	0	0	0	0	0	0	0	0	0	0	0	0	0	0	0	0
MELO3C000525.2	0	0	0	0	0	0	0	0	0	0	0	0	0	0	0	0	0	0	0	0	0	0	0	0	0	0	0	0	0	0	0	0	0	0	0	0	0	0	0	0	0	0	0	0	0
MELO3C000526.2	2.34	1.86	6.07	6.23	4.15	4.08	5.1	5.5	6.27	6.34	6.08	7.83	3.79	5	4.01	4.46	0	2.97	4.24	4.12	9.5	7.16	6.2	4.58	5.01	2.65	3.08	2.01	1.47	0.38	3.09	0.2	1.14	1.37	5.35	4.28	1.07	4.02	1.8	0.71	0.5	1.35	0.95	0.75	0.41
MELO3C000527.2	0.28	0	0.03	0.12	0.75	4.66	1.53	9.76	22.17	8.94	2.56	0.3	1.38	2.69	4.47	10.24	0	0.18	0.49	2.77	2.15	2.71	1.43	1.68	1.34	0.77	1.55	0.36	0	0	1.77	0.59	0.67	0.77	3.88	1.65	1.77	4	1.45	0	2.27	3.08	3.08	1.95	0.08
MELO3C000530.2	0	0	0	0	0	0	0	0	0	0	0	0	0	0	0	0	0	0	0	0	0	0	0	0	0	0	0	0	0	0	0	0	0	0	0	0	0	0	0	0	0	0	0	0	0
MELO3C000533.2	0	0	0	0.05	0	0	0.1	0	0.28	0	0.11	0	0	0.32	0	0.77	1352.74	4262.82	1.7	8.35	0	1.02	0.34	0	0	0	0	0	0.22	0	0	0	0	0.02	0.16	0	0	0	0	0	0	0	0	0	0.24
MELO3C000534.2	0	0	0	0	0.2	0.51	0	0	3.51	0.41	3.1	0.35	0	0	0	30.68	0	0.08	0.75	0	0.16	0	0	0	0	0	0	0	0	0	0.2	0.15	0.64	0.17	0	0	0	0	0	0	0	0	0	0	0
MELO3C000537.2	4.74	13.13	5.66	8.75	68.03	44.44	1.95	1.07	8.13	4.54	16.48	43.33	73.43	55.7	54.36	27.6	12.38	1.48	22.09	15.75	12.24	6.29	3.75	6.8	7.21	6.38	18.38	17.17	9.31	8.54	14.24	13.43	11.49	9.12	7.76	11.65	21.24	8.47	12.74	12.2	10.45	17.54	11.11	17.74	24.42
MELO3C000538.2	0	0	0	0	0	0	0	0	0	0	0	0	0	0	0	0	0	0	0	0	0	0	0	0	0	0	0	0	0	0	0	0	0	0	0	0	0	0	0	0	0	0	0	0	0
MELO3C000540.2	16.84	17.52	28.08	15.69	5.11	12.02	18.4	3.18	6.89	20.28	26.46	30.17	4.91	4.37	4.54	11.42	8.31	3.59	11.24	7.98	21.28	17.79	19.21	10.17	11.12	8.42	13.37	8.43	15.33	15.16	16.63	12.97	12.67	12.13	2.96	5.34	10.81	4.22	7.25	11.36	5.69	14.93	9.38	9.74	26.15
MELO3C000543.2	0	0	0	0.12	0.03	0	0.04	0	0.65	0.35	0	0	0	0	0	0.32	0	0	0	0	0	0	0	0	0.17	0	0.09	0	0	0	0	0	0	0	0	0	0.57	0	0	0.09	0	0.37	0	0	0
MELO3C000545.2	0	0	0	0	0	0	0	0	0	0	0	0	0	0	0	0	0	0	0	0	0	0	0	0	0	0	0	0	0	0	0	0	0	0	0	0	0	0	0	0	0	0	0	0	0
MELO3C000547.2	0	0	0	0	0	0	0	0	0	0	0	0	0	0	0	0	0	0	0	0	0	0	0	0	0	0	0	0	0	0	0	0	0	0	0	0	0	0	0	0	0	0	0	0	0
MELO3C000551.2	0	0	0	0	0	0	0	0	0	0	0	0	0	0	0	0	0	0.62	0	0	0	0	0	0	0	0	0	0	0	0	0	0	0	0	0	0	0	0	0	0	0	0	0	0	0
MELO3C000553.2	0	0	0	0	0	0	0	0	0	0	0	0	0	0	0	0	0	0	0	0	0	0	0	0	0	0	0	0	0	0	0	0	0	0	0	0	0	0	0	0	0	0	0	0	0
MELO3C000565.2	0	0	0	0	0	0	0	0	0	0	0	0	0	0	0	0	0	0	0	0	0	0	0	0	0	2.31	0	0	0	0	0	0	0.15	0	0	0	0	0	0	0	0	0.28	0	0	0
MELO3C000569.2	13.43	5.3	3.11	6.1	0.61	1.95	1.63	8.17	3.34	2.74	1.76	1.57	2.55	1.76	2.02	2.47	1.09	1.56	2.37	11.18	2.77	2.36	2.32	3.99	3.1	1.63	2.48	2.81	1.26	4.14	1.25	1.27	0.93	1.18	2.41	3.04	8.68	4.89	4.3	13.02	6.02	1.43	1.53	1.07	3.01
MELO3C000574.2	0	0	0	0	0	0	0	0	0	0	0	0	0	0	0	0	0	0	0	0	0	0	0	0	0	0	0	0	0	0	0	0	0	0	0	0	0	0	0	0	0	0	0	0	0
MELO3C000583.2	158.87	3.9	51.13	32.57	21.67	14.89	79.18	8.94	9.47	60.02	144.69	202.29	1.41	3.74	2.92	16.35	11.67	9.57	7.52	11.25	87.08	61.4	110.58	21.2	17.34	9.91	3.69	8.39	37.94	45.5	1.21	0.72	1.91	2.15	13.97	7.68	3.63	4.69	9.72	6.12	2.97	1.58	1.74	1.66	4.77
MELO3C000585.2	0.27	0.07	0.72	1.22	1.51	0.38	0.04	0.43	0.75	1.38	1.27	4.5	3.81	8.39	4.8	1.96	0.14	0.13	0.84	1.1	0.74	1.31	0.29	0.51	0.6	2.62	0.88	3.88	8.84	1.63	0.28	6.35	0.63	0.47	0.2	1.41	6.71	0.95	10	5.02	8.33	0.19	0.69	0.21	0.16
MELO3C000589.2	5.88	0	0.09	0.73	0.36	0.73	4.36	17.11	1.47	1.31	0.15	0.41	0	0.14	1.1	3.2	0	0	1.86	0.8	0.45	10.51	2.21	4.24	0.22	1.33	0	0	0.29	0	0.3	0	0.21	0.24	3.91	19.75	3.59	10.99	0.81	0	4.24	2.2	3.7	1.02	0
MELO3C000592.2	0	0	0	0	0	0	0	0	0	0	0	0	0	0	0	0	0	0	0	0	0	0	0	0	0	0	0	0	0	0	0	0	0	0	0	0	0	0	0	0	0	0	0	0	0
MELO3C000599.2	45.62	16.72	31.7	27.75	36.53	50.38	46.87	22.93	33.77	26.05	56.25	47.45	12.34	12.8	14.93	34.34	114.99	20.34	13.97	25.9	22.6	14.7	18.59	10.29	20.94	5.99	11.83	11.46	13.28	3.82	14.52	10.45	8.32	8.19	13.98	14.46	23.04	22.32	23.07	29.7	8.51	16.24	11.22	12.57	1.57
MELO3C000601.2	1.51	0	6.02	1.65	0.22	0	0	0	0.15	0.18	0.87	1.12	0.56	0.35	0	0	0.18	0	0	0.17	0	0	0.43	0.15	0	1.45	0	0	2.05	0	0.28	0.29	0.1	0.21	0.39	0.83	0.97	0.4	1.03	0	0	0.08	0	0.18	0.01
MELO3C000605.2	0	0	0	0	0	0	0	0	0	0	0	0	0	0	0	0	0	0	0	0	0	0	0	0	0	0	0	0	0	0	0	0	0	0	0	0	0	0	0	0	0	0	0	0	0
MELO3C000606.2	0	0	0	0	0	0	0	0	0	0	0	0	0	0	0	0	0	0	0	0	0	0	0	0	0	0	0	0	0	0	0	0	0	0	0	0	0	0	0	0	0	0	0	0	0
MELO3C000608.2	0	0	0	0	0	0	0	0	0	0	0	0	0	0	0	0	0	0	0	0	0	0	0	0	0	0	0	0	0	0	0	0	0	0	0	0	0	0	0	0	0	0	0	0	0
MELO3C000609.2	175.24	13.15	72.63	39.06	21.85	32.62	199.03	88.96	21.99	48.39	176.41	103.72	0.97	1.97	1.45	17.12	17.27	52.07	5.91	33.13	109.21	91.59	126.23	44.65	115.14	192.45	100.66	150.23	191.2	148.66	19.84	9.79	14.55	21.02	32.74	38.56	57.65	40.52	60.24	35.59	108.29	26.13	16.89	15.96	66.45
MELO3C000611.2	66.34	18.24	10.71	11.15	20.52	46.01	25.32	46.6	113.85	48.23	38.07	80.7	101.93	75.03	88.82	62.24	49.08	15.63	26.58	68.72	47.94	31.29	29.91	49.02	82.01	29.82	71.18	43.71	38.94	11.02	66.48	31.57	31.33	30.26	38.53	61.3	59.17	93.57	10.49	2.37	27.12	47.69	33.66	32.78	5.55
MELO3C000612.2	0	0	0	0	0	0	0	0	0	0	0	0	0	0	0	0	0	0	0	0	0	0	0	0	0	0	0	0	0	0	0	0	0	0	0	0	0	0	0	0	0	0	0	0	0
MELO3C000613.2	0	63.96	0.08	0	0.08	0.35	0	0.27	0	0	0.2	0.81	0	0	0	0.11	8.92	0	0.53	0	0.16	0	0	0	0.7	2.2	0.37	5.87	18.34	37.92	4.9	29.79	26.3	22.24	0.32	0	0	1.72	0.35	20.76	26.34	3.12	29.54	11.96	32.22
MELO3C000615.2	0	0	0	0	0	0	0	0	0	0	0	0	0	0	0	0	0	0	0	0	0	0	0	0	0	0	0	0	0	0	0	0	0	0	0	0	0	0	0	0	0	0	0	0	0
MELO3C000620.2	0	0	0	0	0	0	0	0	0.2	0	0	0	0	0.56	0	0.29	1050.86	2148.21	2.17	6.37	0	0	0	0	0	0	0	0	0	0	0	0	0	0	0	0	0	0	0	0	0	0	0	0	0.06
MELO3C000622.2	0	0	0	0	0	0	0	0	0	0	0	0	0	0	0	0	0	0.03	0	0	0	0	0	0	0	0	0	0	0	0	0	0	0	0	0	0	0	0	0	0	0	0	0	0	0
MELO3C000623.2	0.32	0	1.27	0.38	0.3	0	0	0	0.43	0	0.4	0.25	0.69	0.38	0.72	0	0	0	0	0.43	0	0.13	0	0	0.14	0.7	0.33	0.5	1.58	0	0.63	0	0.08	0.08	0	0.37	1.3	0	0.34	2.23	0.57	0	0.1	0.17	0.39
MELO3C000631.2	0	0	0	0	0	0	0	0	0	0	0.15	0	0	0	0	0	0.38	0	0	4.09	31.23	34.94	41.06	3.2	2.4	2.96	0	0	0	0	0	0	0	0	5.29	2.41	0	0	0	0	0	0	0	0	0
MELO3C000643.2	0	0	0	0	0	0	0	0	0	0	0	0	0	0	0	0	0	0	0	0	0	0	0	0	0	0	0	0	0	0	0	0	0	0	0	0	0	0	0	0	0	0	0	0	0
MELO3C000644.2	0	0	0	0	0	0.14	0	0.29	1.94	0.9	0	0.29	0	0	0	0.45	0	0	0	0	0	0	0.34	0	0	0	0	0	0	0	0	0	0	0	0.19	0.23	0	0	0	0	0	0	0	0	0
MELO3C000645.2	0.47	0	0.16	0.37	0	0.29	0.72	0.46	0.4	0.09	0.19	0.73	0.02	0	0.69	0.53	0	0	0	0	0.57	0.53	0.56	0	0.12	0.31	0	0	0	0.38	0	0	0.21	0.15	0.52	0.63	1.9	1.23	1.7	0.71	1.49	0	0.05	0.19	0.45
MELO3C000650.2	11.76	0	14.19	13.22	12.08	6.11	17.7	16.1	8.31	11.35	20.46	15.36	2.96	2.74	1.32	1.31	0	1.97	1.62	2.15	15.35	25.08	37.32	17.91	7.41	2.37	0	0	0	0	0	0	0	0	11.66	0	2.1	0	0	0	0	0	0	0	0.64
MELO3C000653.2	0	0	0	0	0	0	0	0	0	0	0	0	0	0	0	0	0	0	0	0	0	0	0	0	0	0	0	0	0	0	0	0	0	0	0	0	0	0	0	0	0	0	0	0	0
MELO3C000655.2	0.83	0	1.91	2.83	13.74	24.31	1.8	8.14	18.85	21.2	12.09	14.68	17.4	12.86	11.19	24.08	1.02	0.8	10.65	26.75	18.43	4.6	5.52	13.65	0.76	0.88	2.76	1.84	1.46	0	0.12	0	0.27	1.61	7.43	0.47	0	0.4	0	0	0.25	0.68	0	0.3	0.62
MELO3C000658.2	0	0	0	0	0	0	0	0	0	0	0	0	0	0	0	0	0	0	0	0	0	0	0	0	0	0	0	0	0	0	0	0	0	0	0	0	0	0	0	0	0	0	0	0	0
MELO3C000665.2	0	0	0	0	0	0	0	0	0	0	0	0	0	0	0	0	0	0	0	0	0	0	0	0	0	0	0	0	0	0	0	0	0	0	0	0	0	0	0	0	0	0	0	0	0
MELO3C000666.2	6.23	3.82	2.43	1.85	0.47	2.35	4.82	4.11	5.32	4.03	3.11	2.36	1.2	0	0	4.13	22.83	9.93	3.58	9.34	5.33	4.62	3.15	7.18	7.61	8.32	9.42	5.31	4.05	2.86	9.84	5.43	8.3	5.59	1.62	9.82	8.55	10.66	6.33	7.38	12.49	13.08	11.23	5.34	6.52
MELO3C000667.2	0	0	0	0	0	0	0	0	0	0	0	0	0	0	0	0	0	0	0	0	0	0	0	0	0	0	0	0	0	0	0	0	0	0	0	0	0	0	0	0	0	0	0	0	0
MELO3C000668.2	0.25	0	0.63	1.09	12.45	7.8	4.13	1.21	0.91	2.93	6.31	13.15	6.63	3.63	4.54	8.91	0.34	0.11	22.31	9.53	32.31	42.12	46.98	54.88	61.42	61.92	30.83	18.94	4.95	5.24	4.35	0.01	0.66	0.64	1.68	5.39	0.97	0.36	0	0	0.11	0.37	0	0.17	0
MELO3C000671.2	28.89	8.49	20.12	12.4	16.36	14.65	19.75	44.42	30.68	20.32	31.27	22.34	8.59	12.7	10.69	17.6	10.65	8.85	7.98	29.51	46.87	48.87	26.13	31.8	47.93	22.49	34.26	21.01	13.94	0.39	20.19	14.98	10.7	12.68	26.56	31.08	17.65	35.58	13.67	1.64	21.38	14.31	16.68	13.36	0.49
MELO3C000673.2	20.26	9.12	28.52	22.8	26.89	17.24	15.7	19.2	35.2	23.77	28.48	57.47	35.51	39.14	33.97	27.44	14.06	11.61	21.63	14.94	32.26	27.63	27.93	21.74	26.27	7.81	37.82	14.07	14.78	1.26	40.44	42.69	39.72	27.4	23.72	30.86	12.02	34.72	12.73	0	17.43	46.56	44.79	45.99	1.98
MELO3C000680.2	0.36	0	0	0	0	0	0	0	0	0	0	0	0	0	0	0	0	0	0	0	0	0	0	0.38	0	0	0	0	0	0	0.25	0.12	0	0.08	0	0	0	0	0	0	0.22	0.19	0	0	0
MELO3C000682.2	32.96	28.02	17.95	12.01	15.34	22.16	30.27	29.46	27.16	17.69	20.19	27.28	65.41	57.45	57.17	31.7	13.6	18.5	19.07	27.31	20.19	15.08	14.36	11.72	31.56	18.37	38.38	29.39	24.86	1.9	31.49	28.75	23.35	24.42	12.37	18.65	26.33	27.89	17.88	0.75	24	24.99	25.55	28.97	1.78
MELO3C000684.2	0	0	0	0	0	0	0	0	0	0	0	0	0	0	0	0	0	0	0	0	0	0	0	0	0	0	0	0	0	0	0	0	0	0	0	0	0	0	0	0	0	0	0	0	0
MELO3C000685.2	0	0	0	0	0	0	0	0	0	0	0	0	0	0	0	0	0	0	0	0.44	0	0.3	0	0	0	0	0	0	0.42	0	56.34	17.25	21.13	1.1	0	0	0	0	0	0	0	16.45	9.85	2.22	1.32
MELO3C000692.2	0	0	0	0	0	0	0	0	0	0	0	0	0	0	0	0	0	0	0	0	0	0	0	0	0	0	0	0	0	0	0	0	0	0	0	0	0	0	0	0	0	0	0	0	0
MELO3C000695.2	0	0	0	0	0	0	0	0	0	0	0	0	0	0	0	0	0	0.26	0	0	0	0	0	0	0	0	0	0	0	0	0	0	0	0	0	0	0	0	0	0	0	0	0	0	0
MELO3C000701.2	0	0	0	0	0	0	0	0	0	0	0	0	0	0	0	0	0	0	0	0	0	0	0	0	0	0	0	0	0	0	0	0	0	0	0	0	0	0	0	0	0	0	0	0	0
MELO3C000703.2	99.05	22.86	36.79	24.81	19.95	46.34	67.89	80.4	40.64	42.37	52.15	45.74	29.25	23.26	26.19	47.21	53.69	23.13	44.47	59.97	35.94	75.88	43.4	37.05	49.71	15.37	70.95	31.65	34.86	6.89	82.51	103.11	119.48	107.23	75.37	101.41	22.48	80.39	15.82	0	28.66	86.22	100.26	87.45	10.99
MELO3C000704.2	0	0	0	0	0	0	0	0	0	0	0	0	0	0	0	0	0	0	0	0	0	0	0	0	0	0	0	0	0	0	0	0	0	0	0	0	0	0	0	0	0	0	0	0	0
MELO3C000706.2	0	0	0	0	0	0	0	0	0	0	0	0	0	0	0	0	0	0	0	0	0	0	0	0	0	0	0	0	0	0	0	0	0	0	0	0	0	0	0	0	0	0	0	0	0
MELO3C000707.2	0	0	0	0	0	0	0	0	0	0	0	0	0	0	0	0	0	0	0	0	0	0	0	0	0	0	0	0	0	0	0	0	0	0	0	0	0	0	0	0	0	0	0	0	0
MELO3C000708.2	0	0	0	0	0	0	0	0	0	0	0	0	0	0	0	0	0.43	0.27	0	0	0	0	0	0	0	0	0	0	0	0	0	0	0	0	0	0	0	0	0	0	0	0	0	0	0
MELO3C000709.2	0.93	1.64	1.11	0.59	0	0.21	0.24	1.05	0	1.22	0.45	0.47	0	0.62	3.02	0.96	1.86	0.88	0.93	0.4	0.32	0.52	0.5	0.88	0.38	0	0.41	0	0	0	0.15	0.3	1.3	2.14	0.36	0.67	0	0.75	0	0	1.5	0.27	0	0.94	0.28
MELO3C000712.2	0	0	0	0	0	0	0	0	0	0	0	0	0	0	0	0	0	0	0	0	0	0	0	0	0	0	0	0	0	0	0	0	0	0	0	0	0	0	0	0	0	0	0	0	0
MELO3C000713.2	0.09	0.27	0.02	0	0.01	0	0.02	0	0.06	0	0.03	0	0.11	0	0.06	0	0	0	0.05	0.11	0	0	0	0	0	0.02	0	0.01	0.21	0	0	0	0	0	0	0	0.23	0.07	0.14	0.01	0.24	0	0	0	0
MELO3C000718.2	4.47	0	0.67	0.2	0	0	0.27	1.38	0	0	0	0	0	0	0	0	0	0	0	0	0	0	0	0	0	0	0	0	0	0	0	0	0	0	0	0	0	0	0	0	0	0	0	0	0
MELO3C000721.2	0	0	0	0	0	0	0	0	0	0	0	0	0	0	0	0	0	0	0	0	0	0	0	0	0	0	0	0	0	0	0	0	0	0	0	0	0	0	0	0	0	0	0	0	0
MELO3C000722.2	0	0	0	0	0	0	0	0	0	0	0	0	0	0	0	0	0	0	0	0	0	0	0	0	0	0	0	0	0	0	0	0	0	0	0	0	0	0	0	0	0	0	0	0	0
MELO3C000729.2	0.88	0.1	1.8	1.46	6.74	0.57	0.22	0.23	0.67	1.65	2.06	2.19	4.54	5.15	6.2	1.29	0.35	0.02	0.45	0.35	1.15	0	0.55	0	0	0.57	0.25	1.19	5.06	0.34	0.33	3.16	1.39	1.37	0.44	0.14	2.4	0.77	3.93	0	9.36	0.29	1.39	0.74	0.21
MELO3C000732.2	0.07	0.13	0	0	0	0	0	0	0	0	0	0	0	0	0	0	0	0	0	0	0	0	0	0	0	0.1	0	0	0	0	0	0.08	0	0	0	0	0	0	0	0	0.19	0.1	0	0	0
MELO3C000736.2	12.76	7.93	10.6	10.86	7.86	16.18	26.23	19.57	12.96	27.18	8.02	15.95	11.09	11.81	12.11	17.68	20.76	5.14	17.61	22.42	18.02	17.86	18.09	24.71	11.28	12.54	12.11	17.11	15.15	25.99	14.79	18.75	9.75	12.84	18.09	20.93	14.4	17.94	16.45	36.36	12.66	16.63	14.11	7	22.5
MELO3C000737.2	0	0	0	0	0	0.01	0	0	0	0	0	0	0	0	0	0	0	0	0	0	0	0	0	0	0	0	0	0	0	0	0	0	0	0	0	0	0	0	0	0	0	0	0	0	0
MELO3C000742.2	0	0	0	0	0	0	0	0	0	0	0	0	0	0	0	0	0	0	0	0	0	0	0	0	0	0	0	0	0	0	0	0	0	0	0	0	0	0	0	0	0	0	0	0	0
MELO3C000744.2	0	0	0.24	0	0	0	0.43	1.81	1.07	0	0.34	0	0	0	0	0	0	0.06	0	0	0.18	0	0	0	0	0	0	0	0	0	0	0	0	0	0.16	0	0	0.13	0	0	0	0	0	0	0
MELO3C000745.2	0	0	0	0	0	0	0	0	0	0	0	0	0	0	0	0	0	0	0	0	0	0	0	0	0	0	0	0	0	0	0	0	0	0	0	0	0	0	0	0	0	0	0	0	0
MELO3C000754.2	25.54	9.36	27.06	43.78	140.1	35.97	10.96	13.77	24.27	37.76	46.2	195.84	43.81	46.27	65.26	23.5	1.24	2.89	16.17	15.42	49.22	47.86	46.26	32.55	36.4	23.33	40.69	27.67	15.37	3.42	17.91	25.35	17	15.1	36.9	42.87	15.59	32.53	18.93	0	17.91	20.31	25.62	27.93	3.68
MELO3C000756.2	74.55	8.31	26.21	18.61	38.61	46.98	49.98	69.6	59.41	46.26	38.87	55.3	55.25	47.75	57.58	47.72	12.18	20.59	33.07	81.42	47.44	60.87	51.43	63.69	91.24	33.5	53.5	36.16	31.98	11.16	41.12	31.35	22.7	20.19	48.09	70.46	52.8	89.32	28.21	19.25	46.4	27.27	30.42	24.45	5.06
MELO3C000759.2	1.67	1.76	0.42	0.19	0	0	0	0.05	0.12	0	0.07	0.23	0	0.41	0.11	0.39	0	0.03	0.12	0.28	0.43	0	0.28	0.16	0.15	4.82	0.49	3.88	7.51	12.75	0.17	0	0.07	0.07	0	0.23	2.66	0.72	8.28	13.47	8.71	0.09	0	0	0.56
MELO3C000760.2	0	0	0	0	0	0	0	0	0	0	0	0	0	0	0	0	0	0	0	0	0	0	0	0	0	0	0	0	0	0	0	0	0	0	0	0	0	0	0	0	0	0	0	0	0
MELO3C000761.2	565.91	559.6	757.53	489.05	317.88	331.27	564.04	556.92	455.43	743.5	532.55	455.81	295.17	292.77	334.74	429.84	115.81	158.47	204.83	281.64	475.13	459.99	583.45	558.88	609.82	547.44	538.69	416.8	356.55	197.36	471.54	303.86	366.84	431.02	403.84	512.14	428.86	491.93	334.67	132.69	403.08	488.24	308.12	286.73	291.98
MELO3C000762.2	147.38	44.99	99.79	40.72	46.37	43.69	72.57	96.12	112.02	153.57	75.68	114.89	56.18	59.08	63.4	95.19	53.82	36.64	129.1	75.45	104.4	88.54	138.19	109.15	83.04	55.5	88.7	52.82	89.48	86.71	68.04	73.06	59.64	76.37	90.62	86.5	33.94	59.82	33.19	29.59	56.96	61.76	72.58	46.93	44.99
MELO3C000763.2	0	0	0	0	0	0	0	0	0	0	0	0	0	0	0	0	0	0	0	0	0	0	0	0	0	0	0	0	0	0	0	0	0	0	0	0	0	0	0	0	0	0	0	0	0
MELO3C000768.2	30.7	55.06	33.33	23.92	15.5	25.79	29.04	22.2	44.19	28.88	24.41	28.11	18.94	29.85	42.86	29.95	5.89	9.49	22.65	44.55	32.46	24.44	43.35	43.17	37.51	35.08	45.96	34.24	33.84	9.13	42.17	32.19	21.13	28.92	44.02	40.78	32.14	56.97	31.8	3.69	22.92	33.58	44.66	27.14	12.01
MELO3C000769.2	4.41	0.3	0.87	5.13	5.46	5.98	0.83	0.69	4.14	5.46	9.3	10.82	4.99	2.26	4.66	5.58	0.76	0.94	6.36	21.76	5.02	5.97	3.59	4.37	2.79	3.21	3.97	7.95	10.89	25.02	15.01	8.63	3.77	3.4	5.24	5.55	14.04	10.02	24.69	53.54	59.49	29.85	26.24	26.69	54.27
MELO3C000770.2	0	0	0	0	0	0	0	0	0	0	0	0	0	0	0	0	0	0	0	0	0	0	0	0	0	0	0	0	0	0	0	0	0	0	0	0	0	0	0	0	0	0	0	0	0
MELO3C000772.2	0.45	0	0.84	0.16	0	0	0	3.65	0	0	0	0	0	0	0	0	0	0	0	0	0	0	0	0	0	0	0	0	0	0	0	0	0	0	0	0	0	0	0	0	0	0	0	0	0
MELO3C000773.2	0	0	0	0	0	0	0	0	0	0	0	0	0	0	0	0	0	0	0	0	0	0	0	0	0	0	0	0	0	0	0	0	0	0	0	0	0	0	0	0	0	0	0	0	0
MELO3C000776.2	9.05	3.14	81.54	68.62	107.28	91.92	341.94	39.06	8.26	74.35	16.72	20.04	15.4	14.52	6.2	176.85	3.56	4.05	8.32	2.26	9.23	4.7	15.68	3.1	3.34	0	0	0	0	0	0	0	0.04	0.02	23.82	7.39	33.63	0.47	0.35	0	0	0.12	0.96	0.07	0.12
MELO3C000779.2	0	0	0	0	0	0	0	0	0	0	0	0	0	0	0	0	0	0	0	0	0	0	0	0	0	0	0	0	0	0	0	0	0	0	0	0	0	0	0	0	0	0	0	0	0
MELO3C000781.2	0	0	0	0	0	0	0	0	0	0	0	0	0	0	0	0	0	0	0	0	0	0	0	0	0	0	0	0	0	0	0	0	0	0	0	0	0	0	0	0	0	0	0	0	0
MELO3C000787.2	0	0	0	0	0	0	0	0	0	0	0	0	0	0	0	0	0	0	0	0	0	0	0	0	0	0	0	0	0	0	0	0	0	0	0	0	0	0	0	0	0	0	0	0	0
MELO3C000788.2	0	0	0	0	0	0	0	0	0	0	0	0	0	0	0	0	0	0	0	0	0	0	0	0	0	0	0	0	0	0	0	0	0	0	0	0	0	0	0	0	0	0	0	0	0
MELO3C000790.2	0	1.56	0.27	0	0	0	0	0	0	0	0	0	0	0	0	0	0	0	0	0	0	0	0	0	0	0	0	1.15	0	0	0.32	0	0.38	0	0	0	0	0	1.56	0.4	0	0	0	0.17	0.13
MELO3C000792.2	8.55	0.35	0.12	1.72	0.81	8.13	0	0	0	0	0.25	0	0.4	0.82	0.79	0	0.47	1.01	0	0.41	0.15	1.14	0.34	0	0	0	0	0	0	0	0	0	0	0	0.94	1.44	0	0.38	0.43	0.91	1.87	0.14	0	0	0.02
MELO3C000794.2	7.05	0	0	0.18	0.4	0.17	0	0.59	0	0	0.02	0	0	0	0	0	0.55	0.25	0.58	0	0	0	2.05	0	0	0	0	0	0	0	0	0	0.29	0.14	0	0	3.32	0.47	0	0	0	0	0	0.16	0
MELO3C000795.2	0.28	0	0.59	0.2	0	0.05	1.16	0.66	0.32	0.28	0.08	0	0	0	0	0.08	0.19	0.28	0	0.41	0.17	0	0	0	0.15	0	1.92	0.46	0.34	0	2.74	0.58	1.26	0.89	0.12	0.66	0.09	1.23	0.34	0	1.92	1.62	0.42	1.14	0.02
MELO3C000796.2	0	0	0	0	0	0	0	0	0	0	0	0	0	0	0	0	0	0	0	0	0	0	0	0	0	0	0	0	0	0	0	0	0	0	0	0	0	0	0	0	0	0	0	0	0
MELO3C000797.2	0	0	0	0	0	0	0	0	0	0	0	0	0	0	0	0	0	0	0	0	0	0	0	0	0	0	0	0	0	0	0	0	0	0	0	0	0	0	0	0	0	0	0	0	0
MELO3C000805.2	0	0	0	0	0	0	0	0	0	0	0	0	0	0	0	0	0	0	0	0	0	0	0	0	0	0	0	0	0	0	0	0	0	0	0	0	0	0	0	0	0	0	0	0	0
MELO3C000806.2	0	0	0.06	0	0	0.13	0	0	0	0	2.66	1.41	0	0	0	0.08	0	0	0	0	0	0.24	0	0	0	0	0	0	0	0	0	0	0	0	0	0	0	0	0	0	0	0	31.57	0	0
MELO3C000813.2	0	0	0	0	0	0	0	0	0	0	0	0	0	0	0	0	0	0	0	0	0	0	0	0	0	0	0	0	0	0	0	0	0	0	0	0	0	0	0	0	0	0	0	0	0
MELO3C000816.2	0	0	0	0.12	0	0	0.13	0	0	0.79	0	0.32	0.69	0.57	0	0.43	2212.88	4707.74	6.85	14.12	0.68	1.07	1.09	0	0	0	0	0	0	0	0	0	0	0.04	0	0.48	0	0	0	0	0	0.07	0	0	0
MELO3C000817.2	9.54	8.04	16.81	17.06	5.61	11.68	25.7	18.6	20.92	19.13	13.21	9.31	6.89	5.36	4.9	13.98	19.68	24.16	10.4	22.35	8.24	8.84	3.13	5.85	6.87	3.42	5.32	4.04	10.06	4.92	23.69	54.35	41.75	42.13	5.44	6.47	13.61	11.02	6.28	1.56	5.89	29.87	35.42	42.3	11.59
MELO3C000818.2	0	0	0.08	0	0	0	0.21	0	0	0	0	0	0	0	0	0.19	0	0	0	0	0.27	0	0	0	0	0	0	0	0	0	0	0.15	0	0	0	0.26	0	0	0	0	0	0	0	0	0
MELO3C000821.2	0.31	0.39	0.07	0	0	0	0	0	0	0	0.06	0	0.57	0.13	0	0.05	0	0.06	0	0	0.55	0	0.28	0	0	0	0	0	0	0	0	0	0.13	0	0	0	0	0	0	0	0	0	0.41	0	0
MELO3C000822.2	0	17.68	1.23	1.08	2.59	8.03	7.16	15.96	10.96	7.63	3.22	4.32	3.31	2.37	2.76	7.63	0.27	2.99	3.39	5.08	5.67	4.53	3.59	3.83	3.56	4.87	2.08	1.07	0	0	0	0	0	0.11	3.34	2.52	1.84	1.87	0.72	0	0.6	0	0	0	0
MELO3C000826.2	23.09	25.91	11.23	10.65	2.81	11.36	20.31	11.66	5.26	1.6	9.65	13.37	11.15	5.09	9.19	2.95	0	0.62	1.01	4.2	6.05	6.22	5.88	5.18	20.96	27.53	5.88	2.66	3.08	1.83	0.13	0.17	0.4	1.02	3.46	2.7	8.34	6.07	5.39	2.23	3.6	2.58	1.67	1.25	8.05
MELO3C000827.2	1.29	0	1.68	1.72	1.88	0.42	0.08	0.1	1.69	1.18	0.38	2.26	4.01	5.33	4.99	0.83	0.18	0.03	0	0.28	1.37	1.12	0.29	0.83	0.35	1.55	0	4.15	8.5	2.67	0.01	0.72	0.33	0.56	0.82	1.93	7.01	0.99	10.62	6.96	8.87	0.23	0.4	0.51	0.47
MELO3C000830.2	4.96	2.85	5.16	3.52	8.84	10.76	3.77	4.58	7.89	6.17	5.32	1.85	9.29	1.87	1.11	5.08	1.5	7.47	6.3	4.44	11.23	6.92	7.67	7.82	11.11	2.79	9.25	4.14	1.99	0.58	8.81	2.88	3.32	1.51	3.97	5.59	12.47	12.52	2.45	0.54	3.09	6.83	5.22	5.71	0.88
MELO3C000835.2	0	0	0	0	0	0	0	0	0	0	0	0	0	0	0	0	0	0	0	0	0	0	0	0	0	0	0	0	0	0	0	0	0	0	0	0	0	0	0	0	0	0	0	0	0
MELO3C000841.2	0	0	0	0	0	0	0	0	0	0	0	0	0	0	0	0	0	0	0	0	0	0	0	0	0	0	0	0	0	0	0	0	0	0	0	0	0	0	0	0	0	0	0	0	0
MELO3C000846.2	0	0.01	0	0	0	0	0	0	0	0	0	0	0	0	0	0	0	0	0	0	0	0	0	0	0	0	0.01	0	0	0	0	0	0	0	0	0	0	0	0	0.32	0	0	0	0	0
MELO3C000849.2	0.19	0.81	2.49	1.58	1.05	20.91	15.39	739.55	288.69	0.3	1.56	0	1.62	1.86	0.41	0.46	1.31	0.03	0	21.98	17.83	2.78	0	0	0.02	0	6.29	9.99	10.03	0.42	0.26	0.18	0	0	0	0	0	1.58	4.1	4.53	9.86	0	0.22	0.02	0.04
MELO3C000850.2	0	0	0	0	0	0	0	0	0	0	0	0	0	0	0	0	0	0	0	0	0	0	0	0	0	0	0	0	0	0	0	0	0	0	0	0	0	0	0	0	0	0	0	0	0
MELO3C000851.2	0	0	0	0	0	0	0	0	0	0	0	0	0	0	0	0	0	0	0	0	0	0	0	0	0	0	0	0	0	0	0	0	0	0	0	0	0	0	0	0	0	0	0	0	0
MELO3C000853.2	0	0	0	0	0	0	0	0	0	0	0	0	0	0	0	0	0	0	0	0	0	0	0	0	0	0	0	0	0	0	0	0	0	0	0	0	0	0	0	0	0	0	0	0	0
MELO3C000855.2	0	0	0	0	0	0	0	0	0	0	0	0	0	0	0	0	0	0	0	0	0	0	0	0	0	0	0	0	0.08	0	0	0	0	0	0	0	0	0	0	0	0	0	0	0	0
MELO3C000865.2	0	0	0	0	0	0	0	0	0	0	0	0	0	0	0	0	0	0	0	0	0	0	0	0	0	0	0	0	0	0	0	0	0	0	0	0	0	0	0	0	0	0	0	0	0
MELO3C000868.2	25.11	0	5.03	2.47	5.37	6.9	30.18	24.14	4.61	3.68	5.63	10.05	4.52	5.12	11.23	4.88	11.44	13.72	10.33	21.71	7.71	15.33	10.45	8.97	3.97	1.41	2.86	2.91	0.8	0	0.99	0	0.73	1.42	16.14	25.73	8.26	20.24	2.85	0	16.73	4.7	12.08	5.61	0
MELO3C000875.2	0	0	0	0	0	0	0	0	0	0	0	0	0	0	0	0	0	0	0	0	0	0	0	0	0	0	0	0	0	0	0	0	0	0	0	0	0	0	0	0	0	0	0	0	0
MELO3C000879.2	0.26	0	2.65	0.45	0.97	0	0.29	0	0	0	0.33	0.73	0.18	0.2	0.56	0.11	0	0	0	0	0	0.21	0.31	0	0	0	0.54	0.42	0.3	1.25	0	0.41	0.04	0.07	0	0	0	0.43	1.63	0.64	1.95	0	0	0.11	0.03
MELO3C000881.2	2.67	0.6	1.49	0.4	0.85	1.6	1.4	0	0	3.27	0.5	0.72	0.37	0.43	0.6	1.11	1.47	0.19	0.62	0.33	0.33	0	2.24	3.29	1.64	0	0.79	0.22	0	0	0.19	0.37	0.25	0.21	0.97	0.66	0	0	1.37	0	0	0.34	0.77	0.11	0.29
MELO3C000885.2	0.87	1.86	4	10.07	3.32	19.11	13.51	11.57	7.36	7.8	7.91	5.4	1.52	4.45	3.2	17.74	7.46	15.02	0.81	9.36	2.99	3.14	0	2.34	3.23	2.6	3.87	2.16	1.98	0	0	0	0	0.27	1.94	0	5.72	1.13	0.41	0.43	0.38	0.21	0	0.14	0.18
MELO3C000887.2	39.72	0	19.17	24.31	0.14	0.12	1.22	0.43	0	0	0.44	0	0.47	1.35	13.89	0.22	0	0.13	0	1.35	3	2.18	10.16	3.25	0.34	0.74	0.67	0	0	0	0	0	0.23	0.04	1.17	0.49	0.26	2.62	1.76	2.46	4.06	12.48	64.14	3.38	9.83
MELO3C000888.2	0	0	0	0	0	0	0	0	0	0	0	0	0	0	0	0	0	0	0	0	0	0	0	0	0	0	0	0	0	0	0	0	0	0	0	0	0	0	0	0	0	0	0	0	0
MELO3C000894.2	0	0	0.04	0	0	0	0	0	0	0	0	0	0	0	0	0	0	0	0	0	0	0	0	0	0	0	0	0	0	0	0	0	0	0	0	0	0	0	0	0	0	0	0	0	0
MELO3C000897.2	0	0	0	0	0	0	0	0	0	0	0	0	0	0	0	0	0	0	0	0	0	0	0	0	0	0	0	0	0	0	0	0	0	0	0	0	0	0	0	0	0	0	0	0	0
MELO3C000900.2	0	0	0	0	0	0	0	0	0	0	0	0	0	0	0	0	0	0	0	0	0	0	0	0	0	0	0	0	0	0	0	0	0	0	0	0	0	0	0	0	0	0	0	0	0
MELO3C000904.2	0	0	0	0	0	0	0	0	0	0	0	0	0	0	0	0	0	0	0	0	0	0	0	0	0	0	0	0	0	0	0	0	0	0	0	0	0	0	0	0	0	0	0	0	0
MELO3C000905.2	0	0	0	0	0	0	0	0	0	0	0	0	0	0	0	0	0	0	0	0	0	0	0	0	0	0	0	0	0	0	0	0	0	0	0	0	0	0	0	0	0	0	0	0	0
MELO3C000909.2	0	0	0	0	0	0	0	0	0	0	0	0	0	0	0	0	0	0	0	0	0	0	0	0	0	0	0	0	0	0	0	0	0	0	0	0	0	0	0	0	0	0	0	0	0
MELO3C000910.2	0	0	0	0	0	0	0	0	0	0	0	0	0	0	0	0	0	0	0	0	0	0	0	0	0	0	0	0	0	0	0	0	0	0.04	0	0	0	0	0	0	0	0	0	0	0
MELO3C000911.2	5.89	0	0	0	0	0	0.15	1.69	0	6.46	0.48	1.34	0	0	0	1.2	0.18	0	0.34	0.69	3.35	2.93	2.2	32.15	0.34	0.47	0.45	1.4	1.21	0	0.09	0	0	0.39	30.14	1.18	0.33	0.67	0.95	0	0	0	0	0	0.17
MELO3C000914.2	0	0	0	0	0	0	0	0	0	0	0	0	0	0	0	0	0	0	0	0	0	0	0	0	0	0	0	0	0	0	0	0	0	0	0	0	0	0	0	0	0	0	0	0	0
MELO3C000915.2	0	0	0	0	0	0	0	0.6	0	0	0.32	0	0	0	0	0	0	0	0	0.37	0	0	0	0	0	0	0	0	0	0	0.39	0	0.09	0.07	0	0	0	0	0	0	0	0	0	0	0
MELO3C000916.2	0	0	0	0.32	0	0	0.42	1.23	0	0	0	0	0	0	0	0	0	0	0	0	0	0	0	0	0	0	0	0	0	0	0	0	0.08	0.12	0	0	0	0	0	0	0	0	0	0	0
MELO3C000919.2	0	0	0	0	0	0	0	0	0	0	0	0	0	0	0	0	0	0	0	0	0	0	0	0	0	0	0	0	0	0	0	0	0	0	0	0	0	0	0	0	0	0	0	0	0
MELO3C000920.2	56.28	12.67	31.62	14.77	22.35	16.22	29.74	32.18	30.16	17.65	46.51	26.98	22.44	23.83	26.6	17.06	1.78	11.56	7.66	23.51	31.98	28.84	26.24	33.03	73.79	15.19	34.84	13.37	5.02	0.98	31.71	12.27	14.15	11.15	14.1	50.38	27.48	82.5	4.85	0.83	5.11	20.8	22.74	25.18	2.06
MELO3C000922.2	2.45	0	0	0	3.64	3.98	1.39	4.93	0.46	1.65	3.59	4.19	11.28	19.23	16.98	17.43	0	0	0	1.49	4.82	6.87	0.97	0	0	0	0	0	0	0	0	0	0	0.07	1.4	0.28	0	2.92	0.57	0	0	0	0	0	0
MELO3C000923.2	0.34	0	0.68	0.99	0	0	2.1	0.48	0.85	0	0.13	0	0	0	0	0	0	0.15	0	0	0.13	0	0	0.43	0.71	0	1.74	0.38	0.14	0	1.13	0.36	2.63	0.92	0	1.25	0	1.3	0	0	0.49	0.7	0.19	1.14	0
MELO3C000924.2	0	0	0	0	0	0	0	0	0	0	0	0	0	0	0	0	0	0	0	0	0	0	0	0	0	0	0	0	0	0	0	0	0	0	0	0	0	0	0	0	0	0	0	0	0
MELO3C000925.2	0	0	0	0	0	0	0	0	0	0	0	0	0	0	0	0	0.76	0	0	0	0	0	0	0	0	0	0	0	0	0	0	0	0	0.02	0	0	0	0	0	0	0	0	0	0	0
MELO3C000934.2	64.38	160.06	43.8	44.88	19.56	23.62	51.81	55.91	62.38	30.62	42.22	55.69	28.39	24.51	24	39.58	11.93	11.3	22.09	43.77	57.37	48	55.2	39.75	48.91	44.21	38.94	41.52	68.32	60.81	34.42	32.86	37.57	44.05	39.75	53.57	96.13	59.08	76.4	62.04	95.87	60.88	39.47	36.14	51.87
MELO3C000936.2	0.02	0.15	0.05	0.09	0	0	0	0.12	0.05	0	0.05	0.08	0	0	0	0	0	0	0	0	0	0	0	0	0.15	0	0	0	0.1	0	0	0	0.07	0.03	0.06	0	0	0.04	0.12	0	0	0	0.12	0.01	0
MELO3C000937.2	0.24	0.36	0.05	0.09	0	0.19	0	0.32	0.11	0.14	0.06	0	0	0	0	0.13	0	0	0	0	0	0.51	0.22	0	0	0	0.46	0.24	0.49	0.18	1.6	0.18	1.19	0.87	0.16	0	0	0	0.88	0	0	0.57	0.3	0.03	0.62
MELO3C000951.2	1.86	0.31	3.34	3.13	2.51	0.75	0.1	0.84	0.51	2.36	1.51	5.27	4.73	3.5	4.21	1.14	0.23	0.15	0.82	0.78	1.52	1.43	0.71	0.05	0.27	1.17	0.94	5.51	9.58	4.49	0.37	0.88	0.82	0.54	1.19	1.47	7.1	1.81	18.02	14.86	15.09	0.28	0.4	0.38	0.13
MELO3C000955.2	0	0	0	0	0	0	0	0	0	0	0	0	0	0	0	0	0	0	0	0	0	0	0	0	0	0	0	0	0	0	0	0	0	0	0	0	0	0	0	0	0	0	0	0	0
MELO3C000960.2	20.34	17.07	12.07	5.07	5.06	6.41	12.8	14.31	11.67	12.53	17.86	8.44	6.6	5.36	7.41	8.66	3.69	3.08	9.32	9.33	9.8	11.88	10.86	13.98	10.98	10.33	12.37	8.22	9.89	1.14	6.36	5.48	9.49	11.02	10.63	14.2	5.61	13	5.49	0.51	5.5	7.34	5.26	7.2	0.52
MELO3C000962.2	0	0	0	0	0	0	0	0	0	0	0	0	0	0	0	0	0	0	0	0	0	0	0	0	0	0	0	0	0	0	0	0	0	0	0	0	0	0	0	0	0	0	0	0	0
MELO3C000965.2	0	0	0	0	0	0	0	0	0	0	0	0	0	0	0	0	0	0	0	0	0	0	0	0	0	0	0	0	0	0	0	0	0	0	0	0	0	0	0	0	0	0	0	0	0
MELO3C000966.2	24.83	31.52	13.93	17.82	11.38	16.34	19.17	11.83	15.47	15.77	19.01	13.58	9.38	8.11	11.01	12.1	1.4	2.14	4.98	10.18	20.84	12.96	9.76	14.84	16.24	19.29	18.82	21.38	18.32	8.8	13.72	20.33	18.02	12.01	11.23	13.15	8.49	14.36	15.49	4.43	18.03	19.93	18.06	14.51	14.25
MELO3C000969.2	0	0	0	0	0	0	0	0	0	0	0	0	0	0	0	0	0	0	0	0	0	0	0	0	0	0	0	0	0	0	0	0	0	0	0	0	0	0	0	0	0	0	0	0	0
MELO3C000973.2	0	0	0	0	0	0	0	0	0	0	0	0	0	0	0	0	0	0	0	0	0	0	0	0	0	0	0	0	0	0	0	0	0	0	0	0	0	0	0	0	0	0	0	0	0
MELO3C000977.2	0	0	0	0	0	0	0	0	0	0	0	0	0	0	0	0	0	0	0	0	0	0	0	0	0	0	0	0	0	0	0	0	0	0	0	0	0	0	0	0	0	0	0	0	0
MELO3C000979.2	4.68	0.77	1.76	1.81	4.58	8.99	11.54	16.21	7.26	5.06	2.28	3.09	10.5	7.16	9.9	7.74	0.54	1.45	0.61	7.69	7.28	5.57	8.39	11.52	20.18	22.75	17.08	10.7	14.62	0	3.16	1.33	0.2	0.79	7.65	8.36	18.08	8.61	4.89	2.45	10.5	2.81	3.15	0.63	0
MELO3C000980.2	0	0	0	0	0	0	0.16	0	0	0	0	0	0	0	0	0	0	0	0	0	0	0	0	0	0	0	0	0	0	0	0	0	0	0	0	0	0	0	0	0	0	0	0	0	0
MELO3C000985.2	0	0	0	0	0	0	0	0	0	0	0	0	0	0	0	0	0	0	0	0	0	0	0	0	0	0	0	0	0	0	0	0	0	0	0	0	0	0	0	0	0	0	0	0	0
MELO3C000986.2	0	0	0	0	0	0	0	0	0	0	0	0	0	0	0	0	0	0	0	0	0	0	0	0	0	0	0	0	0	0	0	0	0	0	0	0	0	0	0	0	0	0	0	0	0
MELO3C000989.2	0	0	0.25	0	0	0	0	0	0	0	0	0	0	0	0	0	0	0	0	0	0	0	0	0	0	0	0	0	0	0	0	0	0	0	0	0	0	0	0	0	0	0	0	0	0
MELO3C000990.2	0	0	0	0	0	0	0	0	0	0	0	0	0	0	0	0	0	0	0	0	0	0	0	0	0	0	0	0	0	0	0	0	0	0	0	0	0	0	0	0	0	0	0	0	0
MELO3C000993.2	0	0	0	0	0	0	0	0	0	0	0	0	0	0	0	0	0	0	0	0	0	0	0	0	0	0	0	0	0	0	0	0	0	0	0	0	0	0	0	0	0	0	0	0	0
MELO3C000994.2	0	0	0	0	0	0	0	0	0	0	0	0	0	0	0	0	0	0	0	0	0	0	0	0	0	0	0	0	0	0	0	0	0	0	0	0	0	0	0	0	0	0	0	0	0
MELO3C000995.2	0.45	0.06	2.72	0.84	1.4	0.19	0	0	0.31	0.36	0.52	0.95	1.48	1.68	3	0.48	0.15	0	0.17	0.18	0.12	0	0.11	0.11	0.17	0.35	0	0	2.18	0.37	0.03	0.55	0.38	0.31	0.07	0.26	3.52	0.06	0.97	1.37	3.8	0.06	0.27	0.12	0.45
MELO3C001002.2	0	0	0	0	0	0	0	0	0	0	0	0	0	0	0	0	0	0.03	0	0	0	0	0	0	0	0	0	0.23	0	0	0.36	0.25	0.39	0.41	0	0	0	0	0	0	0	0.15	0.11	0.05	1.53
MELO3C001005.2	0	0	0	0	0	0	0	0	0	0	0	0	0	0	0	0	0	0	0	0	0	0	0	0	0	0	0	0	0	0	0	0	0	0	0	0	0	0	0	0	0	0	0	0	0
MELO3C001006.2	0	0	0	0	0	0	0	0	0	0	0	0	0	0	0	0	0	0	0	0	0	0	0	0	0	0	0	0	0	0	0	0	0	0	0	0	0	0	0	0	0	0	0	0	0
MELO3C001014.2	4.19	1.66	0.13	0.81	1.1	4.29	4.56	6.62	1.46	4.23	0.96	2.05	9.68	6.8	8.13	2.15	11.78	4.9	2.11	21.71	1.5	0.18	1.62	3.34	0.92	1.71	1.76	0	0	0	0	0	0.1	0	3.6	0.98	0	3.53	1.24	0	1.06	2.84	0.95	1.18	0.52
MELO3C001017.2	0	0	0	0	0	0	0	0	0	0	0	0	0	0	0	0	0	0	0	0	0	0	0	0	0	0	0	0	0	0	0	0	0	0	0	0	0	0	0	0	0	0	0	0	0
MELO3C001037.2	0	0	0	0	0	0	0	0	0	0	0	0	0	0	0	0	0	0	0	0	0	0	0	0	0	0	0	0	0	0	0	0	0	0	0	0	0	0	0	0	0	0	0	0	0
MELO3C001048.2	0	0	0	0	0	0	0	0	0	0	0	0	0	0	0	0	0	0	0	0	0	0	0	0	0	0	0	0	0	0	0	0	0	0	0	0	0	0	0	0	0	0	0	0	0
MELO3C001055.2	8.74	3.02	10.58	10.34	25.77	28.05	17.92	16.58	21.43	18.53	12.76	23.01	30.67	33.62	29.86	19.59	22.4	25.53	31.7	17.72	13.4	13.67	14.47	10.68	11.49	7.13	23.67	10.5	12.07	6.81	27.45	23.58	23.27	21.57	17.01	21.06	6.76	11.54	7.93	2.9	6.51	26.79	27.78	23.84	6.5
MELO3C001056.2	0	0	0	0	0	0	0	0	0	0	0	0	0	0	0	0	0	0	0	0	0	0	0	0	0	0	0	0	0	0	0	0	0	0	0	0	0	0	0	0	0	0	0	0	0
MELO3C001058.2	0	0	0	0	0	0	0	0	0	0	0	0	0	0	0	0	0	0	0	0	0	0	0	0	0	0	0	0	0	0	0	0	0	0	0	0	0	0	0	0	0	0	0	0	0
MELO3C001063.2	0	0	0	0	0	0	16.79	19.95	0	0	0	0	0	0	0	0	0	0	0	0	0	0	0	0	0	0	0	0	0	0	0	0	0	0	0	0	0	0	0	0	0	0	0	0	0
MELO3C001065.2	6.63	0.38	3.56	3.01	0.88	21.59	8.88	14.28	19.74	13.81	4.42	1.35	4.25	6.38	5.09	13.18	5.11	4.86	7.39	16.74	4.38	9.03	2.53	6.13	8.83	3.85	26.11	14.03	9.74	6.82	3.93	6.83	5.26	7.41	9.43	28.74	5.86	19.45	6.21	0.79	11.99	8.71	10.5	7.94	4.19
MELO3C001068.2	0	0	0	0	0	0	0	0	0	0	0	0	0	0	0	0	0	0	0	0	0	0	0	0	0	0	0	0	0	0	0	0	0	0	0	0	0	0	0	0	0	0	0	0	0
MELO3C001070.2	0	0	0.23	0.39	0.27	0.38	0.53	0	0	0.29	0.16	2.6	0	0	0	0.32	0	0	0.58	0.32	0	0.64	0	0	0	0	0	0	0	0	0	0	0	0	0.23	0	0	0	0	0	0	0	0	0	0
MELO3C001077.2	0	0	0	0	0	0	0	0	0	0	0	0	0	0	0	0	0	0	0	0	0	0	0	0	0	0	0	0	0	0	0	0	0	0	0	0	0	0	0	0	0	0	0	0	0
MELO3C001078.2	47.78	37.96	21.87	17.54	31.51	17.96	57.35	42.33	17.19	12.98	8.66	10.05	25.65	27.86	22.36	15.03	8.08	14.55	12.8	31.61	11.92	10.45	3.87	13.01	12.06	24.83	19.79	25.29	37.76	64.58	100.82	67.72	104.36	81.34	3.07	25.69	18.85	18.26	18.55	16.64	46.52	182.07	83.17	91.32	321.81
MELO3C001082.2	0	0	0	0	0	0	0	0	0	0	0	0	0	0	0	0	0	0	0	0	0	0	0	0	0	0	0	0	0	0	0	0	0	0	0	0	0	0	0	0	0	0	0	0	0
MELO3C001088.2	0	0	0.38	0.48	0.68	0.92	0	0	0	0.31	0.38	0	0	0	0	0	0	0	0	0.51	0	3.63	1.71	0	0	0	0	0	0	0	0	0	0	0	1.71	0	1.73	3.25	0.7	0	0	3.16	1.27	0	0.11
MELO3C001093.2	0.64	0	5.29	1.21	0.17	0.18	0	0.15	0.27	0.29	0.59	1.31	0.59	0.23	0	0.09	0	0	0	0.31	0.38	0	0.15	0.22	0.03	0.35	0	0.26	0.46	0.21	0.21	0.36	0.08	0.5	0	1.43	0.33	0.89	0.98	0	1.04	0	0	0.18	0
MELO3C001094.2	0	0	0	0	0	0	0	0	0	0	0	0	0	0	0	0	0	0	0	0	0	0	0	0	0	0	0	0	0	0	0	0	0	0	0	0	0	0	0	0	0	0	0	0	0
MELO3C001095.2	0	0	0	0	0	0	0	0	0	0	0	0	0	0	0	0	0	0	0	0	0	0	0	0	0	0	0	0	0	0	0	0	0	0	0	0	0	0	0	0	0	0	0	0	0
MELO3C001101.2	0	0	0	0	0	0	0	0	0	0	0	0	0	0	0	0	0	0	0	0	0	0	0	0	0	0	0	0	0	0	0	0	0	0	0	0	0	0	0	0	0	0	0	0	0
MELO3C001110.2	2.42	0.43	4.09	1.99	7.59	11.62	6.69	13.72	11.82	19.79	14.11	13.9	13.08	7.61	9.44	18.27	0.4	3.54	8.03	8.4	13.69	10.69	18.12	10.67	17.02	5.96	3.72	1.73	1.04	0	1.99	1.58	2.07	1.05	3.59	4.67	1.7	4.15	2.58	0	2.09	2.19	2.06	4.47	0.19
MELO3C001111.2	0	0	0	0	0	0	0	0	0	0	0	0	0	0	0	0	0	0	0	0	0	0	0	0	0	0	0	0	0	0	0	0	0	0	0	0	0	0	0	0	0	0	0	0	0
MELO3C001113.2	0	0	0	0	0	0	0	0	0	0	0	0	0	0	0	0	0	0	0	0	0	0	0	0	0	0	0	0	0	0	0	0	0	0	0	0	0	0	0	0	0	0	0	0	0
MELO3C001115.2	0	0.04	0.01	0.02	0	0	0	0	0	0	0.02	0	0	0	0	0	0	0.01	0	0	0	0	0	0	0	0.07	0	0	0.3	0	0.03	0.02	0	0	0	0	0	0	0	0	0.04	0.06	0	0.02	0.02
MELO3C001120.2	0	0	0	0	0	0	0	0	0	0	0	0	0	0	0	0	0	0	0	0	0	0	0	0	0	0	0	0	0	0	0	0	0	0	0	0	0	0	0	0	0	0	0	0	0
MELO3C001121.2	35.22	9.24	16.07	13.66	10.44	18.36	18.71	11.28	16.39	17.15	20.08	25.68	5.2	11.13	13.83	24.54	11.25	10.46	16.48	13.08	14.7	46.88	32.36	23.35	16.76	5.64	14.97	15.73	10.25	4.02	17.38	8.46	8.48	7.07	52.52	46.65	14.81	22.22	8.42	15.01	8.26	19.94	16.35	11.33	3.91
MELO3C001128.2	0	0	0	0	0	0	0	0	0	0	0	0	0	0	0	0	0	0	0	0	0	0	0	0	0	0	0	0	0	0	0	0	0	0	0	0	0	0	0	0	0	0	0	0	0
MELO3C001132.2	0	0	0.01	0.01	0.05	0.08	0.06	0	0	0	0	0.15	0	0	0	0	0	0.09	0	0.1	0	0	0.11	0	0	0	0	0	0	0	0.05	0.04	0.26	0.31	0	0	0	0	0	0	0	0	0	0	0
MELO3C001148.2	27.07	5.65	7.92	14.58	1.12	4.15	18.84	8.95	4.77	7.11	4.17	1.3	3.77	2.28	2.43	1.69	0	0.14	1.68	6.54	4.6	8.7	7.45	9.2	7.16	4.05	2.66	4.6	1.06	0	0.29	0.23	0.2	0.74	10.33	11.86	4.94	4.44	1.83	1.46	3.03	0.29	0.39	0.38	0.61
MELO3C001150.2	3.89	1.39	4.39	1.14	0	4.19	10.1	31.93	3.24	2.55	0.82	0	0	0	0.79	0	0	0	0	0	2.47	0	0.72	0	3.27	9.53	9.66	5.73	10.66	7.7	2.73	0.43	0.7	2.13	1.62	2.7	2.3	6.22	0	0	5.77	2	2.55	0.36	0.93
MELO3C001156.2	4.85	7.77	2.05	1.48	2.61	3.75	8.7	3.93	5.33	5.71	3.46	7.84	5.28	5.12	7.46	4.48	1.37	0.81	1.93	2.66	8.93	4.15	6.03	2.51	4.51	1.18	3.99	2.74	2.37	0	5.43	8.41	8.52	7.37	4.02	2.92	2.18	5.3	2.95	0.47	2.29	8.45	9.59	5.78	2.14
MELO3C001158.2	0	0	0	0	0	0	0	0	0	0	0	0	0	0	0	0	0	0	0	0	0	0	0	0	0	0	0	0	0	0	0	0	0	0	0	0	0	0	0	0	0	0	0	0	0
MELO3C001160.2	0	0	0	0	0	0	0	0.96	0	0	0	0	0	0	0	0	0	0.14	0.7	0	0.29	0	0	0	0	0	0	0	0	0	0	0	0.06	0.1	0	0	0	0	0	0	0	0	0	0.07	0
MELO3C001161.2	0	0	0	0	0	0	0	0	0	0	0	0	0	0	0	0	0	0	0	0	0	0	0	0	0	0	0	0	0	0	0	0	0	0	0	0	0	0	0	0	0	0	0	0	0
MELO3C001165.2	79.56	19.62	33.42	35.68	8.19	26.7	30.88	49.58	24.05	20.88	16.6	13.79	9.4	10.19	14.06	20.91	4.52	6.56	9.39	110.13	20.18	11.97	11.38	18.27	14.85	6.69	7.88	7.74	4.8	8.19	9.73	9.05	7.29	7.11	23.58	17.96	37.77	35.16	5.86	13.49	12.82	11.72	16.63	9.5	3.96
MELO3C001168.2	0	0	0.04	0.08	0	0.08	0	0	0	0	0	0	0	0	0	0	0	0	0	0	0	0	0	0	0	0	0	0	0	0	0	0	0	0	0	0	0	0	0	0	0	0	0	0	0
MELO3C001173.2	0	0	0	0	0	0	0	0	0	0	0	0	0	0	0	0	0	0	0	0	0	0	0	0	0	0	0	0	0	0	0	0	0	0	0	0	0	0	0	0	0	0	0	0	0
MELO3C001174.2	0	0.13	1.07	0.3	0.01	0.16	0.03	0	0	0.31	0.18	0	0.3	0	0	0.05	0.13	0	0	0.15	0.09	0	0.26	0	0	0.13	0	0	0.33	0.52	0.06	0.48	0.19	0.28	0	0.08	0.43	0	0.99	0.28	1.1	0	0.16	0.24	0.18
MELO3C001175.2	345.26	28.2	93.89	272.44	9.54	21.95	45.58	15.39	21	21.35	11.65	11.56	9.83	13.71	28.87	14.76	16.68	3.21	59.73	31.97	18.07	34.21	46.76	22.85	17.04	6.05	12.77	15.92	12.48	14.1	11.66	9.17	7.42	7.02	32.95	41	47.01	29.67	39.63	54.04	44.55	23.08	29.29	8.99	29.91
MELO3C001187.2	5.03	0	9.74	20.57	5.78	0	0	0	0	8.02	4.52	17.48	13.03	11.62	11.87	0	0	0.21	2.21	2	2.81	4.66	3.65	0.81	0	4.31	2.18	6.94	28.02	5.97	0	2.12	0	1.78	1.52	0	12.64	2.97	24.15	6.9	44.45	0	1.37	0	3.81
MELO3C001202.2	1.99	11.47	2.37	1.8	0.11	2.27	0.53	0.8	0.5	2.18	1.42	0.9	0.9	0.31	0.53	1.59	5.64	4.95	1.91	0.88	0.48	16.59	3.63	4.33	0.67	0	0	0.78	0.47	0.44	0.16	0	0.34	1.39	20.73	3.33	3.52	0.72	0.55	2	0.43	0	1.15	0.18	0.96
MELO3C001206.2	0	0	0	0	0	0	0	0	0	0	0	0	0	0	0	0	0	0	0	0	0	0	0	0	0	0	0	0	0	0	0	0	0	0	0	0	0	0	0	0	0	0	0	0	0
MELO3C001210.2	0	0	0	0	0	0	0	0	0	0	0	0	0	0	0	0	0	0	0	0	0	0	0	0	0	0	0	0	0	0	0	0	0	0	0	0	0	0	0	0	0	0	0	0	0
MELO3C001212.2	0	0	0	0	0	0	0	0	0	0	0	0	0	0	0	0	0	0	0	0	0	0	0	0	0	0	0	0	0	0	0	0	0	0	0	0	0	0	0	0	0	0	0	0	0
MELO3C001216.2	0	0	0	0	0	0	0	0	0	0	0	0	0	0	0	0	0	0	0	0	0	0	0	0	0	0	0	0	0	0	0	0	0	0	0	0	0	0	0	0	0	0	0	0	0
MELO3C001220.2	0	0	0	0	0	0	0	0	0	0	0	0	0	0	0	0	0	0	0	0	0	0	0	0	0	0	0	0	0	0	0	0	0	0	0	0	0	0	0	0	0	0	0	0	0
MELO3C001224.2	3.19	1.47	5.46	7.11	0.26	0.21	8.39	0	1.15	0	0	0	0	0.76	0.79	1.05	0	0	0.54	1.43	0	1.12	0.64	0	0.49	0	0.65	0	0	0	0.46	0	0.15	0.28	0.41	0	0	0.55	0	0	1.17	0.23	0.17	0.46	6.66
MELO3C001225.2	0.26	0.4	1.16	0.31	0.32	0.14	0	0.29	0.28	0	0.22	0.61	0.34	0.23	0.8	0.07	0	0	0.14	0	0.29	0.28	0.34	0.29	0.09	0.17	0	0.43	0	1.05	0	0.29	0.09	0.07	0.21	0.4	1.32	0.23	0.95	0.51	1.94	0.06	0.22	0.09	0.05
MELO3C001230.2	0	0	0	0	0	0	0	0	0	0	0	0	0	0	0	0	0	0	0	0	0	0	0	0	0	0	0	0	0	0	0	0	0	0	0	0	0	0	0	0	0	0	0	0	0
MELO3C001232.2	0	0	0	0	0	0	0	0	0	0	0	0	0	0	0	0	0	0.16	0	0	0	0	0	0	0	0	0	0	0	0	0	0	0.14	0	0.16	0	0	0	0	0	0	0	0	0	0
MELO3C001234.2	0	0	0	0	0	0	0	0	0	0	0	0	0	0	0	0	0	0	0	0	0	0	0	0	0	0	0	0	0	0	0	0	0	0	0	0	0	0	0	0	0	0	0	0	0
MELO3C001235.2	0	0	0	0.2	0.48	1.19	0	0	0	0	0.15	1.17	0.98	0	0	0.17	0	0.11	0	0	0.65	0	0	0	0	0	0	0	0	0	0	0	0	0	0.81	0.32	2	1.61	0.8	0.37	1.8	1.97	1.26	0.51	0.25
MELO3C001238.2	4.9	6.25	2.1	3.2	4.48	9.17	10.26	2.76	2.77	3.36	1.33	1.77	5.71	2.59	3.01	24.48	15.56	5.54	12.35	12.89	4.6	5.33	5.41	7.08	2.89	3.51	0	1.89	1.63	0	0	0	0	0.1	2.23	0.64	0	1.39	0	0.7	0	0	0.97	0.18	0.34
MELO3C001244.2	0	0	0	0.08	0	0	0	0	0	0	0	0	0	0.22	0	0	0	0	0	0	0	0	0	0	0	0	0	0	0	0	0	0	0.19	0	0	0	0	0	0	0	0	0.24	0	0	0.09
MELO3C001245.2	0	0	0	0	0	0	0	0	0	0	0	0	0	0	0	0	0	0	0	0	0	0	0	0	0	0	0	0	0	0	0	0	0	0	0	0	0	0	0	0	0	0	0	0	0
MELO3C001246.2	0	0	0	0	0	0	0	0	0	0	0	0	0	0	0	0	0	0	0	0	0	0	0	0	0	0	0	0	0	0	0	0	0	0	0	0	0	0	0	0	0	0	0	0	0
MELO3C001251.2	0	0	0	0	0	0	0	0	0	0	0	0	0	0	0	0	0	0	0	0	0	0	0	0	0	0	0	0	0	0	0	0	0	0	0	0.62	0	0	0	0	0	0	0	0	0
MELO3C001253.2	0	0	0	0	0	0	0	0	0	0	0	0	0	0	0	0	0	0	0	0	0	0	0	0	0	0	0	0	0	0	0	0	0	0	0	0	0	0	0	0	0	0	0	0	0
MELO3C001258.2	1.16	1.88	0.15	0.18	0.18	0.17	0.88	1.29	2.98	0.52	0.48	0.25	0	0.54	0.48	1.31	0	0.37	0	0.19	0.64	0	0.77	0.16	0.15	0.08	0.04	0.96	0.02	0	0.03	0.07	0.22	0.55	0.03	0.49	0.51	1.46	0	0.79	0	0.19	0	0.19	0
MELO3C001259.2	0	0	0	0	0	0	0	0	0	0	0	0	0	0	0	0	2.18	1.56	0	0	0	0.21	0	0	0	0	0	0	0	0	0	0	0	0.04	0	0	0	0	0	0	0	0	0	0	0
MELO3C001266.2	23.4	31.04	8.03	4.63	4.24	10.84	9.05	16.67	12.19	6.82	8.64	11.41	9.91	6.59	8.18	9.55	12.6	2.4	5.24	11	15.55	13.34	9.45	7.39	17.02	7.08	8.88	8.61	11.76	1.74	10.61	15.2	9.93	10.43	5.95	12.02	5.68	21.97	10.59	0.98	8.34	11.12	9.09	10.14	1.31
MELO3C001268.2	0.32	0	2.97	0.84	0	0	0	0.34	0.36	0.23	0.19	0.53	0.25	0.39	0.2	0.08	0	0	0	0.05	0.32	0	0.21	0	0.15	0	0	0	0.5	0.22	0.05	0.04	0.05	0.03	0.03	0.76	0.26	0.76	0.86	0.12	0.63	0	0.09	0	0.03
MELO3C001272.2	0	0	0	0	0	0	0	0	0	0	0	0	0	0	0	0	0	0	0	0	0	0	0	0	0	0	0	0	0	0	0	0	0	0	0	0	0	0	0	0	0	0	0	0	0
MELO3C001274.2	22.99	4.62	4.26	90.53	9.21	10.51	4.4	23.94	5.1	6.06	27.57	6.29	15.63	31.52	49.75	14.19	2.83	9.78	148.48	32.42	62.63	200.94	51.26	163.48	30.75	32	15.39	68.69	29.95	150.08	45.63	15.88	5.31	16.72	91.87	371.21	39.47	38.85	72.4	32.32	44.07	56.9	10.89	1.58	25.68
MELO3C001276.2	0	0	0	0	0	0	0	1.06	0	0	0	0	0	0	0	0	0.3	0	0	0	0	0	0	0	0	0	0	0	0	0	0	0	0	0	0	0	0.17	0	0	0	0	0	0	0	0
MELO3C001279.2	0	0	0	0	0	0	0	0	0	0	0	0	0	0	0	0	0	0	0	0	0	0	0	0	0	0	0	0	0	0	0	0	0	0	0	0	0	0	0	0	0	0	0	0	0
MELO3C001286.2	1.68	0.15	7.73	16.15	3.87	6.2	0.51	0	0.15	0	1.11	1.16	5.04	2.77	3.79	0.06	0.23	0.14	0.62	0.6	6.34	4.23	0.13	0	1.14	0.78	0	0	0.17	0.18	0.98	0.37	0.65	0.34	0.43	1.26	1.33	0.74	0.72	1.43	1.11	2.66	0.61	0.7	0.69
MELO3C001290.2	0	0	0	0	0	0	0	0	0	0	0	0	0	0	0	0	0	0	0	0	0	0	0	0	0	0	0	0	0	0	0	0	0	0	0	0	0	0	0	0	0	0	0	0	0
MELO3C001295.2	0	0	0	0	0	0	0	0	0	0	0	0	0	0	0	0	0	0	0	0	0	0	0	0	0	0	0	0	0	0	0	0	0	0	0	0	0	0	0	0	0	0	0	0	0
MELO3C001297.2	0	0	0	0	0	0	0	0	0	0	0	0	0	0	0	0	0	0	0	0	0	0	0	0	0	0	0	0	0	0	0	0	0	0	0	0	0	0	0	0	0	0	0	0	0
MELO3C001302.2	0	0	0	0	0	0	0	0	0	0	0	0	0	0	0	0	0	0	0	0	0	0	0	0	0	0	0	0	0	0	0	0	0	0.07	0	0	0	0	0	0	0	0	0	0	0
MELO3C001303.2	3.67	4.79	4.13	1.72	2.17	7.19	5.98	182.98	75.84	3.48	4.07	4.94	1.04	1.11	0.91	1.65	0.25	0.45	2.57	8.03	8.38	3.5	3.34	2.05	2.96	1.79	5.92	4.41	2.51	0	1.68	2.42	1.53	2.86	2.23	5.12	0.56	2.03	1.48	0	2.39	1.05	1.34	2.02	0.15
MELO3C001305.2	0	0	0	0	0	0	0	0	0	0	0	0	0	0	0	0	0	0	0	0	0	0	0	0	0	0	0	0	0	0	0	0	0	0	0	0	0	0	0	0	0	0	0	0	0
MELO3C001307.2	0	0	0	0	0	0	0	0	0	0	0	0	0	0	0	0	0	0	0	0	0	0	0	0	0	0	0	0	0	0	0	0	0	0	0	0	0	0	0	0	0	0	0	0	0
MELO3C001309.2	1.39	0	1.69	0.69	0.67	0.35	0.07	0	0.45	0.35	0.67	2.75	1.25	0.78	0.87	0.3	0.12	0.03	0.75	1.22	0.31	0.37	1.11	0.15	0	0.77	0.58	1.41	4.42	1.55	0.72	1.31	0.56	0.59	0.29	0.97	1.56	0.82	5.66	2.13	7.34	0.41	0.7	0.51	0.19
MELO3C001310.2	0	0	0	0	0	0	0	0	0	0	0	0	0	0	0	0	0	0	0	0	0	0	0	0	0	0	0	0	0	0	0	0	0	0	0	0	0	0	0	0	0	0	0	0	0
MELO3C001315.2	0	0	0	0	0	0	0	0	0	0	0	0	0	0	0	0	0	0	0	0	0	0	0	0	0	0	0	0	0	0	0	0	0	0	0	0	0	0	0	0	0	0	0	0	0
MELO3C001317.2	97.57	118.57	79.92	60.06	34.98	54.67	69.48	140.06	125.43	76.3	87.47	90.6	63.42	69.76	65.87	100.86	37.98	24.11	64.47	104.94	88.1	89.87	87.66	99.79	126.61	142.55	166.38	151.24	102.6	17.12	138.37	127.58	151.76	139.09	84.81	116.31	76.26	159.84	72.59	11.74	89.13	114	87.87	96.62	26.13
MELO3C001319.2	0	0	0	0	0	0	0	0	0	0	0	0	0	0	0	0	0	0	0	0	0	0	0	0	0	0	0	0	0	0	0	0	0	0	0	0	0	0	0	0	0	0	0	0	0
MELO3C001321.2	0	0	0	0	0	0	0	0	0	0	0	0	0	0	0	0	0	0	0	0	0	0	0	0	0	0	0	0	0	0	0	0	0	0	0	0	0	0	0	0	0	0	0	0	0
MELO3C001323.2	13.03	4.57	31.38	15.87	12.7	19.22	14.75	6.76	7.94	18.83	28.26	10.69	5.86	10.28	11.06	16.74	3.68	6.59	7.28	8.76	7.34	17.77	14.55	8.63	6.8	6.81	4.22	7.25	1.88	3.92	6.5	4.47	5.68	8.42	44.55	12.75	7.9	4.27	2.68	2.91	9.06	8.24	7.87	5.58	2.08
MELO3C001327.2	0	0	0	0	0	0	0	0	0	0	0	0	0	0	0	0	0	0	0	0	0	0	0	0	0	0	0	0	0	0	0	0	0	0	0	0	0	0	0	0	0	0	0	0	0
MELO3C001328.2	0	0	0	0	0	0	0	0	0	0	0	0	0	0	0	0	0	0	0	0	0	0	0	0	0	0	0	0	0	0	0	0	0	0	0	0	0	0	0	0	0	0	0	0	0
MELO3C001330.2	0	0	0	0	0	0	0	0	0	0	0.13	0	0	0	0	0	0	0.09	0	0	0	0	0	0	0	0	0.03	0	0	0	0	0	0.31	0.08	0	0	0	0	0	0	0	0	0.25	0	0.08
MELO3C001332.2	0	0	0	0	0	0	0	0	0	0	0	0	0	0	0	0	0	0.31	0	0	0	0.9	0	0	0	0	0	0	0	0	0	0.03	0.01	0.21	0	0	0	0	0	0	0	0	0	0	0
MELO3C001335.2	0	0	0.11	0	0	0	0	0	0	0	0.06	0	0	0	0	0	0	0.23	0	0	0	0	0	0	0	0	0	0	0	0	0.11	0	0.07	0.11	0	0	0	0	0	0	0	0	0	0.06	0
MELO3C001336.2	0	0	0	0	0	0	0	0	0	0	0	0	0	0	0	0	0	0.03	0	0	0	0	0	0	0	0	0	0	0	0.11	0	0	0	0	0	0	0	0	0	0	0	0	0	0	0
MELO3C001345.2	15.08	3.61	18.14	6.65	7.79	8.2	21.36	7.72	6.6	9.98	22.47	14.6	7.24	4.59	8.41	6.31	0	0.22	3.28	2.23	14.51	10.66	14.14	10.71	7.49	7.66	3.87	2.97	3.72	0	2.85	1.17	1.63	2.27	4.84	4.27	2.55	2.9	0.39	0.7	3.07	1.14	2.05	1.05	0.28
MELO3C001347.2	0	0	0	0	0	0	0	0	0	0	0	0	0	0	0	0	0	0	0	0	0	0	0	0	0	0	0	0	0	0	0	0	0	0	0	0	0	0	0	0	0	0	0	0	0
MELO3C001348.2	0	0	0	0	0	0	0	0	0	0	0	0	0	0	0	0	875.75	4721.23	4.99	3.08	0	0	0	0	0	0	0	0	0	0	0	0	0	0	0	0	0	0	0	0	0	0	0	0	0
MELO3C001351.2	0	0	0	0	0	0	0	0	0	0	0	0	0	0	0	0	0	0	0	0	0	0	0	0	0	0	0	0	0	0	0	0	0	0	0	0	0	0	0	0	0	0	0	0	0
MELO3C001352.2	0.36	0	5.7	2.42	0.68	0.09	0	0	0	0.68	0.77	1.25	1.67	1.37	1.18	0.08	0	0	0	0.23	0.52	0.27	0.59	0.19	0	0	0.23	1.09	2.45	0	0.25	0.16	0.22	0.25	0	0.69	2.2	0.33	4.64	6.18	5.48	0	0.32	0.25	0.31
MELO3C001354.2	11.42	0.35	5.6	5.85	1.75	17.03	13.05	11.81	7.02	6.74	5.14	3.76	0.26	0.39	0.2	5.71	0.45	0.38	0.29	1.89	12.44	14.77	12.45	13.09	14.38	8.32	1.3	1.43	1.68	0	0.2	0	0.11	0.28	13.88	17.24	18.16	13.88	13.31	0.38	8.92	0.28	0.66	0.36	0.12
MELO3C001356.2	0	0	0	0	0	0	0	0	0	0	0	0	0	0	0	0	0	0	0	0	0	0	0	0	0	0	0	0	0	0	0	0	0	0	0	0	0	0	0	0	0	0	0	0	0
MELO3C001358.2	0	0	0	0	0	0	0	0	0	0	0	0	0	0	0	0	0	0	0	0	0	0	0	0	0	0	0	0	0	0	0	0	0	0	0	0	0	0	0	0	0	0	0	0	0
MELO3C001359.2	0	0	0	0	0	0	0	0	0	0	0	0	0	0	0	0	0	0	0	0	0	0	0	0	0	0	0	0	0	0	0	0	0	0.09	0	0	0	0	0	0	0	0	0	0	0
MELO3C001363.2	8.9	6.03	12.66	6.52	5.86	8.42	10.3	18.78	15.01	20.89	9.7	5.47	3.73	6.32	6.43	12.69	6.03	4.21	9.74	10.82	17.19	16.97	21.27	23.65	20.78	13.24	17.13	20.92	17.53	9.51	14.23	13.87	7.6	9.86	12.28	15.35	12.22	11.91	10.11	1.88	9.68	6.31	12.65	6.16	3.64
MELO3C001364.2	0	0	0	0	0	0	0	0	0	0	0	0	0	0	0	0	0	0	0	0	0	0	0	0	0	0	0	0	0	0	0	0	0	0	0	0	0	0	0	0	0	0	0	0	0
MELO3C001365.2	0	0	0.61	0.14	25.98	19.3	10.6	1.09	1.59	1.57	0.12	0	1.16	0.62	0	0	0	0.24	0	0	0.18	0.93	0	2.33	0.86	0	0	0	0.57	0	0	0	0	0	0	0.69	0	0	0	0	0.83	0	0	0	0
MELO3C001366.2	0	0.05	0.02	0.01	0	0	0	0	0	0	0	0	0	0.05	0	0	0.08	0	0.18	0	0	0	0	0	0.06	0	0	0	0	0	0	0	0.04	0.01	0	0.07	0	0	0	0	0	0.05	0	0.01	0
MELO3C001368.2	0.81	1.4	0.84	1.67	4.74	13.16	27.86	9.34	3.56	2.68	1.77	1.91	4.68	6.88	4.02	6.24	8.07	1.45	7.29	3.47	1.49	0	3.45	0.51	1.24	3.09	1.05	3.36	0	2.54	3.51	12.99	17.92	14.67	4.8	3.37	6.48	6.25	4.97	4.38	4.31	3.98	4.23	1.08	1
MELO3C001373.2	0	0	0	0	0	0	0	0	0	0	0.01	0	0	0	0	0	0	0	0	0	0	0	0	0	0	0	0	0	0	0	0	0.08	0	0	0	0	0	0.02	0	0	0	0	0	0.16	0
MELO3C001376.2	0	0.78	0	0	0	0	0	0	0	0	0.03	0	0	0	0	0	0	0	0	0	0	0	0	0	0	0.29	0	0.18	2.61	0.89	0	0	0	0.15	0	0	1.45	0	1.5	0.32	0.98	0	0	0.03	0
MELO3C001377.2	0	0	0	0	0	0	0	0	0	0	0	0	0	0	0	0	0	40.57	0	0	0	0	0	0	0	0	0	0	0	0	0	0	0	0	0	0	0	0	0	0	0	0	0	0	0
MELO3C001380.2	32.79	36.21	33.27	18.23	13.84	21.43	23.72	32.99	36.03	28.81	27.03	30.05	24.75	24.52	40.61	29.92	14.24	10.15	25.02	47.58	31.14	28.66	27.16	43.99	56.47	16.04	42.84	38.7	18.43	3.72	44.1	31.91	28.11	33.76	34.44	36.52	18.29	61.91	23.91	0.71	14.25	42.58	30.87	32.69	5.08
MELO3C001387.2	1.16	2.09	0.68	0.35	0.26	0.12	0	0.15	0	0.3	0.28	0.53	0.39	0.73	0	0.45	0	0.04	0	0.18	0	0.1	0.34	0.06	0	4.66	0.84	1.16	3.5	1.59	0.18	0.31	0.19	0.22	0.12	1.02	1.41	0.33	2.78	0.95	6.87	0.15	0.08	0.09	0.47
MELO3C001388.2	0	0	0	0	0	0	0	0	0	0	0	0	0	0	0	0	0	0	0	0	0	0	0	0	0	0	0	0	0	0	0	0	0	0	0	0	0	0	0	0	0	0	0	0	0
MELO3C001390.2	3.6	3.11	0.4	1.62	9.1	28.23	3.3	1.24	1.99	2.05	1.95	5.31	2.84	3.29	2.73	4.84	0.22	0.2	9.69	0.9	1.36	2.22	0.37	1.61	1.11	0.5	0.75	0.5	0.68	0	2.53	1.22	1.83	0.67	2.03	0.38	3.17	1.34	0.95	0.3	0.89	2.86	1.36	1.26	0
MELO3C001392.2	0	0	0	0	0	0	0	0	0	0	0	0	0	0	0	0	0	0	0	0	0	0	0	0	0	0	0	0	0	0	0	0	0	0	0	0	0	0	0	0	0	0	0	0	0
MELO3C001395.2	0	0	0	0	0	0	0	0	0	0	0	0	0	0	0	0	0	0	0	0	0	0	0	0	0	0	0	0	0	0	0	0	0	0	0	0	0	0	0	0	0	0	0	0	0
MELO3C001396.2	0.27	0	0.29	0.46	0.31	0.02	0	0	0	0.1	0.09	0.06	0.01	0.05	0	0	0.29	2.45	0	0	0.01	0	0.11	0	0	0	0	0	0	0	0	0	0	0	0	0	0	0	0	0	0	0	0	0	0
MELO3C001398.2	7.85	1.98	3.09	3.42	2.08	2.2	6.38	6.08	5.71	5.37	2.94	4.18	2.68	3.01	4.22	3.84	0.68	0.31	3.14	3.83	5.79	5.54	4.3	6.25	11.77	4.69	5.57	3.53	1.32	0.62	1.8	1.33	0.95	0.79	3.39	7.45	14.53	10.91	7.42	7.69	5.47	3.52	2.23	1.33	0.84
MELO3C001403.2	0	0	0	0	0	0	0	0	0	0	0	0	0	0	0	0	0	0	0	0	0	0	0	0	0	0	0	0	0	0	0	0	0	0	0	0	0	0	0	0	0	0	0	0	0
MELO3C001405.2	5.49	2.46	6.25	7.91	9.56	10.35	5.38	8.06	2.89	8.48	10.44	6.81	5.63	3.2	6.41	6.03	0	5.63	5.1	4.62	9.1	5.36	5.17	10.26	7.84	2.57	2.85	3.95	0.61	2.31	2.86	0.33	2.04	2.36	11.3	8.38	3.96	5.55	2.11	1.26	1.13	2.14	1.52	1.18	0.29
MELO3C001406.2	5.53	7.5	8.24	6.19	8.8	4.82	5.77	5.17	7.11	4.27	6.53	9.55	4.25	5.07	6.1	5.23	0.43	1.9	2.49	3.72	8.42	6.22	6.52	5.1	8.42	4.17	8.11	7.4	3.72	1.79	10.35	10.1	8.12	7.84	5.26	8.32	10.85	12.18	9.3	4.02	4.77	10.71	11.07	11.78	8.7
MELO3C001407.2	0	0	0	0	0	0	0	0	0	0	0	0	0	0	0	0	0	0	0	0	0	0	0	0	0	0	0	0	0	0	0	0	0	0	0	0	0	0	0	0	0	0	0	0	0
MELO3C001415.2	3.2	3.15	5.63	5.31	2.59	0.51	0.08	2.45	2.4	3.77	1.29	8.57	6.83	11.86	8.42	3.35	0.57	0.25	1.92	1.26	3.34	2.92	3.76	0.8	1.25	23.1	3.31	25.95	40.3	35.98	0.22	0.45	0.15	0.17	2.19	5.44	35.97	3.21	177.2	129.86	67.02	0.45	0.23	0.25	1.33
MELO3C001419.2	0	0	0	0	0	0	0	0	0	0	0	0	0	0	0	0	0	0	0	0	0	0	0	0	0	0	0	0	0	0	0	0	0	0	0	0	0	0	0	0	0	0	0	0	0
MELO3C001427.2	7.52	4.65	11.84	4.38	14.43	13.76	6.01	9.64	9.24	31.55	14.84	13.05	0	2.32	0.5	10.61	0.97	1.74	1.56	0	32.93	44	45.48	16.75	2.61	1.02	0	0	0.33	0	1.04	0.54	0.37	1.64	9.18	1.28	1.85	0	0	1.47	1.63	0	0	0.35	0.47
MELO3C001430.2	0.32	0	3.88	0.13	0	0	1.82	0	0	0	0	0	0	0	0	0	0	0.08	0	0.2	0	0	0	0	0	0	0	0	0	0	0	0	0	0	0	0	0	0	0	0	0	0	0	0	0
MELO3C001454.2	0	0	0	0	0	0	0	0	0	0	0	0	0	0	0	0	0	0	0	0	0	0	0.15	0	0	0	0	0	0	0	0	0.34	0	0	0	0	0	0	0	0	0	0	0	0	0
MELO3C001461.2	0	0	0	0	0	0	0	0	0	0	0	0	0	0	0	0	0	0	0	0	0	0	0	0	0	0	0	0	0	0	0	0	0	0	0	0	0	0	0	0	0	0	0	0	0
MELO3C001462.2	39	0	9.44	6.55	449.81	167.88	23.72	37.58	88.24	85.94	90.8	281.81	862.33	757.37	732.34	262.98	56.38	14.08	133.23	73.94	51.82	36.63	45.34	42.33	48.07	42.13	132.84	62.24	50.52	4.92	73.88	63.82	38.78	29.99	100.74	34.8	32.33	75.82	30.37	0.95	34.94	85.46	82.95	128.29	26.22
MELO3C001466.2	14.19	13.13	11.57	11.83	10.37	13.75	15.52	13.17	21.62	14.04	11.81	13.42	8.73	10.34	11.4	11.47	3.55	4.84	9.49	11.11	12.88	14.38	11.9	11.72	21.76	7.28	16.15	12.67	11.1	7.17	13.88	11.26	8.94	7.08	13.18	19.32	15.07	21.49	15.03	14.22	13.43	15.13	14.5	11.89	11.22
MELO3C001469.2	0	0	0	0	0	0	0	0	0	0	0	0	0	0	0	0	0	0	0	0	0	0	0	0	0	0	0	0	0	0	0	0	0	0	0	0	0	0	0	0	0	0	0	0	0
MELO3C001482.2	0	0	0	0	0	0	0	0	0	0	0	0	0	0	0	0	0	0	0	0	0	0	0	0	0	0	0	0	0	0	0	0	0	0	0	0	0	0	0	0	0	0	0	0	0
MELO3C001489.2	0	0	0	0	0	0	0	0	0	0	0	0	0	0	0	0	0	0	0	0	0	0	0	0	0	0	0	0	0	0	0	0	0	0	0	0	0	0	0	0	0	0	0	0	0
MELO3C001492.2	0	0	0	0	0	0	0	0	0	0	0	0	0	0	0	0	0	0	0	0	0	0	0	0	0	0	0	0	0	0	0	0	0	0	0	0	0	0	0	0	0	0	0	0	0
MELO3C001494.2	4.25	9.37	5.4	4.39	4.88	5.71	6.11	3.13	4.72	1.68	4.31	8.14	6.49	4.1	4.99	3.56	4.52	3.51	9.87	8.43	4.04	4.19	2.95	3.85	5.21	1.3	5.06	3.46	1.94	2.97	8.54	11.26	5.36	5.65	4.5	7.93	6.13	8.03	3.02	2.22	5.87	14.23	12.18	13.2	2.27
MELO3C001497.2	0	0	0	0	0	0	0	0	0	0	0	0	0	0	0	0	0	0	0	0	0	0	0	0	0	0	0	0	0	0	0	0	0	0	0	0	0	0	0	0	0	0	0	0	0
MELO3C001500.2	0	0	0	0	0	0	0	0	0.76	0	0.96	0	0	0	0	1.4	0	3.97	0.9	0.77	0.27	0.7	0	0	0	0	0	0	0	0	16.68	11.03	4.2	2.56	3.02	1.27	0.79	0.32	0	0	0	9.76	7.94	5.95	2.35
MELO3C001501.2	0	0	0	0	0	0	0	0	0	0	0	0	0	0	0	0	0	0	0	0	0	0	0	0	0	0	0	0	0	0	0	0	0	0	0	0	0	0	0	0	0	0	0	0	0
MELO3C001502.2	6.81	4.02	11.14	5.92	4.3	5.54	7.71	11.34	8	11.08	6	7.76	2.73	6.12	4.41	6.22	2.74	2.71	4.91	9.19	15.06	5.16	10.39	15.5	13.66	16.17	9.43	12.14	6.92	12.76	11.28	8.06	6.11	8.62	9.96	10.86	8.19	9.01	9.78	5.13	14.45	5.75	8.68	5.38	3.06
MELO3C001504.2	0	0	0.09	0	0	0	0	0	0.29	0	0.05	0	0	0	0	0	0.2	0.19	0	0	0	0	0	0	0	0	0	0	0	0	0.42	0	0.41	0.43	0	0	0	0	0	0	0	0	0.35	0.24	0
MELO3C001510.2	0	0	0	0	0	0	0	0	0	0	0	0	0	0	0	0	0	0	0	0	0	0	0	0	0	0	0	0	0	0	0	0	0	0	0	0	0	0	0	0	0	0	0	0	0
MELO3C001514.2	1.46	0.6	2.15	2.62	1.53	0.33	0.04	0	0	2.01	2.19	3.66	3.28	1.78	1.47	1.02	0	0.1	0.48	0.54	0.94	0.54	1.44	0.45	0.51	1.26	0.53	1.31	7.61	1.64	2.14	3.27	1.01	1.28	0.29	2.78	2.15	0	7.69	4.73	8.19	0.14	0.81	0.81	0.32
MELO3C001516.2	20.53	16.33	1.97	3.78	13.09	23.09	13.09	23.97	22.61	14.16	9.74	20.67	7.12	3.77	6.74	15.13	3.54	2.98	7.87	14.79	30.24	33.28	29.46	10.3	9.74	9.19	13.61	6.35	9.39	1.51	20.79	18.38	9.09	9.89	15.59	6.37	2.52	5.85	6.85	0	10.14	14.32	16.16	5.4	0
MELO3C001521.2	0.26	0	0	0.13	0	0.21	0.2	0.23	0.31	0.4	0.28	0	0	0	0.14	0.27	0	0	0	0.6	1.59	0.79	0.33	0.36	0.52	0.49	1.59	1.01	0.96	0.7	0	0.89	0	0.05	0	0.27	0	0.39	0	0	0	0	0	0.05	0.04
MELO3C001541.2	0	0	0	0	0	0	0	0	0	0	0	0	0	0	0	0	0	0	0	0	0	0	0	0	0	0	0	0	0	0	0	0	0	0	0	0	0	0	0	0	0	0	0	0	0
MELO3C001545.2	0	0	0	0	0	0	0	0	0	0	0	0	0	0	0	0	0	0	0	0	0	0	0	0	0	0	0	0	0	0	0	0	0	0	0	0	0	0	0	0	0	0	0	0	0
MELO3C001553.2	10.66	0.34	3.48	6.93	15.46	50.96	22	32.03	25.23	23.36	8.66	14.47	6.45	7.31	5.45	25.08	14.16	4.67	22.12	6.54	5.34	8.8	5.5	5.13	6.82	2.21	25.4	18.84	19.39	1.12	18.03	7.66	2.18	3.07	3.04	6.83	6.74	10.06	5.19	0	5.13	7.39	8.59	1.15	0.11
MELO3C001555.2	0	0	0	0	0	0	0	0	0	0	0	0	0	0	0	0	0	0	0	0	0	0	0	0	0	0	0	0	0	0	0	0	0	0	0	0	0	0	0	0	0	0	0	0	0
MELO3C001556.2	20.41	23.82	24.5	21.67	19.12	15.84	26.19	15.79	19.02	23.36	20.15	25	10	13.71	14.9	21.04	50.04	10.47	27.7	19.39	29.86	25.46	33.29	28.49	28.18	19.48	18.32	23.9	17.81	28.32	15.67	12.2	9.95	14.24	16.05	27.11	16.06	18.21	14.55	16.27	15.74	21.97	12.1	12.07	8.25
MELO3C001561.2	9.78	0	0.69	0.37	2.24	179.7	3.54	15.44	29.07	17	14.71	9.17	125.16	93.85	82.15	63.8	0.79	0	13.77	0	15.58	10.72	10.61	3.07	0.74	0	0	0	0	0	0	0	0	0.11	2.76	5.72	1.46	0	0	0	0.22	0	1.55	0.17	0.25
MELO3C001566.2	0	0	0	0	0	0	0	0	0	0	0	0	0	0	0	0	0	0	0	0	0	0	0	0	0	0	0	0	0	0	0	0	0	0	0	0	0	0	0	0	0	0.08	0	0	0
MELO3C001567.2	0	0	0	0	0	0	0	0	0	0	0	0	0	0	0	0	0	0	0	0	0	0	0	0	0	0	0	0	0	0	0	0	0	0	0	0	0	0	0	0	0	0	0	0	0
MELO3C001571.2	0	0	0	0.31	0	0	0	0	0	0	0.01	0	0	0	0	0.01	0	0	0	0	0	0	0	0	0	0	0	0	0	0	0	0	0.01	0	0	0	0	0.27	0.11	0	0	0	0	0	0
MELO3C001574.2	0	0	0	0	0	0	0	0	0	0	0	0	0	0	0	0	0	0	0	0	0	0	0	0	0	0	0	0	0	0	0	0	0	0	0	0	0	0	0	0	0	0	0	0	0
MELO3C001577.2	0	0	0	0	0	0	0	0	0	0	0	0	0	0	0	0	0	0	0	0	0	0	0	0	0	0	0	0	0	0	0	0	0	0	0	0	0	0	0	0	0	0	0	0	0
MELO3C001580.2	0	0	0	0	0	0	0	0	0	0	0	0	0	0	0	0	0	0	0	0	0	0	0	0	0	0	0	0	0	0	0	0	0	0	0	0	0	0	0	0	0	0	0	0	0
MELO3C001586.2	0.04	0	0.13	0.27	0.19	0.11	0	0	0	0	0	0	0	0	0	0	0	0.52	0	0	0	0	0	0	0	0	0	0	0	0	0	0	0	0	0	0	0	0	0	0	0	0	0	0	0
MELO3C001590.2	0	0	0	0	0	0	0	0	0	0	0	0	0	0	0	0	0	0	0	0	0	0	0	0	0	0	0	0	0	0	0	0	0	0	0	0	0	0	0	0	0	0	0	0	0
MELO3C001593.2	0	0.73	0	0.25	0.25	0.27	0.79	0	1.88	0	0.34	0	5.51	1.64	4.28	1.76	24.69	0	2.32	1.33	0.56	0.33	0	0.39	0	0	0	1.62	0.7	0.36	1.73	0.26	1.28	0.34	0.83	0.25	0	0.12	2.27	0.96	0.92	1	0.75	0.41	0.19
MELO3C001595.2	0.65	0.79	0.55	1.15	0.35	0.46	0.09	0.58	3.92	3.22	0.52	7.55	9.99	14.72	10.25	3.97	0.58	0	2.65	2.42	2.56	1.7	1.96	0.29	0.3	23.96	3.04	44.38	51.72	40.04	0.09	5.53	0.39	0.2	1.99	1.51	40.78	2.31	195.67	223.11	39.54	0.1	0.26	0.1	0.43
MELO3C001601.2	0	0.14	0.19	0.06	0	1.8	1.65	122.85	7.95	0	0.15	0.05	0	0.07	0.41	0	0.68	0	0	0.57	2.52	1.13	0	0	0	0	0.46	1.06	1.01	0	0	0	0	0	0	0	0.3	0.06	0	0	0.43	0	0	0	0
MELO3C001609.2	0	0	0	0	0	0	0	0	0	0	0	0	0	0	0	0	0	0	0	0	0	0	0	0	0	0	0	0	0	0	0	0	0	0	0	0	0	0	0	0	0	0	0	0	0
MELO3C001612.2	0	0	0	0	0	0	0	0	0	0	0	0	0	0	0	0	0	0	0	0	0	0	0	0	0	0	0	0	0	0	0	0	0	0	0	0	0	0	0	0	0	0	0	0	0
MELO3C001614.2	4.15	2610.19	0.71	261.6	0.69	2.66	0	0.51	0.52	0	0.33	0	0	0	0	0.21	1.71	0.07	0	0.45	0	1.03	0	3.32	0	1.08	1.34	4.9	83.98	56.82	8.06	3.72	7.92	22.57	0.64	0	0.19	0	0.67	1.53	13.68	19.95	4.62	1.22	32.47
MELO3C001616.2	0	0.06	0	0	0	0	0	0	0	0	0.07	0.17	0	0	0	0	0	0	0	0	0	0	0	0	0	0	0	0.26	0	0.18	0	0.07	0	0.12	0	0	0	0	0.09	1.68	0.4	0	0.06	0.22	0.36
MELO3C001621.2	3.39	3.1	0.89	0.99	2.66	2.69	4.98	1.53	2.71	0.96	0.79	1.78	1.63	0.92	2.5	2.02	1.06	0.54	2.55	2.24	1.97	1.27	2.81	1.12	2.01	2.69	28.87	43.52	47.17	33.58	46.49	34.08	48.74	41.47	1.4	2.46	6.74	21.14	13.74	18.61	64.11	45.14	40.14	56.71	39.58
MELO3C001633.2	0	0	0	0	0	0	0	0	0	0	0	0	0	0	0	0	0	0	0	0	0	0	0	0	0	0	0	0	0	0	0	0	0	0	0	0	0	0	0	0	0	0	0	0	0
MELO3C001635.2	0	0	0	0	0	0	0	0	0	0	0	0	0	0	0	0	0	0	0	0	0	0	0	0	0	0	0	0	0	0	0	0	0	0	0	0	0	0	0	0	0	0	0	0	0
MELO3C001637.2	2.17	8.52	8.41	5.68	3.36	2.17	3.56	2.89	1.98	2.58	3.74	5.15	5.92	6.36	9.35	7.98	3.17	3.7	1.14	2.19	1.72	2.51	0	1.13	4.31	2.41	4.83	9.63	5.23	3.14	9.68	4.81	5.01	5.3	2.27	9.81	5.53	8.31	9.43	9.44	5.94	7.91	2.98	1.78	4.36
MELO3C001641.2	0	0	0	0	0	0	0	0	0	0	0	0	0	0	0	0	0	0	0	0	0	0	0	0	0	0	0	0	0	0	0	0	0	0	0	0	0	0	0	0	0	0	0	0	0
MELO3C001644.2	0	0	0	0	0	0	0	0	0	0	0	0	0	0	0	0	0	0	0	0	0	0	0	0	0	0	0	0	0	0	0	0	0	0	0	0	0	0	0	0	0	0	0	0.04	0
MELO3C001650.2	0	0	0	0	0	0	0	0	0	0	0	0	0	0	0	0	0	0	0	0	0	0	0	0	0	0	0	0	0	0	0	0	0	0	0	0	0	0	0	0	0	0	0	0	0
MELO3C001651.2	0	0	0	0	0	0	0	0	0	0	0	0	0	0	0	0	0	0	0	0	0	0	0	0	0	0	0	0	0	0	0	0	0	0	0	0	0	0	0	0	0	0	0	0	0
MELO3C001656.2	0	0	0	0	0	0	0	0	0	0	0	0	0	0	0	0	0	0	0	0	0	0	0	0	0	0	0	0	0	0	0	0	0	0	0	0	0	0	0	0	0	0	0	0	0
MELO3C001657.2	2.22	26.9	3.64	3.46	4.48	4.21	3.8	5.85	2.2	4.66	3.21	7.41	2.08	2.08	5.54	6.49	1.43	3.16	3.22	4.13	4.37	1.4	5.89	3.82	4.55	0.37	2.6	3.1	1.7	2.79	8.61	4.24	10.78	6.81	4.27	1.72	3.62	4.28	2.27	0.52	1.85	6.9	6.46	6.98	4.36
MELO3C001663.2	0	0	0	0	0	0	0	0	0	0	0	0	0	0	0	0	0	0	0	0	0	0	0	0	0	0	0	0	0	0	0	0	0	0	0	0	0	0	0	0	0	0	0	0	0
MELO3C001664.2	0.34	0.31	0.78	1.43	1.51	0.42	0.1	0	0.37	0.62	1.21	2.71	2.96	3.98	4	1.03	0.31	0.03	0.09	0.17	0.53	0.39	0.56	0	0.23	0.37	0.3	1.15	2.95	0.2	0.08	4.98	0.39	0.23	0.02	0.46	2.44	0.86	7.1	0.36	3.54	0.08	0.24	0.23	0.01
MELO3C001671.2	0.99	0	0.28	0.94	0.77	2.49	12.67	26.42	0.42	0	0.09	0	0	0	0.3	0	1.01	0.21	0.74	0.5	0	0	0	0	0	0	0.2	0.79	0	0	0.17	0.12	0.25	0.2	0	0.29	0	0.28	0.92	0.93	0.6	0.44	0.8	0.82	1.12
MELO3C001676.2	0	0	0	0	0	0	0	0	0	0	0	0	0	0	0	0	0	0	0	0	0	0	0	0	0	0	0	0	0	0	0	0	0	0	0	0	0	0	0	0	0	0	0	0	0
MELO3C001682.2	0	0	0	0	0	0	0	0	0	0	0	0	0	0	0	0	0	0	0	0	0	0	0	0	0	0	0	0	0	0	0	0	0	0	0	0	0	0	0	0	0	0	0	0	0
MELO3C001698.2	3.63	11.88	3.97	2.69	18.39	18.36	24.37	18.66	8.29	19.32	7.53	23.97	68.54	43.44	48.47	31.13	34.32	8.53	20.76	13.27	4.24	6.56	6.38	7.42	5.74	1.26	1.41	3.08	0.83	0.29	1.97	1.49	3.31	4.95	21.59	10.12	3.75	5.04	3.48	1.01	1.85	2.62	3.67	2.18	2.03
MELO3C001701.2	2.84	2.9	1.16	0.44	1.44	4.11	3.03	2.74	4.33	2.42	1.14	2.53	2.93	3.15	2.3	2.84	0.5	0.44	0.79	1.88	3.12	4.7	2.92	3.7	5.2	1.26	2.62	1.35	1.49	1.87	3.38	3.03	0.52	0.41	2.6	2.28	5.92	3.65	0.59	0.84	0.35	3.77	2.94	0.55	0.11
MELO3C001702.2	0	0	0	0	0	0	0	0	0	0	0	0	0	0	0	0	0	0	0	0	0	0	0	0	0	0	0	0	0	0	0	0	0	0	0	0	0	0	0	0	0	0	0	0	0
MELO3C001707.2	0	0	0	0	0	0	0	0	0	0	0	0	0	0	0	0	0	0	0	0	0	0	0	0	0	0	0	0	0	0	0	0	0	0	0	0	0	0	0	0	0	0	0	0	0
MELO3C001711.2	0	0	0	0	0	0	0	0	0	0	0	0	0	0	0	0	0	0	0	0	0	0	0	0	0	0	0	0	0	0	0	0	0	0	0	0	0	0	0	0	0	0	0	0	0
MELO3C001721.2	10.76	12.04	1.64	2	4.7	5.69	10.16	4.96	5.91	3.51	1.35	10.43	4	3.89	3.56	6.16	3.1	0.81	4.72	7.98	4.6	5.24	4.81	4.88	11.42	5.88	11.9	16.66	16.33	12.51	13.4	12.65	9.31	5.72	3.81	6.39	8.94	11.11	11.99	8.71	34.18	21.02	24.98	9.81	8.27
MELO3C001739.2	325.44	51.7	240.75	157.05	90.67	137.13	343.2	68.79	74.58	263.77	565.24	539.93	44.57	43.77	51.83	70.25	81.96	60.73	63.75	58.84	278.63	275.28	484.29	130.43	110.94	148.32	79.51	63.46	93.87	79.19	42.28	39.74	33	59.22	73.56	46.89	27.63	56.02	44.81	21.8	42.91	41.84	45.53	33.67	178.83
MELO3C001741.2	0	0	0	0	0	0	0	0	0	0	0	0	0	0	0	0	0	0	0	0	0	0	0	0	0	0	0	0	0	0	0	0	0	0	0	0	0	0	0	0	0	0	0	0	0
MELO3C001749.2	0	0	0	0	0	0	0	0	0	0	0	0	0	0	0	0	0	0	0	0	0	0	0	0	0	0	0	0	0	0	0	0	0	0	0	0	0	0	0	0	0	0	0	0	0
MELO3C001754.2	0	0	0	0	0	0	0	0	0	0	0	0	0	0	0	0	0	0	0	0	0	0	0	0	0	0	0	0	0	0	0	0	0	0	0	0	0	0	0	0	0	0	0	0	0
MELO3C001755.2	0	0	0	0	0	0	0	0	0	0	0	0	0	0	0	0	0	0	0	0	0	0	0	0	0	0	0	0	0	0	0	0	0	0	0	0	0	0	0	0	0	0	0	0	0
MELO3C001757.2	0	0	0	0	0	0	0	0	0	0	0	0	0	0	0	0	0	0	0	0	0	0	0	0	0	0	0	0	0	0	0	0	0	0	0	0	0	0	0	0	0	0	0	0	0
MELO3C001758.2	0	0	0	0.17	0	0	0	0	0	0	0	0	0.7	2.16	3.16	0	0	0	0	0	0	0	0	0	0	0	0	0	0	0	0.29	0	0	0	0	0	0	0	0	0	0	0	0.47	0.12	0
MELO3C001761.2	0	0	0	0	0	0	0	0	0	0	0	0	0	0	0	0	0	0.26	0	0	0	0	0	0	0	0	0	0	0	0	0	0	0	0	0	0	0	0	0	0	0	0	0	0	0
MELO3C001764.2	0	0	0	0	0	0	0	0	0	0	0	0	0	0	0	0	0	0	0	0	0	0	0	0	0	0	0	0	0	0	0	0	0	0	0	0	0	0	0	0	0	0	0	0	0
MELO3C001765.2	4.08	5.03	3.89	1.97	2.15	2.71	2.83	0.22	0.96	1.79	5.48	3.86	1.12	1.82	1.73	2.43	0.83	2.33	0.59	3	1.76	0.34	0.96	2.62	1.47	3.26	1.14	0.99	0.6	0.96	5.42	2.41	4.27	2.77	2.55	4.37	1.9	1.54	0.87	0	1.74	3.34	2.47	2.7	0.02
MELO3C001768.2	0	0	0	0	0	0	0	0	0	0	0	0	0	0	0	0	0	0	0	0	0	0	0	0	0	0	0	0	0	0	0	0	0	0	0	0	0	0	0	0	0	0	0	0	0
MELO3C001773.2	0	0	0	0	0	0	0	0	0	0	0	0	0	0	0	0	0	0	0	0	0	0	0	0	0	0	0	0	0	0	0	0	0	0	0	0	0	0	0	0	0	0	0	0	0
MELO3C001782.2	0	3.45	0.33	0.07	0	0	0	0	0	0	0.16	0	0	0	0	0	0	0.05	0	0	0	0	0	0	0	1.22	0	0.56	1.64	0.84	0.34	0.75	2	2.43	0	0.33	0.27	0	1.72	2.24	0	0.67	0.26	0.03	0.51
MELO3C001795.2	0	0	0	0	0	0	0	0	0	0	0	0	0	0	0	0	0	0	0	0	0	0	0	0	0	0	0	0	0	0	0	0	0	0	0	0	0	0.71	0	0	0	0	0	0	0
MELO3C001803.2	0	0	0	0	0	0	0	0	0	0	0	0	0	0	0	0	0	0	0	0	0	0	0	0	0	0	0	0	0	0	0	0	0.08	0	0	0	0	0	0	0	0	0	0	0	0
MELO3C001806.2	0	0	0	0	0	0	0	0	0	0	0	0	0	0	0	0	0	0	0	0	0	0	0	0	0	0	0	0	0	0	0	0	0	0.11	0	0	0	0	0	0	0	0	0	0	0
MELO3C001808.2	0	0	0	0	0	0	0	0	0	0	0	0	0	0	0	0	1.22	2.11	0	0	0	0	0	0	0	0	0	0	0	0	0	0	0	0	0	0	0	0	0	0	0	0	0	0	0
MELO3C001809.2	0.14	0	0.75	0.61	0.31	0	0	0	0	0	0.05	0	0	0	0	0	0.14	1.65	0	0	0	0	0	0	0	0	0	0	0	0	0	0	0	0	0	0	0	0	0	0	0	0	0	0.04	0
MELO3C001812.2	5.91	0	0.4	17.54	44.96	159.03	0	0	31.96	39.75	47.55	73.04	61.67	59.39	61.15	138.76	0	0	6.73	5.43	11.79	15.51	7.16	0.58	0	0	0	0	0	0	0	1.04	0.76	5.86	65.95	99.65	12.26	55.45	0.66	2.57	0	0.41	0.66	0.09	0
MELO3C001821.2	0.3	0.12	1.41	0.46	1.27	0.51	0	0	0.79	0.9	0.72	0.91	1.3	1.25	1.22	0.39	0	0	0	0	0.08	0.41	0.26	0.24	0	2.14	0.53	0.58	2.25	1.64	0.01	0.57	0.22	0.27	0.26	0.75	2.17	0.61	6.62	2.95	1.88	0	0.4	0.13	0.14
MELO3C001842.2	0	0	0	0	0	0	0	0	0	0	0	0	0	0	0	0	0	0	0	0	0	0	0	0	0	0	0	0	0	0	0	0	0	0	0	0	0	0	0	0	0	0	0	0	0
MELO3C001844.2	0	0	0	0	0	0	0	0	0	0	0	0	0	0	0	0	0	0	0	0	0	0	0	0	0	0	0	0	0	0	0	0	0	0	0	0	0	0	0	0	0	0	0	0	0
MELO3C001863.2	0.29	0.7	0.15	0.19	0.61	1.59	0.35	0	0.3	0	0.55	0	0	0.44	0.33	0.22	0	0.5	0	0	0.21	0	0	0	0.24	0	0	0	0	0	0	0	0	0	0.2	0	0	0.62	0	0	0	0	0	0	0
MELO3C001865.2	0	0	0	0	0	0	0	0	0	0	0	0	0	0	0	0	0	0	0	0	0	0	0	0	0	0	0	0	0	0	0	0	0	0	0	0	0	0	0	0	0	0	0	0	0
MELO3C001880.2	2.49	5.97	0.9	1.62	2.51	6.75	2.57	4.53	7.2	4.55	1.65	5.04	1.8	1.54	1.37	2.27	1.66	2.8	5.13	0.96	2.4	5.41	2.43	1.35	3.46	1.24	0.89	0.05	0.56	0.73	0.11	0	0.03	0.04	1.73	0.47	0	1.01	0.4	0.5	0	0.08	2.16	0	0.08
MELO3C001889.2	0	0	0.84	0.29	0	0	0	0	0	0	1	0	0	0	0	0	0	0.09	0	0	0	0	0	0	0	0	0	0	0	0	0	0.1	0.41	1.01	0	0	0	0	0	0	0	0	0	1.14	0
MELO3C001900.2	0	0	0	0	0	0	0	0	0	0	0	0	0	0	0	0	0	0	0	0	0	0	0	0	0	0	0	0	0	0	0	0	0	0	0	0	0	0	0	0	0	0	0	0	0
MELO3C001902.2	4.94	2.23	15.83	5.83	10.7	11.25	19.75	11.6	9.77	3.62	27.5	17.56	5.67	2.24	10.97	7.54	1.76	7.01	2.68	10.02	7.79	10.74	5.19	4.68	11.62	7.23	5.38	2.25	6.42	4.22	9.45	2.79	11.13	15.26	6.65	11.47	11.29	13.32	14.1	6.03	10.07	16.61	11.08	12.47	3.11
MELO3C001905.2	0	0	0	0	0	0	0	0	0	0	0	0	0	0	0	0	0	0	0	0	0	0	0	0	0	0	0	0	0	0	0	0	0	0	0	0	0	0	0	0	0	0	0	0	0
MELO3C001914.2	2.46	0	1.02	0.94	0.71	10.08	2.8	14.86	18.33	9.24	1.93	2.64	2.79	2.74	7.5	11.73	1.72	1	5.79	13.18	3.33	7.9	3.71	4.52	13.41	0.9	21.23	9.7	6.71	0	2.45	3.15	1.71	2.57	10.97	30.43	3.17	18.45	5.15	2.69	13.43	6	5.27	0.99	0.33
MELO3C001915.2	0	0	0	0	0	0	0	0	0.2	0	0	0	0.19	0.13	0	0.11	511.48	1257.7	0.7	3.57	0.24	0.26	0	0	0	0	0	0	0	0	0	0	0	0	0	0	0	0	0.12	0	0	0	0	0	0
MELO3C001916.2	17.68	2.64	10.18	9.6	9.16	6.39	8.99	7.87	10.52	7.6	13.01	16.08	7.03	6.81	6.42	7.29	11.72	4.03	14.95	11.42	12.49	15.37	8.74	8.94	10.88	8.23	8.76	8.88	6.33	3.71	5.76	5.19	4.01	4.1	6.76	9.68	13.55	13.5	12.29	5.05	10.92	6.46	5.74	7.18	4.54
MELO3C001921.2	20.66	3.98	15.72	8.35	12.95	14.25	16.41	21.31	18.15	21.44	22.25	21.35	13.58	11.18	14.43	18.87	8	7.31	16.61	17.05	23.42	20.62	23.55	16.8	18.03	13.49	15.81	11.58	9.07	3.96	15.41	14.4	14.6	13.18	19.11	16.74	9.34	17.37	7.62	6.01	11.46	11.55	15.27	13.72	5.24
MELO3C001922.2	20.97	7.09	9.71	12.34	6.91	11.15	13.7	21.39	19.39	13.22	13.22	13.75	12.32	11.75	13.35	13.79	5.7	6.43	11.63	16.93	16.34	17.74	13.24	17.25	28.16	8.95	24.94	11.23	13.44	5.12	22.28	14.91	13.83	11.39	11.6	16.18	12.83	30.03	10.58	5.59	11.42	14.53	12.57	13.88	8.75
MELO3C001923.2	6.47	3.49	12.81	9.34	6.83	7.66	7.8	5.91	6.19	9.6	9.75	8.76	5.53	4.67	5.62	5.8	1.66	3.82	4.09	5.63	10.32	9.15	10.35	8.98	5.43	8.7	6.55	13.63	12.48	16.49	9.05	8.8	7.38	5.82	9.4	10.57	12.16	5.76	16.26	21.29	14.22	11.78	12	8.86	15.47
MELO3C001924.2	11.69	5.11	7.08	9.16	3.34	9.52	9.33	10.62	12.06	11.62	9.98	8.46	8.14	7.57	5.93	9.55	7.18	8.84	8.73	10.88	8.39	9.97	5.01	9.9	18.4	10.82	16.27	8.94	7.49	6.07	11.04	5.9	6.04	5.46	8.82	14	15.98	16.62	11.3	9.3	10.54	8.72	6.55	7.64	8.76
MELO3C001926.2	0	0	0	0	0	0	0	0	0	0	0	0	0	0	0	0	0	0	0	0	0	0	0	0	0	0	0	0	0	0	0	0	0	0	0	0	0	0	0	0	0	0	0	0	0
MELO3C001929.2	0.45	1.39	8.23	4.6	2.47	23.22	2.56	0	4.08	23.91	6.56	2.75	1.57	2.04	1.95	45.36	7.8	46.17	10.34	16.65	3.48	4.17	4.37	4.09	3.58	4.62	2.34	2.34	1.06	0.33	1.17	0.71	1.84	0.78	1.78	4.08	1.6	0.48	0.23	0.9	0.95	1.48	0.71	0.55	1.52
MELO3C001930.2	0	0	0	0	0	0	0	0	0	0	0	0	0	0	0	0	0	0	0	0	0	0	0	0	0	0	0	0	0	0	0	0	0	0	0	0	0	0	0	0	0	0	0	0	0
MELO3C001931.2	66.75	8.12	97.4	49.28	65.66	102.52	130.91	103.4	88.6	206.72	101.97	82.95	51.88	53.99	58.42	124.89	29.77	70.44	87.38	76.91	82.4	81.21	137.14	107.02	70.15	89.86	54.37	47.56	47.01	28.35	38.97	34.2	24.7	41.26	84.57	61.36	49.08	50.54	57.33	52.51	77	30.27	42.7	28.4	29.18
MELO3C001932.2	35.55	13.09	19.64	10	15.95	21.08	28.17	34.2	25.43	33.41	33.13	30.91	17.09	16.03	18.01	23.15	11.32	10.98	17.27	32.65	39.54	37.22	35.72	23.43	25.87	15.25	19.91	13.92	16.07	8.19	17.88	13.88	12.46	12.77	21.15	24.51	13.41	24.92	14.14	16.05	16.71	12.42	13.36	11.12	5.19
MELO3C001934.2	0.43	0	0.23	0.54	0	0.66	0.39	0	0	0.7	0.29	0	0	0	0	0.43	0.82	0.35	0.43	0	0	1.33	0.29	0.52	0.7	0.84	0.24	0.23	0.49	0	0.31	0.17	0	0	0.21	0	2.3	0.31	1.5	2.1	0.79	0.29	0.14	0	1.21
MELO3C001937.2	18.69	14.24	22.29	21.29	7.58	6.53	13.45	12.21	13.19	5.27	13.31	15.92	7.07	6.4	7.86	8.81	8.9	7.83	12.17	12.94	13.17	13.31	13.55	14.13	28.54	22.16	68.97	36.26	21	15.44	34.22	17.27	19.6	23.52	15.35	16.59	20.55	26.86	12.93	12.4	12.95	24.25	20.15	23.24	20.49
MELO3C001938.2	34.22	50.98	58.58	189.11	28.88	89.96	23.88	172.69	267.84	153.03	53.29	37.04	74.93	72.98	84.18	204.36	82.33	216.38	87.13	262.85	127.87	137.14	305.13	892.34	2026.52	1554.28	2517.92	1850.57	1360.71	755.95	621.56	102.74	123	213.55	542.04	415.15	643.6	780.46	462.31	333.98	431.18	433.19	188.69	152.59	384.18
MELO3C001939.2	7.08	5.71	23.98	51	59.47	5.55	3.96	2.8	12.04	12.54	28.91	88.9	12.54	17.19	15.29	6.8	4.05	13.76	12.79	5.72	20.61	14.39	14.5	11.38	13.72	8.93	11.56	9.86	6.01	6.8	9.21	7.5	4.64	6.1	9.47	17	14.9	14.3	13.88	10.51	5.83	9.43	12.99	11.15	17.52
MELO3C001940.2	0.41	0	1.89	0.54	0.35	0.29	0	0.15	0.15	0.34	8.61	2.42	0	0	0.09	0.11	0	0.37	0.27	1.18	2.11	1.47	1.06	0.12	0	0	0	0	0	0	0	0	0	0.1	0.25	0.23	0	0	0	0	0	0	0.04	0.02	0
MELO3C001941.2	17.25	4.97	3.84	3.37	1.62	4.25	8.64	21.95	11.39	5.12	6.49	4.24	6.31	5.66	8.59	24.07	0.95	1.4	7.67	14.76	14.2	13.76	10.09	13.56	18.32	15.23	15.35	13.33	8.49	4.88	9.46	8.18	6.91	7.87	26.9	37.68	25.22	30.29	18.25	13.84	27.17	11.33	14.29	10.22	4.01
MELO3C001942.2	37.77	5.85	40.79	59.96	45.95	42.38	23.06	30.26	40.97	47.86	39.92	50.89	87.96	89.21	96.64	60.27	23.3	21.94	67.41	33.03	39.83	44.01	52.31	52.78	36.54	28.25	32.19	22.85	33.45	16.48	46.67	36.46	23.22	36.54	58.79	56.66	31.85	34.49	24.12	20.34	29.9	43.22	52.06	37.86	42.62
MELO3C001943.2	2.09	0.83	7.28	19.13	2.37	11.94	7.24	20.27	42.41	21.52	4.05	5.42	1.74	2.96	2.44	6.5	1.93	7.27	15.54	13.93	11.17	12.79	8.05	16.4	8.12	11.13	15.78	10.72	11.75	18.37	11.43	0.78	0.55	2.26	7.35	4.88	1.5	1.68	4.52	1.47	7.06	5.28	0.23	0.11	1.73
MELO3C001944.2	0.19	0.71	1.63	3.01	0.63	18.17	12.36	8.62	2.19	5.71	1.95	0.84	2.14	3.11	3.54	11.06	13.85	1.28	2.46	22.39	15.6	12.25	17.21	59.56	124.1	282.4	229.45	267.25	142.91	222.84	71.19	21.27	5.12	20.82	6.58	9.37	8.53	15.27	7.46	32.09	44.99	18.94	7.31	3.36	22.53
MELO3C001945.2	0	0	0	0	0	0	0	0	0	0	0	0	0	0	0	0	0	0	0	0	0	0	0	0	0	0	0	0	0	0	0	0	0	0	0	0	0	0	0	0	0	0	0	0	0
MELO3C001946.2	0	0	0	0	0	0	0	0	0	0	0	0	0	0	0	0	0	0	0	0	0	0	0	0	0	0	0	0	0	0	0	0	0	0	0	0	0	0	0	0	0	0	0	0	0
MELO3C001947.2	38.34	58.64	53.96	35.35	26.58	44.74	41.13	31.7	30.47	39.09	36.12	27.86	20.59	22.36	24.34	43.03	10.8	17.77	26.82	31.27	32.34	33.94	35.18	48.21	58.9	78.39	84.59	72.46	58.73	68.16	47.71	33.78	26.29	28.73	32.73	47.57	44.43	56.68	55.09	56.43	53.18	49.76	32.05	28.08	30.59
MELO3C001948.2	27.47	3.76	35.35	23.18	24.89	22.3	21.06	10.26	32.27	33.3	33.41	28.15	21.58	23.73	25.1	39.19	19.42	58.02	63.68	30.34	49.12	36.99	49.86	37.43	36.29	27.47	36.93	35.62	52.71	19.18	12.41	8.18	4.29	4.37	22.97	20.47	23.91	19.72	29.1	12.95	38.29	9.91	11.72	9.66	4.61
MELO3C001949.2	0	0	0	0	0	0	0	0	0	0	0	0	0	0	0	0	0	0	0	0	0	0	0	0	0	0	0	0	0	0	0	0	0	0	0	0	0	0	0	0	0	0	0	0	0
MELO3C001950.2	0	0	0	0	0	0	0	0	0	0	0	0	0	0	0	0	0	0	0	0	0	0	0	0	0	0	0	0	0	0	0	0	0	0	0	0	0	0	0	0	0	0	0	0	0
MELO3C001951.2	0	1.44	0.59	0.3	0	0	3.93	0	0.24	0	0.18	0	0	0	0	0.14	0	0	0	0	0	0	0	0.23	0	0	0	0	0	0.29	0	0	0.04	0.06	0	0	0	0	0	0.83	0	0	0	0	0
MELO3C001952.2	229.23	234.5	272.65	180.52	106.83	116.24	193.39	113.93	112.63	133.93	179.59	185.17	85.32	90.72	91.47	96.08	37.46	41.29	102.02	109.34	173.88	150.44	179.69	131.98	124.74	142.59	129.28	134.46	150.28	177.83	88.82	85.26	71.65	79.8	130.58	178.01	151.52	129.21	231.55	340.26	161.2	113.52	108.42	87.76	142.86
MELO3C001953.2	34.88	63.89	25.23	25.01	11.45	13.53	17.35	16.37	18.2	17.42	30.81	16.89	16.15	13.29	11.11	17.92	16.49	14.65	18.48	25.1	28.03	25.52	21.03	20.81	19.75	33.28	23.89	25.07	28.98	35.4	14.92	17.3	19.67	21.33	19.01	22.79	20.57	24.53	21.28	32.58	26.41	19.2	21.26	19.71	32.99
MELO3C001954.2	0	0	0	0	0	0	0	0	0	0	0	0	0	0	0	0	0	0	0	0	0	0	0	0	0	0	0	0	0	0	0	0	0	0	0	0	0	0	0	0	0	0	0	0	0
MELO3C001955.2	0	0	0	0	0	0	0	0	0	0	0	0	0	0	0	0	0	0	0	0	0	0	0	0	0	0	0	0	0	0	0	0	0	0	0	0	0	0	0	0	0	0	0	0	0
MELO3C001956.2	0.68	0.43	4.51	9.37	2.42	9.8	5.17	24.02	22.9	16	5.6	5.76	1.55	0.57	0.38	3.64	2.57	1.17	1.77	5.07	6.07	7.34	6.87	7.92	2.02	0	0.68	0	0.03	0	0.08	0	0.03	0.37	3.62	1.72	0	0.46	0	0	0	0.08	0.21	0.09	0.09
MELO3C001957.2	180.46	9.61	76.34	46.5	52.45	71.99	97.1	119.43	129.01	79.26	182.73	120.46	54.21	38.91	51.44	83	21.66	45.53	41.66	75.55	127.71	121.39	80.13	85.81	109.09	66.24	111.26	52.94	41.52	25.17	98.56	87.85	73.46	75.61	58.22	74.26	43.18	98.43	33.21	29.91	40.59	61.8	62.49	71.53	41.77
MELO3C001958.2	0	0	0	0	0	0	0	0	0	0	0	0	0	0	0	0	0	0	0	0	0	0	0	0	0	0	0	0	0	0	0	0	0	0	0	0	0	0	0	0	0	0	0	0	0
MELO3C001959.2	0	0.84	2.57	6.34	6.02	13.36	2.97	8.18	12.27	11.87	4.03	8.71	1.59	1.5	1.19	2.32	0.21	0.02	0.25	1.97	6.09	6.61	9.19	7.46	1.26	0.75	0.43	0	0.5	0.44	0	0	0	0	3.21	1.57	0	0	0.22	1	0.14	0.18	0.12	0	0.1
MELO3C001960.2	3.33	5.11	4.97	5.72	2.32	3.27	7.61	5.7	2.56	1.18	1.97	3.11	1.6	1.07	1.81	1.25	1.14	0.52	0.79	2.44	4.21	5.22	2.98	2.7	2.61	2.04	2.1	1.41	1.35	0	0.31	0.3	0.51	0.32	2.96	7.96	4.64	5.72	7.49	5.98	2.69	2.11	1.49	2.04	1.78
MELO3C001961.2	4.68	7.11	9.76	12	21.6	6.76	6.78	8.2	7.76	4.22	12.12	23.65	7.51	9.03	7.6	4.8	1.55	2.43	9.35	6.7	11.66	12.62	11.8	9.39	8.88	10.17	13.7	18.94	9.72	7.04	9.34	9.57	4.19	1.53	8.21	13.27	8.26	14.48	18.82	19.65	11.69	16.12	21.72	14.87	19.89
MELO3C001962.2	10.35	49.54	3.07	120.73	18.71	16.36	10.23	25.69	23.19	7.73	9.32	15.94	12.3	12.3	12.87	9.83	47.4	5.25	17.23	16.96	15.09	7.75	3.07	5.02	2.11	1.28	32.76	15.4	4.81	1.31	19.34	11.34	13.14	12.93	7.29	1.2	4.53	8.6	0.79	0	2.05	19.76	11.25	14.82	15.41
MELO3C001963.2	0	0	0	0	0	0	0	0	0.11	0	0	0	0	0	0	0	0	0	0	0	0	0	0	0	0	0	0	0	0	0	0	0	0	0	0	0	0	0	0	0	0	0	0	0	0
MELO3C001964.2	28.37	13.13	1.65	6.86	2.51	4.4	1.93	10.86	2.38	3.19	3.33	1.39	3	2.8	3.4	1.12	0	0.28	4.81	2.22	4.32	21.53	4.22	13.45	5.61	6.06	5.82	6.75	0.88	1.02	0.15	0.13	0.07	0.39	6.18	10.92	7.88	7.6	8.21	8.7	4.27	1.36	1.23	0.37	0.15
MELO3C001965.2	9.73	5.61	18.58	27.31	34.74	12.25	16.21	4.09	8.23	13.61	13.83	16.79	26.79	28.86	23.3	6.92	6.55	50.69	304.43	7.38	15.7	13.19	16.25	7.51	9.13	12.22	6.86	7.31	9.01	20.3	6.53	6.43	3.86	6.05	13.81	12.76	7.96	4.67	10.98	16.77	4.69	3.39	10	5.3	18.78
MELO3C001966.2	0	0	0	0	0	0	0	0	0	0	0	0	0	0	0	0	0	0	0	0	0	0	0	0	0	0	0	0	0	0	0	0	0	0	0	0	0	0	0	0	0	0	0	0	0
MELO3C001967.2	7.21	10.49	8.63	8.3	5.92	12.63	9.57	8.62	9.24	14.56	8.84	9.66	4.02	4.01	3.44	9.95	1.84	8.51	14.47	11.57	8.87	10.18	11.05	11.16	13.34	7.29	16.66	12.25	11.68	5.92	8.29	5.28	4.44	5.15	8.25	9.46	12.03	14.21	13.57	7.5	9.28	8.33	6.65	8.18	6.65
MELO3C001968.2	0.22	0.81	0.62	1.7	0	0	0.64	0	0	0	2.36	0.25	0	0	0	0	0	0	0	0	0.1	0	0	0	0	0	0	0	0	0	0	0	0	0	0	0	0	0	0	0	0	0	0	0	0
MELO3C001969.2	0	0	0	0	0	0	0	0	0	0	0	0	0	0	0	0	0	0	0	0	0	0	0	0	0	0	0	0	0	0	0	0	0	0	0	0	0	0	0	0	0	0	0	0	0
MELO3C001970.2	7.27	16.2	6.24	7.13	3.64	6.89	5.53	1.79	5.93	9.56	14.8	15.12	1.82	1.4	0.71	3.25	6.27	29.08	2.87	5.35	15.18	10.16	12.88	18.03	10.28	4.17	0.5	1.09	2.14	0	0	0.18	0.06	0	11.34	4.12	2.1	2.28	1.49	0.84	1.17	0.08	0.38	0.12	0.07
MELO3C001971.2	0.39	358.57	17.2	17.25	3.68	6.5	0.63	1.28	2.69	8.66	6.08	5.79	1.09	1.74	1.44	2.02	1.64	0.43	1.05	2.1	3.95	5.52	3.86	3.79	3.34	3.56	0.34	0.86	1.33	1.69	0.2	0.59	1	0.22	3.58	2.38	2.49	1.14	2.33	1.92	5.36	0.87	0.73	0.47	0.68
MELO3C001972.2	0	0.19	2.88	1.35	1.13	19.89	0.39	0	0	11.64	18.54	9.17	2.57	1.41	0.71	0.23	0	0.22	0	0	0.85	0	0.4	0	0	0	0	0	0	0	0	0	0	0.08	0.08	0	0	0	0	0	0	0	0	0	0
MELO3C001973.2	0	0	0	0	0	0	0	0	0	0	0	0	0	0	0	0	0	0	0	0	0	0	0	0	0	0	0	0	0	0	0	0	0	0	0	0	0	0	0	0	0	0	0	0	0
MELO3C001974.2	4.45	2.72	3.76	3.31	3.81	3.88	4.55	7.02	6.14	3.56	3.62	3.75	9.13	8.14	7.86	2.76	0.87	2.1	9.79	3.65	4.11	5.27	4.43	7.47	10.18	5.23	8.99	9.93	4.38	1.83	8.62	10.02	8.96	5.73	3.48	4.08	5.08	5.06	6.05	1.52	4.17	9.51	8.34	8.08	5.54
MELO3C001976.2	11.28	5.27	8.94	8.95	5.42	5.8	9.88	15.97	14.97	7.56	9.57	11.49	9.11	8.32	10.3	10.96	2.45	2.55	5.4	12.28	13.37	15.87	10.83	10.18	21.61	2.72	17.15	6.55	2.95	1.66	13.67	8.6	10.61	9.14	7.75	15.84	10.74	25.49	4.2	0.82	5.75	11.14	8.15	11.53	1.25
MELO3C001977.2	2.15	0.49	0.26	0.19	0	0.35	3.89	2.73	0.4	0	0.09	0	0	0	0.77	0.42	0	0	0	0	0.38	0	0	0	0	0.41	0	0	0	0	0	0	0.11	0.07	0.45	0.95	0	0	0	0	0.57	0	0.24	0	0
MELO3C001978.2	32.42	0.58	1.13	1.84	0.11	0.41	3.1	7.22	3.37	1.32	1.28	0.19	1.01	2.16	11.32	2.63	0.34	0	2.24	5.85	0	4.7	7.78	0.37	0.13	0.98	0.35	0	0.48	0.29	0	0.04	0.5	2.09	14.79	23.72	6.9	36.12	7.86	19.38	10.16	4.99	15.62	3.12	10.6
MELO3C001979.2	2.28	1.53	2.61	1.58	0.29	0.77	1.2	0.52	1.56	2.48	2.57	1.01	0.31	0.48	0.51	1.34	0	0.15	0.43	1.73	3.35	2.57	2.27	1.84	2.06	0.64	1.94	0.82	0.96	0.31	0.92	0.68	0.48	0.69	1.16	2.87	1.74	1.47	1.22	0.38	0.97	0.82	1.26	0.8	0.44
MELO3C001980.2	24.22	10.7	21.09	20.72	41.73	31.03	20.71	28.23	32.82	33.61	17.59	16.84	57.67	57.31	59.63	38.86	11.03	19.65	55.18	25.54	24.43	19.61	29.67	42.94	44.37	46.88	33.95	41.09	36	30.59	26.24	22.54	18.87	18.14	46.68	39.54	44.57	45.1	58.14	75.76	44.16	31.65	38.57	30.24	44.6
MELO3C001981.2	0	0	0	0	0	0	0	0	0	0	0	0	0	0	0	0	0	0	0	0	0	0	0	0	0	0	0	0	0	0	0	0	0	0	0	0	0	0	0	0	0	0	0	0	0
MELO3C001982.2	0	0	0.19	1.08	0	3.67	4.01	3.91	5.01	5.95	0.32	0	0	0	0	3.6	0	0.19	0.63	1.59	0.19	0	1.47	1.82	19.24	36.83	5.2	7.9	5.28	4.66	0.18	0	0	0.09	3.54	8.3	6.7	8.56	2.66	6.73	0.75	0.56	0.37	0.85	0.25
MELO3C001983.2	8.09	0.12	3.05	2.3	1.6	2.2	5.26	4.29	5.34	6.32	6.18	3.27	0.57	0.29	0.34	1.91	0.94	31.27	7.83	5.78	5.75	6.54	8.97	3.41	2.15	0.78	0.28	0	0	0	0	0	0.04	0.09	3.66	2.31	1.52	1.7	0.97	1.21	2.01	0.15	0.44	0.18	0.04
MELO3C001984.2	1.33	0	0.51	0.75	0.69	2.25	0.38	1.16	2.88	3.81	1.88	2.44	0.35	0.74	0.92	0.43	1.44	0	0.19	1.02	3.78	4.8	2.2	2.2	0.25	0	0	0	0	0	0	0	0	0	0.55	0.3	0.26	0	0	0	0	0.02	0	0	0
MELO3C001985.2	0	0	0	0	0	0	0	0	0	0	0	0	0	0	0	0	0	0	0	0	0	0	0	0	0	0	0	0	0	0	0	0	0	0	0	0	0	0	0	0	0	0	0	0	0
MELO3C001986.2	4.05	0	0.54	1.91	6.5	11.91	11.9	5.99	8.14	7.96	1.16	1.4	3.25	6.63	2.32	1.02	27.02	1.21	2.31	2.66	1.39	1.03	1.4	0.72	0.66	0	0	0.2	0	0.45	0	0	0	0	2.6	0.3	1.17	0.67	1.34	1.47	0	0.14	0	0	0
MELO3C001987.2	4.63	2.96	0.54	3.45	13.27	6.55	2.34	25.17	15	2.45	7.83	19.18	20.1	13.28	16.58	16.4	61.58	1.26	28.14	20.57	5	0.23	0	3.69	0.93	0.83	15.57	14.8	3.67	2.27	7.02	9.09	10.23	3.28	8.82	2.58	4.65	13.7	6.16	4.42	6.77	17.44	14.89	22.78	16.95
MELO3C001988.2	11.8	1.52	0.34	2.71	0.25	0.45	0.93	0.61	0.34	0.14	1.59	0.96	0.33	0.87	0.27	0.95	0.86	0.02	0	3.26	0.95	2.37	0.65	5.39	0.74	0.39	0.19	1.19	1.08	2.77	0.3	0.44	0.2	0.52	5.52	13.03	1.17	1.69	3.49	6.95	5.64	0.55	0.51	0.47	0.1
MELO3C001989.2	8.18	2.66	6.08	6.5	2.82	4.94	10.48	6.52	5.05	5.61	5.09	3.81	5	4.94	7.28	8.17	4.5	11.45	11.36	8.01	4.34	7.75	5.12	10.12	5.4	4.5	3.36	7.08	4.23	10.35	3.84	3.4	2.78	3	10.76	14.01	6.25	9.43	9.19	12.08	8.13	5.09	3.31	3.07	4.72
MELO3C001991.2	8.13	1.4	3.07	2.23	1.44	1.73	3.75	5.76	3.44	3.09	5.36	3.9	0.08	0.45	0.5	1.71	6.69	30.47	2.32	1.65	2.93	3.45	3.38	2.88	2.11	1.53	1.59	0.99	1.02	0.21	0.93	0.75	1.26	1.57	2.63	2.26	4.19	1.56	2.98	2.59	0.7	0.87	0.76	0.61	0.54
MELO3C001992.2	0	0	0	0	0	0	0	0	0	0	0	0	0	0	0	0	0	0	0	0	0	0	0	0	0	0	0	0	0	0	0	0	0	0	0	0	0	0	0	0	0	0	0	0	0
MELO3C001993.2	0	0	0	0	0	0	0	0	0	0	0	0	0	0	0	0	0	0	0	0	0	0	0	0	0	0	0	0	0	0	0	0	0	0	0	0	0	0	0	0	0	0	0	0	0
MELO3C001994.2	0	0	0	0	0	0	0	0	0	0	0	0	0	0	0	0	0	0	0	0	0	0	0	0	0	0	0	0	0	0	0	0	0	0	0	0	0	0	0	0	0	0	0	0	0
MELO3C001995.2	0	0	0	0	0	0	0	0	0	0	0	0	0	0	0	0	0	0	0	0	0	0	0	0	0	0	0	0	0	0	0	0	0	0	0	0	0	0	0	0	0	0	0	0	0
MELO3C001996.2	2.51	0.4	5.41	6.33	2.05	6.72	17.18	23.89	16.33	8.3	3.27	1.31	7.53	7.55	10.97	7.52	16.45	7.75	75.26	24.01	4.57	2.47	2.42	9.33	12.39	6.75	23.69	18.12	30.24	28.29	105.16	135.81	68.38	38.42	13.96	9.74	11.97	16.08	8.56	10.15	17.36	77.41	90.51	79.53	39.96
MELO3C001997.2	3.66	2.47	4.99	4.27	3.53	10.03	6.97	6.41	7.93	23.81	10.23	11.59	1.54	1.1	1.17	5.12	3.98	1.55	2.68	2.56	11.98	9.54	20.4	15.08	6.56	7.96	0.92	0.78	0.32	0	0	0	0.02	0.01	6.28	5.91	7.55	2.4	3.81	2.77	2.73	0.1	0.53	0.14	0.04
MELO3C001998.2	18.49	13.59	41.82	115.7	404.14	73.08	23.42	22.2	65.21	70.33	95.11	248.41	675.89	704.67	570.19	123.53	117.05	48.25	223.39	67.04	56.49	51.3	50.16	40.95	45.88	48.62	81.72	62.55	27.37	20.22	78.78	75.53	51.92	26.62	68.85	92.59	106.29	98.73	113.66	56.06	50.15	109.8	119.1	131.6	91.68
MELO3C001999.2	36.72	9.76	11.55	16.02	12.73	26.8	18.12	26.47	19.02	12.95	18.94	13.01	6.73	5.97	6.56	17.85	6.74	11.55	20.18	29.11	23.01	23.32	18.38	24.07	44.31	27.31	49.74	31.97	23.23	1.4	30.55	26.49	35.02	25.68	19.55	30.46	44.68	63.99	35.49	1.22	34.78	33.27	26.5	33.57	12.29
MELO3C002000.2	0	0	0	0	0	0	0	0	0	0	0	0	0	0	0	0	0	0	0	0	0	0	0	0	0	0	0	0	0	0	0	0	0	0	0	0	0	0	0	0	0	0	0	0	0
MELO3C002001.2	0	0.9	0.79	1.58	0.91	7.45	15.41	14.67	16.52	6.66	6.91	11.35	0.37	0.91	1.8	30.11	0.42	0.35	0.56	2.06	3.23	0.25	1.18	2.23	1.49	2.69	5.09	6.42	8.39	13.36	9.71	10.81	0.74	1.51	1.56	0.71	1.43	0.94	0.91	0.7	1.8	4.08	5.05	2.57	1.53
MELO3C002002.2	1.48	2.6	5.53	4.91	2.96	22.77	1.25	4.32	7.47	20.74	20.18	12.61	2.53	2.04	1.17	8.25	3.83	4.84	4.06	4.69	13.96	12.93	4.92	3.97	2.43	0.59	0.6	1.14	0.45	0.12	0.13	0.13	0.23	0.24	2.08	1.87	0.23	0.41	0.32	0.34	1.14	0.11	0	0.18	0.07
MELO3C002003.2	20.22	0.1	9.09	9.79	6.54	14.94	10.97	18.13	14.44	13.44	13.05	10.69	2.86	3.92	3.84	7.82	1.16	1.45	9.09	3.31	7.78	8.07	8.43	5.71	2.34	0.97	1.06	0.3	0.16	0.1	0	0	0	0.16	7	7.2	1.98	3.81	1.75	0.31	0.89	0.12	0.31	0.16	0.05
MELO3C002004.2	1.95	0.75	3.52	3.47	2.39	10.14	10.27	28.1	21.05	7.92	4.14	3.67	0.96	1.19	0.38	45.56	5.27	4.74	3.59	2.79	3.32	1.85	2.36	1.96	3.38	0.98	1.15	0.33	3.19	0	0	0.29	0.1	0.34	4.71	1.52	0.21	0.66	1.84	1.52	0.94	0	0.42	0.09	0.57
MELO3C002005.2	2.74	0	1.88	1.42	3.62	4.86	3.8	9.36	10.84	5.57	2.27	2.75	2.4	2.54	7.62	8.76	2.78	0.91	5.75	8.56	2.16	6.5	5.33	9.4	4.18	3.66	5.48	1.35	2.72	0	1.01	2.82	1.15	2.46	8	8.69	1.54	5.54	2.09	0.49	0	0.99	3.16	1.34	0
MELO3C002006.2	8.14	1.67	8.04	12.8	9.6	13.75	15.78	21.74	25.2	18.62	9.37	10.37	9.13	9.4	11.33	20.39	11.31	4.6	14.21	15.82	12.65	11.49	13.82	18.54	13.93	10.97	12.43	11.1	7.12	5.28	8.11	8.85	4.74	8.45	18.13	14.91	15.37	12.9	10.49	4.81	12.79	7.51	9.51	5.59	7.22
MELO3C002007.2	0	0	1.05	2.15	1.16	5.4	3.77	7.43	4.49	3.58	2.28	4	0.28	0.28	0.23	1.98	0.13	0.35	0.38	0.56	1.09	0.44	0	1.09	1.43	0	0	0	0	0	0	0	0	0	0.97	0	0	0	0	0	0	0	0	0	0
MELO3C002008.2	0	0	0	0	0	0	0	0	0	0	0	0	0	0	0	0	0	0	0	0	0	0	0	0	0	0	0	0	0	0	0	0	0	0	0	0	0	0	0	0	0	0	0	0	0
MELO3C002009.2	0.7	0.2	0.21	0.13	0.08	0.14	0.26	0.63	0.34	0.39	0.25	0.11	0	0	0	0.15	0.12	0.72	0	0	0.1	0.32	0.17	0.1	0	0.03	0	0	0	0	0.13	0.08	0.21	0.35	0	0	0	0	0	0	0	0	0.04	0	0.13
MELO3C002010.2	12.88	21.91	11.73	21.91	44.94	54	18.88	27.04	24.01	32.79	14.81	32.06	12.5	12.17	11.14	38.1	3.14	8.25	4.06	1.05	1.85	2.32	2.32	2.71	1.34	0	0	0.09	0	0.22	0	0	0.08	0	1.83	0.64	3.21	8.3	2.71	2.37	5.37	1.13	0.7	0.36	0.35
MELO3C002011.2	1.75	0.57	4.69	2.4	3.67	1.78	5.77	1.82	2.55	2.4	1.73	2.34	1.31	1.53	1.4	1.87	0	6.49	3.06	2	2.87	1.33	1.55	0.6	0.28	0	0	0	0	0	0	0	0.24	0	0.33	0.33	1.05	0.1	0.17	0.12	0.68	0.35	0.12	0.2	0.1
MELO3C002012.2	0	0	0	0	0	0	0	0	0	0	0	0	0	0	0	0	0	0	0	0	0	0	0	0	0	0	0	0	0	0	0	0	0	0	0	0	0	0	0	0	0	0	0	0	0
MELO3C002013.2	5.1	7.58	11.18	7.86	3.34	5.18	10.04	1.47	1.23	3.35	7.22	4.22	6.45	1.23	4.21	0.88	1.63	1.36	2.99	1.93	8.17	6.57	4.6	1.44	3.47	6.77	8.43	11.27	8.35	22.58	10.86	7.59	11.98	8	1.61	8.51	3.46	1.51	6.83	5.58	4.63	7.7	5.37	6.2	22.03
MELO3C002014.2	0	0	0	0	0	0	0	0	0	0	0	0	0	0	0	0	0	0	0	0	0	0	0	0	0	0	0	0	0	0	0	0	0	0	0	0	0	0	0	0	0	0	0	0	0
MELO3C002015.2	8.64	7.15	8.53	7.08	7.67	9.49	10.78	11.39	14.24	13.79	9.54	10.71	7.48	7.47	7.32	10.62	4.74	5.69	8.94	9.88	13.67	7.66	9.47	12.51	12.87	10.65	8.46	7.28	5.66	5.2	14.69	8.18	8.42	8.39	4.92	8.74	7.59	10.05	3.42	4.84	4.62	9.91	6.67	7.78	2.24
MELO3C002016.2	2.35	0.21	0.73	0.86	1.13	2.18	2.5	5.56	3.21	2.06	1.61	2.58	1.71	1.73	1.33	3.48	0.27	1.88	0.49	4.56	3.36	1.79	2.48	2.51	5.24	3.47	4.02	3.54	2.67	1.69	5.47	3.47	0.76	1.1	3.83	5.77	5.8	8.03	4.19	3.93	6.91	7.15	8.87	4.48	3.07
MELO3C002017.2	5.93	36.15	4	5.23	3.6	9.93	8.12	11.02	12.39	16.66	9.41	6.24	5.35	5.26	5.34	28.91	4.24	5.31	7.13	9.14	6.2	7.67	6.43	6.35	6.18	6.17	7.17	5.56	6.31	3.26	4.83	3.31	4.29	8.42	80.99	27.03	14.97	11.94	5.12	1.5	10.34	3.92	3.72	2.77	2.47
MELO3C002018.2	0	0	0	0	0	0	0	0	0	0	0	0	0	0	0	0	0	0	0	0	0	0	0	0	0	0	0	0	0	0	0	0	0	0	0	0	0	0	0	0	0	0	0	0	0
MELO3C002019.2	38.75	25.23	27.79	29.29	16.88	24.63	34.56	50.9	52.15	46.56	42.76	36.66	30.39	28.79	32.77	42.86	35.3	20.48	37.38	45.37	38.53	36.9	37.56	30.54	47.03	44.48	49.84	37.06	41.87	17.43	24.37	28.67	22.58	28.06	33.96	28.4	45.27	47.44	42.01	25.54	45.86	18.56	22.84	18.99	23.88
MELO3C002020.2	41.03	599.5	4.81	371.53	4.8	12.67	8.07	15.17	35.2	13.32	6.64	9.02	7.8	7.44	6.58	13.08	213.9	6.25	20.86	33.73	13.39	5.22	8.34	2.61	5.08	6.09	8.96	7.09	27.79	35.59	80.02	63.6	56.25	97.46	2.23	3.38	3.91	5.96	3.83	3.17	16.48	75.58	77.89	58.24	63.94
MELO3C002021.2	14.81	23.81	13	11.96	9.46	14.03	31.28	34.19	39.42	18.31	14.51	18.44	25.27	19.86	20.26	33.51	50.38	29.82	47.14	40.92	23.9	21.55	22.86	17.32	40.99	44.55	48.3	40.87	55.71	50.36	44.66	44.44	26.74	33.78	18.37	26.03	18.1	27.32	34.95	23.15	57.97	34.8	36.05	30.35	42.45
MELO3C002022.2	130.07	101.82	86	36.19	13.13	13.83	61.23	36.27	35.05	48.11	77.57	55.12	12.49	16.71	24.11	20.65	1.66	2.48	4.86	8.84	82.19	62.56	59.16	32.92	36.95	30.44	40.15	38.47	38.38	17.96	17.65	22.16	23.77	48.54	24.3	39.67	29.02	39.87	45.05	24.53	38.67	12.31	15.61	17.95	17.33
MELO3C002023.2	27.02	2.94	22.51	15.41	7.31	14.2	20.65	30.48	26.71	19.97	17.53	15.89	13.41	11.77	15.96	19.64	35.14	22.54	32.4	26.43	17.79	17.02	17.19	17.97	17.67	7.71	24.86	11.81	9.48	2.83	42.84	44.97	43.05	37.91	15.97	17.36	6.91	19.84	5.58	1.77	12.53	24.24	37.38	36.89	4.63
MELO3C002024.2	8.24	3.52	23.02	20.13	14.24	21.97	22.55	47.08	69.3	44.47	31.24	30.06	5.24	5.44	4.91	21.83	34.98	20.38	16.79	9.07	49.71	49.11	38.31	36.38	26.24	22.83	15.95	15.44	19.6	35.83	5.93	1.46	2.33	9.88	20.99	13.33	11.89	12.73	6.45	4.95	8.26	3.8	1.92	1.59	9.01
MELO3C002025.2	6.13	0.59	0.78	0.41	0.14	0.14	0.39	0.42	1.5	0.44	2.96	0.86	0.31	0	0	0.08	0	0.13	0.17	0.53	2.15	2.15	0.8	0.41	0	0	0	0	0	0	0	0	0.05	0.12	0.35	0.19	0.31	0.14	0.16	0	0	0	0	0.01	0
MELO3C002027.2	0	0	0	0	0	0	0	0	0	0	0	0	0	0	0	0	0	0	0	0	0	0	0	0	0	0	0	0	0	0	0	0	0	0	0	0	0	0	0	0	0	0	0	0	0
MELO3C002028.2	0.27	1.01	0	0.09	1.55	0.12	0	0.12	1.61	0	0.04	1.15	21.08	22.31	15.77	1.61	0	0	0.11	0.29	0.51	0	0.25	0	0	0	0.52	0.97	0.89	0.4	0	0.1	0	0.22	0.26	1.45	1.7	0.63	1.36	0	0	0.1	0	0.09	0
MELO3C002029.2	7.87	46.68	2.23	2.91	1.13	3.72	3.14	1.73	2.61	2.17	6.7	7.06	0	0.63	0.98	1.83	0	0.48	1.82	12.52	22.3	23.02	3.69	4.31	6.23	5.19	5.76	17.01	10.03	28.18	31.98	20.61	15.65	11.88	3.62	4	2.61	2.15	3.71	6.12	9.95	20.38	17.01	17.62	33.46
MELO3C002030.2	827.41	390.95	510.08	233.8	48.68	68.38	306.89	145.11	181.69	331.5	337.94	232.76	63.44	89.2	116.55	126.54	7.25	7.5	51.19	40.12	341.15	287.92	415.77	163.93	151.48	185.15	163.61	166.38	171.14	235.43	47.18	44.48	38.85	140.67	117.2	239.72	87.13	127.49	105.54	162.63	131.6	39.64	55.22	35.76	126.22
MELO3C002031.2	0	0	0	0	0	0	0	0	0	0	0	0	0	0	0	0	0	0	0	0	0	0	0	0	0	0	0	0	0	0	0	0	0	0	0	0	0	0	0	0	0	0	0	0	0
MELO3C002032.2	5.78	2.18	5.69	4.21	2.99	6.18	6.06	6.17	6	7.46	6.41	8.89	5.09	3.66	5.55	6.25	7.65	6.6	10.96	10.92	10.95	9.03	9.48	10.6	7.94	8.3	7.56	7.66	3.3	3.86	4.2	3.37	2.86	2.74	7.2	7.56	6.35	6.79	6.52	5.17	8.85	3.85	4.86	3.91	2.97
MELO3C002033.2	0	0	0	0	0	0	0	0	0	0	0	0	0	0	0	0	0	0	0	0	0	0	0	0	0	0	0	0	0	0	0	0	0	0	0	0	0	0	0	0	0	0	0	0	0
MELO3C002034.2	47.6	47.34	8.57	38.17	48.33	89.44	64.43	179.31	113.27	47.84	20.55	39.25	114.82	113.7	119.52	63.63	11.31	17.41	67.64	99.5	49.03	37.44	31.17	61.11	166.93	123.09	84.97	92.97	137.73	75.55	73.72	74.75	51.3	38.72	40.62	52.26	128.89	98.7	118.17	114.69	219.7	185.14	189.86	156.93	214.69
MELO3C002035.2	106.15	67.08	128.16	80.41	27.73	37.98	69.41	63.98	75.83	117.39	94.32	94.53	33.77	34	49.29	46.82	12.49	11.32	52.21	28.37	108.36	93.14	115.39	80.07	88.36	132.58	51.03	86.97	103.42	159.82	35.8	36.73	45.16	59.09	57.05	69.44	107.97	56.31	117.08	212.79	145.02	142.39	170.37	156.84	422.86
MELO3C002036.2	6.98	8.13	4.28	36.53	209.56	104.59	4.08	9.28	28.17	21.16	29.42	105.71	138.25	144.62	125.43	46.33	8.01	2.22	15.58	20.11	23.24	19.46	18.64	15.19	32.42	36.7	62.56	61.85	28.02	37.94	54.68	58.63	25.29	16.85	24.61	37.48	52.95	32.35	58.77	92.23	31.08	75.57	104.18	88.7	157.91
MELO3C002037.2	23.21	6.43	45.89	53.51	21.74	35.12	46.75	32.65	38.64	69.92	37.75	42.03	30.75	28.86	35.75	44.68	32.71	51.67	45.38	32.64	45.41	42.95	56.21	55.48	47.81	50.25	28.71	35.49	47.92	73.79	21.85	21.78	14.41	16.03	39.64	32.21	39.94	27.6	51.76	83.14	36	24.46	28.47	15.87	43.16
MELO3C002038.2	0.22	0	0	0	0.33	0.24	0	0	0	0.19	0.28	1.44	1.79	3.95	1.42	0.27	0.31	0.29	0.2	0.92	0.14	0.23	0	0	0	0	0	0	0	0	0	0.14	0.04	0	0	0	0	0	0	0	0.19	0	0	0	0
MELO3C002039.2	11.72	0.62	5.76	6.04	15.15	13.76	10.87	9.92	8.02	10.86	13.2	10.39	16.27	13.6	16.65	14.16	1.32	18.52	14.68	5.48	6.27	7.35	8.11	8.29	7.6	2.98	2.96	1.76	0.79	0.41	0.89	0.58	0.5	0.62	7.51	6.49	3.83	5.46	2.54	1.45	3.03	1.76	1.44	2.48	0.9
MELO3C002040.2	0	0	0	0	0	0	0	0	0	0	0	0	0	0	0	0	0	0	0	0	0	0	0	0	0	0	0	0	0	0	0	0	0	0	0	0	0	0	0	0	0	0	0	0	0
MELO3C002041.2	5.67	1.54	6.33	6.92	4.93	5.15	6.8	5.98	6.25	7.68	9.15	9.63	7.15	4.85	7.01	7.61	5.66	5.72	8.7	8.52	7.34	8.49	8	5.35	3.95	6.16	4.33	6.76	5.06	2.75	4.87	3.87	3.31	4	4.34	3.94	4.71	6.54	4.19	2.29	4.73	5.02	4.99	5.23	7.06
MELO3C002042.2	29.16	8.16	17.88	14.65	8.38	10.35	26.46	34.3	17.46	12.94	20.57	15.98	10.06	10.26	16.36	19.93	18.11	14.46	23.28	24.92	22.61	17.43	15.9	15.51	14.55	13.01	11.97	10.87	7.27	4.19	3.15	2.7	2.89	5.3	22.92	17.8	20.43	23.33	18.69	13.11	19.84	8.85	9.77	7.84	4.45
MELO3C002043.2	34.31	0	1.62	2.35	0.05	4.06	22.27	133.82	21.56	2.01	6.05	0.22	0.84	0.65	1.06	9.22	0	0.02	0	0.27	0.59	0	0	0	0	0	0.7	0.44	4.53	0.67	0	0.06	0	0	0	0	0.16	0.46	0.59	0.24	1.13	0	0	0	0.02
MELO3C002044.2	12.68	0.66	10.67	4	1.9	2.5	6.97	1.83	4.1	6.72	14.48	14.61	0.57	0.79	0.6	2.39	1.44	0.84	1.51	2.06	10.01	9.96	8.11	2.14	1.85	1.16	2.42	0.8	1.78	0.69	2.29	0.84	0.62	1.5	1.1	0.85	0.95	0.95	0.62	0.47	0.87	0.43	0.28	0.21	0.36
MELO3C002045.2	12.98	5.44	11.38	10.94	6.43	9.61	15.98	11.1	12.01	9.38	13.79	10.02	6.23	8.13	8.98	9.83	2.42	6.28	11.95	12.17	13.4	13.21	9.5	17.67	18.69	7.48	13.15	11.48	8.77	9.16	9.72	10.57	8.26	9.04	9.81	10.87	15.23	15.95	10.21	8.3	9.01	9.46	11.61	10.58	16.88
MELO3C002046.2	0.93	1.15	0.91	1.04	0.86	1.14	1.93	0.44	0.71	0.89	0.99	0.92	0.62	0.85	0.48	0.77	0	0.49	0.32	0.94	1.86	0.51	0.85	0.2	1.65	1.29	1.96	0.9	0	0	0.62	0.51	0.47	0.85	0	1.08	1.62	0.94	2.34	0	0	0.73	0.63	0.8	0.84
MELO3C002047.2	118.32	12.85	106.04	95.94	41.03	52.06	165.56	88.97	102.02	215.4	123.61	72.66	19.37	24.53	59.08	72.13	7.25	34.21	158.7	141.83	194.42	200.59	219.84	140.54	50.6	31.76	27.88	19.39	24.13	36.37	26.01	21.36	17.63	29.62	114.75	74.64	24.89	36.24	24.05	54.77	30.11	23.78	75.11	24.85	52.04
MELO3C002048.2	7.88	0.27	2.14	2.56	2.66	8.38	9.34	14.64	9.54	22.23	21.2	7.17	2.79	2.6	1.42	25.75	1.93	3.63	21.3	52.92	38.4	29.06	23.66	25.13	17.04	14.97	4.86	4.17	3.3	3.44	0.75	2.71	1.9	5.55	19.28	10.04	13.4	11.42	8.49	4.5	5.62	4.79	7.45	6.01	8.94
MELO3C002049.2	0	0	0	0.25	0	0	0	0.98	0	0	6.06	0	0	0	0	0.4	0	0.91	22.96	1.51	2.22	0.92	0	0	1.62	4.45	0.91	0	0	0	0	0.14	0.13	0	0.85	1.24	0.5	1.2	1.03	0	1.95	0.23	1.78	1.14	4.11
MELO3C002050.2	0	0	0.22	0.36	0	0.47	0	8.26	25.86	4.91	20.82	10.01	14.22	11.44	25.07	31.11	13.23	3.83	15.81	10.88	25.33	15.84	18.45	14.61	15.18	9.25	13.45	14.08	13.42	2.98	0.29	0.16	0.17	0.33	53.16	43.76	62.78	77.09	37.34	17.17	21.83	17.57	24.15	18.58	36.83
MELO3C002051.2	0.58	0.35	1.37	0.91	0.34	0.52	2.28	0.45	2.31	1.36	3.31	1.63	0.15	0.45	0	1.7	0.25	0.07	0.1	0.36	1.89	6.73	4.91	0.17	0.85	0	0	0.06	1	0	0	0.3	0.01	0.21	1.86	1.1	3.86	1.13	1.42	0.29	0	0.3	0.21	0.08	0.25
MELO3C002052.2	5.55	16.52	5.18	6.89	11.38	7.12	7.55	12.22	21.24	10.12	5.07	8.66	17.5	17.49	14.48	17.27	9.77	10.11	11.1	10.52	9.05	6.03	5.05	9.3	14.84	7.24	16.85	9.98	6.82	7.81	8.83	8.46	6.96	8	8.16	15.72	14.04	20.24	9.89	8.26	7.1	10.49	10.78	10.56	5.35
MELO3C002053.2	0.06	0	0	0.05	0	0	0	0	0	0	0	0	0.23	0.2	0	0.2	0	0	0	0	0	0	0	0	0	0	0	0	0.16	0	0	0	0	0	0	0	0	0	0	0	0.39	0	0	0	0
MELO3C002054.2	11.19	25.57	5.16	8.12	6.69	21.05	12.18	17.93	14.92	13.29	11.73	11.69	12.8	13.81	13.15	11.99	6.49	8.16	4.32	10.88	15.7	14.22	13.02	22.38	24.69	13.12	19.28	14.96	15.91	3.72	9.45	6.78	5.71	5.46	21.91	19.61	15.68	19.66	10.74	12.38	14.22	9.95	6.97	5.91	2.85
MELO3C002056.2	10.2	9.62	10.02	15.96	9.15	39.76	10.19	10.24	14.95	38.41	10.42	8.93	16.34	18	13.81	18.82	10.16	31.68	8.56	4.03	6.99	10.7	13.85	15.59	12.89	8.71	5.21	4.96	5.77	1.06	5.42	1.51	2.1	3.21	32.08	14.36	13.91	10.59	7.7	2.97	8.54	3.94	1.99	2.16	0.88
MELO3C002057.2	0	0	0	0	0	0	0	0	0	0	0	0	0	0	0	0	0	0	0	0	0	0	0	0	0	0	0	0	0	0	0	0	0	0	0	0	0	0	0	0	0	0	0	0	0
MELO3C002058.2	16.22	6.51	11.46	9.15	8.8	11.26	11.05	18.43	22.4	15.84	17.36	11.07	25.62	25.27	26.09	26.13	9.84	14.49	17.48	24.79	20.41	16.48	18.56	16.92	17.86	16.13	23.7	19.06	13.38	6.65	19.79	17	16.02	10.87	12.57	14.68	23.96	29.19	21.69	12.37	22.76	19.56	17.61	18.83	8.46
MELO3C002059.2	0	0	0	0	0	0	0	0	0	0	0	0	0	0	0	0	0	0	0	0	0	0	0	0	0	0	0	0	0	0	0	0	0	0	0	0	0	0	0	0	0	0	0	0	0
MELO3C002060.2	0	0	0	0	0	0	0	0	0	0	0	0	0	0	0	0	0	0	0	0	0	0	0	0	0	0	0	0	0	0	0	0	0	0	0	0	0	0	0	0	0	0	0	0	0
MELO3C002061.2	12.63	11.92	12.53	8.98	5.97	14.49	21.98	15.62	16.57	16.68	12.83	13.91	10.07	9.66	10.31	19.05	8.4	3.63	13.95	13.37	14.34	13.4	15.18	11.99	14.59	9.96	15.1	15.4	10.62	9.52	17.5	17.26	14.32	16.25	13.23	14.22	7.56	13.65	8.2	15.63	10.84	17.05	16.29	14.9	16.58
MELO3C002062.2	0.07	1.03	0.02	0	0	0	0	0	0	0	0	0	0	0	0	0	1.26	8.96	0	0	0	0	0	0	0	0	0	0	0	0	0	0	0.01	0.01	0	0.01	0	0	0	0	0	0	0	0	0
MELO3C002063.2	5.07	0.31	2.81	7.92	128.62	14.86	2.43	4.48	9.86	13.26	16.58	52.93	45.97	38.78	37.55	17.26	2.32	1.95	3.53	6.1	10.5	8.43	5.74	5.75	4.13	8.66	20.99	15.18	7.7	6.27	12.04	15.85	6.16	4.73	6.45	9.21	16.13	12.03	15.6	8.48	6.42	12.37	15.84	20.52	15.87
MELO3C002064.2	0	0	0	0	0	0	0	0	0	0	0	0	0	0	0	0	0	0	0	0	0	0	0	0	0	0	0	0	0	0	0	0	0	0	0	0	0	0	0	0	0	0	0	0	0
MELO3C002065.2	26.93	0.46	4.6	3.53	4.75	5.69	33.93	28.32	6.32	4.06	6.74	5.7	7.78	8.55	10.74	6.33	14.61	14.31	14.31	22.37	5.88	14.29	10.17	8.41	6.55	4.51	5.11	3.16	2.32	0.44	1.2	0.82	0.77	1.58	17.27	25.82	16.19	22.2	22.86	12.68	21.1	5	10.29	7.32	3.16
MELO3C002066.2	6.83	3.19	3.83	2.5	2.19	14.06	6.73	13.57	17.46	10.38	18.12	15.85	4.45	4.45	4.24	3.01	0.65	0.23	0.53	6.07	26.41	26.35	18.67	21.57	14.16	13.9	3.74	3.35	0.53	2.24	0.06	0	0.12	0.15	12.14	17.17	12.12	12.62	7.52	4.41	0.79	0.18	0.16	0.06	0.47
MELO3C002067.2	30.23	34.05	38.32	16.7	9.52	11.23	26.67	16.56	15.17	23.34	21.47	21.12	8.61	11.23	12.11	13.19	2.73	2.34	6.78	7.62	27.57	22.4	25.05	26.3	27.76	17.4	18.68	18.96	16.8	10.05	9.88	9.2	9.65	14.3	13.92	24.05	16.71	23.88	19.43	14.98	20.1	12.31	8.45	8.24	13.85
MELO3C002068.2	0	0	0	0	0	0	0	0	0	0	0	0	0	0	0	0	0	0	0	0	0	0	0	0	0	0	0	0	0	0	0	0	0	0	0	0	0	0	0	0	0	0	0	0	0
MELO3C002069.2	7.65	7.1	8.18	4.51	4.84	6.42	7.14	8.51	7.3	7.64	8.86	8.17	3.52	3.36	3.97	7.65	9.4	4.06	8.26	6.43	8.78	7.12	8.22	2.54	3.45	2.68	11.67	8.7	8.15	5.62	17.17	16.49	12.18	15.63	4.57	7.39	3.75	7.4	4.23	4.57	5.56	11.06	14.94	13.68	7.75
MELO3C002070.2	0	0	0	0	0	0	0	0	0	0	0	0	0	0	0	0	0	0	0	0	0	0	0	0	0	0	0	0	0	0	0	0	0	0	0	0	0	0	0	0	0	0	0	0	0
MELO3C002071.2	12.7	17.81	20.82	7.12	2.05	5.06	11.57	4.49	9.25	12.74	10.16	6.51	4.66	7.09	8.48	8.31	1.91	1.32	4.49	3.35	12.75	7.32	9.04	6.53	7.51	5.53	10.7	9.18	10.34	3.53	5.92	7.76	4.97	8.55	4.52	7.22	6.47	8.02	3.77	3.97	7.81	3.99	5	4.44	11.41
MELO3C002072.2	0	0	0	0	0	0	0	0	0	0	0	0	0	0	0	0	0	0	0	0	0	0	0	0	0	0	0	0	0	0	0	0	0	0	0	0	0	0	0	0	0	0	0	0	0
MELO3C002073.2	3.28	77.7	1.02	7.38	4.12	14.04	64.8	25.87	37.39	5.35	1.2	3.22	7.04	11.31	8.42	7.11	830.76	31.52	18.62	26.62	1.25	1.79	1.02	7.64	16.17	12.33	31.12	10.48	12.28	34.02	8.67	11.28	43.99	89.56	8.3	10.32	11.35	9.56	6.09	10.34	4.44	7.7	9.35	5.67	41.35
MELO3C002074.2	19.06	11.31	14.12	13.58	10.01	9.03	13.1	17.36	18.27	12.34	13.34	16.21	11.53	11.15	13.21	12.95	16.45	5.39	9.19	12.07	12.76	12.98	11.19	11.37	17.52	10.1	15.05	10.28	12.25	5.13	17.5	13.87	14.1	13.18	12.91	14.6	17.42	20.12	16.76	7.7	17.36	15.67	13.04	13.4	9.49
MELO3C002076.2	0.12	0	0	0	0	0	0	0	0	0	0.13	0	0.34	0	0	0.21	0	0.04	0	0.17	0	0	0	0	0.46	0	0	0.13	0	0	0	0	0.02	0	0	0	0	0	0	0	0.33	0	0	0	0.02
MELO3C002077.2	0	0	0	0	0	0	0	0	0	0	0	0	0	0	0	0	0	0	0	0	0	0	0	0	0	0	0	0	0	0	0	0	0	0	0	0	0	0	0	0	0	0	0	0	0
MELO3C002078.2	14.91	15.18	7.22	28.97	69.09	77.78	6.16	16.71	41.5	26.84	38.12	47	187.04	218.9	177.79	81.99	39.55	4.59	33.33	47.24	21.64	15.66	18.68	30.3	23.92	32.7	47.77	55.24	45.34	70.62	48.64	40.06	25.1	24.6	67.97	28.64	75.12	43.6	83.31	181.72	43.52	74.43	69.82	66.25	83.78
MELO3C002079.2	28.13	1.45	58.38	14.44	57.99	69.68	6.92	28	35.47	93.81	104.68	95.16	55.14	41.94	40.86	45.92	0.4	6.45	28.7	8.65	75.03	65	74.88	27.65	10.76	5.49	0.39	0.36	0.44	0.29	0	0.06	0.18	0.27	58.35	22.2	8.68	10.2	8.1	6.88	1.05	0.1	0.33	0.32	0.07
MELO3C002080.2	5.99	5.76	9.71	5.2	6.05	6.52	5.97	1.8	4.18	10.86	9.92	13.4	4.49	4.76	4.18	5.17	4.75	2.41	9.29	2.58	8.86	4.06	7.17	3.7	4.88	3.79	4.89	3.16	4.28	3.72	5.2	5.39	6.35	7.36	1.68	4.56	2.16	5.51	7.16	3.16	5.92	4.73	6.21	6.55	8.08
MELO3C002081.2	23.18	7.99	15.36	9.92	10.29	19.56	19.57	19.29	18.25	30.72	16.72	12.57	11.11	8.46	10.91	17.73	16.52	9.39	17.33	14.72	15.11	18.56	21.92	22.97	17.82	8.96	16.38	8.56	8.68	2.84	18.3	20.21	21.7	21.21	15.61	17	6.05	10.56	4.51	1.05	6	10.01	14.5	12.46	1.23
MELO3C002082.2	31.66	2.38	9.1	8.47	4.77	15.84	32.4	40.22	18.7	14.95	12.57	7.61	14.82	15.89	26.16	27.98	5.47	9.17	17.2	21.35	16.47	18.82	17.1	22.58	31.13	47.59	35.02	38.27	38.28	22.38	20.96	9.91	9.79	11.18	27.64	32.41	54.09	53.15	65.59	33.63	74.02	29.64	20.94	16.96	16.87
MELO3C002083.2	184.7	122.62	4.68	11.52	10.57	3.24	1.38	17.63	2.6	0.46	2.7	4.35	10.3	11.02	20.73	4.11	6.01	5.22	1.33	22.1	6.66	9.21	1.36	0.29	0	0	0.39	0.23	0.62	3.58	0.8	0.14	0.51	0.39	2.55	8.71	0.49	7.24	7.33	21.83	7.66	8.41	13.21	5.02	5.93
MELO3C002084.2	0	0	0	0	0	0	0	0	0	0	0	0	0	0	0	0	0	0	0	0	0	0	0	0	0	0	0	0	0	0	0	0	0	0	0	0	0	0	0	0	0	0	0	0	0
MELO3C002085.2	43.12	39.45	53.29	21.13	8.87	13.9	15.89	60.93	16.88	11.88	12.65	14.99	10.96	10.48	15.66	13.93	5.6	3.36	4.54	22.43	40.73	37.16	21.03	38.92	148.34	59.68	65.03	94.99	61.47	22.69	28.62	9.1	17.32	17.32	24.32	81.99	52.74	85.09	58.13	42.18	65.22	34.59	21.01	16.95	11.14
MELO3C002086.2	126.58	16.98	107.35	200.44	62.3	133.07	169.77	169.07	174.06	280.11	126.06	207.01	110.09	127.56	152.7	202.37	147.83	106.22	184.34	156.67	241.08	245.41	333.12	349.42	225.66	231.09	154.61	149.35	195.97	401.2	49.59	48.75	38.54	63.88	217.67	107.17	97.4	68.9	82.64	210.72	91.61	35.72	61.67	28.81	105.56
MELO3C002087.2	13.63	7.93	13.09	6.91	6.47	8.41	9.08	10.38	11.26	10.67	12.5	10.65	4.87	3.74	6.68	8.39	2.81	5.55	8.5	6.32	11.99	10.09	9.25	7.83	9.75	10.4	6.61	4.37	5.55	1.43	8.16	6.66	7.98	9.6	8.02	5.99	6.4	5.58	6.67	2	4.73	7.86	6.9	6.68	5.93
MELO3C002088.2	0	0	0	0	0	0	0	0	0	0	0	0	0	0	0	0	0	0	0	0	0	0	0	0	0	0	0	0	0	0	0	0	0	0	0	0	0	0	0	0	0	0	0	0	0
MELO3C002089.2	0	0	0.04	0.05	0	6.87	0.73	1.02	0.37	2.3	3.6	1.21	0	0	0	0.98	0	0	0	9.43	1.22	0.82	0.24	0.8	0	0	0	0	0	0	0	0	0	0	0.98	0	0	0	0	0	0	0	0	0	0
MELO3C002090.2	0	0	0	0	0	0	0	0	0	0	0	0	0	0	0	0	0	0	0	0	0	0	0	0	0	0	0	0	0	0	0	0	0	0	0	0	0	0	0	0	0	0	0	0	0
MELO3C002091.2	231.63	105.18	435.67	329.79	115.54	128.25	248.62	114.13	138.21	267.82	224.29	261.42	107.74	136.78	146.88	123.6	21.53	31.33	75.11	105.98	265.95	212.14	243.56	268.61	216.46	235.05	145.91	164.59	149.46	154.96	53.86	36.95	39.16	75.14	172.6	249.05	180.01	141.63	187.57	195.62	149.71	74.72	68.24	43.7	173.89
MELO3C002092.2	2.09	0.61	0.74	1.8	0.77	1.33	1.85	1.48	3.43	4.32	4.39	1.89	1.91	1.96	3.55	3.88	1.44	2.25	8.96	9.91	4.46	8.22	3.91	9.45	3.59	4.92	7.11	4.32	3.57	3.32	6.56	3.32	1.22	2.34	13.32	18.9	3.17	3.02	3.53	4.19	3.74	4.49	3.17	0.74	2.31
MELO3C002093.2	0	0	0	0	0	0	0	0	0	0	0	0	0	0	0	0	0	0	0	0	0	0	0	0	0	0	0	0	0	0	0	0	0	0	0	0	0	0	0	0	0	0	0	0	0
MELO3C002094.2	0	0	0.18	0.33	2.02	0.66	0.61	0.42	0.76	0.41	0.3	0.3	0	0	0.23	1.66	0	0	0	0	0	0	0	0	0	0	0	0	0	0	0	0	0	0.05	0	0.1	0	0.45	0	0	0	0.06	0	0	0
MELO3C002095.2	5.92	6.03	4.19	3.61	2.63	5.62	3.79	5.33	5.94	4.72	6.66	4.55	2.32	3.25	2.96	5.65	0.42	0.32	2.41	7.71	6.9	7.38	7.76	4.25	7.51	5.89	6.19	5.07	2.97	0.42	2.06	1.3	1.27	2.84	5.02	6.48	6.56	6.7	8.81	1.8	6.5	2.63	2.3	2.01	3.01
MELO3C002096.2	3.56	6.42	5.58	3.45	3.88	6.3	6.58	7.33	5.97	7.3	4.59	5.68	3.85	3.53	3.17	7	5.66	2.23	5.88	5.77	5.64	7.02	7.26	5.75	6.64	5.38	7.16	5.72	4.68	2.86	8.58	7.76	7.92	8.62	6.05	7.14	2.09	5.35	2.99	1.79	4.42	5.68	4.48	5.2	4.3
MELO3C002097.2	5.94	0	1.78	0.52	0.26	0.56	3.33	0	0	0.79	0.41	0.93	0	0.11	0	0.79	0	0	0	0	0.38	1.15	1.15	0.43	0	0	0	0	0	0	0	0	0.05	0.11	0.81	0.33	0	0	0	0	0	0	0	0	0
MELO3C002098.2	0	0	0	0	0	0	0	0	0	0	0	0	0	0	0	0	0	0	0	0	0	0	0	0	0	0	0	0	0	0	0	0	0	0	0	0	0	0	0	0	0	0	0	0	0
MELO3C002099.2	37.85	4.61	23.28	26.16	12.21	20.55	67.61	73.63	37.08	29.52	13.63	16.98	14.48	20.73	25.63	31.48	64.19	26.1	62.68	79.59	29.94	35.92	26.1	48.25	33.88	34.74	57.17	63.47	42.93	57.33	104.69	102.33	46.32	49.04	46.09	94.83	32.48	42.7	34.73	46.14	65.7	77.18	84.98	56.5	53.48
MELO3C002100.2	0.1	0	0.07	0.22	0.07	0.67	0.29	2.75	2.35	1.64	0.44	1.13	0.57	0.9	0.51	0.17	0.18	0.08	0.28	0	0.17	0.17	0	1.18	0.35	0.19	0.23	0.22	0.2	0	0	0	0	0	1.07	0.41	0.76	0.48	0.37	0.82	0.7	0.09	0.1	0.03	0
MELO3C002101.2	0	0	0	0	0	0	0	0	0	0	0	0	0	0	0	0	0	0	0	0	0	0	0	0	0	0	0	0	0	0	0	0	0	0	0	0	0	0	0	0	0	0	0	0	0
MELO3C002102.2	0	0	0	0	0	0	0	0	0	0	0	0	0	0	0	0	0	0	0	0	0	0	0	0	0	0	0	0	0	0	0	0	0	0	0	0	0	0	0	0	0	0	0	0	0
MELO3C002103.2	8.29	0.51	0.43	0.39	0.23	1.34	2.73	2.79	1.52	0.58	0.82	1.1	0.34	0.75	1.11	0.66	1.07	0.56	0.82	1.49	0.94	1.45	1.59	1.99	2.45	3.62	1.39	1.7	0.76	0.4	1.55	1.04	0.93	1.08	2.85	3.44	3.82	3.31	3.34	1.14	2.23	1.49	1.73	1.3	0.9
MELO3C002104.2	3.44	1.63	1.54	1.28	0.54	1.56	4	5.98	4.11	3.36	2.86	1.6	0	0.64	0.65	2	1.21	1.68	1.66	4.04	4.64	4.12	4.49	2.77	0.81	1.44	1.61	1.17	0.59	0	1.55	1.28	2.17	2.52	2.14	2.54	2.16	3.23	1.29	0.23	1.22	2.29	2.6	2.31	1.55
MELO3C002105.2	45.99	0.55	1.39	3.03	0.7	3.59	9.84	13.63	6.01	3.99	1.41	1.02	2.09	2.07	2.95	1.7	6.34	0.47	2.6	8.99	2.08	3.23	3.07	2.97	1.25	2.67	5.48	4.15	4.24	4.16	12.92	9.09	7.49	7.63	8.35	11.4	6.58	8.18	9.11	6.59	19.05	19.96	14.03	15.84	19.39
MELO3C002106.2	24.37	0.56	3.47	6.49	1.19	2.67	10.48	5.18	7.96	13.92	29.97	29.1	0.27	0.76	0.41	0.54	0	0.05	0	1.97	18.64	18.23	13.02	3.97	3.02	1.35	1.01	0.64	0.16	0.21	0.14	0	0.06	0.39	2.48	1.72	2.09	2.12	0.97	0.63	0.45	0.49	0.09	0.05	0.19
MELO3C002107.2	0	0	4.13	20.97	3.6	29.49	14.38	31.39	34.02	30.96	5.21	8.48	1.31	1.13	0.81	5.35	0	0.64	2.13	5.75	9.47	14.32	16.52	17.47	3.66	8.56	1.05	0.49	0	0	0.27	0	0.16	0.42	7.79	1.72	0.89	0.37	0	0	0	0	0.28	0	0.12
MELO3C002108.2	0.65	0.29	0.49	1.05	0.15	2.26	12.51	4.41	6.73	2.21	0.16	0.99	0.6	0.42	0	1.35	0	0	0	0.29	0.32	0	0.88	1.38	3.18	4.31	2.62	3.17	0	0	0	0	0.15	0.2	0.34	0	0.79	1.22	0	0.33	0	0	0	0	0
MELO3C002109.2	0	0	0	0	0	0	0	0	0	0	0	0	0	0	0	0	0	0	0	0	0	0	0	0	0	0	0	0	0	0	0	0	0	0	0	0	0	0	0	0	0	0	0	0	0
MELO3C002110.2	15.59	11.12	10.8	16.37	22.46	36.12	27.21	38.05	38.33	33.15	27.39	28.03	17.2	11.91	13.29	30.1	20.68	16.04	30.5	26.2	38.28	31.81	27.13	26.81	35.51	20.03	22.16	21.06	13.14	3.77	8.15	12.67	8.54	8.71	17.55	22.97	14.46	17.86	11.93	4.15	8.69	7.96	11.55	9.54	7.42
MELO3C002111.2	0	0	0	0	0	0	0	0	0	0	0	0	0	0	0	0	0	0	0	0	0	0	0	0	0	0	0	0	0	0	0	0	0	0	0	0	0	0	0	0	0	0	0	0	0
MELO3C002112.2	3.53	1.6	4.48	2.57	0.96	2.44	3.98	3.98	4.8	2.96	3.01	1.68	0.6	0.74	1.11	1.18	7.31	73.42	9.38	6.19	4.64	2.78	3.7	4.56	6.86	4.76	4.28	3.69	2.08	1.77	1.26	0.39	0.98	1.94	1.93	4.32	4.24	4.4	4.11	4.19	3.33	1.42	1.49	1.05	0.94
MELO3C002114.2	0	0	0	0	0	0	0	0	0	0	0	0	0	0	0	0	0	0	0	0	0	0	0	0	0	0	0	0	0	0	0	0	0	0	0	0	0	0	0	0	0	0	0	0	0
MELO3C002115.2	17.88	77.48	10.38	13.8	4.37	8.55	12.1	18.74	23.15	6.63	10.16	9.81	7.8	7.43	8.59	19.01	24.95	21.03	15.75	28.16	12.1	9.77	9.83	12.51	26.07	18.19	32.49	25.45	24.06	19.22	45.58	38.14	52.09	37.16	11.97	19.7	18.25	34.61	18.56	16.95	22.38	36.78	35.4	38.22	34.47
MELO3C002116.2	5.23	42.55	5.13	7.68	4.32	10.35	10.51	12.9	9.44	3.85	6.38	6.94	4.69	4	5.95	7.8	16.85	11.99	11.77	10.15	6.01	5.33	4.53	4.82	7.4	14.32	17	21.51	12.22	14.65	30.25	32.49	30.73	28.41	5.6	7.8	3.83	14.52	4.39	8.01	5.46	22.1	27.14	18.26	10.98
MELO3C002117.2	89.56	64.89	81.46	43.66	25.78	37.55	63.08	66.84	62.89	97.03	67.65	66.84	24.44	22.6	25.58	43.52	7.55	11.04	26.43	31.16	93.29	85.01	100.82	65.44	55.9	49.8	58.89	48.77	43.66	33.84	33.46	29.7	30.31	42.37	44.56	44.45	31.53	48.31	36.35	23.91	28.06	26.25	24.53	21.68	14.36
MELO3C002118.2	121.61	59.06	101	52.07	49.62	60.54	79.3	74.57	87.2	147.18	86.56	76.04	50.12	51.61	57.6	91.65	55.04	34.27	79.33	68.25	86.32	79.37	127.62	103.21	104.31	72.18	112.91	88.73	79.31	64.2	79.59	77.92	73.46	83.8	67.14	81.47	48.48	82.54	52.91	69.82	58.68	64.63	68.73	57.4	56.27
MELO3C002119.2	0.49	1.49	0.16	1.68	92.66	46.19	0.42	0	24.81	14.13	11.78	50.69	214.67	229.18	187.49	81.96	1.01	0.16	1.57	40.98	6.38	0.97	1.03	1.99	1.08	0	7.15	4.38	1.32	1.62	18.62	66.04	54.14	6.17	18.02	7.88	30.16	13.15	44.17	19.81	6.64	121.9	153.9	191.39	124.07
MELO3C002120.2	35.45	20.99	26.69	22.87	14.54	20.33	29.52	37.29	32.6	25.98	29.3	30.38	18.49	22.05	24.68	22.35	1.95	7.62	16.84	24.91	48.6	43.24	37.2	55.51	51.48	39.99	39.06	40.65	29.13	20.23	35.38	20.63	17.86	19.34	41.85	44.77	43.8	45.65	32.05	28.24	32.48	35.99	21.58	18.06	18.89
MELO3C002121.2	14.4	0.28	7.78	7.71	5.26	2.95	4.69	3.65	3.96	5.88	13.28	14.76	0.87	1.68	1.16	2.16	0	0.58	2.68	2.32	8.28	10.52	7.82	4.4	2.07	1.65	1.66	1.55	1.25	0	1.11	1.18	1.23	1.93	6.21	4.7	3.69	4.32	4.88	1.39	2.89	1.04	1.24	1.98	1.7
MELO3C002122.2	19.09	2.95	23.17	58.95	88.33	239.93	25.58	61.73	151.03	204.26	125.89	149.24	37.2	41.48	36.97	40.81	0.29	0.31	15.34	7.13	212.71	235.57	206.33	125.14	28.45	12.65	1.4	1.55	0.33	0.14	0.28	0.12	0.15	0.28	227.01	27.19	23.69	7.04	27.11	6.27	4.75	0.34	0.17	0.25	0.42
MELO3C002123.2	0.35	0.5	0.4	0.38	1.5	2.1	1.93	0.15	0	1.22	1.13	1.28	0.49	0.47	0.39	0	0.15	0.45	0.39	0	0.1	0.36	0.17	1.31	0.33	0	0	0	0	0	0	0	0	0	1.26	0.38	0	0	0	0	0	0	0	0	0
MELO3C002124.2	2.75	0	4.59	3.55	5.6	7.98	7.89	5.85	6.36	5.21	5.44	5.54	3.9	4.33	7.24	3.94	10.11	40.65	9.53	8.6	10.31	9.47	11.51	14	47.45	28.31	24.81	13.42	2.28	0.68	0	0	0	0	3.53	7.57	4.22	9.1	4.92	2.81	2.66	0	0.63	0.06	0.09
MELO3C002125.2	21.49	3.46	23.09	12.42	15.25	19.52	23.73	33.1	22.4	14.65	13.14	17.14	13.55	13.83	16.51	18.6	1.88	4.51	9.32	18.39	20.23	24.24	21.75	27.4	60.27	52.25	57.33	41.15	23.83	12.31	12.06	10.59	7.93	8.03	17.19	29.3	25.21	44.41	29.4	15.39	25.42	11.39	14.45	11.08	3.45
MELO3C002126.2	5.29	0.84	1.98	12.93	132.18	33.47	1.34	4.53	27.77	12.36	16.9	36.76	26.64	26.85	25.21	18.54	2.35	6.03	4.33	14.96	21.04	19.91	11.71	20.42	18.45	13.19	33.8	38.43	19.9	14.99	25.72	16.87	7.42	1.53	24.25	27.06	37.03	23.35	51.71	39.03	18.06	35.94	26.4	27.14	13.85
MELO3C002127.2	10.5	6.04	9.03	13.45	29.78	47.78	10.59	4.07	9.56	15.84	21.5	41.52	15.96	21.07	21.26	33.62	16.1	3.75	38.47	17.1	11.27	12.27	13.61	9.32	4.93	9.99	14.02	16	21.45	25.13	22.86	18.76	10.79	12.59	15.04	11.69	10.26	10.46	16.83	14.78	21.52	31.48	24.9	28.87	23.47
MELO3C002128.2	94.79	0.58	119.43	73.47	65.3	43.74	82.74	33.31	82.95	165.61	129.86	131.18	3.05	3.13	2.63	15.85	0	0.19	4.16	25.71	244.08	357.23	501.84	196.26	38.16	9.06	0	0.54	1.07	0.23	0	0	0.03	0.15	104.42	27.14	16.92	12.48	5.08	5.31	1.3	0	0	0	0.14
MELO3C002129.2	0.43	0.1	1.6	1	1.54	0	0	0	0	0	3.55	8.87	0.21	0.31	0.37	0	0	0	0	0	3.68	3.04	1.73	0.39	0	0	0	0.21	0	0	0	0	0	0	0.66	0.95	0	0.27	0	0	0.62	0	0	0	0
MELO3C002130.2	0	0	0.09	0.11	0.18	0.09	0.33	0	0	0	1.02	0.55	0.24	0.06	0	0.12	150.24	384.44	0.33	1.06	0.8	1.59	0.69	0.29	0.15	0	0	0	0	0	0	0	0.02	0.08	0.86	0.22	0	0	0.11	0	0	0	0.04	0	0.01
MELO3C002131.2	49.7	0.74	31.47	6.23	11.37	11.42	31.37	7.06	10.29	36.02	50.38	23.26	8.87	8.58	11.68	9.21	0	1.97	17.65	3.5	15.29	20.37	47.55	19.75	21.29	5.1	4.95	2.9	0.7	0	0	0.06	0.09	0.13	10.27	8.31	6.44	8.3	2.26	0.87	0.96	0.44	0.43	0.11	0.31
MELO3C002132.2	0	0	0	0	0	0	0	0	0	0	0	0	0	0	0	0	0	0	0	0	0	0	0	0	0	0	0	0	0	0	0	0	0	0	0	0	0	0	0	0	0	0	0	0	0
MELO3C002133.2	0.11	1.23	0.44	0.38	0.36	0.37	0.39	0.81	1.76	0	0.5	1.37	0	1.65	1.55	1.94	347.5	702.12	2.19	3.42	0	0	0	0.53	0.2	0	0.28	0	1.41	0	0	0	0.11	0.24	0.9	2.2	0.71	2.14	3.06	3.09	0.76	0.56	0.61	0.32	1.53
MELO3C002134.2	18.53	15.81	6.33	5.15	1.59	3.19	6.85	8.68	7.84	3.61	6.27	6.22	2.94	2.81	4.03	6	5.5	2.76	4.52	9.26	6.97	9.09	4.22	5.57	7.91	4.19	8.29	8.45	6.43	8.55	8.9	4.34	5.55	4.83	2.98	8.55	10.08	13.91	8.69	9.81	12.63	9.91	6.74	7.2	3.57
MELO3C002135.2	0	0	0	0	0	0	0	0	0	0	0	0	0	0	0	0	0	0	0	0	0	0	0	0	0	0	0	0	0	0	0	0	0	0	0	0	0	0	0	0	0	0	0	0	0
MELO3C002137.2	6.32	1.1	5.82	8.25	6.03	9.67	12.65	7.02	9.46	9.13	8.52	5.36	5.93	7.83	6.29	8.25	0.74	4.7	5.23	8.24	7.2	8.89	8.43	14.66	18.56	13.66	10.65	14.47	9.36	5.67	3.82	1.33	0.67	1.3	5.53	9.4	10.15	8.87	9.27	7.03	9.11	2.4	3.27	1.51	2.65
MELO3C002138.2	7.42	2.03	8.01	8.75	3.25	10.39	12.7	13.95	11.84	11.66	12.63	6.95	3.8	4.07	3.8	13.24	2.67	7.03	5.53	11.03	10.17	13.43	13.09	13.39	27.87	27.52	37.5	39.98	26.31	47.99	21.17	5.01	7.23	9.22	5.57	10.33	10.64	19.39	9.31	26.99	14.26	11.61	7.16	6.64	24.64
MELO3C002139.2	0	0	0	0	0	0	0	0	0	0	0	0	0	0	0	0	0	0	0	0	0	0	0	0	0	0	0	0	0	0	0	0	0	0	0	0	0	0	0	0	0	0	0	0	0
MELO3C002140.2	0	0	0	0	0	0	0	0	0	0	0	0	0	0	0	0	0	0	0	0	0	0	0	0	0	0	0	0	0	0	0	0	0	0	0	0	0	0	0	0	0	0	0	0	0
MELO3C002141.2	0	0	0	0	0	0	0	0	0	0	0.25	0	0.36	0	0	0	1.28	1.22	0	0	0	0	0	0	0	0	0	0	0	0	0	0	0	0	0	0	0	0	0	0	0	0	0	0	0
MELO3C002142.2	0.48	0	1.17	0.38	0	0	0.22	0.58	0.19	0.08	0.21	0.09	0	0	0	0.04	0	0.06	0	0	0	0.16	0	0	0	0	0	0	0	0	0	0	0	0.02	0	0	0	0	0	0	0	0	0	0	0
MELO3C002143.2	15.72	26.11	39.47	10.14	55.92	20.88	15	15.03	17.42	32.38	17.18	32.59	23.43	29.04	23.23	25.88	8.46	25.73	46.35	19.43	13.33	25.95	16.42	22.78	26.25	23.84	12.54	12.21	8.26	2.61	11.15	5.46	9.09	12.16	16.11	21.2	7.22	10.93	3.19	2.47	5.34	11.73	10.62	7.63	5.99
MELO3C002144.2	37.47	1.18	29.34	27.62	52.87	32.86	40.17	34.24	21.55	56.2	48.7	63.13	19.48	16.86	17.05	40.3	0.7	1.7	15.27	11.34	76.75	83	82.57	39.91	46.13	72.59	12.96	16.45	9.83	0.74	0.4	0.42	0.26	1.37	27.99	20.48	15.15	17.05	13.49	4.78	13.97	0.83	1.08	0.48	0.84
MELO3C002145.2	3.28	0.27	1.66	1.98	0.53	0.84	3.59	0	2.84	3.55	5.41	8.99	0	0	0	0	0	0	0	0.19	4.84	5.09	4.43	0.38	0.6	0.37	0	0	0	0	0	0	0	0.07	0.46	0	0	0	0	0.18	0	0	0	0	0
MELO3C002146.2	0	0	0	0	0	0	0	0	0	0	0	0	0	0	0	0	0	0	0	0	0	0	0	0	0	0	0	0	0	0	0	0	0	0	0	0	0	0	0	0	0	0	0	0	0
MELO3C002147.2	6.76	39.02	1.77	20.72	0.38	8.89	3.1	9.74	1.95	1.57	3.42	2.05	1.92	1.27	4.57	2.45	40.16	6.26	15.16	33.66	2.2	6.79	4.46	8.97	2.56	6.41	15.32	37.16	36.09	123.08	25.07	12.39	19.35	25.83	20.73	57.97	26.28	11.63	24.98	103.66	58.34	35.87	25.19	18.37	111.54
MELO3C002148.2	45.25	51.62	7.96	8.9	6.87	13.81	11.08	22.75	14.35	7.52	11.64	9.97	10.84	8.72	9.73	13.97	21.44	16.93	9.3	16.44	12.79	11.96	10.14	12.81	20.17	14.45	29.42	21.08	23.7	8.46	32.16	15.39	25.26	22.39	14.79	15.91	14.97	29.99	13.73	8.23	20.43	24.13	13.71	15.55	4.27
MELO3C002149.2	26.71	7.71	37.64	36.77	21.75	34.59	86.51	39.83	25.03	38.52	22.47	27.73	27.28	27.88	41.6	49.92	207.45	95.16	113.56	171.47	35.7	31.57	51.37	75.27	55.61	49.86	69.1	49.56	68	52.77	60.08	38.31	64.62	93.08	77.87	46.83	42.91	69.2	35.65	31.04	43.05	50.77	85.56	40.09	68.17
MELO3C002150.2	21.17	10.25	19.37	27.68	7.63	33.43	19.98	92.21	19.55	8.25	13.21	3.96	15.73	17.09	35.16	33.12	14.65	3.41	17	40.18	24.31	67.69	22.71	66.09	51.87	42.96	57.76	95.94	52.49	80.23	81.38	53.58	21.05	35.7	79.01	144.83	73.1	93.13	56.3	176.82	76.65	113.11	87.92	26.69	101.06
MELO3C002151.2	60.73	12.63	72.73	79.25	36.42	70.34	68.06	85.85	82.47	116.08	54.54	69.06	64.2	71.19	75.02	125.04	43.18	35.47	82.16	91	78.93	66	113.89	116.32	66.17	101.59	47.28	68.1	67.79	92.56	34.85	17.9	14.11	29.66	108.08	80.94	63.75	42.12	68.16	206.73	102.88	28.05	37.88	16.53	29.93
MELO3C002152.2	28.31	47.77	22.81	34.8	71.38	84.14	17.99	18.15	23.39	25.35	20.58	38.28	75.41	74.24	72.71	44.36	68.63	10.64	32.38	51.81	15.53	24.29	20.76	32.64	17.9	23.18	25.69	30.04	26.39	21.08	22.52	41.14	44.12	71.18	76.49	70.88	34.51	31.2	42.75	56.35	34.38	40.69	60.83	68.36	50.79
MELO3C002153.2	1.83	0.29	3.12	4.28	0.98	4.03	2.14	10.7	3.33	3.82	5.49	1.21	0.33	0.51	0.58	1.45	4.95	2.54	4.07	5.82	4.69	6.04	2.77	0.89	1.59	3.36	1.42	1.89	2.59	1.53	2.53	4.01	11.58	4.98	3.1	3.2	1.12	4.81	1.32	1.41	2.5	3.02	2.57	3.78	1.27
MELO3C002154.2	11.11	61.23	16.72	158.54	0.61	1.21	0.29	0.77	1.69	1.99	2.15	0.56	1.11	0.89	0.68	1.48	237.36	195.25	6.52	7.34	1.61	5.16	4.16	1.94	1.74	0.3	1.71	1.23	1.08	0	2.76	0.86	4.84	5.91	9.61	0.91	1.03	1.33	2.5	0.39	1.82	5.1	4.53	2.44	3.57
MELO3C002155.2	0	0.4	2.44	1.56	1.61	2.41	8.03	1.01	0.95	2.35	5.81	1.41	1.16	0.69	1.23	12.21	4.89	3.6	18.92	6.05	0.76	1.46	0.77	0	0	0	0	0	0	0	0	0	0.11	0.05	0.23	0	0	0.22	0	0	0	0.11	0	0.02	0
MELO3C002156.2	12.91	4.47	18.95	17.87	20.87	11.88	8.14	9.29	13.76	15.22	14.73	20.02	15.87	23.18	17.44	12.06	0	3.05	5.75	10.66	12.83	14.34	12.59	15.47	17.75	15.66	17.05	17.1	12.61	7.08	9.49	8.62	6.67	9.53	15.37	14.63	12.59	18.74	13.69	9.76	10.4	9.44	11.3	8.4	9.7
MELO3C002157.2	5.03	1.1	11.79	15.88	23.61	2.91	0.23	0.19	0.68	4.97	28.84	31.67	1.35	1.37	2.13	2.14	0.25	1.98	1.23	23.25	19.15	11.55	2.96	2.33	2.94	0.77	0	0	0	0	0.1	0	0	0	1.14	1.34	0	0	0	0	0	0	0	0	0
MELO3C002158.2	9.47	6.59	8.51	8.05	6.56	5.38	8.18	9.6	7.52	5.86	8.94	10.33	5.45	5.04	6.48	7.21	8.37	3.14	5.12	10.8	7.11	7.16	6.23	5.47	9.4	4.24	8.69	7.14	7.42	3.47	8.25	6.96	5.27	5.35	4.13	6.26	6.37	10.51	3.76	2.98	6.79	6.88	6.45	5.26	4.12
MELO3C002159.2	114.47	67.44	303.83	196.28	104.43	74.28	159.44	91.77	120.12	244.97	165.84	139.62	57.12	71.88	72.03	91.58	18.86	22.46	69.87	60.35	182.35	129.59	214.39	134.48	102.07	135.72	144.61	152.7	126.23	169.71	70.24	67.35	51.55	87.22	91.26	104.25	85.04	87.41	101.98	124.63	102.17	58.29	67.46	51.44	144.89
MELO3C002160.2	0	0	0	0	0	0	0	0	0	0	0	0	0	0	0	0	0	0	0	0	0	0	0	0	0	0	0	0	0	0	0	0	0	0	0	0	0	0	0	0	0	0	0	0	0
MELO3C002161.2	0	0	0	0	0	0	0	0	0	0	0	0	0	0	0	0	0	0	0	0	0	0	0	0	0	0	0	0	0	0	0	0	0	0	0	0	0	0	0	0	0	0	0	0	0
MELO3C002162.2	0.1	0	0.22	0.15	0.2	0.37	0	0.26	0.18	0	0.24	0.73	0	0.24	0	0.17	0.35	0.05	0	0.65	0.25	0.5	0	0.19	0.08	0	0.44	0	0	0	0.17	0	0.02	0.13	0.36	0.7	0	0.99	0.38	0.4	0	0	0	0.05	0
MELO3C002163.2	0	0	0	0	0	0	0	0	0	0	0	0	0	0	0	0	0	0	0	0	0	0	0	0	0	0	0	0	0	0	0	0	0	0	0	0	0	0	0	0	0	0	0	0	0
MELO3C002164.2	0	0	0	0	0	0	0	0	0	0	0	0	0	0	0	0	0	0	0	0	0	0	0	0	0	0	0	0	0	0	0	0	0	0	0	0	0	0	0	0	0	0	0	0	0
MELO3C002165.2	28.32	11.61	49.84	26.85	18.6	26.48	46.92	43.86	38.77	74.89	38.45	37.75	15.03	20.01	21.27	36.91	12.22	11.84	22.54	24.94	46.02	36.38	68.27	48.5	43.58	46.61	41.87	41.57	36.75	15.08	27.96	23.31	18.2	31.61	33.23	38.56	20.17	27.92	28.27	16.12	45.22	21.79	21.71	15.35	19.25
MELO3C002167.2	76.66	23.77	126.18	69.13	38.4	49.75	88.41	53.96	56.74	173.43	81.51	81.03	34.81	34.15	44.45	70.97	51.73	85.27	92.52	54.21	75.27	73.77	130.15	74.02	52.16	63.86	57.76	49.59	50.85	58.52	42.76	41.62	47.49	71.71	52.19	44.24	29.7	38.42	26.72	30.5	29.96	35.74	43.93	37.22	49.58
MELO3C002168.2	0	0	0	0	0	0	0	0	0	0	0	0	0	0	0	0	0	0	0	0	0	0	0	0	0	0	0	0	0	0	0	0	0	0	0	0	0	0	0	0	0	0	0	0	0
MELO3C002170.2	0	0	0	0	0	0	0	0	0	0	0	0	0	0	0	0	0	0	0	0	0	0	0	0	0	0	0	0	0	0	0	0	0	0	0	0	0	0	0	0	0	0	0	0	0
MELO3C002171.2	6.85	2.96	6.36	20.55	6.14	1.96	13.55	6.18	4.27	10.41	13.69	12.22	9.07	10.81	12.68	14.24	14.46	5.6	18.11	28.91	17.54	16.49	13.57	12.17	7.97	8.94	6.52	5.53	2.65	1.53	1.39	1.33	1.35	2.13	16.17	15.54	8.68	7.51	6.43	7.12	6.55	5.57	4.44	5.1	3.81
MELO3C002172.2	7.34	0.23	5.43	3.74	8.62	7.41	5.53	9.62	9.27	6.18	7.84	7.3	8.58	6.37	9.15	7.25	5.96	12.27	3.96	11.49	7.07	6.93	4.16	2.93	4.87	1.68	0.75	0.43	0.37	0	0.4	0.12	0.37	0.17	5.96	4.93	1.86	5.02	1.56	0.16	2.03	1.68	1.54	1.76	0.06
MELO3C002173.2	0	0	0	0	0	0	0	0	0	0	0	0	0	0	0	0	0	0	0	0	0	0	0	0	0	0	0	0	0	0	0	0	0	0	0	0	0	0	0	0	0	0	0	0	0
MELO3C002174.2	0	0	0	0	0	0	0	0	0	0	0	0	0	0	0	0	0	0	0	0	0	0	0	0	0	0	0	0	0	0	0	0	0	0	0	0	0	0	0	0	0	0	0	0	0
MELO3C002175.2	71.36	187.67	51.81	48.76	1.39	12.48	106.66	55.44	1.09	1.77	3.41	1.41	1.82	1.76	2.61	4.79	8.11	4.22	13.08	22.88	2.09	1.52	3.26	6.02	7.43	14.62	5.73	13.62	20.98	92.29	80.33	155.63	493.02	1467.27	5.63	8.66	9.78	8.03	19.42	24.48	44.29	43.73	36.72	58.24	122.31
MELO3C002176.2	0	0	0	0	0	0	0	0	0	0	0	0	0	0	0	0	0	0	0	0	0	0	0	0	0	0	0	0	0	0	0	0	0	0	0	0	0	0	0	0	0	0	0	0	0
MELO3C002177.2	1.06	0.11	0.52	2.97	0	0	0.2	0	0	0	0.04	0	0	0	0	0	0.33	0.17	0	0	0	0	0	0	0	0	0	0	0	0	0	0.25	0.43	0.73	0	0	0	0	0	0	0	0.09	18.44	0.05	0.23
MELO3C002178.2	0	0	0	0	0	0	0	0	0	0	0	0	0	0	0	0	0	0	0	0	0	0	0	0	0	0	0	0	0	0	0	0	0	0	0	0	0	0	0	0	0	0	0	0	0
MELO3C002179.2	7.32	17.62	6.2	23.15	8.06	10.97	14.52	17.48	18.24	14.68	11.51	10.51	8.12	8.96	9.42	12.38	13.06	4.56	25.16	27.29	20.99	17.19	30.82	29.74	32.43	26.25	25.25	21.56	11.29	5.95	27.03	15.97	20.26	12.89	88.22	28.07	42.53	37.8	21.62	42.81	19.8	26.68	22.12	25.86	9.32
MELO3C002180.2	21.91	18.23	22.4	14.02	9.75	18.42	17.14	12.4	11.87	25.31	17.95	16.96	9.33	13.67	8.14	18.33	15.36	6.53	30.87	21.82	21.64	21.06	20.49	23.71	20.5	16.45	26.81	24.7	20	19.37	38.31	44.6	38.58	51.62	14.76	19.52	12.9	19.03	6.93	11.95	15.2	30.01	27.06	21.57	24.82
MELO3C002181.2	0	0	0	0	0	0	0	0	0	0	0	0	0	0	0	0	0	0	0	0	0	0	0	0	0	0	0	0	0	0	0	0	0	0	0	0	0	0	0	0	0	0	0	0	0
MELO3C002182.2	25.77	43.76	17.89	19.44	7.61	10.31	13.76	18.42	13.33	14.25	18.3	13.53	9.61	7.67	8.88	12.7	3.16	5.78	7.05	13.04	14.67	18.28	11.22	20.82	26.56	21.43	20.97	23.94	24.59	11.02	17.84	14.63	18.38	23.27	19.71	29.02	22.38	27.23	22.86	10.69	23.73	16.22	10.63	11.96	5.44
MELO3C002183.2	0	0	0	0	0	0	0	0	0	0	0	0	0	0	0	0	0	0	0	0	0	0	0	0	0	0	0	0	0	0	0	0	0	0	0	0	0	0	0	0	0	0	0	0	0
MELO3C002184.2	3.01	1.67	4.68	5.22	6.23	3.23	2.7	1.7	2.5	2.78	4.72	6.13	2.95	2.91	2.08	2.47	1.5	2.34	1.45	2.33	3.86	3.82	2.36	1.71	1.7	2.21	2.29	2.14	0.67	1.32	0.52	0.97	0.58	1.09	2.31	3.02	2.13	2.36	2.4	2.16	2.03	0.75	0.97	1.16	1.39
MELO3C002185.2	3.99	6.64	1.25	0.48	0.47	0.88	0.95	1.21	1.63	1.39	1.46	0.74	0	0.3	0.41	2.12	0.7	1.26	1.42	0.95	1.89	1.22	2.18	1.3	1.76	2	3.69	1.27	1.67	0	1.57	1.34	1.53	2.31	0.48	1.64	0.17	2.01	1.6	0	1.42	1.17	1.33	1.67	0.32
MELO3C002186.2	6.23	5.99	5.57	5.94	4.09	6.05	6.58	7.22	7.24	6.02	4.37	5.52	4.58	6.29	6.97	6.68	7.47	3.14	16.19	6.77	6.29	8.18	8.59	7.37	6.5	5.66	6.08	7.81	6.45	4.08	5.98	6.37	3.82	6.63	7.32	7.88	5.87	6.93	9.48	6.63	11.3	5.74	5.78	5.49	3.25
MELO3C002187.2	11.89	45.93	10.2	7.6	4.87	20.45	20.79	11.52	19.78	17.8	34.38	21.16	16.47	16.02	18.44	16.05	0.13	0.63	0.7	19.44	41.49	61.39	38.09	32.39	32.64	17.51	6.45	7.65	7.78	3.27	4.01	1.12	0.83	4.88	44.03	19.57	28.04	18.76	13.52	18.47	12.63	5.94	2.98	1.74	3.09
MELO3C002188.2	0	0	0	0	0	0	0	0	0	0	0	0	0	0	0	0	0	0	0	0	0	0	0	0	0	0	0	0	0	0	0	0	0	0	0	0	0	0	0	0	0	0	0	0	0
MELO3C002189.2	13.05	6.29	21.09	11.82	22.34	12.21	10.03	15.2	18.67	10.12	12.36	14.73	10.95	12.81	10.56	12.71	4.84	2.53	9.06	4.37	8.86	5.28	6.92	6.03	5.72	3.49	5.18	3.81	4.85	3.99	7.39	5.12	6.06	4.59	8.54	7.64	4.35	11.27	4.76	3.15	5.26	9.01	19.85	7.84	4.88
MELO3C002190.2	48.32	0.96	240.33	108.24	2.93	3.62	104.8	16.49	9.63	29.19	27.28	5.04	0.16	0.33	0.44	6.12	0	0.13	0.86	0.53	1.3	1.36	0	0	0	0	0	0	0	0	0	0	0	0.13	0	0.29	0	0	0	0.82	0	0	0	0	0
MELO3C002191.2	43.82	0	257.38	105.82	0.5	0.11	108.6	19.02	1.46	6.3	25.13	1.94	0	0	0	2.79	0	0	0	0	0	0.36	0	0	0	0	0	0	0	0	0	0	0	0	0.18	0	0	0	0	0	0	0	0	0	0
MELO3C002192.2	0	0	0	0	0	0	0	0	0	0	0	0	0	0	0	0	0	0	0	0	0	0	0	0	0	0	0	0	0	0	0	0	0	0	0	0	0	0	0	0	0	0	0	0	0
MELO3C002193.2	7.26	0	88.7	75.21	0.29	0	40.86	5.84	0.14	0.73	4.07	1.43	0	0	0	0.35	0	0	0	0.14	0.1	0	0	0	0	0	0	0	0	0	0	0	0	0	0	0	0	0	0	0	0	0	0	0	0
MELO3C002194.2	2.52	4.97	3.68	3.28	2.77	2.25	4.75	1.53	1.49	1.22	2.33	2.65	2.82	3.34	3.93	3.66	4.72	1.41	2.69	2.83	1.28	0.78	0.92	1.99	2.69	2.06	3.09	2.7	2.15	1.81	2.24	1.12	1.78	1.97	1.3	1.97	2.19	2.67	1.76	1.53	2.58	3.26	2.26	1.85	1.96
MELO3C002196.2	0	0	0.36	0.62	0.09	1.62	2.27	7.47	4.19	1.88	0.31	0.3	0	0	0.2	12.3	0	0.33	0.15	0	0	0	0	0	0	0	0	0	0	0	0	0	0	0	0.47	0	0	0	0	0	0	0	0.1	0.12	0.06
MELO3C002197.2	0	0	6.99	6.65	0	0	3.77	0	0	0	0.18	0	0	0	0	0	0	0	0	0	0.9	0	0.37	0	0	0	0	0	0	0	0	0	0	0	0	0	0	0	0	0	0	0	4.4	0	0
MELO3C002198.2	6.65	11.65	7.12	11.08	7.97	13.64	9.12	15.32	13.88	9.29	10.94	11.29	7.24	6.15	9.18	10.48	23.54	13.21	8.02	14.28	12.43	14.24	11.32	10.7	19.08	10.92	15.95	12.24	10.35	3.9	6.69	7.8	6.91	7.29	14.59	15.75	24.64	27.34	16.72	5.89	12.62	10.95	9.35	6.82	10.54
MELO3C002199.2	1.56	6.43	1.59	3.32	2.1	5.24	5.43	8.97	10.04	5.27	1.86	3.61	1.35	1.6	1.9	3.02	23.71	1.43	3.03	7.62	2.47	1.94	2.66	0.84	0.24	0	1.49	2.24	5.96	6.93	0.83	2.16	2.37	2.14	1	1.15	0.22	1.59	1.72	2.54	1.9	0.95	2.15	0.73	3.23
MELO3C002200.2	3.62	0.54	2.3	5.31	6.83	5.7	4.28	16.67	16.86	3.95	3.57	5.96	16.19	16.59	16.53	8.38	7.42	19.59	3.3	5.61	4.05	4.6	3.36	4.35	12.24	5.43	9.88	8.33	6.62	0.9	1.81	1.34	1.26	1.74	8.28	13.14	16.51	18.42	12.89	3.37	9.61	4.88	2.99	2.83	0.99
MELO3C002201.2	73.88	58.92	41.71	35.52	34.18	79.38	50.07	51.78	44.29	95.09	88.23	79.33	22.09	19.8	19.33	49.24	1.55	8.09	21.64	19.84	76.49	79.25	81.91	64.28	68.68	42.28	32.61	30.96	36.95	15.4	14.86	12.54	8.1	14.61	45.16	45.26	27.89	41	27.49	13.37	27.75	16.19	13.63	13.55	9.57
MELO3C002202.2	19.1	0.06	0.92	0.28	0	0.43	20.74	6.7	0	0	0.09	0.36	0.85	0.86	0.39	0	0	0	0	0	0	0	0	0	0	0	0	0	0	0	0	0	0	0	0	0	0	0	0	0	0	0	0.31	0	0
MELO3C002203.2	26.59	3.09	47.21	28.51	5.89	14.28	27.74	16.91	17.6	15.66	14	12.66	12.27	13.2	14.42	15.61	44.53	9.53	18.86	35.94	16.56	12.17	18.94	15.55	20.87	22.13	38	32.92	22.81	24.47	48.96	65.38	89.9	78.09	15.8	15	19.73	23.76	26.85	25.34	25.63	49.25	72.34	72.33	61.9
MELO3C002204.2	17.13	15.28	17.99	14.83	12.46	21.66	29	30.17	28.84	20.77	20.6	23.88	19.44	16.98	18.81	24.88	12.29	10.75	16.24	23.32	19.77	23.68	21.06	18.17	23.71	11.1	22.83	12.91	12.55	3.53	14.62	11.26	11.09	14.57	16.88	22.16	18.27	27.26	15.81	7.04	18.58	15.23	15.11	11.68	7.63
MELO3C002205.2	1.68	0.23	0.75	1.01	0.56	1.11	0.96	1.91	2.21	1.16	1.89	1.96	0.55	0.85	0.44	0.97	7.73	125.51	0	1.1	1.67	1.9	2.74	0.94	1.02	0.61	0	0.33	0.18	0	0.19	0	0.22	0.12	1.39	0.9	2.29	1.05	0.44	0	0.42	0.49	0.29	0.35	0.42
MELO3C002206.2	0	0	0	0	0	0	0	0	0	0	0	0	0	0	0	0	0	0	0	0	0	0	0	0	0	0	0	0	0	0	0	0	0	0	0	0	0	0	0	0	0	0	0	0	0
MELO3C002207.2	0.85	3.74	0.62	1.96	3.47	4.58	4.86	3.29	6.92	1.53	1.06	1.95	3.79	3.01	2.75	3.19	8.29	129.96	0.72	1.5	0.87	2.86	2.29	3.36	5.3	15.95	2.63	17.82	12.45	6.54	7.94	0.89	1.77	0.56	2.64	2.05	4.71	3.64	14.37	16.34	12.02	10.49	3.68	2.17	4.95
MELO3C002208.2	0	0	0	0	0	0	0	0	0	0	0	0	0	0	0	0	0	0	0	0	0	0	0	0	0	0	0	0	0	0	0	0	0	0	0	0	0	0	0	0	0	0	0	0	0
MELO3C002209.2	11.83	6.16	8.66	85.72	27.71	72.25	76	146.68	125.81	115.25	83.53	78.11	162.83	137.98	123.38	87.7	6.83	13.22	11.83	73.22	95.92	67.69	93.83	129.67	283.29	247.15	188.43	132.81	70.19	33.22	28.84	28.06	19.18	16.1	160.97	95.45	262.09	249.06	94.43	77.12	84.34	34.27	48.59	47.03	68.33
MELO3C002210.2	1.83	0	1.24	2.53	70.16	16.65	6.46	15.36	33.15	19.5	3.58	17.54	94.16	102.42	75.13	16.89	0.19	0	0.41	2.1	5.52	0.89	2.96	4.94	1.25	1.24	0	1.53	0.33	0	0	0.09	0	0.09	11.88	3.83	3.2	3.18	2	0	0.17	0	0.37	0.05	0.08
MELO3C002211.2	0	0	0	0	0	0	0	0	0	0	0	0	0	0	0	0	0	0	0	0	0	0	0	0	0	0	0	0	0	0	0	0	0	0	0	0	0	0	0	0	0	0	0	0	0
MELO3C002212.2	0	0	0	0	0	0	0	0	0	0	0	0	0	0	0	0	0	0	0	0	0	0	0	0	0	0	0	0	0	0	0	0	0	0	0	0	0	0	0	0	0	0	0	0	0
MELO3C002213.2	0	0	0	0	0	0	0	0	0	0	0	0	0	0	0	0	0	0	0	0	0	0	0	0	0	0	0	0	0	0	0	0	0	0	0	0	0	0	0	0	0	0	0	0	0
MELO3C002214.2	2.7	0.57	1.32	2.44	1.12	1.7	2.28	5.02	4.78	3.84	2.1	3.23	1.57	2.13	1.38	2.92	2.63	3.04	3.13	4.37	4.56	5.63	2.86	5.18	3.03	1.62	3.17	2.99	1.47	3.22	0.87	1.54	0.72	0.89	3.65	10.49	2.45	4.07	3.08	1.66	2.06	0.9	0.68	0.73	0.5
MELO3C002215.2	0	0	0	0	0	0	0	0	0	0	0	0	0	0	0	0	0	0	0	0	0	0	0	0	0	0	0	0	0	0	0	0	0	0	0	0	0	0	0	0	0	0	0	0	0
MELO3C002216.2	0	0	0	0	0	0	0	0	0	0	0	0	0	0	0	0	0	0	0	0	0	0	0	0	0	0	0	0	0	0	0	0	0	0	0	0	0	0	0	0	0	0	0	0	0
MELO3C002218.2	29.26	34.19	21.25	18.15	14.31	19.42	26.3	23.71	18.5	17.14	22.23	16.74	12.63	8.91	12.01	17.85	51.27	28.05	32.66	23.97	17.67	16.94	17.17	14.4	20.42	21.15	25.26	18.53	20.05	11.01	26.37	33.38	29.3	32.97	15.41	17.11	18.58	19.81	15.64	18.6	17.95	21.86	23.1	23.49	31.63
MELO3C002219.2	36.12	1.94	18.72	14.57	11.09	13.83	147.15	39.37	5.63	5.91	17.35	14.59	4	4.82	6.11	6.73	0.75	1.31	5.16	5.83	11.61	12.98	11.27	3.89	2.85	2.69	1.19	1	0.9	0.25	0.35	0.44	0.65	1.35	7.22	10.26	6.92	6.76	5.36	0.58	7.03	0.65	1	0.87	1.21
MELO3C002220.2	1.49	0.14	0.14	1.02	0.33	2.37	17.88	46.69	13.72	15.22	6.19	3.32	2.11	3.18	4.39	12.38	5.1	0.65	5.21	32.91	13.24	16.08	24.36	24.17	29.68	33.92	40.23	52.28	19.17	4.52	1.27	0.74	1.07	0.93	16.78	28.78	11.99	10.29	22.93	19.89	14.67	1.64	0.32	0.57	0.22
MELO3C002221.2	0	0	0	0	0	0	0	0	0	0	0	0	0	0	0	0	0	0	0	0	0	0	0	0	0	0	0	0	0	0	0	0	0	0	0	0	0	0	0	0	0	0	0	0	0
MELO3C002222.2	46.93	0.34	2.01	8.96	1.47	11.38	17.63	52.77	17.58	50.63	30.36	11.2	13.36	20.49	30.48	28.12	14.13	1.55	67.05	50.13	26.61	93.29	72.66	173.52	74.39	48.14	41.41	131.23	62.03	18.8	24.24	16.4	11.47	18.19	151.56	238.21	98.65	86.94	132.75	66.22	133.92	65.17	44.22	35.55	31.85
MELO3C002223.2	0	0	0	0	0	0	0	0	0	0	0	0	0	0	0	0	0	0	0	0	0	0	0	0	0	0	0	0	0	0	0	0	0	0	0	0	0	0	0	0	0	0	0	0	0
MELO3C002224.2	21.41	1.72	6.76	10.74	1.53	3.71	9.53	7.1	4.22	5.02	7.89	5.39	3.27	4.13	3.55	2.35	1.91	0.63	2.03	9.1	7.79	11.6	14.7	3.29	6.17	2.23	6.09	8.11	4.33	4.63	4.67	4.13	3.37	4.08	13.52	18.67	7.73	8.1	6.55	12.57	4.88	5.54	10.99	5.57	11.46
MELO3C002225.2	0	0	0	0	0	0	0	0	0	0	0	0	0	0	0	0	0	0	0	0	0	0	0	0	0	0	0	0	0	0	0	0	0	0	0	0	0	0	0	0	0	0	0	0	0
MELO3C002226.2	0	0	0	0	0	0	0	0	0	0	0	0	0	0	0	0	0	0	0	0	0	0	0	0	0	0	0	0	0	0	0	0	0	0	0	0	0	0	0	0	0	0	0	0	0
MELO3C002227.2	2.34	0.13	1.88	2.52	3.23	26.33	7.08	18.03	23.91	12.35	2.53	3.36	14.63	15.8	21.83	31.54	4.69	1.84	4.19	5.32	3.6	3.03	9.05	9.9	15.31	23.18	28.37	33.33	46.32	51.76	19.47	11.36	6.4	5.44	8.38	14.39	18.34	15.49	17	34.02	28.95	14.71	11.04	8.82	11.63
MELO3C002228.2	24.89	16.68	31.99	22.9	89.38	150.28	70.34	141.78	146.66	47.34	47.94	88.33	134.18	110.38	121.29	115.06	18.47	8.09	14.1	73.19	54.74	52.31	50.36	98.49	175.76	106.46	244.16	133.61	107.38	28.85	104	68	82.16	77.32	73.65	48.05	148.96	174.31	71.99	91.87	101.28	112.57	90.96	110.92	136.38
MELO3C002229.2	11.36	16	20.39	25.63	58.75	13.55	6.37	23.12	29.71	20.25	27.37	60.01	18.76	16.85	16.87	17.98	2.11	2.18	11.1	12.96	26.85	22.16	18.19	13.74	21.13	11.99	28.77	13.05	8.57	1.58	21.62	15.26	16.49	12.4	12.92	25.6	18.69	31.45	11.07	2.52	8.86	16.84	14.66	18.02	7.56
MELO3C002230.2	20.25	12.89	13.95	17.54	6.12	10.46	10.98	19.24	21.55	11.67	13.95	9.58	9.17	9.46	11.02	11.67	11.03	7.76	9.03	17.05	19.33	16.32	15.39	18.93	22.24	16.23	19.57	13.42	14.64	5.15	18.41	11.48	15.03	12.56	17.22	17.74	17.87	19.33	13.67	9.99	17.48	20.12	13.65	12.83	15.64
MELO3C002231.2	30.32	45.93	35.51	21.99	8.38	12.83	21.49	13.13	27.09	35.39	18.29	17.76	12.71	19.85	18.14	17.95	4.28	8.46	13.66	15.21	26.32	20.16	37.09	35.79	33.67	38.39	38.4	46.18	31.45	49.76	26.17	14.36	15.1	17.58	23.47	36.22	28.27	26.18	38.31	50.99	35.84	23.53	20.74	10.81	20.33
MELO3C002232.2	22.18	10.18	19.56	17.67	10.78	15.01	17.16	23.52	30.79	14.82	18.88	18.89	19.16	18.41	21.26	27.14	2.25	4.68	11.85	16.34	22.17	20.68	25.26	24.61	26.94	25.43	34.91	26.52	22.1	9.63	22.74	20.21	15.67	23.81	21.8	22.75	24.71	33.25	20.08	11.35	18.17	15.3	14.65	10.9	9.77
MELO3C002233.2	0	0	0	0	0	0	0	0	0	0	0	0	0	0	0	0	0	0	0	0	0	0	0	0	0	0	0	0	0	0	0	0	0	0	0	0	0	0	0	0	0	0	0	0	0
MELO3C002234.2	0	0	0	0	0	0	0	0	0	0	0	0	0	0	0	0	0	0	0	0	0	0	0	0	0	0	0	0	0	0	0	0	0	0	0	0	0	0	0	0	0	0	0	0	0
MELO3C002235.2	4.38	1.54	2.94	2.11	1.64	2.1	2.95	2.43	2.64	3.44	3.7	4.54	0.99	1.19	2.2	3.19	0.44	0.53	1.69	4	5.85	6.41	4.12	3.17	5.16	2.72	4.4	2.84	1.8	1.18	3.72	3.18	2.11	2.56	2.06	4.54	4.11	8.65	3.49	2.7	1.79	2.15	2.87	2.22	2.61
MELO3C002236.2	25.71	3.79	16.53	11.61	5.39	10.1	20.45	12.18	12.13	22.64	27.67	28.74	8.02	7.94	9.64	10.99	3.73	4.39	12.98	13.94	29.16	26.03	23.16	12.24	16.28	7.96	8.12	6.18	5.51	5.34	6.92	3.56	2.65	4.68	7.34	9.38	7.52	10.24	7.87	5.96	5.53	5.83	3.62	3.46	2.75
MELO3C002238.2	5.22	4.06	10.58	4.75	6.17	2.24	2.57	1.07	1.29	2.74	5.91	6.32	3.2	3.85	1.72	4.58	1.55	2.3	6.75	2.1	2.59	2.15	3.91	2.95	1.36	2.1	1.85	1.96	2.95	1.46	2.9	3.01	3.23	4.07	0.66	2.87	3.09	2.35	2.51	2.65	0.93	1.84	3.06	2.42	2.72
MELO3C002239.2	1.32	1.38	5	2.37	0.97	21.29	12.7	23.69	31.92	13.98	3.83	1.94	0.96	1.31	1.14	12.16	8.37	9.06	3.77	10.92	43.6	54.06	54.78	92.54	110.25	213.7	93.27	97.73	63.13	73.89	58.72	59.97	48.16	32.78	31.91	28.73	20.68	30.65	33.34	34.89	46.91	53.4	30.7	24.65	15.13
MELO3C002240.2	1.86	0.55	0.93	2.88	2.04	3.44	9.35	16.68	7.46	3.95	4.66	3.55	7.38	9	9.6	7.01	2.32	0.52	9.59	8.41	10.09	19.21	8.48	21.45	14.67	15.16	6.32	7.48	2.92	2.75	1.8	0.14	0.51	0.57	15.59	18.14	4.75	11.97	9.3	3.5	4.8	4.59	2.3	0.24	1.31
MELO3C002241.2	7.37	0.48	3.53	3.91	2.81	1.93	3.2	2.39	3.76	2.48	5.68	4.67	2.89	3.54	4.64	2.84	0.55	0.94	1.65	2.64	3.4	2.29	2.22	3.1	0.97	3.65	0.61	3.17	2.48	2.71	0.56	0.42	0.5	1.25	1.62	2	2.35	1.56	2.35	5.19	2.07	0.32	0.64	0.11	2.74
MELO3C002242.2	0	1.02	0.64	0.27	0.15	0	0.41	0	0.21	0	0.03	0	0	0.14	0	0.09	296.78	923.01	0.32	1.08	0	0	0	0.45	0	0	0	0	0	0	0	0	0	0	0	0	0	0	0	0	0	0	0	0	0.2
MELO3C002243.2	73.47	99.83	91.64	40.6	28.02	27.41	32.94	1.07	2.89	40.53	49.41	51.78	2.46	1.33	0.83	3.66	5.56	7.29	6.46	10.85	132.03	120.52	51	18.96	3.82	3.46	1.16	2.52	7.33	7.22	0	0	0	0.08	5.62	4.84	4.54	0.35	1.43	3.37	4.33	0	0	0.09	0
MELO3C002244.2	10.11	44.13	33.84	9.03	1.24	6.83	13.76	3.92	0.91	3.35	4.31	3.52	0.88	0.81	1.96	0.76	17.57	39.74	0	1.74	4.35	3.72	1.93	0.51	2.89	1.69	1.84	1.97	2.43	0	0	0	0.23	0.6	1	1.22	0	1.51	0.84	0	1.13	0.35	0	0.07	0
MELO3C002245.2	19.55	21.88	22.91	13.09	9.55	9.92	16.07	14.15	11.98	13.65	22.22	19.97	7.63	7.86	9.13	12.34	10.31	10.59	13.56	10.97	19.47	16.88	18.14	11.93	13.76	11.12	18.15	13.65	12.4	7.17	14.58	17.54	16.12	20.49	11.15	15.35	11.41	15.29	11.3	12.7	13.5	12.89	14.04	14	7.18
MELO3C002246.2	11.08	23.23	24.28	19.08	9.89	15.07	13.28	11.18	14.51	18	11.92	12.13	12.96	16.48	23.45	17.06	46.13	14.55	36.33	21.31	14.85	10.45	15.85	16.39	8.33	17.19	14.54	21.79	19.88	68.09	19.81	19.98	17.34	22.18	18.04	15.28	14.42	9.13	12.14	52.58	16.86	22.23	25.77	15.27	29.67
MELO3C002247.2	0.92	11.46	0.47	8.2	3.18	1.58	1.39	0.38	0.2	5.35	1.78	2.54	11.85	13.43	8.88	4.89	93.46	1.88	115.42	2.55	3.15	0	1.08	6.77	0.37	1.16	0.45	2.1	0.85	2.62	0.86	1.24	0.68	2.07	5.67	0.88	1.4	0	1.77	2.19	2.91	1.18	0.25	0.51	1.59
MELO3C002248.2	0	0	0	0	0	0	0	0	0	0	0	0	0	0	0	0	0	0	0	0	0	0	0	0	0	0	0	0	0	0	0	0	0	0	0	0	0	0	0	0	0	0	0	0	0
MELO3C002249.2	0.78	0.11	0.65	1.42	1.22	2.16	3.76	3	0.55	2.46	3.8	5.54	6.28	6.07	5.78	3.52	0.17	0.31	0.83	0.81	1.98	3.88	1.27	0.25	0.74	0.24	0	0.81	0.15	0	0.07	0	0.02	0.02	0.25	1.15	1.03	1.62	2.41	0.2	0	0.24	0	0	0
MELO3C002250.2	0	0	0	0	0	0	0	0	0	0	0	0	0	0	0	0	0	0	0	0	0	0	0	0	0	0	0	0	0	0	0	0	0	0	0	0	0	0	0	0	0	0	0	0	0
MELO3C002251.2	10.81	2.47	16.1	14.87	13.18	16.03	25.6	27.36	27.37	21.03	14.94	9.09	12.73	12.75	23.08	25.61	10.08	13.32	26.71	9.08	19.77	16.35	19.37	27.87	25.83	29.49	27.55	18.1	20.77	13.22	35.67	15.47	32.67	23.02	26.68	12.28	17.3	14.4	8.01	2.2	11.78	31.75	9.56	9.26	9.73
MELO3C002252.2	0	0	0	0	0	0	0	0	0	0	0	0	0	0	0	0	0	0	0	0	0	0	0	0	0	0	0	0	0	0	0	0	0	0	0	0	0	0	0	0	0	0	0	0	0
MELO3C002253.2	0.17	4.35	0.02	6.87	1.42	8.37	1	2.96	4.63	0.96	0.77	0.21	3.77	3.92	6.19	7.72	3.75	0.58	15.4	2.97	1.08	2.33	2.47	5.69	1.15	2.34	0.1	4.35	3.22	10.15	8.14	2.58	1.17	6.86	29.58	17.32	7.19	1.78	1.55	1.61	1.86	4.16	0.35	0.12	0.98
MELO3C002255.2	0.07	1.87	0	0.29	0.63	0.4	0.08	0	1.91	0	0.19	0.18	1.47	0.64	0.21	0.49	10.52	0.16	8.63	5.56	1.95	1.31	2.94	4.15	5.14	6.16	20.98	22.49	17.95	47.16	26.95	16.6	8.02	8.29	4.68	8.3	2.47	2.36	7.55	16.32	11.66	14.1	7.46	4.17	7.97
MELO3C002256.2	0	0	0	0	0	0	0	0	0	0	0	0	0	0	0	0	2.88	160.53	0	0	0	0	0	0	0	0	0	0	0	0	0	0	0	0	0	0	0	0	0	0	0	0	0	0	0
MELO3C002257.2	0.14	0	0	0	0	0	0	0	0	0	0	0	0	0	0	0	0	0	0	0	0	0.3	0	0	0	0	0	0	0	0	0	0	0	0.06	0.61	0.4	0	0	0	0	0	0	0	0	0
MELO3C002259.2	14.58	7.12	8.9	11.9	23.85	19.41	13.27	11.29	17.43	10.72	15.33	19.93	15.5	11.77	11.23	16.44	8.5	8.12	23.62	17.04	15.64	13.99	6.89	6.27	6.25	3.77	4.51	3.14	2.07	0.76	3.12	4.21	4.64	3.06	8.72	7.81	6.74	7.96	7.11	3.1	3.49	4.89	6.9	5.17	7.26
MELO3C002260.2	0	0	0	0	0	0	0	0	0	0	0	0	0	0	0	0	0	0	0	0	0	0	0	0	0	0	0	0	0	0	0	0	0	0	0	0	0	0	0	0	0	0	0	0	0
MELO3C002261.2	2	0.09	2.81	4.64	1.79	11.5	3.35	2.61	4.97	9.91	3.82	4.16	1.49	1.79	1.48	11.51	0	1.31	2.96	4.78	9.58	10.39	2.21	5.22	0.91	3.65	1.14	1.88	1.07	1.9	0.5	0.13	0.13	0.32	3.58	3.12	1.91	0	0.71	1.43	1.42	1.09	0.97	0.1	0.93
MELO3C002262.2	0	0	0	0	0	0	0	0	0	0	0	0	0	0	0	0	0	0	0	0	0	0	0	0	0	0	0	0	0	0	0	0	0	0	0	0	0	0	0	0	0	0	0	0	0
MELO3C002263.2	271.11	131.15	3.22	10.13	1.72	9.04	6.54	6.55	11.82	2.69	1.75	0.98	2.61	2.16	3.3	5.99	18.74	5.03	3.94	4.71	1.83	2.51	2.19	2.27	2.72	2.87	5.13	6.62	31.91	20.28	64.1	48.33	60.68	40.6	6.43	2.89	3.66	3.81	7.01	7.93	35.87	83.19	36.6	53.29	32.9
MELO3C002264.2	2.88	0.21	12.91	7.09	16.97	17.85	10.41	10.59	14.42	15.28	7.96	9.85	1.32	0.93	0.8	3.44	0	0.08	0	0.93	11.8	11.42	9.33	7.65	3.42	0	0.15	0.11	0	0	0	0	0	0.04	5.71	2.96	0.28	0.42	0	0	0	0	0	0	0
MELO3C002265.2	24.61	41.84	21.79	13.29	8.55	13.64	17.76	29.36	25.49	20.03	30.16	27.5	12.52	11.04	13.86	19.83	4.19	4.26	7.89	19.75	29.43	27.74	28.91	22.48	40.74	25.5	41.91	24.99	24.45	9.75	29.76	25.14	26.32	33.97	20.92	26.34	17.3	33.21	15.03	7.39	19.46	23.36	21.67	20.09	12.69
MELO3C002267.2	12.5	12.55	34.85	20.78	14.75	19.98	26.53	38.14	37.58	24.67	25.6	24.12	28.51	27.28	34.24	35	74.94	34.21	66.78	46.82	33.34	29.6	27.59	25.33	34.34	14.91	27.46	16.99	15.36	4.21	22.39	17.11	13.05	13.8	24.47	27.29	20.85	38.96	15.15	9.88	16.45	20.66	21.01	17.96	15.48
MELO3C002268.2	49.05	180.53	43.46	67	63.75	74.98	64.43	40.82	72.57	76.97	53.85	85.3	130.65	148.86	141.16	146	198.71	60.35	162.69	175.72	73.92	69.69	63.59	77.86	63.24	90.54	60.28	85.3	172.72	261.06	37.79	57.6	52.33	78.44	110.64	69.35	116.19	61.01	104.7	205.93	101.34	30.16	51.2	27.01	54.48
MELO3C002269.2	12.34	0.34	7.9	16.51	8.66	45.92	75.02	116.71	155.39	36.2	20.73	16.1	7.17	5.53	5.96	97.7	38.9	93.06	148.37	314.17	88.05	56.95	31.3	51.54	78.79	35.57	52.54	28.08	11.88	4.4	2.35	0.94	1.26	1.99	35.67	58.14	72.31	166.57	53.06	28.69	22.72	8.27	7.54	2.43	3.81
MELO3C002270.2	46.34	3.01	72.36	30.87	41.44	42.12	93.63	53.61	32.59	92.45	85.07	79.56	54.06	53.87	57.58	40.11	6.36	12.09	18.86	43.5	75.56	58.9	68.2	45.17	18.33	18.2	20.28	15.8	16.88	5.73	19.61	28.8	16.41	20.02	82.6	52.61	11.36	34.88	21.21	23	21.17	34.51	49.72	42.9	56.76
MELO3C002271.2	0	0	0	0	0	0	0	0	0	0	0	0	0	0	0	0	0	0	0	0	0	0	0	0	0	0	0	0	0	0	0	0	0	0	0	0	0	0	0	0	0	0	0	0	0
MELO3C002272.2	18.06	0	10.99	10.94	5.93	13.93	7.59	10	12.49	10.21	11.53	6.22	4.83	3.64	3.43	3.19	2.77	7.24	3.85	6.89	15.47	19.77	14.08	18.84	42.77	25.72	10.71	8.09	9.21	1.99	0.32	0.35	0.47	0.49	12.41	8.87	7.11	4.39	4.18	1.61	2.94	0	0.33	0.08	0.1
MELO3C002273.2	6.73	17.07	16.24	10.58	7.43	5.77	11.92	9.73	11.53	12.39	8.73	7.87	6.23	7.68	7.05	9.76	4.51	6.03	11.03	13.45	12.66	10.38	12.27	7.4	14.39	11.3	9.5	15.96	12.88	13.37	15.08	13.62	11.11	14.27	7.66	14.61	8.64	10.26	14.37	22.78	14.6	13.45	13.36	9.43	13.02
MELO3C002274.2	2.17	14.94	5.27	8.76	2.42	6.99	3.78	11.86	15.95	14.57	6.45	6.68	3.23	1.85	2.57	3.81	0.43	2.08	2.6	2.99	5.94	6.85	6.32	6.14	4.45	4.66	5.74	5.37	6.14	3.12	2.98	1.99	4.08	4.68	2.06	2.98	4.59	4.96	3.02	0.79	6.05	3.03	1.85	2.59	2.16
MELO3C002275.2	0	0	0	0	0	0	0	0	0	0	0	0	0	0	0	0	0	0	0	0	0	0	0	0	0	0	0	0	0	0	0	0	0	0	0	0	0	0	0	0	0	0	0	0	0
MELO3C002276.2	23.69	21.71	20.96	36.13	10.47	28.56	40.1	34.2	36.43	15.37	19.14	16.59	23.47	30.01	26.6	35.85	9.45	9.12	20.72	39.58	38.24	32.27	26.41	47.94	52.05	63.32	44.97	64.74	76.82	88.51	14.85	8.63	6.87	5.47	35.52	53.42	69.49	52.59	85.01	113.78	47.1	15.27	9.41	8.62	5.3
MELO3C002277.2	3.73	0.12	5.53	7.24	79.2	12.3	0.79	0.11	2.26	5.75	10.14	47.32	79.22	59.42	62.77	13.45	0.25	0.7	3.8	5.04	14.8	18.43	25.76	7.55	6.6	2.8	0.73	1.07	0.28	0.09	0.14	0	0.19	0.4	9.08	6.96	5.7	2.84	2.35	0.97	1.09	0.62	0.55	0.4	0.36
MELO3C002280.2	0	0	0	0	0	0	0	0	0	0	0	0	0	0	0	0	0	0	0	0	0	0	0	0	0	0	0	0	0	0	0	0	0	0	0	0	0	0	0	0	0	0	0	0	0
MELO3C002281.2	14.96	22.34	36.36	35.74	92.52	28.45	23.27	16.59	23.08	31.13	27.51	63.1	16.62	18.89	17.23	22.08	53.46	17.42	41.51	26.78	28.66	25.66	31.11	25.42	32.91	21.94	30.35	24.67	16.18	7.56	19.43	21.87	18.18	21.15	22.2	40.35	14.69	26.94	22.07	15.23	15.92	25.04	30.11	23.99	24.59
MELO3C002282.2	2.19	4.39	6.37	5.53	3.09	5.68	5.3	6.73	6.28	11.68	3.56	5.11	5.71	4.76	4.18	8.72	4.93	3.87	11.92	7.23	8.66	7.23	8.97	8.27	7.17	5.21	7.3	6.28	3.2	2.23	5.13	2.71	2.36	3.85	8.21	8.14	4.8	6.28	4.6	2.06	4.42	6.1	3.41	3.08	3.21
MELO3C002283.2	0	0	0	0	0	0	0	0	0	0	0	0	0	0	0	0	0	0	0	0	0	0	0	0	0	0	0	0	0	0	0	0	0	0	0	0	0	0	0	0	0	0	0	0	0
MELO3C002284.2	1.75	1.21	2.76	7.6	5.12	6.24	4.39	11.15	35.69	12.87	5.14	6.89	5.74	6.21	5.42	8.24	0.52	1.01	3.04	4.57	6.28	5.65	5.66	10.29	10.88	3.9	6.1	8.98	19.24	1.57	0.76	0.75	0.36	0.35	4.63	6.78	12.85	5.05	7.39	1.67	15.22	0.55	0.56	0.13	0.37
MELO3C002285.2	0	0	0	0	0	0	0	0	0	0	0	0	0	0	0	0	0	0	0	0	0	0	0	0	0	0	0	0	0	0	0	0	0	0	0	0	0	0	0	0	0	0	0	0	0
MELO3C002286.2	1.56	0.94	2.87	2.48	1.81	1.66	4.24	3.46	5.86	5.47	3.78	2.23	1.53	0.96	0.67	2.07	2.28	3.42	6.28	7.25	8.13	10.88	2.73	6.72	1.72	1.57	1.45	0.8	1.22	0.53	0.14	0.1	0.2	0.26	3.08	1.33	0.39	0.77	0.37	0.07	1.15	0.1	0	0.08	0
MELO3C002287.2	9.83	101.22	0.52	4.56	0.7	0.49	0.17	0	0	0.17	0.59	0.09	0	0	0	0	0.08	0	0	0.58	0.38	0.19	0.23	0.08	0	0	0	0	0.07	0	0.31	0.15	0.04	0	0.15	0	0	0	0	0	0	0.15	0.22	0.1	0.02
MELO3C002288.2	0	0	0	0	0	0	0	0	0	0	0	0	0	0	0	0	0	0	0	0	0	0	0	0	0	0	0	0	0	0	0	0	0	0	0	0	0	0	0	0	0	0	0	0	0
MELO3C002289.2	11.67	13562.8	65.91	135.16	0.23	0.18	0.13	0.46	0	0.14	0.4	0	0	0.15	0.23	7.82	13.52	16.75	6.17	5.22	0.1	0.37	0	0	0.22	0	0	1.38	2.75	0.59	0	0	0.04	0	0.34	0	0	0	0.32	0	0	0.09	0	0.07	0.05
MELO3C002290.2	0.17	0.33	0.09	0.2	0	0	1.23	4.07	0.27	0	0.18	0	0	0	0	0.99	0	0	0.2	0.16	0	0	0	0	0	0	0	0	0	0	0	0	0	0.32	0.45	0	0	0.25	0	0	0	0.02	0	0	0.48
MELO3C002291.2	3.74	7.17	3.51	5.97	7.32	3.2	2.06	2.68	2.99	5.47	4.57	9.94	3.11	2.89	4.11	4.1	1.43	0.92	4.22	3.09	4.89	3.77	2.91	3.47	3.56	2.11	4.17	3.75	2.85	1.52	2.65	2.59	1.52	2.85	2.65	8.19	1.9	2.57	3.77	1.2	3.89	2.79	3.61	3.6	5.19
MELO3C002292.2	0.09	0	1.56	5.69	0.24	35.46	6.3	4.54	3.83	15.29	1.13	0.8	0	0.49	0	7.11	0	0	0	0.42	3.69	0.49	2	1.25	2.71	3.74	0	0	0	0	0	0	0	0	2.11	0.33	1.75	1.59	0.61	0.49	0	0	0	0	0
MELO3C002293.2	6.81	0.89	1.55	2.38	1.68	4.68	10.06	17.47	8.56	3.6	4.51	2.47	3.8	2.08	4.23	6.47	2.33	1.06	8.73	13.72	8.59	26.28	13.14	24.16	7.84	8.44	10.08	7.92	7.29	4.92	11.65	3.58	3.5	4.26	25.54	35.08	7.38	10.87	8.19	4.5	5.45	8.95	5.06	3.19	2.71
MELO3C002294.2	471.89	286.41	787.71	631.69	184.82	186.75	461.73	324.28	314.76	471.46	512.94	466.69	158.07	159.76	177.98	205.71	18.79	49.68	87.55	163.52	427.84	373.47	460.27	433.36	505.55	854.6	368.88	602.26	371.36	430.79	152.35	120.64	180.78	214.5	315.89	405.79	449.83	343.58	446.94	515.33	363.4	181.35	141.82	123.01	530.78
MELO3C002295.2	27.45	5.78	11.95	11.27	10.2	26.67	20.57	16.14	28.93	28.71	13.35	27.78	7.9	10.99	10.32	15.6	1.76	3.22	4.56	18.12	30.43	43.82	29.63	43.25	41.53	40.31	26.62	36.12	33.76	56.28	9.99	5.33	2.05	1.95	29.47	33.35	39.67	21.48	32.52	51.56	38.99	13.58	15.01	5.24	18.8
MELO3C002296.2	2.5	48.93	3.25	3.72	6.86	4.4	2.34	5.01	7.43	5.65	4.71	7.7	4.69	5.03	5.09	9.43	1.26	0.97	3.34	10.54	7.03	6.18	5.83	8.28	10.81	8.22	11.86	6.85	5.5	2.42	12.38	11.01	9.25	7.41	9.8	10.69	12.91	13.9	12.15	3.29	8.52	11.95	16.04	15.89	8.06
MELO3C002297.2	82.26	79.95	33.35	65.65	24.69	70.92	47.41	70.45	84.79	36.96	33.39	30.46	37.36	34.71	39.6	70.74	88.24	40.46	82.58	70.61	43.74	34.17	35.4	34.25	46.74	36.04	74.01	43.16	59.47	35.09	85.24	112.57	97.44	163.49	38.14	33.57	25.85	57.07	27.86	19.43	54	76.14	70.22	88.65	109.81
MELO3C002298.2	1.59	2.57	3.03	6.19	26.91	10.95	5.12	3.33	3.76	5.54	6.03	14.49	13.73	15.44	13.52	11.03	2.53	11.07	1.24	3.52	5.41	4.64	2.95	5.63	12.39	16.66	14.17	17.34	16.34	14.49	14.07	4.33	5.7	3.52	3.57	9.95	6.84	7.63	12.19	18.74	10.6	13.08	6.95	6.28	17.22
MELO3C002299.2	16.38	0.21	5.74	4.73	2.09	3.35	9.23	2.53	3.83	9.21	17.28	14.67	1.28	0.85	0.49	2.05	1.01	0.88	0.94	2.24	13.3	10.25	12.74	3.13	5.14	4.03	3.31	3.1	3.11	1.34	1.21	0.85	0.52	1.11	1.8	2.78	1.18	4.74	2.28	1.64	1.95	1.12	1.09	1.47	1.5
MELO3C002300.2	1.54	0	0	1.86	0.79	0	0.49	0	0.4	1.21	10.54	7.95	0	0.11	0	2.78	0	0.15	0	0.71	16.73	19.98	4.55	0	0	0	0	0	0	0	0	0	0.13	0.15	1.66	0.38	0	0	0	0	0	0.41	0	0.29	0.05
MELO3C002301.2	7.63	10.49	2.67	3.32	2.68	1.34	5.83	2.63	2.93	3.36	4.4	3.18	3.04	1.17	1.81	2.14	5.89	1.35	2.32	2.03	7.04	4.89	4.52	3.57	5.13	1.82	3.17	3.28	3.1	2.05	1.79	1.4	1.1	1.11	2.4	3.08	2.54	3.24	3.48	3.09	3.83	3.3	2.24	1.66	2.47
MELO3C002302.2	3.46	6.16	4.99	5.56	2.83	8.13	21.71	16.67	8.51	8.17	4.2	2.94	3.72	5.57	5.12	7.97	2.67	4.06	11.72	10.9	5.18	5.71	5.42	6.27	7.72	2.58	6.01	3.22	1.94	4.85	8.83	8.01	7.91	10.2	4.22	4.72	7	12.11	5.89	5.84	5.82	8.42	11.03	10.38	6.44
MELO3C002304.2	0	0	0.02	0.03	0.09	0	0	0	0	0	0.13	0.1	0	0	0	0	0	0.09	0	0	0.13	0	0.17	0	0	0	0	0	0	0	0	0	0.07	0.2	0	0.09	0	0	0	0	0	0	0	0	0
MELO3C002305.2	2.43	1.31	1.16	0.38	0.27	0.4	84.23	43.63	0.2	0.14	3.92	2.94	1.46	2.23	10.41	7.15	0.72	12.77	5.55	1.67	2.76	3.06	2.59	1.5	0.34	0.72	0.4	0	0.93	0	0.11	0.37	0.57	2.16	1.8	1.27	1.85	2.75	1.01	0	0.87	0.1	0.28	0.13	0.55
MELO3C002306.2	0	0	0	0	0	0	0	0	0	0	0	0	0	0	0	0	0	0	0	0	0	0	0	0	0	0	0	0	0	0	0	0	0	0	0	0	0	0	0	0	0	0	0	0	0
MELO3C002307.2	13.77	2.64	16	9.55	8.24	2.63	9.14	7.07	7.05	2.81	12.1	11.7	4.54	4.26	7.58	7.9	3.44	7.4	11.97	14.38	4.61	5.11	5.15	1.88	3.97	2.23	15.34	9.5	8.47	5.52	20.33	30.55	17.46	17.1	2.59	15.54	8.11	12.73	8.41	6.21	10.1	20.76	30.15	23.72	11.84
MELO3C002308.2	0	0	0	0	0	0	0	0	0	0	0	0	0	0	0	0	0	0	0	0	0	0	0	0	0	0	0	0	0	0	0	0	0	0	0	0	0	0	0	0	0	0	0	0	0
MELO3C002309.2	0.55	0.44	19.54	5.19	0.89	10.66	11	0.16	0	0	1.06	0	0	0	0.16	1.82	23.39	43.9	15.11	21.86	5.51	4.07	0.24	0	0	0	6.93	6.82	19.53	1.61	4.37	5.83	1.63	5.26	0	0.22	0.08	0	0.63	0.1	10.24	2.28	14.07	5.43	0.75
MELO3C002310.2	0	0	0	0	1.07	0.81	0	0	3.07	0.1	0.42	11.84	91.6	106.37	97.66	9.16	1191.08	0.44	655.7	53.48	1.39	0	0	0	0	0	0	0.1	1.32	0.41	0	0	0	0	0	0	0	0	0	3.86	8.01	0	0.23	0.12	0.19
MELO3C002311.2	0	0	0	0	0	0	0	0	0	0	0	0	0	0	0	0	0	0	0	0	0	0	0	0	0	0	0	0	0	0	0	0	0	0	0	0	0	0	0	0	0	0	0	0	0
MELO3C002312.2	0.07	56.59	0.03	0.13	0	0	0	0.97	0.23	0	0	0	0	0	0	0.1	11.96	0.07	1.53	0.28	0	0	0	0	1.08	4.71	2.21	2.92	13.06	5.29	3.24	11.8	8.1	9.29	0	0	0	0.17	0.4	2.29	14.44	2.52	11.32	6.85	2.45
MELO3C002313.2	93.46	93.84	79.35	100.52	89.25	151.4	179.86	130.09	150.82	117.24	101.01	110.43	149.33	148.79	161.81	173.3	207.89	97.26	128.62	180.58	117.44	110.05	116.03	151.4	200.94	125.19	172.21	134.73	89.63	70.8	84.45	72.51	72.84	69.4	137.6	199.32	228.45	212.45	129.44	137.2	141.58	99.37	101.74	85.45	91.47
MELO3C002314.2	19.38	9.52	13.14	8.61	5.2	1.81	4.14	1.08	2.28	0.22	1.36	7.35	8.32	6.02	8.45	3.98	5.32	0.09	3.62	32.96	1.63	1.15	1.35	0.54	4.61	6.09	48.73	49.46	65.68	43.36	34.1	94.71	43.21	49.68	3.25	10.2	17.88	23.71	34.37	29.31	82.95	50.25	110.78	90.98	97.44
MELO3C002315.2	1.8	0.29	0	0	0	0	0	0	0	0	0.06	0.69	0	0	0	0	0.74	0	0.37	1.12	0	0.41	0.28	0	0	0	0	0	0	0	0	1.15	2.38	3.17	0.4	0	0	0	0	0	0.78	1.25	14.56	2.89	2.35
MELO3C002316.2	0	0	0	0	0	0	0	0	0	0	0	0	0	0	0	0	0	0	0	0	0	0	0	0	0	0	0	0	0	0	0	0	0	0	0	0	0	0	0	0	0	0	0	0	0
MELO3C002317.2	0	0	0	0	0	0	0	0	0	0	0	0	0	0	0	0	0	0	0	0	0	0	0	0	0	0	0	0	0	0	0	0	0	0	0	0	0	0	0	0.15	0	0	0	0	0
MELO3C002318.2	0	0	0	0	0	0	0	0	0	0	0	0	0	0	0	0	0	0	0	0	0	0	0	0	0	0	0	0	0	0	0	0	0	0	0	0	0	0	0	0	0	0	0	0	0
MELO3C002319.2	7.39	0.34	30.78	9.41	74.85	183.8	35.85	90.67	183.97	139.21	74.33	81.49	161.11	166.94	136.99	384.68	4.24	51.27	90.28	255.31	38.83	40	107.88	118.92	293.53	239.03	2	1.88	5.3	0.9	0	0.16	0	0.16	208.88	109.86	248.67	132.23	106.31	27.84	27.39	0.67	41.32	8.13	15.52
MELO3C002320.2	0	0	0	0	0	0	0	0	0	0	0	0	0	0	0	0	0	0	0	0	0	0	0	0	0	0	0	0	0	0	0	0	0	0	0	0	0	0	0	0	0	0	0	0	0
MELO3C002321.2	11.76	4.11	11.05	9.4	6.24	8.89	12.19	13.51	12.67	12.11	9.52	11.74	10.67	9.5	11.65	12.11	4.41	6.89	7.53	11.45	13.39	11.06	14.53	15.83	16.81	9.9	11.73	9.59	8.88	6.27	8.37	6.78	5.22	5.36	13.61	8.74	9.23	12.79	7.52	3.54	6.99	8.47	7.36	5.69	3.07
MELO3C002322.2	7.55	2.74	2.84	3.92	4.74	3.4	3.26	6.14	7.5	1.65	3.96	5.85	2.63	3.46	3.9	3.8	0.26	2.28	5.67	4.56	6.32	5.08	4.19	4.55	7.84	5.57	8.52	7.21	5.66	2.17	3.03	3.9	7.11	7.63	4.55	5.82	6.61	10.91	7.19	5.45	6.34	3.87	3.41	3.66	1.57
MELO3C002324.2	65.43	99.26	35.45	32.56	16.08	34.14	44.25	62.81	36.17	26.39	50.38	30.57	18.35	16.71	23.56	28.41	46.98	103.47	44.22	88.05	35.61	29.83	30.03	40.77	52.59	45.8	48.11	40.21	32.24	24.84	64.56	60.57	62.87	62.65	42.64	39.11	59.65	66.34	42.31	33.76	48.43	65.55	60.5	52.93	46.27
MELO3C002325.2	13.33	10.14	8.9	8.53	6.23	11.21	10.97	9.38	10.87	9.03	11.02	14.95	8.76	8.66	9.93	9.97	3.01	2.37	8.63	13.24	14.13	13.91	11.43	11.61	15.66	3.78	4.28	4.58	2.59	0.52	0.94	1.01	1.84	1.98	11.25	9.75	7.57	11.33	6.08	5.58	3.61	4.11	4.53	4.63	1.89
MELO3C002326.2	0	0	0	0	0	0	0	0	0	0	0	0	0	0	0	0	0	0	0	0	0	0	0	0	0	0	0	0	0	0	0	0	0	0	0	0	0	0	0	0	0	0	0	0	0
MELO3C002327.2	10.2	3.78	5.93	5.34	6.17	5.86	6.7	7.2	6.72	6.53	10.03	10.48	5.85	4.03	4.71	5.5	0.46	4.18	4.58	5.12	9.27	9.86	6.89	5.24	5.23	2.21	4.41	2.97	3.16	1.73	3.97	3.48	2.84	3.88	5.19	6.81	2.94	5.69	2.98	1.35	4.02	4.02	4.04	3.87	2.22
MELO3C002328.2	0	0	0	0	0	0	0	0	0	0	0	0	0	0	0	0	0	0	0	0	0	0	0	0	0	0	0	0	0	0	0	0	0	0	0	0	0	0	0	0	0	0	0	0	0
MELO3C002329.2	0	0	0	0	0	0	0	0	0	0	0	0	0	0	0	0	0	0	0	0	0	0	0	0	0	0	0	0	0	0	0	0	0	0	0	0	0	0	0	0	0	0	0	0	0
MELO3C002331.2	17.8	5.99	10.62	7.5	5.14	5.91	8.08	5.3	6.82	6.18	13.78	11.24	4.29	3.02	4.35	4.04	0	0.76	1.51	3.46	18.23	13.8	14.33	10.59	9.76	5.6	7.34	6.63	5.12	2	4.35	2.65	3.02	6.74	7.35	7.85	6.97	8.12	4.31	3.49	5.32	3.31	2.58	2.89	1.96
MELO3C002332.2	18.87	17.55	9.44	10.29	5.7	8.04	9.8	21.31	15.51	5.76	12.03	12.73	10.51	8.74	11.39	12.29	7.44	3.89	5.9	20.06	15.93	10.55	7.85	12.7	19.56	12.86	17.86	14.84	11.24	4.21	17.38	12.28	15.42	13.49	11.15	12.53	18.38	31.53	16.02	9.66	16.97	21.85	14.13	17.92	8.7
MELO3C002333.2	10.19	5.3	4.1	7.49	0.32	2.2	2.56	2.1	2.24	1.31	4.96	6.73	1.66	1.71	3.74	3.24	0.22	0.54	0	4.91	7.22	10.61	5.97	9.21	8.29	12.53	8.4	18.92	19.14	17.52	2.77	0.69	1.13	3.11	6.53	6.27	7.18	7.8	14.12	11.34	13.39	1.73	0.95	0.76	1.82
MELO3C002334.2	0	0	0	0	0	0	0	0	0	0	0	0	0	0	0	0	0	0	0	0	0	0	0	0	0	0	0	0	0	0	0	0	0	0	0	0	0	0	0	0	0	0	0	0	0
MELO3C002335.2	103.55	33.01	112.29	69.11	37.4	51.27	76.08	55.02	54.94	117.18	89.67	76.7	20.91	29.6	36.65	50.66	40.6	37.46	80.26	51.84	78.82	68.38	104.73	79.38	54.97	57.03	51.91	46.55	58.18	74.09	45.98	49.99	44.92	90.06	63.77	47.46	47.52	45.47	47.09	70.64	52.65	39.43	47.76	33.69	38.59
MELO3C002336.2	6.49	5.43	6.69	5.13	20.9	9.6	3.55	4.14	10.58	7.96	7.89	18.65	21.26	19.71	17.05	12.26	3.8	3.22	7.4	9.49	6.22	7.03	5.82	8.36	6.98	4.12	12.99	7.84	6.71	3.89	7.31	5.48	4.3	3.76	6.3	5.81	12.85	10.26	9.43	7.02	7.88	6.2	7.5	7.99	5.56
MELO3C002337.2	8.13	7.24	7.25	2.74	2.18	1.09	3.7	1.02	0.95	6.02	6.38	7.21	0.53	0	0.31	1.29	0.88	0.77	0.5	1.07	7.12	5.51	6.99	1.91	0.46	0.25	0.57	0.44	2.14	0.74	0.55	0	0.29	0.99	0.64	0.48	0	0.44	0	0	0	0.42	0.13	0.04	0.12
MELO3C002338.2	29.26	7.14	76.92	150.92	68.26	29.34	24.23	8.77	18.08	50.96	80.63	181.96	43.34	56.89	45.58	18.28	5.32	20.56	29.83	9.28	51.94	48.87	45.77	23.47	14.84	7.64	7.74	7.49	9.05	5.13	1.1	1.63	3.41	6.67	20.1	26.15	26.87	5.85	27.32	15.9	5.61	2.26	4.51	3.44	6.68
MELO3C002339.2	0	0	0	0.04	0	0.07	0	0	0	0	0.2	0	0	0	0	0	2.94	0	0	0.44	0	0	0.19	0	0	0	0	0	0	0	0	0	0	0.07	0	0	0	0	0	0	0	0	0.2	0.01	0.03
MELO3C002340.2	0	0	0	0.07	0.1	2.08	0	0.35	1.22	1.88	0.72	1.63	1.84	1.24	1.07	2.99	0	0	1.63	0	1.01	1.05	0.31	0.21	0	0	0	0	0	0	0	0	0	0	1.88	3.28	0.27	1.15	0.14	0	0	0	0	0	0
MELO3C002341.2	0	0	0	0	0	0	0	0	0	0	0	0	0	0	0	0	0	0	0	0	0	0	0	0	0	0	0	0	0	0	0	0	0	0	0	0	0	0	0	0	0	0	0	0	0
MELO3C002342.2	3806.22	965.93	972.33	924.76	285.42	793.11	1815.99	1123.69	1237.21	1768.82	549.34	384.32	564.22	607.88	640.96	892.59	1128.48	549.82	779.28	389.9	782.13	559.83	1298.67	1451.04	696.28	744.56	753.53	854.09	1648.13	1515.1	1444.86	852.63	1427.65	1384.98	846.08	423.28	347.78	356.04	302.85	422.58	607.63	1515.64	1179.24	1089.14	1195.32
MELO3C002343.2	27.4	53.39	602.42	361.02	373.03	264.07	11.72	15.61	109.18	276.75	275.35	505.64	770.28	815.77	807.93	404.87	68.26	22.5	110.67	84.16	266.71	216.77	255.73	41.59	12.09	5.4	11.01	11.73	24.86	9.99	1.08	2.02	5.23	7.27	216.09	45.31	29.66	13.3	31.92	43.02	19.23	4.41	11.38	7.8	18.31
MELO3C002344.2	19.05	13.29	8.39	8.66	5.42	4.99	13.65	6.22	5.33	11.53	24.95	20.79	1.8	1.52	1.64	5.88	7.13	7.14	29.1	9.96	20.64	15.14	15.58	7.19	22.99	12.08	37	24.25	14.54	5.13	21.05	12.62	23.22	26.96	8.76	11.1	6.46	21.35	6.13	2.43	16.73	32.96	13.97	14.13	11.89
MELO3C002345.2	2.52	948.99	3.47	76.38	0.09	3.54	0.75	2.23	3.03	4.98	10.78	1.81	0.24	0.41	0.64	1.96	41.5	9.76	61.14	25.58	4.65	8.7	4.03	4.26	4.89	20.12	11.68	11.99	30.1	39.39	2.98	5.78	4.69	25.95	12.74	6.55	33.77	35.29	22.1	69.32	100.88	59.45	83	55.53	78.66
MELO3C002346.2	0	0	0	0	0	0	0	0	0	0	0	0	0	0	0	0	0	0	0	0	0	0	0	0	0	0	0	0	0	0	0	0	0	0	0	0	0	0	0	0	0	0	0	0	0
MELO3C002347.2	17.52	23.24	18.95	8.42	4.01	6.81	10.32	7.88	9.85	15.52	13.74	9.54	5.17	6.3	6.17	9.68	0.79	0.43	6.43	4.43	16.52	14.12	16.73	15.58	21.3	18.25	22.33	20.37	18.02	12.96	14.16	18.11	13.9	17.18	13.89	21.94	12.29	21.43	15.28	15.27	14.87	14.02	14.75	13.87	7.17
MELO3C002348.2	0.46	2.68	0.19	0.06	0	0	0	0	0.12	0	0.36	0.55	0	0.22	0	0	0	0.1	0	0.16	0	0	0	0	0	0	0	0.33	0.13	0.15	0	0	0.13	0.38	0	0	0	0.32	0	0	0	0.15	0	0.05	0.2
MELO3C002349.2	0	0	0	0	0	0	0	0	0	0	0	0	0	0	0	0	0	0	0	0	0	0	0	0	0	0	0	0	0	0	0	0	0	0	0	0	0	0	0	0	0	0	0	0	0
MELO3C002350.2	33.86	820.76	1188.22	1201.2	48.1	5.92	9.42	3.28	28.05	4.06	10.43	17.02	1.66	1.71	5.07	4.45	17.92	2.69	4.65	96.69	4.74	3.52	3.26	3.09	5.22	6.07	6.77	6.42	7.29	2.69	7.4	16.26	48.06	27.69	3.52	6.26	8.28	6.56	15.44	11.28	10.58	9.88	16.93	12.09	13.58
MELO3C002351.2	20.82	0	51.78	17.81	34.36	11.16	14.18	16.1	14.03	18.69	16.34	15.16	31.31	27.84	24.74	25.36	0.34	0.93	6.74	3.71	17.41	18.64	12.42	7.03	7.12	7.68	0.72	1.16	0	0	0	0	0.04	0.15	6.59	15.85	12.98	10.18	15.7	1.67	4.15	0.21	0.25	0.09	0.16
MELO3C002352.2	58.91	7.64	6.34	8.72	27.3	18.92	29.63	15.31	22.67	35.23	44.13	56.83	16.6	17.26	20.31	18.73	9.93	14.25	29.08	15.44	49.65	44.62	39.21	19.01	12.76	3.19	3.65	1.98	5.02	1.54	5.92	11.67	9.06	10.04	21.17	10.17	4.86	9.63	2.11	0	4.26	4.47	7.93	6.49	0.37
MELO3C002354.2	24.46	9.78	31.88	35.33	30.9	23.43	41.04	17.16	22.77	20.47	31.63	34.05	14.96	12.63	14.43	20.62	1.26	4.48	11.7	16.23	37.22	37.92	35.71	23.82	26.83	37.57	15.77	21.79	20.65	38.31	14.3	17.14	7.84	9.37	26.3	24.71	33.57	22.42	32.06	43.84	25.28	17.58	21.29	12.79	42.07
MELO3C002355.2	504.82	339.66	655.48	462.37	175.44	261.73	530.8	546.27	565.68	582.1	437.88	487.31	333.78	354.64	391.37	370.67	29.48	69.39	149.7	326.54	577.99	474.96	525.71	594.23	881.1	978.25	646.05	822.42	500.37	595.25	240.84	118.53	198.99	189.46	478.86	883.34	800.26	959.33	1202.59	1116.27	702.58	396.6	248.21	190.26	225.69
MELO3C002356.2	0	0	0	0	0	0	0	0	0	0	0	0	0	0	0	0	0	0	0	0	0	0	0	0	0	0	0	0	0	0	0	0	0	0	0	0	0	0	0	0	0	0	0	0	0
MELO3C002357.2	0	0	0	0	0	0	0	0	0	0	0	0	0	0	0	0	0	0	0	0	0	0	0	0	0	0	0	0	0	0	0	0	0	0	0	0	0	0	0	0	0	0	0	0	0
MELO3C002358.2	14.4	10.52	10.56	8.68	3.57	8.79	11.28	11.28	14.31	10.71	11.11	10.39	4.96	3.72	6.3	10.02	1.9	4.49	8.84	9.75	14.12	14.29	16.81	13.68	13.39	5.67	8.77	7.7	8.92	6.36	5.21	4.06	4.88	4.85	10.09	14.41	10.14	13.29	11.51	12.61	9.79	8.73	5.3	5.98	10.1
MELO3C002359.2	36.93	89.18	9.73	12.88	5.53	17.25	20.47	38.95	20.7	15.82	11.75	7.59	15.08	14.96	18.24	28.43	33.52	13.48	26.25	26.7	11.77	23.33	15.95	40.26	24.43	22.28	38.69	32.76	26.1	23.3	37.62	43.13	38.48	47.25	48.61	55.23	12.87	33.21	17.63	16.24	16.54	28.97	24	21.37	11.6
MELO3C002360.2	11.28	1	5.37	4.01	8.66	8.63	11.56	23.72	16.06	1.51	3.92	3.53	6.67	4.56	9.3	20.64	1.41	4.13	1.09	28.02	15.56	7.03	5.64	12.79	25.54	41.99	60.54	69.93	49.51	49.14	25.94	2.38	12.84	16.76	13.17	15.27	53.17	76.24	123.33	182.32	91.1	58.58	21.53	21.45	77.2
MELO3C002361.2	0	0	0	0	0	0	0	0	0	0	0	0	0	0	0	0	0	0	0	0	0	0	0	0	0	0	0	0	0	0	0	0	0	0	0	0	0	0	0	0	0	0	0	0	0
MELO3C002362.2	0	0	0	0	0	0	0	0	0	0	0	0	0	0	0	0	0	0	0	0	0	0	0	0	0	0	0	0	0	0	0	0	0	0	0	0	0	0	0	0	0	0	0	0	0
MELO3C002363.2	5.07	9.23	4	5.05	2.2	3.94	6.96	5.96	5.25	3.68	4.39	3.8	4.39	3.06	3.46	6.54	7.54	4.09	7.26	9.4	4.94	5.85	4.49	4.54	8.18	4.44	5.83	6.04	6.23	3.07	7.95	6.1	7.21	7.81	5.38	5.33	7.92	9.66	10	3.62	6.88	6.46	5.49	5.54	4.68
MELO3C002364.2	0.2	0.12	0.02	0.12	0.06	0.21	0	0.16	0.05	0.1	0.02	0.05	0.01	0	0	0.56	0.03	0.01	0	0.37	0.12	0	0.13	0.14	0	0	0	0	0.06	0	0	0	0	0.05	0.08	0.18	0	0.04	0	0	0	0.08	0	0.02	0
MELO3C002365.2	2.23	0.6	0.14	1.53	0	1.2	23.73	21.29	2.44	0	0.06	0	0.49	0.37	0.52	3.27	0.48	0.1	0.23	0.85	1.58	0.9	1.16	4.85	4.3	3.74	1.78	1.2	0.26	0	0.17	0	0.12	0.26	4.69	4.58	4.01	3.35	2.21	1.9	0.81	0.35	0.23	0.03	0.18
MELO3C002366.2	82.28	25.96	167.3	138.81	40.27	46.65	107.43	49.91	49.13	185.12	111.28	78.68	28.54	42.27	45.67	76.68	64.13	79.93	101.03	77.49	96.98	99.21	149.17	82.04	36.55	63.22	40.7	48.12	57.86	126.38	47.46	42.72	37.48	59.92	97.15	118.42	40.86	38.81	40.65	126.24	64.99	57.43	71.2	37.54	150.46
MELO3C002367.2	9.44	6.53	13.68	22.19	44.11	12.19	6.29	4.98	11.93	19.25	23.19	54.54	21.34	20.31	13.9	9.02	1.17	3.05	15.43	6.32	15.85	10.96	11.11	3.79	4.55	6.52	5.12	8.96	9.39	9.61	7.91	15.86	8.95	8.8	7.44	8.09	10.53	10.55	13.88	13.03	7.89	8.37	9.83	11.44	19.64
MELO3C002368.2	0	0	4.77	3.73	2.03	9.74	4.15	8.73	5.14	10.07	4.97	3.88	2.03	1.51	0	3.29	0	0.38	0	5.81	3.77	6.51	4.63	7.07	1.99	3.14	0.56	0	0	0	0	0	0.21	0	4.68	0.62	0	0.79	0	0	0.54	0	0	0	0
MELO3C002369.2	0.15	0.32	0	0	0	0	0	0	31.33	39.6	13.87	11.05	1.43	1.38	3.07	0.32	0	0	0	0.95	8.48	1.18	0.76	1.34	0.46	1.49	0.14	0.54	0.6	1.2	0.06	0.14	0.57	0.18	2.59	0.44	0.36	1.14	0.55	0.88	0.23	0.38	0.37	0.57	0.37
MELO3C002370.2	0	0	0.29	0.93	1.79	2.97	2.78	3.54	7.41	12.95	57.92	16.46	3.9	5	4.24	7.22	0	0.05	0	1.7	21.91	31.09	8.03	5.86	2.73	0	0	0.28	0.02	0	0	0	0	0	13.56	1.53	0	0.29	0	0	0	0	0	0	0
MELO3C002371.2	0	0	0	0	0	0	0	0	0	0	0	0	0	0	0	0	0	0	0	0	0	0	0	0	0	0	0	0	0	0	0	0	0	0	0	0	0	0	0	0	0	0	0	0	0
MELO3C002372.2	140.71	568.07	56.8	44.06	30.09	32.08	17.89	2.87	58.89	194.49	57.16	38.8	20.1	22.88	15.33	124.64	3.7	15.54	20.13	87.03	21.49	21.19	25.62	23.36	110.94	278.86	45.89	99.98	102.23	51.94	71.62	797.75	1466.63	783.93	27.95	28.27	71.69	59.14	34.5	35.2	97.43	227.88	411.15	477.24	124.75
MELO3C002373.2	0	0	1.95	4.38	0	0.49	1.64	8.4	0.33	11.66	0.39	0.17	0	0	0	2.42	15.76	65.42	0	1.86	0	0.23	0.33	0	0	0.21	0	0	0	0	0	0	0	0	0.32	0.13	6.88	22.19	5.79	0.72	0.67	0.97	0.46	0	0.17
MELO3C002374.2	0	98.89	0.24	0.36	0.12	1.51	31.9	2.1	0.28	0.74	0	0	2.39	2.39	1.19	2	1.84	0.45	0.21	0.27	0	0.24	0.13	0.75	0.64	0	0.46	0.7	1.27	2.08	0.24	0	0.02	0.04	0.26	0.12	0.24	0.25	0	0.34	0.59	0.18	0.24	0.03	0.04
MELO3C002375.2	0	1296.15	0.54	0.18	0	0	0	0	0	0.29	0	0	0	0.18	0	0	0.65	0.19	8.83	0	0	0	0	0.35	0	0	0	0.27	0.23	0	0	0	0.05	0	0	0	0	0	0	0	0	0	0	0	0
MELO3C002376.2	0	26.75	0.35	0.13	0	0	0	0	0	0	0	0	0	0	0	0	0.89	5.24	0	0	0	0	0	0	0	0	0	0	0	0	0	0	0	0	0	0	0	0	0	0	0	0	0	0	0
MELO3C002377.2	0.18	176.62	6.16	4.53	0	0	0.12	0	0	0	0	0	0	0	0	0	1.02	1.52	0	0	0	0	0	0	0	0	0	0	0	0	0	0	0	0	0	0	0	0	0	0	0	0	0	0.11	0.21
MELO3C002378.2	0	0	0	0	0	0	0	0	0	0	0	0	0	0	0	0	0	0	0	0	0	0	0	0	0	0	0	0	0	0	0	0	0	0	0	0	0	0	0	0	0	0	0	0	0
MELO3C002379.2	1.85	0	0.27	0.24	1.43	2.7	2.86	1.53	1.03	0	1.4	2.49	0	0.27	0.25	0.33	0.77	0.08	0.24	5.77	3.88	3.87	0.97	1.03	0.7	1.92	0	0	0	0	0	0.47	0.23	0.16	0	0.4	0	0	0	0	0	0	0.13	0.11	0
MELO3C002380.2	0	0	0.38	2.53	2.68	65.3	25.51	9.57	3.2	1.3	0.2	0	0	1.04	0	4.27	0	0.01	0	4.85	0.65	1.43	0	0	0	0	0	0	0	0	0	0	0	0	0	0.56	0	0	0	0	0	0	0	0	0
MELO3C002381.2	0	0	0	0.29	0.1	32.48	5.53	8.46	3.94	0	0	0	0.22	0.36	0.86	18.32	18.62	0.88	1.35	27.83	1.29	0.42	0	0	2.2	1.79	8.76	4.56	4.33	3.12	1.47	17.25	7.71	5.42	0.13	1.57	0	0.81	0	0.77	0.97	0.33	0.42	0.25	0.06
MELO3C002382.2	0	0	0	0	0	0	0	0	0	0	0	0	0	0	0	0	0	0	0	0	0	0	0	0	0	0	0	0	0	0	0	0	0	0	0	0	0	0	0	0	0	0	0	0	0
MELO3C002383.2	0.3	0	5.93	3.57	2.77	33.83	0	0	5.82	43.25	21.65	8.94	6.01	5.63	6.45	72.88	1.63	0.26	19.06	7.25	8.35	12.26	6.77	0.61	0.69	1.29	0	0.11	0	0	0	0	0	0	18.08	20.81	22.34	10.44	8.02	0.45	0.61	0	0	0	0.03
MELO3C002384.2	20.14	50.14	23.51	19.47	16.1	28.04	31.99	36.76	35.77	36.47	27.08	23.01	29.66	29.58	31.87	34.67	15.33	13.77	25.47	31.2	31.34	25.39	31.51	31.28	33.33	32.3	23.88	26.63	16.23	13.23	20.13	22.67	19.2	21.07	27.93	26.41	33.95	38.35	31.09	25.02	32.51	26.05	31.58	27.39	29.15
MELO3C002385.2	5.64	6.96	28.81	10.92	25.18	8.07	3.73	1.78	0.5	1.15	11.27	44.23	10.65	8.37	10.18	3.94	1.49	1.77	2.62	2.41	14.96	13.74	9.78	4.32	8.04	4.15	20.18	15.24	14.08	9.45	33.38	30.69	17.83	6.24	8.38	10.63	6.3	7.91	9.93	13.19	10.46	35.43	54.1	57.16	34.54
MELO3C002386.2	0	0	0	0	0	0	0	0	0	0	0	0	0	0	0	0	0	0	0	0	0	0	0	0	0	0	0	0	0	0	0	0	0	0	0	0	0	0	0	0	0	0	0	0	0
MELO3C002387.2	10.35	6.51	7.54	12.2	12.31	17.91	9.2	10.24	17.18	7.61	8.37	10.77	36.83	37.87	39.6	20.22	24.77	4.07	25.12	17.08	11.37	9.9	6.96	14.51	11.99	13.48	16.37	24.42	14.29	16.45	11.23	10.14	8.67	11.42	17.83	17.95	21.9	23.68	23.25	11.74	20.2	10.21	10.26	9.74	10.21
MELO3C002388.2	46.52	39.2	230.76	115.1	108.79	94.1	157.37	125.3	113.93	282.97	129.52	129.58	43.76	51.02	64.74	136.45	82.63	92.4	193.02	139.34	121.83	121.75	212.72	106.02	98.1	193.59	98.02	119.7	184.56	60.63	83.53	160.99	97.12	211.56	93.8	172.7	105.51	78.74	142.02	74.98	391.95	83.68	134.16	94.56	73.64
MELO3C002389.2	37.81	0.49	10.16	2.71	0.87	0.82	5.92	7	2.16	4.44	0.69	0.25	0	0	0	0.36	0.06	0.13	1.16	0.12	0.22	0.38	1.16	0.92	0	0	0	0	0	0	0	0	0	0.01	0.2	0	0.28	2.49	0.39	0.11	0.37	0	0	0.02	0.03
MELO3C002390.2	0	0	0.02	0.28	0	0	3.63	0	0	0.15	0	0	0	0	0	0	0	0	0	0	0	0	0	0	0	0	0	0	0	0	0	0	0.03	0.03	0.17	0	0	0	0.15	0	0	0	0	0	0
MELO3C002391.2	0.31	0	0.11	2.81	0	0.41	48.61	0.3	0	0.41	0.16	0.39	0	0	0	0	0	0	0	0	0	0	0	0	0	0	0	0	0	0	0	0	0	0	0	0	0	0	0	0	0	0	0	0	0
MELO3C002392.2	0.11	0	0	0.01	0	0.14	5.77	12.41	0.05	0.01	0.02	0	0	0	0	0.02	0	0	0	0	0	0	0.09	0	0	0	0	0	0	0	0	0	0	0	0	0	0	0.07	0	0	0	0	0	0	0
MELO3C002393.2	0	0	0	0	0	0	0	0	0	0	0	0	0	0	0	0	0	0	0	0	0	0	0	0	0	0	0	0	0	0	0	0	0	0	0	0	0	0	0	0	0	0	0	0	0
MELO3C002394.2	0.12	0	0.11	0.53	0	0	0	3.03	2.05	0	0.18	0	0	0.14	0	0.6	4.86	0.03	0.92	59.62	22.32	13.5	4.17	13.83	19.11	10.98	1.69	1.82	1.29	0	0.13	0	0.04	0.16	25.99	33.48	11.71	37.5	9.29	3.31	3.23	0.74	0.35	0.14	0.41
MELO3C002396.2	0	0	0	0	0	0	0	0	0	0	0	0	0	0	0	0	0	0	0	0	0	0	0	0	0	0	0	0	0	0	0	0	0	0	0	0	0	0	0	0	0	0	0	0	0
MELO3C002397.2	0	0	0	0	0	0	0	0	0	0	0	0	0	0	0	0	0	0	0	0	0	0	0	0	0	0	0	0	0	0	0	0	0	0	0	0	0	0	0	0	0	0	0	0	0
MELO3C002398.2	0	0	0	0	0	0	0	0	0	0	0	0	0	0	0	0	0	0	0	0	0	0	0	0	0	0	0	0	0	0	0	0	0	0	0	0	0	0	0	0	0	0	0	0	0
MELO3C002399.2	0	0	0	0	0	0	0	0	0	0	0	0	0	0	0	0	0	0	0	0	0	0	0	0	0	0	0	0	0	0	0	0	0	0	0	0	0	0	0	0	0	0	0	0	0
MELO3C002400.2	12.34	0	5.81	7.03	5.88	32.7	105.53	8.97	3.89	3.67	6.08	10.11	15.26	14.48	16.56	35.42	30.42	5.62	52.57	15.74	4.04	3.26	1.5	0.79	1.07	0.62	2.86	8.47	1.53	0.94	5.01	0.96	3.47	1.05	7.28	7.8	25.15	12.31	34.5	31.46	16.6	16.99	7.89	6.04	6.41
MELO3C002401.2	0.08	0	0	0.02	0	0	0	0	0	0	2.96	0	0	0	0	0	0	0	0	0.13	0.1	0	0	0	0	0	0	0	0	0	0	0	0	0	0	0	0	0	0	0	0	0	0	0	0
MELO3C002402.2	13.53	4.63	8.28	8.54	6.18	6.59	8.34	7.44	5.6	3.5	14.69	14.78	5.58	4.84	6.48	6.58	5.91	1.65	4.55	8.92	10.89	12.99	8.32	7.33	6.84	6.72	5.32	7.55	5.57	2.35	4.56	3.28	2.54	2	8.11	13.02	12.52	10.91	15.57	5.86	18.69	8.44	7.51	6.67	9.97
MELO3C002403.2	60.24	98.87	23.6	27.3	31.81	59.54	38.07	89.91	61.71	27.23	33.23	51	99.63	81.24	94.34	120.89	262.9	47.09	88.25	146.37	56.4	40.01	30.57	96.37	127.86	158.58	102.57	102.54	80.9	64.88	117.22	71.74	78.83	72.56	77.44	132.77	217.51	254.48	194.79	92.56	243.04	160.25	147.35	119.25	154.82
MELO3C002404.2	21.52	0	1.11	0.23	0.8	0	2.71	0	0	0	8.19	9.36	0	0	0	0	0	1.39	0	5.3	2.62	3.77	0	0	0	0	0.26	0	0	0	0	0	0.04	0	0	0	0	0	0	0.84	0	0	0	0	0
MELO3C002405.2	0	0	0	0	0	0	0	0	0	0	0	0	0	0	0	0	0	0	0	0	0	0	0	0	0	0	0	0	0	0	0	0	0	0	0	0	0	0	0	0	0	0	0	0	0
MELO3C002406.2	51.7	12.98	63.31	47.29	19.74	25.64	106.29	62.96	38.07	30.62	44.57	44.32	37.12	36.29	47.83	67.27	3.65	6.12	7.96	15.36	41.59	32.93	43.13	38.08	47.33	49.95	43.65	44.46	29.75	15.9	28.87	32.88	25.76	20.11	38.28	47.47	100.95	75.1	101.75	51.81	84.67	34.23	36.97	36.06	49.8
MELO3C002407.2	41.36	10.16	38.56	28.93	24.29	35.13	42.99	62.74	58.11	44.02	40.3	37.25	30.01	28.22	32.51	46.05	43.44	29.63	37.26	56.38	44.14	40.62	47.99	45.8	53.16	33.14	63.03	36.66	35.58	10.94	56.48	49.84	50.39	51.37	38.24	43.6	30.34	53.16	30.68	9.85	40.59	50.26	53.77	51.6	26.94
MELO3C002408.2	6.53	1.11	8.41	6.33	6.08	15.43	14.9	15.43	24.95	18.52	11.32	10.02	3.55	3.74	3.55	19.76	2.45	5.67	3.63	9.23	12.37	13.85	17.93	21.17	20.09	16.68	5.1	3.26	1.95	0.41	0.58	0.5	0.61	0.71	17.89	10.29	12.15	12.78	9.33	5.44	6.25	4.66	9.43	3.17	3.42
MELO3C002409.2	0	0	0	0	0	0	0	0	0	0	0	0	0	0	0	0	0	0	0	0	0	0	0	0	0	0	0	0	0	0	0	0	0	0	0	0	0	0	0	0	0	0	0	0	0
MELO3C002411.2	26.15	77.97	17.37	10.1	14.35	31.11	35.32	35.29	26.68	43.28	17.93	24.2	19.79	21.8	19.01	32.63	6.49	10.58	20.48	21.55	23.35	23.24	36.21	27.86	27.87	32.9	21.74	23.5	27.07	25.1	32.79	30.17	18.99	28.33	21.51	23.22	13.63	15.36	24.01	22.77	34.75	25.39	21.97	13.75	21.48
MELO3C002412.2	0.61	0	0.36	0.31	2.41	7.7	0.87	9.77	15.52	11.65	4.61	11.25	14.59	11.09	10.63	14.01	0	0.13	0.54	0.31	3.52	1.77	2.6	1.7	2.99	1.53	3.99	1.72	1.39	0.88	1.92	1.02	0.89	0.88	3.24	4.5	3.63	4.11	2.67	2.46	1.44	2.02	2.84	2.56	1.43
MELO3C002413.2	0.42	0	0	0	0	0	0	0	0	0.47	0.42	0	0	0	0	0	0	0	0	0	0	0	0	0	0	0	0	0	0	0	0	0	0	0	0	0	0	0	0	0	0	0	0	0	0
MELO3C002414.2	0	0	0	0	0	0	0	0	0	0	0	0	0	0	0	0	0	0	0	0	0	0	0	0	0	0	0	0	0	0	0	0	0	0	0	0	0	0	0	0	0	0	0	0	0
MELO3C002416.2	0	0	0	0	0	0	0	0	0	0	0	0	0	0	0	0	0	0	0	0	0	0	0	0	0	0	0	0	0	0	0	0	0	0	0	0	0	0	0	0	0	0	0	0	0
MELO3C002417.2	102.1	0.06	5.75	5.55	12.51	27.58	21.29	73.41	28.92	19.25	7.97	17.34	41.01	33.39	44.59	50.68	0	0.07	2.06	11.01	11.97	10.13	6.47	5.53	3.69	3.14	4.88	4.22	2.09	0.66	0.77	0.73	2.03	1.04	9.99	11.22	6.88	16.63	15.32	15.13	10.55	3.58	3.24	3.22	1.79
MELO3C002418.2	0	0	0.48	0.07	0.16	0.7	1.24	0	0.39	0.44	0.18	0	0.32	0	0	0.27	0	0.08	0.32	0.26	0	0.15	0	0	0	0	0	0	0	0	0	0	0	0	0	0	0	0	0	0	0	0	0	0	0
MELO3C002419.2	0.68	0	0.06	0.16	0	0.77	6.43	0	0	0	0.13	0	0	0.31	0.33	0	0.28	0.04	0	0	0	0	0	0	0	0	0	0	0	0	0	0	0	0	0	0	0	0	0	0	0	0	0	0	0
MELO3C002420.2	0	0	0	0	0	0	0	0	0	0	0	0	0	0	0	0	0	0	0	0	0	0	0	0	0	0	0	0	0	0	0	0	0	0	0	0	0	0	0	0	0	0	0	0	0
MELO3C002421.2	0	0	0	0	0	0	0	0	0	0	0	0	0	0	0	0	0	0	0	0	0	0	0	0	0	0	0	0	0	0	0	0	0	0	0	0	0	0	0	0	0	0	0	0	0
MELO3C002422.2	0	0	0	0.03	0	0	0	0	0	0	0	0	0	0	0	0	4.73	53.98	6.68	0.21	0	0.73	0	0	0	0	0	0	0	0	0	0.07	0.24	0.03	0	0	0	0	0	0	0	0.81	3.35	0.02	0.03
MELO3C002423.2	0	0	0	0.08	0	0	0	0	0	0	0	0	0	0	0	0	0	0	0	0	0	0	0	0	0	0	0	0	0	0	0	0	0	0	0	0.28	0	0	0	0	0	0	0	0	0
MELO3C002424.2	0	0	0	0	0	0	0	0	0	0	0	0	0	0	0	0	0	0	0	0	0	0	0	0	0	0	0	0	0	0	0	0	0	0	0	0	0	0	0	0	0	0	0	0	0
MELO3C002425.2	0	0	0	0	0	0	0	0	0	0	0	0	0	0	0	0	12.33	53.03	0	0	0	0	0	0	0	0	0	0	0	0	0	0	0	0	0	0	0	0	0	0	0	0	0	0	0
MELO3C002426.2	6.3	0	3.36	1.79	2.69	3.83	32.98	17.98	7.63	15.67	12.42	17.57	5.09	6.15	9.04	20.89	0	0.13	9.11	0	2.83	3.99	2.46	3.17	0.65	0.54	0	0	0	0	0	0	0	0.04	3.34	2.13	2.02	2.57	0.61	0.65	0.19	0.3	0.16	0.11	0.07
MELO3C002428.2	2.79	0	0.2	0.2	0	0.35	30.09	12.99	0	0	0.15	0.27	0	0.11	0	0	0	0	0.17	0.16	0	0	0	0	0	0	0	0	0	0	0	0	0	0	0	0	0	0	0	0	0.22	0	0	0	0
MELO3C002429.2	0	0	0.33	0	0	0	3.13	0.18	0	0	0	0	0	0	0	0	0	0	0	0	0	0	0.31	0	0	0	0	0	0	0	0	0	0	0	0	0	0	0	0	0	0	0	0	0	0
MELO3C002430.2	0	0	0.96	2.17	1.78	4.46	1.85	4.87	5.25	5.98	2.29	2.28	0	0.34	0.43	1.24	0	0	0	0.84	1.69	1.9	2.76	2.34	0.75	0	0	0	0	0	0	0	0	0.05	1.19	0.36	0	0.12	0	0	0	0	0	0	0
MELO3C002431.2	0	0	0	0	0	0	0	0	0	0	0	0	0	0	0	0	0	0	0	0	0	0	0	0	0	0	0	0	0	0	0	0	0	0	0	0	0	0	0	0	0	0	0	0	0
MELO3C002432.2	0	0	0	0.11	0.29	7.78	0.41	4.15	18.88	10.03	1.87	5.09	2.67	0.96	1.32	1.85	0	0	0	0	2.3	1.31	2.76	11.26	2.28	0	0	0	0	0	0	0	0	0	3.13	0.24	0	0	0	0	0	0	0	0	0
MELO3C002433.2	0	0	0	0	0	0	0	0	0	0	0	0	0	0	0	0	0	0	0	0	0	0	0	0	0	0	0	0	0	0	0	0	0	0	0	0	0	0	0	0	0	0	0	0	0
MELO3C002434.2	0	0	0	0	0	0	0	0	0	0	0	0	0	0	0	0	0	0	0	0	0	0	0	0	0	0	0	0	0	0	0	0	0	0	0	0	0	0	0	0	0	0	0	0	0
MELO3C002435.2	3.24	0	0.57	0.36	0.42	1.63	12.07	14.48	3.98	3.98	2.43	2.12	2.06	1.38	2.09	3.01	0	0.37	1.32	3.72	5.09	5.11	5.72	3.14	2.36	3.65	0.77	0.94	0	0	0.19	0.48	0.09	0.06	6.62	8.28	6.44	8.44	3.33	4	1.7	1.17	0.58	0.66	0.3
MELO3C002436.2	0.27	0	0	0.14	0	1.26	4.69	15.03	1.16	4	0.89	0.34	0	0.39	0.23	2.83	0	0	0	0	0.58	0.87	0.57	0	0	0	0	0	0	0	0	0	0	0	1.23	0.85	0	0.86	0	0	0	0	0	0	0
MELO3C002437.2	5.35	0	3.12	2.69	1.43	10.4	12.17	20.78	35.86	61.19	34.77	53.36	64.54	61.17	92.44	163.66	0.34	0.06	8.31	8.37	42.58	33.82	78.72	54.98	10.33	14.93	0.12	0	0	0.18	0	0	0	0.03	141.24	123.07	109.7	122.29	146.85	53.69	8.4	0	0	0	0.22
MELO3C002438.2	3.35	0	0	0	0	0	2.02	0.32	0	0	0.42	0.53	0	0	0	0.09	0	0	0	0	0	0	0	0	0	0	0	0	0	0	0	0	0	0	0	0	0	0	0	0	0	0	0	0	0
MELO3C002439.2	0	0	0	0	0	0	0	0	0	0	0	0	0	0	0	0	0	0.17	0	0	0	0	0	0	0	0	0	0	0	0	0	0	0	0	0	0	0	0	0	0	0	0	0	0	0
MELO3C002441.2	0	0	0.07	0.09	0.14	0	0.86	7.77	0.94	0.44	0.13	1.86	34.15	47.85	91.91	10	0	0	1.9	0.11	0.68	0	0	0	0	0	0	0	0	0	0	0	0	0	0	0.32	0	0.24	0.1	0	0	0	0	0	0
MELO3C002442.2	60.13	155.38	29.95	45.54	12.03	61.49	73.33	111.55	98.71	55.06	31.91	21.63	24.02	23.12	29.67	71.9	1631.08	275.61	265.24	160.32	49.7	37.07	45.69	74.51	73.71	151.46	106.41	131.19	243.63	243.97	207.19	208.8	189.17	235.85	70.58	34.51	106.35	65.63	103.46	112.11	245.55	156.11	148.5	167.5	182.85
MELO3C002443.2	0.58	0.4	0.28	0.39	0.33	0.36	0	0	0	11.32	0.8	0.46	0.02	0.07	0	3.86	1.39	0.03	0.26	0	0.15	1.03	0.94	0.89	0	0	0	0	0	0	0	0.12	0	0.12	0.56	0.75	0	0.19	0	0.37	0.16	0	0	0	0
MELO3C002444.2	0	0	0	0	0	0	0	0	0	0	0	0	0	0	0	0	0	0	0	0	0	0	0	0	0	0	0	0	0	0	0	0	0	0	0	0	0	0	0	0	0	0	0	0	0
MELO3C002445.2	0	0	0.11	0.6	0	2.99	3.17	10.35	0	0	0	0	0	0	0	0	0	0	0	0	0.54	0	0	0	0	0	0	0	0	0	0	0	0	0	0	0	0	0	0	0	0	0	0	0	0
MELO3C002446.2	0	0	0	0.09	5.98	0.81	0	0	0	0.76	2.44	1.35	0	0	0	0.48	0	0	0	0	0.26	0.04	0	0	0	0	0	0	0	0	0	0	0	0	0	0	0	0	0	0	0	0	0	0	0
MELO3C002447.2	7.01	0.4	18.3	5.53	5.09	4.82	33.98	1.34	1.93	35.81	21.53	14.42	0	0.52	0.61	9.94	0	0.59	7.6	1.28	9.33	10.86	11.98	8.31	2.12	0.78	0.27	0	0	0.19	0	0	0.04	0.13	3.47	2	0.78	0.78	0.39	0.1	0.74	0	0.23	0.02	0
MELO3C002448.2	7.47	3.22	7.01	5.47	4.36	6.04	4.95	4.19	4.64	4.35	10.62	9.13	6.27	3.46	4.74	3.72	0.24	0.27	1.51	4.31	8.34	6.14	7.48	0.44	1.12	1.45	1.26	1.87	1.54	0	0.39	0.4	0.62	0.25	2.22	2.98	0.65	1.52	2.11	2.84	0.85	0.92	1.01	0.77	1.15
MELO3C002449.2	10.86	1.7	9.34	13.62	7.58	11.34	12.71	8.73	10.9	39.97	50.97	33.76	4.06	3.01	2.56	21	2.43	2.32	6.02	8.01	34.1	30.06	20.12	7.39	4.24	1.76	1.97	4.44	3.92	2.62	3.07	1.09	2.35	2.06	7.33	7.95	4.34	4.7	6.54	2.94	6.15	5.33	3.01	3.38	3.3
MELO3C002450.2	37.78	204.06	12.82	30.86	4.38	8.96	2.35	10.31	20.21	16.18	35.58	33.45	12.12	15.03	17.39	22.43	4.54	4.09	12.31	76.68	21.65	67.43	22.53	32.03	6.46	1.06	8.79	6.02	9.13	2.85	0.8	2.17	1.24	3	58.76	88.07	13.76	9.45	6.7	5.35	12.88	8.78	19	7.29	19.3
MELO3C002451.2	0.15	0.64	1.99	1.8	0.11	1.1	50.16	11.83	0	0	0	0.27	0	0	0	0	0	0.53	0.24	0.3	0	0	0	0	0	0	0	0	0	0	0	0	0	0.29	0.25	0	0	0	0	0	0.21	0.31	3.97	0.06	0.25
MELO3C002452.2	284.77	42.33	29.83	39.45	10.32	43.97	105.27	75.92	61.38	33.9	31.59	23.93	25.62	25.83	35.2	41.35	145.98	39.05	89.63	140.93	57.5	39.16	36.8	98.89	82.24	209.85	81.5	133.66	219.42	516.4	95.02	134.88	146.94	186.09	84.35	54.25	150.5	77.26	101.53	324.93	165.09	97.46	118.77	96.59	185.79
MELO3C002453.2	0	0	0	0	0	0	0	0	0	0	0	0	0	0	0	0	0	0	0	0	0	0	0	0	0	0	0	0	0	0	0	0	0	0	0	0	0	0	0	0	0	0	0	0	0
MELO3C002454.2	4.51	0.6	0.66	0.37	1.06	1.91	0.97	7.42	3.68	0.51	13.92	12.44	9.31	9.52	12.41	3.26	0.43	0	0	4.38	9.99	2.53	0.76	2.11	2.27	3.46	1.26	2.09	0.22	0.26	0	0	0.04	0.2	4.76	5.19	7.95	3.57	1.38	2.29	1.69	0.12	0.36	0	0.16
MELO3C002455.2	0	0	0	0	0	0	0	0	0	0	0	0	0	0	0	0	0	0	0	0	0	0	0	0	0	0	0	0	0	0	0	0	0	0	0	0	0	0	0	0	0	0	0	0	0
MELO3C002456.2	6.83	2.1	9.23	48.86	802.67	77.2	0.84	8.36	57.27	57.39	53.17	278.63	662.4	635.63	570.8	133.52	1.78	5.33	28.18	19.11	36.44	35.59	33.47	30.07	37.01	41.24	119.52	79.65	37.75	29.38	69.33	81.16	17.37	7.18	38.93	77.57	70.5	76.22	87.57	72.83	29.81	58.59	79.99	90.62	71.68
MELO3C002457.2	0	0	0	0	0	0	0	0	0	0	0	0	0	0	0	0	0	0	0	0	0	0	0	0	0	0	0	0	0	0	0	0	0	0	0	0	0	0	0	0	0	0	0	0	0
MELO3C002458.2	0.36	0	0.38	0.05	0.31	0.19	0.83	0.81	0.09	0.19	0.14	0.22	0.14	0.19	0.14	0	0	0.09	0	0	0.63	0.51	0.37	0.17	0.28	0.5	0.42	0.29	0	0	0	0	0	0	0.09	0.2	0.45	0.09	0	0	0	0	0	0	0
MELO3C002459.2	0.09	10.43	0.96	0.65	11.45	18.32	0.98	0.83	12.43	2.28	8.6	10.36	8.02	6.76	6.83	20.68	0.55	0.6	0.97	7.54	9.18	7.37	7.37	0.66	1.41	4.55	0.4	0	1.09	1.31	0.29	0.07	0.47	1.04	0.25	0	0	0.16	0	0.4	0.16	0.09	0.41	0.35	1.12
MELO3C002460.2	0	0	0	0	0	0	0	0	0	0	0	0	0	0	0	0	0	0	0	0	0	0	0	0	0	0	0	0	0	0	0	0	0	0	0	0	0	0	0	0	0	0	0	0	0
MELO3C002461.2	17.34	3.35	13.23	15.77	31.35	36.94	19.37	17.41	15.57	30.02	25.48	28.09	17.01	14.76	14.55	21.67	0.86	6.56	46.63	15.74	24.42	19.65	15.48	11.88	10.78	16.87	12.25	10.97	7.17	3.85	4.51	6.69	5.46	9.24	11.62	10.51	12.71	10.36	11.4	5.91	14.72	4.54	5.72	4.88	3.44
MELO3C002462.2	0	0	0	0	0	0	0	0	0	0	0	0	0	0	0	0	0	0	0	0	0	0	0	0	0	0	0	0	0	0	0	0	0	0	0	0	0	0	0	0	0	0	0	0	0
MELO3C002463.2	28.25	17.68	17.79	23.55	55.36	31.68	23.73	30.61	36.54	18.23	26.24	56.86	124.16	111.96	113.87	70.59	87.65	21.85	56.11	53.37	23.14	16.75	17.07	19.69	32.89	44.97	100.17	74.63	53.64	36.29	96.45	128.21	81.08	63.91	29.46	28.1	41.14	74.17	38.47	39.79	35.31	91.44	136.78	118.13	110.68
MELO3C002464.2	213.92	155.45	300.97	204.98	97.15	117.46	217.03	249.67	232.06	175.18	236.56	226.25	83.31	83.02	88.77	119.36	48.72	58.38	51.19	115.2	216.51	173.34	164.14	221.31	344.59	306.7	263.47	214.27	165.47	49.74	186.72	148.18	269.64	190.37	172.73	213.79	269.52	270.31	206.18	28.96	214.38	187.3	122.54	175.47	126.16
MELO3C002465.2	20.3	0.6	41.76	5.34	30.99	27.07	21.3	16.86	18.22	8.33	6.22	18.16	36.18	39.9	38.31	42.63	0.42	0.86	3.01	3.87	11.73	6.98	2.21	9.66	9.87	5.78	6.14	11.53	9.88	5.47	2.82	4.87	0.99	0.53	5.93	18.68	17.04	14.87	24.98	27.21	9.42	10	12.41	5.05	10.63
MELO3C002466.2	6.46	0.04	1.68	1.72	0.8	1.02	3.35	1.52	2.77	2.97	11.42	11.74	0.05	0.11	0.23	0.68	0	0.12	0.12	0.54	8.53	5.99	4.49	0.9	0.3	0.1	0	0	0.12	0	0	0	0.07	0.09	0.32	0.38	0.18	0.21	0	0	0	0	0	0	0.03
MELO3C002468.2	44.39	35.83	32.17	32.88	21.38	54.47	86.34	70.63	43.19	47.96	29.05	32.03	34.61	28.54	33.21	49.06	36.43	26.67	44.78	37.98	47.09	38.11	37.75	74.05	110.51	181.45	124.06	133.78	112.06	134.08	115.93	112.06	162.05	130.78	63.4	60.54	142.08	121.33	118.35	161.33	167.56	114.23	92.17	68.07	96.34
MELO3C002469.2	5	18.29	4.21	2.61	1.76	2.15	2.68	5.38	7.8	3.49	6.41	2.98	4.44	5.56	7.02	6.83	1.32	1.76	1.51	3.07	8.2	6.63	6.5	3.24	2.31	0.3	4.09	2.52	2.12	1.71	6.29	2.81	3.74	3.63	3.98	2.71	7.18	4.35	2.97	3.29	3.82	5.06	5.3	5.94	7.68
MELO3C002470.2	0	0	0	0	0	0	0	0	0	0	0	0	0	0	0	0	0	0	0	0	0	0	0	0	0	0	0	0	0	0	0	0	0	0	0	0	0	0	0	0	0	0	0	0	0
MELO3C002471.2	3.5	0.31	4.01	5.49	4.53	5.11	4.91	2.7	5.35	3.59	5.13	4.36	3.86	4.3	5.54	4.93	1.25	1.05	4.02	4.49	4.68	4.7	4.87	4.05	5.99	2.43	5.04	2.26	1.95	0.39	1.55	1.38	1.29	2.94	3.07	4.22	4.78	3.72	4.17	1.34	2.02	1.14	1.37	0.9	1.14
MELO3C002473.2	7.06	1.28	8.42	8.77	15.73	7.31	4.72	4.15	6.95	7.8	8.96	14.58	9.05	8.85	8.44	8.6	0.24	0.89	3.02	4.77	8.43	7.48	7.29	8.42	8.62	3.85	4.93	4.8	3.11	1.89	1.02	0.92	0.47	0.87	6.21	9.22	9.32	7.68	8.68	12.07	6.35	2.82	3.23	2.04	3.41
MELO3C002474.2	1.39	0.2	0.62	1.8	2.02	2.32	1.31	0.62	6.27	3.79	1.67	1.63	1.92	1.76	2.21	4.42	0.46	0.94	1.15	0.97	2.13	1.12	0.67	1.45	1.48	3.63	0.36	0.74	1.13	0.63	0.16	0.22	0.12	0.08	2.02	4.13	5.15	1.3	2.78	2.42	1.75	0.31	0	0.02	0
MELO3C002475.2	0	0	0	0	0	0	0	0	0	0	0	0	0	0	0	0	0	0	0	0	0	0	0	0	0	0	0	0	0	0	0	0	0	0	0	0	0	0	0	0	0	0	0	0	0
MELO3C002476.2	0	0	0	0	0	0	0	0	0	0	0	0	0	0	0	0	0	0	0	0	0	0	0	0	0	0	0	0	0	0	0	0	0	0	0	0	0	0	0	0	0	0	0	0	0
MELO3C002477.2	0	0	0	0	0	0	0	0	0	0	0	0	0	0	0	0	0	0	0	0	0	0	0	0	0	0	0	0	0	0	0	0	0	0	0	0	0	0	0	0	0	0	0	0	0
MELO3C002478.2	14.46	0.25	2.59	5.49	19.17	10.21	4.95	9.04	7.04	9.73	13.71	18.04	16.66	17.9	12.4	13.7	10.12	1.29	24.81	8.43	6.59	8.57	12.29	1.95	2.07	0	0.8	2.13	0.51	1.02	0	0	0.07	0.21	5.49	3.64	2.07	5.2	2.9	0	0	0.44	0.76	0.26	0.11
MELO3C002479.2	0	0	0	0	0	0	0	0	0	0	0	0	0	0	0	0	0	0	0	0	0	0	0	0	0	0	0	0	0	0	0	0	0	0	0	0	0	0	0	0	0	0	0	0	0
MELO3C002480.2	0	0	0	0	0	0	0	0	0	0	0	0	0	0	0	0	0	0	0	0	0	0	0	0	0	0	0	0	0	0	0	0	0	0	0	0	0	0	0	0	0	0	0	0	0
MELO3C002482.2	20.95	15.22	21.16	28.86	10.22	16.49	27.43	23.81	17.66	28.54	15.25	5.95	6.2	10.41	11.87	18.08	32.83	74.36	18.21	15.65	11.6	14.5	22.57	26.32	28.19	37.49	30.86	28.37	31.69	9.75	18.15	10.98	10.76	15.02	24.46	21.68	40.03	28.06	33.18	21.42	54.76	20.56	15.27	13.32	13.55
MELO3C002483.2	0.88	0.69	0.05	1.19	2.42	5.21	0.4	0	0.34	12.41	4.78	0	0	0.11	0	4.77	0	0	1.24	3.42	0.62	11.3	12.28	5.63	0.84	0.67	0	0.37	0	0	0.21	0.22	0.24	1.09	69.73	4.61	4.97	0.55	1.2	0.19	0.54	0.76	0.38	0.11	0.25
MELO3C002484.2	2.35	1.73	1.9	4.59	1.93	3.82	4.03	6.29	8.58	3.52	3.21	0.92	3	3.59	4.04	7.4	46.93	11.52	28.99	12.45	10.5	11.06	17.94	17.36	36.84	38.55	35.8	29.05	18.8	7.28	13.08	7.6	8.13	5.7	13.89	18.26	28.29	33.75	29.04	21.59	23.49	11.09	9.29	10.61	13.76
MELO3C002485.2	2.41	22.31	3.33	2.56	1.19	1.52	9.9	5.43	2.56	1.38	0.77	1.53	0.42	0.43	0.47	5.46	18.82	3.1	1.86	15.46	0.16	0.68	1.5	2.18	9.23	4.6	19.37	10.01	5.5	0.52	13.14	29.66	35.99	16.42	0.84	1	0.54	11.71	2.23	0.33	4.16	27.51	25.86	26.35	11.64
MELO3C002486.2	0	0	0	0	0	0	0	0	0	0	0	0	0	0	0	0	0	0	0	0	0	0	0	0	0	0	0	0	0	0	0	0	0	0	0	0	0	0	0	0	0	0	0	0	0
MELO3C002487.2	0	0	0.25	0.32	0	1.99	5.23	0.6	4.02	12.85	2.41	1.31	0	0	0	3.5	5.96	10.17	5.27	1.35	1.58	2.79	3.82	6.05	3.49	0	6.19	0.68	3.96	6.02	1.27	0.69	0.18	0.44	1.66	1.3	0	1.44	1.94	0	3.55	0	1.45	0	0.54
MELO3C002488.2	2.23	0	0	0	0	0.86	1.58	2.33	1.97	1.07	0.17	0	0	0.64	0	0.56	0	0	0	3.46	0.6	0	0.4	1.25	5.61	1.56	1.74	1.39	0	0	0	0.35	0	0.11	1.46	1.49	0.65	2.53	0	0	2.54	0	0.66	0.56	0.56
MELO3C002489.2	2.3	0	0.01	0.1	0.25	0.33	0	2.37	2.43	1.03	1.87	1.34	4.69	5.54	12.91	3.66	0	0.09	0.18	4.49	2.66	15.17	6.81	6.65	1.89	6.74	3.54	5.86	1.86	3.13	3.46	2.1	2.36	3.84	19.85	15.04	19.44	18.2	19.11	7.88	13.84	5	3.67	3.19	2.16
MELO3C002491.2	0	0	0	0	0	0	0	0.19	0.41	0	0.06	0	0	0	0.56	0	0	0	0	0	0	0	0	0	0	0	0	0	0	0	0	0	0	0	0	0	0	0	1.3	0.82	0.98	0	0	0	0
MELO3C002492.2	0	0	0	0	0	0	0	0	0	0	0	0	0	0	0	0	0	0	0	0	0	0	0	0	0	0	0	0	0	0	0	0	0	0	0	0	0	0	0	0	0	0	0	0	0
MELO3C002493.2	0.5	0	0	0	0.19	0.68	0.1	0.67	0.42	0.91	1.59	0.66	0	0	0	5.08	1.68	5.17	0	0.67	0	0.68	0.18	0	0	0	0	0	0	0.28	0.08	0	0	0	0	0.13	0	0	0	0.13	0	0	0	0	0.05
MELO3C002495.2	0.38	0	0	0.02	0	0.14	0.23	2.77	1.11	1.03	0.61	0	0.78	1.45	4.75	4.14	0	0	1.74	3.84	1.64	5.38	9.06	2.15	0.81	2.62	0.25	1.08	1.12	0	0.05	0	0	0	5.34	6.14	2.29	2.51	2.84	4.4	4.96	0	0.05	0.01	0.08
MELO3C002496.2	1.64	0.03	0.22	0.42	0.11	0.06	1.37	1.22	0.12	0	0.38	0.24	0	0.04	0.1	0	0	0	0	3.15	0.38	0.37	0.2	0	0	0	0	0	0.26	0	0	0	0	0.01	0.15	0.58	1.43	3.84	1.64	0.88	0.84	0.13	0.14	0.01	0.05
MELO3C002499.2	0	0	0	0	0	0	0	0	0	0	0	0	0	0	0	0	0	0	0	0	0	0	0	0	0	0	0	0	0	0	0	0	0	0	0	0	0	0	0	0	0	0	0	0	0
MELO3C002500.2	0	0	0	0	0	0	0	0	0	0	0	0	0	0	0	0	0	0	0	0	0	0	0	0	0	0	0	0	0	0	0	0	0	0	0	0	0	0	0	0	0	0	0	0	0
MELO3C002501.2	0	0	0	0	0	0	0	0	0	0	0	0	0	0	0	0	0	0	0	0	0	0	0	0	0	0	0	0	0	0	0	0	0	0	0	0	0	0	0	0	0	0	0	0	0
MELO3C002504.2	37.64	0	1.52	0.55	1.64	3.77	0.09	3.68	6.8	1.5	5.03	3.93	21.95	29.22	46.95	42.61	0.19	0.01	3.84	13.2	7.8	35.83	45.31	0.86	0.8	2.38	0.79	0.81	3.5	0.13	0	0	0	0.02	38.15	41.06	11.79	34.28	31.43	47.57	131.72	11.48	5.42	2.55	1.83
MELO3C002506.2	0.62	0	0	0.03	0.17	0.23	0	1.48	0.89	0.73	0.05	0.26	0.47	0.59	1.14	0.84	0.52	0.05	0	0.22	0.6	2.5	2.17	0.38	0.4	0.1	0.14	0.09	0.2	0	0	0	0	0.05	1.7	1.18	0.16	0.28	0.37	0.35	0	0.07	0	0.01	0.03
MELO3C002507.2	0	0	0	0	0	0	0	0	0	0	0	0	0	0	0	0	0	0	0	0	0	0	0	0	0	0	0	0	0	0	0	0	0	0	0	0	0	0	0	0	0	0	0	0	0
MELO3C002508.2	23.4	8	7.01	12.9	26.11	268.67	48.4	110.14	106.64	11.6	36.73	36.1	42.71	54.39	47.81	100.3	10.77	8.56	23.97	135.35	99.08	50.67	26.32	111.05	274.28	399.91	298.51	358.07	175.13	221.34	140.72	28.97	48.94	21.24	111.09	100.11	226.56	178.82	197.78	264.84	121.18	153.81	60.9	53.87	74.02
MELO3C002509.2	32.59	0.12	9.51	7.86	2.37	2.85	19.34	4.76	7.48	14.89	42.34	43.03	0.5	0.06	0.29	1.51	0.86	0.18	0	2.2	34.41	27.07	22.76	2.36	0.51	0	0.39	1.39	1.26	0.22	0.21	0	0.05	0.07	1.12	0.4	1.42	0.93	2.09	0.16	0.26	0	0.07	0	0.01
MELO3C002510.2	20.08	0.26	6.61	84.81	2258.54	557.34	15.91	63.73	418.26	345.45	247.99	994.26	2037.56	2027.84	1690.3	380.05	9.15	5.56	86.03	109.32	331.18	232.29	203.67	282.07	264.78	256.86	292.01	307.77	170.05	68.29	190.14	66.3	60.67	10.27	413.97	333.28	671.57	298.78	834.45	473.86	189.35	195.63	93.66	125.77	59.36
MELO3C002511.2	0	0	0	0	0	0	0	0	0	0	0	0	0	0	0	0	0	0	0	0	0	0	0	0	0	0	0	0	0	0	0	0	0	0	0	0	0	0	0	0	0	0	0	0	0
MELO3C002512.2	0	0	0	0.03	0	0	0	0	0	0	0	0	0	0	0	0	6.79	464.55	0	0.15	0	0	0	0	0	0	0	0	0	0	0	0	0	0	0.12	0	0	0	0	0	0	0	0	0	0
MELO3C002513.2	6.61	130.16	3.18	48.6	4.13	10.04	2.88	8.94	16.67	11.38	9.87	8.43	6.99	4.73	4.01	8.04	12.97	5.91	2.93	13.07	11.34	6.3	9.06	9.91	9.02	6.43	9.67	8.43	29.81	31.81	52.06	27.29	33.17	47.83	4.75	3.15	3.04	5.58	3.77	2.9	7.92	40	28.8	24.4	67.43
MELO3C002514.2	0	0.24	1.15	1.2	1.05	1.75	2.72	3.04	0.8	0.96	0.42	1.6	0	0.58	0.52	2.61	4.22	0.88	9.8	8.73	1.4	1.9	0.43	1.34	0.68	0	0.11	0.45	0.4	0	0	0	0	0.2	0.84	3.39	0	0.24	0	0.34	0	0.06	0.11	0	0
MELO3C002515.2	0	0	0	0	0	0	0	0	0	0	0	0	0	0	0	0	0	0	0	0	0	0	0	0	0	0	0	0	0	0	0	0	0	0	0	0	0	0	0	0	0	0	0	0	0
MELO3C002516.2	0	0	0	0.12	0.11	0.27	0.95	5.26	0	1.59	0.35	0	0.28	0.95	2.04	1.32	0	0	0	0	0.44	7.56	3.24	0	0	0	0	0	0	0	0	0	0	0	8.22	0.09	0	0	0	0	0	0	0	0	0
MELO3C002517.2	0.28	0	0	0	0.72	0	0	0	0	0.98	3.39	0.72	0.38	0.82	2.38	0.31	3.88	0	2.42	4.59	2.8	2.28	1.11	0	0	0	0	0	0	0	0	0	0	0	0.31	0	0	0	0	0	0	0	0.06	0.11	0
MELO3C002519.2	0	0	0	0	0	0	0	0	0	0	0	0	0	0	0	0	0	0	0	0	0	0	0	0	0	0	0	0	0	0	0	0	0	0	0	0	0	0	0	0	0	0	0	0	0
MELO3C002520.2	0	0	0	0	0	0.25	0	0	0.46	0.64	0.11	0.23	15.66	18.82	14.94	1.4	0	0.28	0.57	0	0.1	2.35	1.31	0.22	0.5	0.15	2.73	1.48	4.08	9.11	0.14	0	0	0	5.61	0.9	0.48	0.27	0	0	0	0	0	0	0
MELO3C002521.2	1.69	2.45	0.76	1.72	9.04	13.07	8.74	12.22	20.95	12.44	11.98	15.25	14.98	11.95	10.47	34.13	20.26	15	36.83	43.01	38.79	33.95	34.88	47.98	55.88	81.52	46.1	40.98	31.84	9.98	3.29	0.48	1.46	0.49	39.36	16.48	13.64	21.75	18.77	11.46	11.94	1.63	1.42	1.66	1.21
MELO3C002522.2	0	0	0	0	0.2	1.21	0.13	1.05	16.93	7.84	3.03	1.42	0	0	0	0.62	0	0	0	0	4.53	2	1.18	0.71	0.19	0	0	0	0	0	0	0	0	0	0	0	0	0	0	0	0.19	0	0	0	0
MELO3C002524.2	0.32	0.13	0.04	0.27	0.23	0.44	0.91	0.77	0.43	0.79	0.78	0.7	1.55	1.25	1.96	2.67	0.28	0.06	2.44	1.41	0.45	0.6	0.08	0.1	0.11	0	0.08	0.13	0.04	0	0	0	0.01	0.03	0.28	0.85	0.75	0.71	0.67	0.74	1.17	0.11	0.08	0.04	0.08
MELO3C002525.2	0	0	0	0	0	0	0	0	0	0	0	0	0	0	0	0	0	0	0	0	0	0	0	0	0	0	0	0	0	0	0	0	0	0	0	0	0	0	0	0	0	0	0	0	0
MELO3C002526.2	0	0	0	0	0	0	0	0	0	0	0	0	0	0	0	0	0	0	0	0	0	0	0	0	0	0	0	0	0	0	0	0	0	0	0	0	0	0	0	0	0	0	0	0	0
MELO3C002527.2	0.32	0	0.31	0.16	0.22	0.14	4.55	3.76	0.6	0.88	1.79	3.11	0	0.34	0.41	1.32	0	0.03	0.56	1.04	1.14	1.5	1.16	0.38	0.13	0	0	0	0.07	0	0.14	0	0.13	0.17	0.74	0.71	0.36	0.23	0.34	0.17	0	0.37	0.34	0.08	0.31
MELO3C002528.2	0	0	0	0	0	0	0.2	0	0	0	0	0	0	0	0	0	0	0	0	0	0	0	0	0	0	0	0	0	0	0	0	0	0	0	0	0	0	0	0	0	0	0	0	0	0
MELO3C002529.2	0	0	0.1	0.3	0.11	0	0	0	0	0	0.13	0.25	0	0	0	0.24	0	0.56	1.85	0.3	0	0	0.26	0	0	0	0	0	0.33	0	0.5	0	0	0.06	0.99	1.25	0	0	0	0	0	1.21	1.53	0.25	0.57
MELO3C002530.2	0	0	0.03	0.12	0	0.06	0.31	0.51	0.5	0.17	0.51	0.94	0	0.1	0.33	1.66	0.2	0.14	0.23	0.12	0	0.21	0.2	0	0	0	0	0	0	0	0	0.07	0	0	0.08	0.32	0	0.14	0	0	0	0	0	0	0
MELO3C002532.2	0.12	0	0.06	0	0	0.24	0.29	0	0.17	0.78	0.25	0.5	0	0	0	0	1.13	1.24	0.65	0.24	0	0	0	0	0	0	0	0	0	0	0	0	0	0	0	0	0	0	0	0	0	0	0	0	0
MELO3C002534.2	0	0	0	0.02	0.09	0	0.41	0.17	0	0	0.08	0.15	0	0	0	0.15	0	0	0	0	0	0	0.1	0	0	0	0	0	0	0	0	0.04	0.03	0.02	0	0	0	0.08	0	0	0	0	0	0	0
MELO3C002535.2	0.73	0	0.14	0.34	0.12	0.21	3.4	3.68	0.54	1.26	1.17	0.85	0	0	0	1.37	0	0	0	0.57	2.01	1.88	1.73	1.22	0.14	0.27	0	0	0	0	0	0	0.03	0.04	0.3	0.46	0	0.42	0.45	0	0.25	0	0	0.01	0
MELO3C002536.2	0	0	0	0	0	0	0	0	0	0	0	0	0	0	0	0	0	0	0	0	0	0	0	0	0	0	0	0	0	0	0	0	0	0	0	0	0	0	0	0	0	0	0	0	0
MELO3C002537.2	0.19	0	0.06	0.22	0	0.07	1.52	2.8	0	0.08	0.08	0.24	0	0	0	0.57	0.09	0.02	0	0.09	0	0.15	0	0	0	0	0	0	0	0	0	0	0	0	0	0	0.73	4.25	1.83	0.71	0.85	0.47	0.28	0.05	0.02
MELO3C002538.2	0	0	0	0	0	0	0	0	0	0	0	0	0	0	0	0	0	0	0	0	0	0	0	0	0	0	0	0	0	0	0	0	0	0	0	0	0	0	0	0	0	0	0	0	0
MELO3C002541.2	1.82	0	0.32	1.1	0.77	0.87	4.1	1.92	0	0	0.07	0.12	0.19	0.34	0.49	0.45	0.15	0	0.07	0.25	0	0	0	0	0.04	0	0	0.11	0	0	0.15	0.18	0.12	0.14	0	0.16	0	0.07	0	0	0.47	0.31	0.74	0.17	0.09
MELO3C002542.2	0	0	0	0	0	0	0	0	0	0	0	0	0	0	0	0	0	0	0	0	0	0	0	0	0	0	0	0	0	0	0	0	0	0	0	0	0	0	0	0	0	0	0	0	0
MELO3C002543.2	0.08	0	0	0.12	0	0	0.64	0.48	0	0.07	0	0	0.26	0.36	1.19	0.56	0	0	0	0.15	0	0	0	0	0	0	0	0	0	0	0	0	0.02	0.04	0	0	0	0	0	0	0	0	0.26	0.01	0
MELO3C002545.2	0	0	0	0.04	0	0	0	0	0	0	0.2	0	0	0	0	0	0	0	0	0	0	0	0	0	0	0	0	0	0	0	0	0	0	0.06	0	0	0	0	0	0	0	0	0	0	0.06
MELO3C002546.2	0	0	0	0	0	0	0.31	0.19	0	0.15	0.06	0	0.39	0.27	0.72	0.12	0	0.09	0	0.08	0.04	0	0	0	0	0	0	0	0	0	0	0	0	0.04	0	0.15	0	0.58	0	0	0.08	0.26	0.18	0.16	0.07
MELO3C002548.2	0.17	0	1.12	0.25	0	0.08	1.64	1.61	0.95	1.61	0.08	0	0	0	0	2.28	0	0	0	0.67	0	0	0	0	0.38	0	0	0	0	0	0	0	0	0	0	0	0	0	0	0	0	0.02	0	0	0
MELO3C002549.2	0	0	0	0.2	0	0.81	0	0.6	0.43	0.35	0.13	0.39	0	0	0	0.54	2.55	22.81	0	0	0	0	0.34	0	0.35	0	0	0	0	0	0	0	0	0	0.62	0	0	0	0	0	0	0	0	0	0
MELO3C002550.2	0	0	0	0	0	0	0	0	0	0	0	0	0	0	0	0	0	0	0	0	0	0	0	0	0	0	0	0	0	0	0	0	0	0	0	0	0	0	0	0	0	0	0	0	0
MELO3C002551.2	1.95	0	1.04	10.35	1.47	1.28	2.4	0	0.41	0.37	0.05	0	1.05	1.26	1.17	1.72	0	0	0	2.16	0	0.58	0.94	0	0	0.21	0	0	0	0	0	0	0	0	8.16	0.32	6.42	3.56	1.4	0.42	0.37	0	0.4	0.07	0
MELO3C002552.2	60.89	8.27	0.46	5.69	0.38	0.91	0.94	5.16	3.68	2.41	1.57	0	0	0.3	0	0.1	0	0.16	0.44	2.1	0.17	0.21	2.08	12.91	6.36	10.27	12.95	15.1	32.09	32.05	49.49	5.13	26.6	7.33	12.09	7.28	3.47	5.87	5.49	38.19	16	61.8	11.25	28.23	11.64
MELO3C002553.2	505.87	5.8	37.21	10.91	13.15	24.88	57.12	35.52	13.35	22.15	11.25	8.76	22.13	26.84	31.46	53.39	0	0.72	2.58	20.13	8.64	15.43	26.07	0.68	1.1	0.69	0	0.82	0.32	0	0	0	0.08	0.66	25.93	23.1	8.18	7.49	19.36	13.63	6.89	1.02	1	0.3	0.62
MELO3C002554.2	9.69	1.56	5.4	5.36	17.87	8.31	5.95	7.46	9.52	14.87	12.17	19.58	7.67	8.55	7.15	10.56	0.51	1.98	9.48	6.8	10.85	10.74	12.52	10.05	6.91	6.13	9.41	7.89	5.72	2.36	4.03	3.83	2.88	3.96	6.49	7.14	9.44	12.63	8.88	5.97	5.3	4.81	4.94	5.16	5.79
MELO3C002555.2	0	0	0	0	0	0	0	0	0	0	0	0	0	0	0	0	0	0	0	0	0	0	0	0	0	0	0	0	0	0	0	0	0	0	0	0	0	0	0	0	0	0	0	0	0
MELO3C002556.2	6.76	18.38	3.95	3.45	2.82	3.11	4.1	1.15	3.48	2	6.35	6.72	3.3	3.21	5.16	4.24	2.14	1.09	4.74	3.78	3.79	3.04	3.3	1.26	3.73	1.57	1.65	3.25	3.48	1.04	2.5	5.21	6.38	10.08	2.64	2.44	2.81	4.91	1.87	1.52	1.21	2.78	4.26	6.27	8.83
MELO3C002557.2	7.79	0.82	4.57	4.74	3.8	7.25	7.22	6.52	7.25	7.7	10.76	10.22	3.33	3.09	4.53	4.75	1.03	1.44	3.78	7.58	11.78	11.03	8.69	13.18	15.89	8.53	12.26	9.56	10.61	7.9	10.51	7.23	4.37	4.9	8.99	10.14	11.81	10.71	7.22	14.83	8.36	8.71	6.89	7.18	5.23
MELO3C002558.2	0	0	0	0	0	0	0	0	0	0	0	0	0	0	0	0	0	0	0	0	0	0	0	0	0	0	0	0	0	0	0	0	0	0	0	0	0	0	0	0	0	0	0	0	0
MELO3C002559.2	0.66	0.09	0.38	0.24	0	0.51	0	0	0.36	0	0.18	0.49	0	0	0	0.22	104.9	243.47	0	1.26	1.49	1.3	0.17	0	0	0	0	0	0	0	0	0	0	0	0.3	0	0	0	0	0	0	0	0	0	0
MELO3C002560.2	12.4	19.09	2.44	15.62	9.05	11.36	1.65	4.77	7.08	5.9	2.16	0.49	11.9	10.98	11.53	16.26	3.89	0.27	18.62	18.23	2.93	13.1	7.31	5.65	0.68	2.7	1.27	1.48	5.12	2.26	20.94	8.43	8.9	21.29	78.12	25.05	10.08	2.94	10.48	5.36	11.29	8.4	2.4	2.19	1
MELO3C002561.2	8.9	17.81	8.69	9.93	6.18	14.46	20.5	31.6	32.89	15.52	11.53	10.95	16.33	15.31	17.63	32.49	14.23	26.94	23.07	25.3	18.38	15.63	17.47	29.08	30.21	31.05	28.69	35.94	24.81	26.06	20.95	15.37	15.84	18.71	25.7	25.74	33.29	34.94	34.03	46.33	33.21	20.03	18.78	13.74	8.7
MELO3C002562.2	0.71	0.33	2.85	1.78	0.17	3.54	15.07	12.2	10.15	2.15	1.06	0.66	2.15	3.47	4.07	10.53	7.68	54.6	7.24	4.29	0.98	0.73	1.34	1.5	1.39	1.39	0.2	1.91	0.43	1.62	0	0	0.65	1.34	1.94	0.97	2.15	6.48	2.45	7.09	6.14	1.02	0.87	0.62	1.77
MELO3C002563.2	0	0	0	0	0	0	0	0	0	0	0	0	0	0	0	0	0	0	0	0	0	0	0	0	0	0	0	0	0	0	0	0	0	0	0	0	0	0	0	0	0	0	0	0	0
MELO3C002564.2	9.76	6.04	10.96	27.12	7.5	11.85	13.71	22.02	15.8	16.16	22.08	27.16	8.59	8.13	10.61	16.46	116.44	39.7	18.94	24.44	17.79	18.1	15.81	10.76	8.66	8.21	10.57	11.78	25.02	8.46	7.41	31.3	11.98	13.61	16.23	14.39	19.51	28.63	21.85	5.46	25.92	10.44	15.01	10.42	14.59
MELO3C002565.2	1.25	3.15	1.59	1.77	2.66	1.44	1.25	1.1	2.07	0.8	2.34	4.52	2.88	2.17	2.67	1.77	10.97	11.66	1.59	1.82	3.66	1.95	2.64	0.91	2.17	0.51	0.99	1.26	1.21	0.66	0.29	0.49	0.45	0.55	1.55	2.35	0.83	1.69	0.84	0.73	1.21	0.6	0.41	0.61	0.85
MELO3C002566.2	0	0	0	0	0	0	0	0	0	0	0	0	0	0	0	0	0	0	0	0	0	0	0	0	0	0	0	0	0	0	0	0	0	0	0	0	0	0	0	0	0	0	0	0	0
MELO3C002567.2	4.57	0	2.17	1.6	2.58	4.03	3.66	2.31	2.78	10.68	11.86	10.68	2.7	2.98	1.91	4.36	0.26	0.02	0.78	0.83	3.58	5.61	10.14	2.27	1.45	1.83	0.78	0	0.14	0	0	0	0	0	0.92	1.02	0	0.91	0.36	0.32	0.68	0	0	0.01	0
MELO3C002568.2	0	0	0	0	0	0	0	0	0	0	0	0	0	0	0	0	0	0	0	0	0	0	0	0	0	0	0	0	0	0	0	0	0	0	0	0	0	0	0	0	0	0	0	0	0
MELO3C002569.2	6.27	0.42	27.32	13.35	8.03	0.86	0.32	0.84	0.66	0.61	5.51	34.17	2.69	3.12	1.13	1.13	0	0.13	0	0.35	2.37	3.39	1.1	0.21	1.53	0.54	0.82	1.79	0	0	0.28	0.32	0.36	0.22	0.57	0.15	1.05	0.52	0.26	0	0.18	0.39	0.13	0.17	0.09
MELO3C002570.2	0	0	0	0	0	0	0	0	0	0	0	0	0	0	0	0	0	0	0	0	0	0	0	0	0	0	0	0	0	0	0	0	0	0	0	0	0	0	0	0	0	0	0	0	0
MELO3C002571.2	2.83	2.06	15.92	9.5	8.29	7.19	5.27	10.5	7.72	4.99	7.39	14.25	19.46	14.27	17	6.66	1.51	3.98	3.31	3.19	7.47	6.77	7.17	9.87	24.27	23.16	22.23	19.72	3.31	2.32	1.13	0.78	0.49	0.77	6.65	10.95	22.12	18.69	25.06	13.84	13.75	2.57	1.84	1.11	2.11
MELO3C002572.2	0.07	0	0.69	1.52	0	0.68	3.94	51.83	21.44	1.37	3.72	0.65	0.62	0.4	0	2.84	0	2.71	0	1.47	6.42	11.2	16.65	60.7	61.52	39.51	9.78	10.43	4.26	0.71	0	0	0	0	14.49	12.46	33.93	19.98	71.86	10.47	6.83	0	0	0	0
MELO3C002573.2	0	0	0	0.06	0	0	0	0.26	5.01	0	1.37	0	0	0	0	0	0.65	0.28	1.05	0	0	0.39	0	0	0	0	0	0	0	0	0	0	0	0	0	0	0.17	0	0	0	0	0	0	0	0
MELO3C002574.2	0	0	0	0	0	0	0	0	0	0	0	0	0	0	0	0	0	0	0	0	0	0	0	0	0	0	0	0	0	0	0	0	0	0	0	0	0	0	0	0	0	0	0	0	0
MELO3C002575.2	0.29	0	0.04	0.09	0	0.1	1.93	0.15	0.15	0.28	0.49	0.11	0	0	0.05	0.05	15.7	41.64	0.25	0.46	0.09	0.85	0.12	0	0	0	0	0	0	0	0	0.06	0.02	0.05	0.12	0	0.3	0.05	0	0.3	1.56	0.12	0.49	0.07	0.05
MELO3C002576.2	0	0	0	0	0.05	0	0	0	0	0	0.51	0.18	0	0	0	0	0	0	0	0	0	0.37	0.09	0	0	0	0	0	0	0	0	0	0	0	0	0	0	0	0	0	0	0	4.15	0	0
MELO3C002578.2	0	0	0	0	0	0	0	0	0	0	0	0	0	0	0	0	0	0	0	0	0	0	0	0	0	0	0	0	0	0	0	0	0	0	0	0	0	0	0	0	0	0	0	0	0
MELO3C002579.2	0.31	0	0	0	0	0	0.07	3.12	4.13	10.07	7.49	0.71	75.51	84.1	106.91	38.24	0	0.07	1.54	8.24	1.72	6.96	1.52	0.13	0	0.47	0	0.43	0	0.15	0	0	0	0	1.1	0.72	10.37	12.68	2.05	4.58	7.65	3.36	80.19	2.19	5.36
MELO3C002580.2	0	0	0	0	0	0	0	0	0	0	0	0	0	0	0	0	0	0	0	0	0	0	0	0	0	0	0	0	0	0	0	0	0	0	0	0	0	0	0	0	0	0	0	0	0
MELO3C002581.2	8.93	10.45	7.01	5.66	4.15	27.21	22.88	30.14	22.22	13.68	7.73	5.89	14.01	13.61	11.97	29.2	9.74	3.84	12.2	14.01	10.58	9.75	7.81	11	18.19	40.54	38.02	52.73	55.66	95.6	26.07	19.91	16.5	25.18	9.15	15.9	31.79	26.11	43.48	70.4	47.61	17.81	14.84	8.47	21.8
MELO3C002582.2	0	0.12	0.85	0.24	3.15	0.84	0.1	0.11	0.89	0.37	1.31	1.21	9.2	6.46	5.64	1.79	0	0.19	0.76	0.16	0	0	0	0	0	0	0	0	0	0	0	0	0	0.02	0.38	0.22	0	0.1	0	0	0	0	0	0	0
MELO3C002583.2	0	0	0	0	0	0	0	0	0	0	0	0	0	0	0	0	0	0	0	0	0	0	0	0	0	0	0	0	0	0	0	0	0	0	0	0	0	0	0	0	0	0	0	0	0
MELO3C002584.2	0	0	0	0	0	0	0	0	0	0	0	0	0	0	0	0	0	0	0	0	0	0	0	0	0	0	0	0	0	0	0	0	0	0	0	0	0	0	0	0	0	0	0	0	0
MELO3C002585.2	0	0	0	0	0	0	0	0	0	0	0	0	0	0	0	0	0	0	0	0	0	0	0	0	0	0	0	0	0	0	0	0	0	0	0	0	0	0	0	0	0	0	0	0	0
MELO3C002586.2	0	0	0	0	0	0	0	0	0	0	0	0	0	0	0	0	0	0	0	0	0	0	0	0	0	0	0	0	0	0	0	0	0	0	0	0	0	0	0	0	0	0	0	0	0
MELO3C002587.2	10.69	3.5	4.83	7.49	4.11	7.6	10.62	11.62	11.42	7.56	6.07	7.02	5.39	6.9	10.75	10.22	23.2	6.48	19.45	15.88	10.34	8.12	8.67	13.91	12.12	9.79	11.36	12.09	16.29	9.8	16.79	13.44	9.53	9.81	12.65	17.95	9.16	13.04	12.32	12.22	14.66	16.69	16.35	11.3	21.13
MELO3C002588.2	16.7	7.69	9.65	8.39	7.22	8.5	15.5	19.43	21.03	8.83	14.15	12.89	13.87	11.09	13.26	15.99	13.94	13.94	11.79	19.09	15.88	15.73	13.68	16.18	17.36	10.57	21.31	16.82	10.41	5.67	15.03	15.19	12.42	11.73	14.05	17.12	14.11	21.51	14.81	9.82	14.46	14.98	18.41	14.96	7.9
MELO3C002589.2	18.3	5.61	20.15	17.22	8.57	15.28	25.57	24.49	27.28	24.99	21.38	19.3	15.54	13.91	13.57	19.1	20.54	18.03	20.96	21.18	26.15	26.65	24.3	43.58	38.13	26.93	30.54	17.48	16.36	9.26	25.45	23.33	21.17	16.77	20.94	18.85	17.24	24.55	16.76	16.09	17.12	23.13	25.8	23.45	19.9
MELO3C002590.2	3.51	3.64	14.02	5.77	1.46	1.51	2.44	3.57	1.17	3.71	1.26	0.34	1.69	2.44	2.59	2.08	599.11	131.11	155.18	26	2.7	2.16	1.21	3.6	2.8	2.3	0.73	1	1.88	1.45	33.94	60.45	117.18	58.47	0.83	0.72	0.27	1.24	0.42	1.52	2.83	17.21	15	10.87	9.33
MELO3C002591.2	5.31	2	11.53	7.83	38.26	19.59	10.61	3.7	4.36	16.54	9.32	11.27	6.43	5.83	5.63	7.75	200.65	178.83	20.02	2.84	8.44	8.54	5.62	2.68	1.78	1.8	0.28	0.8	0.75	0	0	0.63	1.02	0.97	2.61	0.69	0	0.48	1.85	0	0.54	0	0.18	0.04	0
MELO3C002592.2	0	0	0	0	0	0	0	0	0	0	0	0	0	0	0	0	0	0	0	0	0	0	0	0	0	0	0	0	0	0	0	0	0	0	0	0	0	0	0	0	0	0	0	0	0
MELO3C002593.2	13.82	2.59	7.4	6.97	3.08	8.73	21.35	14.41	7.6	7.56	7.43	7.75	4.95	6.06	7.23	12.45	6.54	4.4	11.15	11.5	9.43	12.07	11.18	11.35	11.5	19.42	7.45	7.44	6.93	1.53	0.53	0.47	0.41	1.14	5.6	6.32	8.58	8.34	6.76	1.77	9.64	1.11	1.04	0.5	1.08
MELO3C002594.2	3.28	2.68	4.01	6.75	9.96	3.78	2.2	1.56	2.65	2.88	4.33	9.56	2.84	2.57	4.57	3.09	2.19	0.75	3.37	3.27	4.48	3.58	2.69	2.96	4.24	1.69	5.73	3.11	2.68	1.21	6.49	5.43	3.35	2.58	2.07	3.9	3.6	3.49	6.66	4.97	3.16	6.89	5.84	5.96	4.01
MELO3C002595.2	27.51	17.71	18.87	12.26	4.46	8.61	15.99	19.08	11.74	16.37	15.67	12.43	7.46	10.37	12.17	10.65	3.12	2.09	3.89	5.5	20.05	17.05	15.31	21.69	20.95	15.9	15.16	19.83	19.09	7.5	9.74	8.21	9.35	15.63	16.34	20.22	19.51	23.21	20.65	15.86	20.25	9.43	9.22	7.1	6.55
MELO3C002596.2	12.89	8.07	11.87	5.91	4	5.68	9.39	7.79	6.7	5.96	10.05	6.76	3.24	3.7	3.05	4.91	1.92	2.94	4.85	7.39	8.01	6.38	6.25	5.25	4.5	4.8	7.52	7.42	4.97	3.85	4.97	4.15	4.49	5.41	5.05	6.1	3.95	6.01	6.82	6.83	6.95	4.3	4.97	4.94	5.74
MELO3C002597.2	13.46	1.85	8.3	6	4.89	4.86	6.61	7.56	8.75	5.93	8.16	6	6.18	5.77	5.72	7.47	0	1.41	1.27	3.63	8.94	4.34	7.24	8.61	10.39	7.95	11.85	9.96	4.4	2.6	3.01	0.86	0.65	1.01	4.76	10.6	6.68	11.93	6.2	3.18	5.57	3.55	1.86	2.07	0.63
MELO3C002598.2	0.92	2.23	1.25	1.03	2.75	4.86	0.92	3.22	6.48	6.98	5.68	6.11	4.3	7.37	15.3	11.79	1.63	1.43	3.45	1.6	9.02	8.59	3.76	3.99	3.82	2.13	3.94	4.67	11.81	65.84	650.49	2220.9	1950.64	1021.89	6.7	3.05	8.25	2.75	8.81	7.44	14.16	328.34	1017.11	1113.09	1384.72
MELO3C002599.2	2.13	0	0.14	0.74	1.56	1.6	0.97	0.44	2.42	5.16	9.35	4.63	0.31	0.33	0	3.36	0.52	0.05	1.76	0	12.71	9.13	8.8	1.09	0	0	0	0	1.01	0.33	0.37	14.11	6.11	3.48	0.64	0.29	0	0.83	0	0.45	0	0.68	1.42	0.37	0.29
MELO3C002600.2	18.36	16.65	29.53	16.94	12.41	14.25	21.83	17.25	21.61	25.21	26.46	20.34	24.74	25.86	29.03	20.93	11.4	8.34	17.61	13.33	29.6	30.54	29.9	31.64	19.33	26.17	13.27	21.58	14.96	10.65	6.76	5.09	5.61	6.97	23.36	23.85	21.68	17.12	12.95	22.06	17.1	9.81	8.45	5.6	12.28
MELO3C002601.2	3.79	0.78	4.3	9.66	60.76	30.24	1.04	2.89	17.67	5.46	4.86	19.42	123.67	121.4	120.9	24.71	0.32	0.1	0	2.31	5.71	3.57	4.37	3.26	5.49	4.77	4.77	8.03	3.32	0.99	2.5	0.88	1.77	1.07	11.27	8.82	10.56	5.01	23.78	13.82	3.15	2.64	2.2	1.05	0.98
MELO3C002602.2	0	0	0	0	0	0	0	0	0	0	0	0	0	0	0	0	0	0	0	0	0	0	0	0	0	0	0	0	0	0	0	0	0	0	0	0	0	0	0	0	0	0	0	0	0
MELO3C002603.2	13.62	3.72	8.66	6.42	8.37	4.91	7.05	13.79	12.42	8.25	14.15	11.17	1.85	1.65	2.34	8.65	3.51	2.87	7.83	11.46	16.94	13.67	8.7	5.23	9.32	7	13.67	7.75	6.94	2.62	9.64	14.63	7.95	9.12	4.68	10.88	8.74	17.26	13.11	4.59	15.47	8.99	9.09	8.63	5.43
MELO3C002604.2	6.48	3.21	3.79	2.68	1.81	4.53	9.24	10.42	6.98	8.39	4.4	3.18	3.09	2.85	3.26	5.75	6.01	10.9	5.23	7.8	3.54	4.65	5.25	4.16	3.87	4.94	2.63	3.02	2.98	0.86	2.2	1.59	1.42	4.19	3.86	4.87	2.27	3.28	4.53	2.44	4.42	1.45	2.6	1.85	1.07
MELO3C002605.2	0	0	0	0	0	0	0	0	0	0	0	0	0	0	0	0	0	0	0	0	0	0	0	0	0	0	0	0	0	0	0	0	0	0	0	0	0	0	0	0	0	0	0	0	0
MELO3C002606.2	6.51	7.55	0.11	1.51	0.27	1.01	2.83	6.77	0.44	1.06	3.42	0.25	0	0.23	0.37	0.36	2.75	0.21	4.02	16.13	5.16	9.77	3.34	4.76	0.39	1.56	1.46	9.66	6.6	6.03	17.6	20.85	11.01	14	17.64	44.37	8.31	10.39	14.72	2.62	30.01	35.23	24.18	12.24	6.16
MELO3C002607.2	0	0	0	0	0	0	0	0	0	0	0	0	0	0	0	0	0	0	0	0	0	0	0	0	0	0	0	0	0	0	0	0	0	0	0	0	0	0	0	0	0	0	0	0	0
MELO3C002608.2	20.7	0	0.06	0.15	9.23	64.81	0.36	9.09	42.95	23.54	30.63	73.94	103.53	119.69	100.9	21.76	0	0.05	4.33	6.18	77.46	52.06	52.69	8.39	0.78	0.58	0	0.21	2.52	12.14	0	0.16	1.65	8.21	134.84	68.94	56.96	40.77	40.36	18.29	6.65	2.09	0.74	1.08	1.87
MELO3C002609.2	11.59	3.92	0.94	4.35	0.97	0.54	3.26	3.2	1.94	0.97	2.4	1.44	0.89	0.96	1.34	1.72	5.77	18.52	6.55	2.53	3.16	5.88	2.54	5.21	3.34	2.15	2.29	4.87	2.02	3.43	0.51	0	0.21	0.94	5.64	12.47	4.83	3.77	8.32	3.22	3.26	0.96	1.26	0.18	2.48
MELO3C002610.2	0	0	0	0	0	0	0	0	0	0	0	0	0	0	0	0	0	0	0	0	0	0	0	0	0	0	0	0	0	0	0	0	0	0	0	0	0	0	0	0	0	0	0	0	0
MELO3C002611.2	16.48	6.26	8.76	16.93	8.7	11.24	15.87	21.75	10.6	17.97	13.31	12.85	4.36	5.78	5.79	10.82	1.77	3.72	12.61	11.61	21.22	42.2	25.89	44.58	13.52	23.98	23.57	30.16	17.53	24.29	5.33	3.41	1.15	2.23	47.83	47.36	25.16	27.29	32.39	34.08	26.54	10.78	6.6	3.08	10.87
MELO3C002612.2	30.28	6.95	4.6	9.85	4.66	12.2	25.93	27.57	18.3	3.63	8.92	6.06	3.69	3.13	3.94	9.64	33.17	2.4	14.26	35.41	21.6	20.27	14.5	18.89	24.74	16.78	38.82	24.32	16.31	6.25	20.54	20.37	17.29	12.39	26.14	20.84	29.66	43.51	23.84	14.74	20.73	23.24	24.93	21.92	10.57
MELO3C002614.2	5.12	5.15	8.77	6.99	4.68	6.96	9.1	6.52	7.38	7.23	5.95	4.22	3.02	2.54	3.22	5.71	2.53	4.4	5.63	5.59	8.66	6.78	6.95	12.1	7.23	9.95	6.58	6.59	6.27	6.99	4.76	2.48	3.47	4.46	5.7	4.17	5.32	2.49	5	8.23	4.54	3.16	2.31	1.5	2.21
MELO3C002615.2	0.82	2964.9	1	3.46	0.28	0	0.07	0.69	0.72	0	1.07	0.72	0.54	0.78	0.3	0.53	0.48	1.86	0	0	0	0	0.18	0.24	0.64	0.78	0.72	1	3.82	0	0	0	0	0.09	1.31	0.15	0.27	0	0.65	0	0.34	0	0	0.08	0.07
MELO3C002616.2	3.05	1.08	0	1.23	0.41	3.27	1.53	15.78	6.95	0.67	0.04	0	3.18	3.1	2.99	2.07	1.01	0	0	0.28	0	0	0	4.13	9.04	5.42	10.83	12.73	23.8	2.4	0	0.43	0	0.1	1.43	2.92	13.72	3.11	10.85	3.36	6.33	0.14	0	0.04	0.23
MELO3C002617.2	11.36	0.17	4.47	2.59	1.89	5.67	21.36	19.53	11.91	6	10.05	11.24	6.38	4.24	6.61	5.84	8.07	4.11	5.98	11.14	11.8	5.69	6.48	11.15	16.89	7.61	12.12	5.27	3.68	2.04	2.96	0.27	0.99	0.53	8.97	5.81	3.5	8.55	3.55	1.49	0.95	2.55	0.64	1.05	0.17
MELO3C002618.2	0.98	0	0.01	0	0.06	0.1	0.9	8.38	10.23	40.04	61.06	20.64	1.98	1.91	1.95	20.31	0.8	0.68	0.76	109.16	128.75	80.88	66.8	15.03	32	48.23	23.11	31.48	16.24	13.31	2.31	0.59	0.17	0.11	45.16	83.14	109.12	90.22	88.9	101.96	33.19	1.33	2.07	0.98	8.74
MELO3C002619.2	10.44	0.8	43.74	16.74	12.93	10	9.99	6.99	6.79	17.93	13.58	15.61	7.16	9.7	11.23	13	1.03	2.43	6.2	6.25	13.25	14.73	9.8	15.05	11.62	7.71	6.03	8.1	6.31	7.33	9.05	6.07	3.22	5.37	12.9	23.8	7.05	6.38	11.55	14.22	5.12	5.81	7.09	4.66	7.36
MELO3C002620.2	0	0	0	0	0	0	0	0	0	0	0	0	0	0	0	0	189.14	643.61	0.84	1.39	0	0	0	0	0	0	0	0	0	0	0	0	0	0	0	0	0	0	0	0	0	0	0	0	0
MELO3C002621.2	0	0	0	0.13	0	0	0	0	0	0	0	0	0	0	0	0	0	0	0	0	0	0	0	0	0	0	0	0	0	0	0	0	0	0	0	0	0	0	0	0	0	0	0	0	0
MELO3C002622.2	18.93	0.22	7.52	7.47	11.75	10.94	9.59	8.69	9.16	15.42	17.12	17.53	10.63	10.82	9.22	10.2	0.72	0.99	7.54	6.78	15.97	16.94	14.14	11.18	11.79	11.59	6.6	6.36	3.55	0.55	1.06	1.54	1	2.31	9.67	11.67	8.44	8.74	7.35	1.9	9.22	1.89	2.07	1.6	1
MELO3C002623.2	11.24	0.1	1.44	0.41	0	0.16	4.36	4.24	0.92	0	4.21	0.94	0	0	0.87	0	2.57	12.49	0.73	5.32	4.15	8.99	4	3.83	3.64	1.52	0.23	1.63	0	0	0.23	0	0.1	0	1.84	5.86	1.54	6.43	0.77	0.53	5.38	2.97	0.49	0.16	1.41
MELO3C002624.2	0	0	0	0	0	0	0	0	0	0	0	0	0	0	0	0	0	0	0	0	0	0	0	0	0	0	0	0	0	0	0	0	0	0	0	0	0	0	0	0	0	0	0	0	0
MELO3C002625.2	11.71	1.63	1.24	1.76	1.79	3.71	4.86	12.02	6.42	3	3.03	3.12	5.14	6.51	5.79	8.17	5.23	1.09	8.2	9.8	5.54	7.53	6.91	8.72	8.87	6.22	6.7	4.14	3.07	0	7.41	5.96	4.01	4.76	11.52	12.58	3.15	11.14	1.87	0.24	4.34	5.9	5.06	4.15	0.31
MELO3C002626.2	0	0	0	0	0	0	0	0	0	0	0	0	0	0	0	0	0	0	0	0	0	0	0	0	0	0	0	0	0	0	0	0	0	0	0	0	0	0	0	0	0	0	0	0	0
MELO3C002627.2	18.34	0.75	17.66	17.96	12.31	21.93	19.23	34.94	29.47	26.89	25.9	37.03	13.14	11.29	9.63	23.95	2.19	6.71	24.37	27.11	27.04	19.74	16.15	6.84	6.71	8.78	2.39	3.18	1.26	0	0.18	0.07	0.15	0.1	10.22	7.5	6.18	7.39	7.03	0.34	2.07	0.47	0.4	0.29	0.21
MELO3C002628.2	9.69	0.43	1.92	5.92	1.26	6.15	4.14	7.66	8.55	5.75	2.18	5.01	1.67	0.98	0.71	7.35	6.95	6.66	19.24	3.78	1.72	2.04	1.02	3.38	5.31	3.2	30.53	29.9	30.77	32.32	74.04	32.68	38.03	46.56	1.25	2.38	0.33	4.22	3.6	4.73	17.78	36.42	21.31	30.1	27.52
MELO3C002630.2	13.77	5.02	10.55	9.44	6.77	5	7.6	12.43	11.82	6.18	10.03	10.29	4.87	3.86	4.62	6.13	0.77	2.04	1	10.18	16.23	13.48	10.41	7.38	15.11	4.17	10.67	6.52	4.21	4.62	8.54	6.14	4.88	3.71	6.29	12.78	18.22	18.26	11.83	3.49	8.2	12.5	9.39	9.28	3.24
MELO3C002631.2	7.57	4.5	11.19	8.51	9.53	4.75	10.68	7.93	10.85	7.99	10.23	11.63	8.08	9.11	8.51	7.49	4.09	4.1	4.53	8.36	10.57	8.49	9.96	10.12	9.29	4.91	6.73	8.3	10.56	6.73	4.48	3.85	5.28	5	8.16	10.22	14.23	9.79	14.44	13.4	17.09	5.58	4.78	4.39	13.61
MELO3C002633.2	17.87	5.84	15.59	9.46	6.39	7.04	9.7	10.54	9.69	9.72	12.68	10.16	6.27	5.99	6.54	7.09	1.44	3.56	4.13	8.94	13.27	14.93	12.12	11.19	14.66	6.17	10.53	7.64	5.1	2.31	9.3	8.95	9.19	9.48	9.44	10.64	7.72	14.26	3.37	2.77	6.19	8.77	9.8	10.4	4.55
MELO3C002635.2	0	0	0	0	0	0	0	0	0	0	0	0	0	0	0	0	0	0	0	0	0	0	0	0	0	0	0	0	0	0	0	0	0	0	0	0	0	0	0	0	0	0	0	0	0
MELO3C002636.2	0	0	0.51	0.16	0	1.16	0.8	0	0	0.38	2.57	1.03	0.95	0	0	0	0	0	0	0.38	1.15	0.93	0.82	0	0	0	0	0.51	0	0	0	0	0	0.09	2.21	0	0.63	0.7	0	0	0	0	0	0	0
MELO3C002637.2	0	0	0	0	0	0	0	0	0	0	0	0	0	0	0	0	0	0	0	0	0	0	0	0	0	0	0	0	0	0	0	0	0	0	0	0	0	0	0	0	0	0	0	0	0
MELO3C002638.2	0	0	0.05	0	0	0	0.41	0	0	0	0	0	0	0	0	0	0	0	0	0	0	0	0	0	0	0	0	0	0	0	0	0	0	0	0	0	0	0	0	0	0	0	0	0	0
MELO3C002639.2	5.59	2.01	14.73	3.16	2.4	2.86	4.17	3.03	3.37	5.63	6.65	4.94	2.67	1.48	2.05	3.29	0.94	2.09	2.48	5.04	6.07	5.69	4.4	3.65	3.68	1.86	3.71	2.86	2.15	0.11	3.18	2.38	3.01	3.74	3.35	4.16	2.69	3.23	0.61	0.48	2.74	2.33	2.15	2.49	0.35
MELO3C002640.2	0	0	0	0	0	0	0	0	0	0	0	0	0	0	0	0	0	0	0	0	0	0	0	0	0	0	0	0	0	0	0	0	0	0	0	0	0	0	0	0	0	0	0	0	0
MELO3C002641.2	0	0	0	0	0	0	0	0	0	0	0	0	0	0	0	0	0	0	0	0	0	0	0	0	0	0	0	0	0	0	0	0	0	0	0	0	0	0	0	0	0	0	0	0	0
MELO3C002642.2	0	0	0	0	0	0	0	0	0	0	0	0	0	0	0	0	0	0	0	0	0	0	0	0	0	0	0	0	0	0	0	0	0	0	0	0	0	0	0	0	0	0	0	0	0
MELO3C002643.2	0.14	2.19	1.05	1.92	0.68	0	0.1	0.63	2.88	4.26	2.11	0.46	0	0	0	0.06	0	0	0	1.54	2.73	0.32	0	0.17	0	0	0	0	0	0	0	0	0	0	0	0	0	1.22	0	0	0	0	0.14	0	0
MELO3C002644.2	0	0	0.12	0.26	0.12	1.79	83.47	28.11	2.39	1.28	0.79	0.17	0	0.26	0.65	0.42	2.3	0.09	0	0.8	3.35	1.4	1.64	1.18	0.44	0.71	0.18	0.37	0.21	0	0.15	0	0.09	0.1	0.64	1.19	0.76	4.47	1.13	0	0.76	0.57	0.71	0.48	0.85
MELO3C002645.2	0	0	0	0	0	0	0	0	0	0	0	0	0	0	0	0	0	0	0	0	0	0	0	0	0	0	0	0	0	0	0	0	0	0	0	0	0	0	0	0	0	0	0	0	0
MELO3C002646.2	7.62	8.21	2.74	2.18	1.32	3.24	3.1	6.92	7.3	4.75	3.91	5.43	3.34	2.73	2.5	5.19	6.78	5.14	5.66	7.5	5.1	7.71	7.3	5.11	6.6	3.44	7.79	5.28	7.88	1.8	6.62	5.48	7.05	8.39	4.23	5.78	2.34	5.39	2.35	0.73	4.1	4.65	3.23	5.18	2.14
MELO3C002647.2	1.8	1.95	0	0.16	0	0	5.25	0.23	0	0	0.97	0.44	0	0	0.31	0.2	0.4	0.47	0	2.33	5.11	3.45	0	0	0	0	0	0.24	0.27	0.48	0	0	2.04	5.26	0	0.24	0	0	0.68	0	0	0.13	0.28	0.27	1.1
MELO3C002648.2	22.06	14.57	93.39	134.3	32.26	35.16	33.94	27.92	30.65	14.68	21.18	20.73	35.5	30.87	33.75	31.69	33.33	45.45	39.07	38.98	49.13	43.04	30.3	42.1	65.94	31.28	45.81	36.09	20.94	13.15	56.03	41.89	34.17	23.8	37.55	50.73	43.25	57.4	44.05	22.5	35.82	58.92	52.54	49.58	43.66
MELO3C002649.2	11.86	0.22	3.36	1.68	0.08	2.07	13.17	7.16	0.65	4.88	0.74	0.2	0.35	0.21	0	3.13	2.44	1.39	1.51	2.92	0.89	0.36	3.94	0	0	0	0	0.27	1.34	1.74	0	0	0.46	0.17	1.57	4.7	3.25	0.33	1.21	0.89	0.71	0	1.19	0.08	0.82
MELO3C002651.2	28.08	1.66	8.11	7.83	4.75	14.06	14.92	22.18	18.27	12.98	19.38	13.28	4.09	3.35	3.59	8.36	2.71	3.78	4.66	10.66	34.85	34.84	29.37	24.93	38.21	20.46	58.35	31.64	20.04	2.52	44.45	17.24	17.64	20.09	15.72	19.13	13.79	26.3	9.8	1.1	16.54	20.1	16.4	24.13	4.71
MELO3C002654.2	28.42	145.21	10.57	12.39	15.38	30.7	32.58	34.28	35.29	19.57	17.32	24.69	22.84	21.34	20.57	27.39	32.24	22.37	30.6	30.6	26.07	29.64	24.54	28.58	36.61	25.35	35.43	30.1	24.52	24.32	32.28	24.76	23.86	18.06	27.06	28.42	38.65	46.26	28.75	33.61	33.94	36.39	27.45	18.35	20.55
MELO3C002655.2	0	0	0	0	0	0	0	0	0	0	0	0	0	0	0	0	0	0	0	0	0	0	0	0	0	0	0	0	0	0	0	0	0	0	0	0	0	0	0	0	0	0	0	0	0
MELO3C002656.2	3.11	187.32	1.07	3.1	0.85	20.76	6.59	0.62	5.36	0.43	0.14	0	0.48	0	0.52	1.59	4.19	0.62	1.27	0	0	0.3	0	0	0.46	0	0	0	0.41	7.71	0.35	0.27	1.18	5.5	0.65	0	0	0	1.03	3.55	3.45	1.13	0.71	0.5	3.03
MELO3C002658.2	3.55	2.24	2.43	3.89	5.18	7.31	4.79	12.82	14.09	7.71	9.98	10.07	6.62	6.72	7.43	7.41	0.44	1.34	16.12	16.67	15.42	20.26	18.27	16.91	18.52	9.5	29.72	16.67	7.09	5.04	20.08	11.03	6.03	8.7	20.24	27.46	16.07	44.59	16.41	7.71	13.23	23.53	15.25	11.98	5.68
MELO3C002659.2	3.27	3.51	2.36	6.95	2.29	7.31	8.04	9.63	7.45	4.39	5.55	3.75	1.09	0.82	0.69	3.59	15.94	40.07	5.68	9.15	5.25	8.72	6.77	6.28	5.63	6.47	9.37	9.23	5.46	3.9	14.05	6.72	11.56	10.81	13.06	13.17	12.13	12.19	14.66	6.1	12.76	15.62	9.74	8.65	6.86
MELO3C002660.2	0	0	0	0	0	0	0	0	0	0	0	0	0	0	0	0	0	0	0	0	0	0	0	0	0	0	0	0	0	0	0	0	0	0	0	0	0	0	0	0	0	0	0	0	0
MELO3C002661.2	1.12	0.09	0.05	0.02	4.55	10.42	0.28	0	1.32	1.09	0.27	1.6	29.18	28.01	19.63	1.68	285.59	117.37	36.33	6.8	0.43	0	0	0.32	0	0	0	0	0	0	0	0	0	0.02	0.55	0	0	0	0	0	0	0.06	0.06	0	0.09
MELO3C002662.2	3.99	4.45	2.45	5.62	3.37	14.05	18.91	14.91	5.56	4.63	5.48	6.84	4.55	4.43	9.26	7.85	0.94	0.85	3.92	17.02	9.93	15.08	9.47	10.97	7.66	26.87	11.76	16.87	11.36	2.52	0.68	1.57	0.78	3.7	18.78	27.42	21.1	22.28	40.26	4.12	41.23	8.37	16.83	4.07	19.31
MELO3C002663.2	0	0	0	0	0	0	0	0	0	0	0	0	0	0	0	0	0	0	0	0	0	0	0	0	0	0	0	0	0	0	0	0	0	0	0	0	0	0	0	0	0	0	0	0	0
MELO3C002664.2	11.02	5.56	7.06	7.53	4.54	7.91	15.06	30.36	43.68	18.97	52.4	51.02	1.55	2.63	1.94	8.3	22.01	4.16	7.55	8.45	49.16	52.85	45.17	19.35	10.49	4.18	14.3	7.77	7	8.86	5	3.58	3.58	6.73	7.76	7.39	2.93	5.17	4.15	1.02	4.77	2.68	4.6	5.2	15.23
MELO3C002665.2	1.48	2.22	1.11	1.58	1.08	2.76	3.11	5.7	3.61	1.84	1.2	2.01	0.28	0.39	0.92	7.27	6.7	2.56	0.83	2.79	0.89	1	1.54	0.99	1.56	1.71	2.43	2.11	1.28	2.04	1.36	2.63	2.27	2.65	1.64	1.7	1.52	1.06	1.51	0.83	1.97	2.06	1.83	1.97	2.73
MELO3C002666.2	0	0	0	0	0	0	0	0	0	0	0	0	0	0	0	0	0	0	0	0	0	0	0	0	0	0	0	0	0	0	0	0	0	0	0	0	0	0	0	0	0	0	0	0	0
MELO3C002667.2	0.15	0	0.01	0.03	0	0	2.18	0.3	0	0	0	0	0	0	0	0	0	0	0	0	0	0.07	0	0	0	0	0	0	0	0	0	0	0	0	0	0	0	0	0	0	0	0	0	0	0
MELO3C002668.2	21.31	11.74	40.64	22.66	7.34	10.29	23.07	13.69	10.97	20.48	22.55	14.91	7.93	10.93	9	9.53	1.49	4.57	5.61	4.76	23.04	14.78	18.91	14.04	10.89	12.3	12.71	11.78	11.39	18.7	9.92	7.31	10.51	11.6	10.25	12.84	13.2	10.98	11.46	17.29	10.59	11.75	9.95	10.1	13.84
MELO3C002669.2	0	0	0	0	0	0	0	0	0	0	0	0	0	0	0	0	0	0	0	0	0	0	0	0	0	0	0	0	0	0	0	0	0	0	0	0	0	0	0	0	0	0	0	0	0
MELO3C002670.2	2.55	2.82	2.11	1.24	0.4	1.48	1.19	0.42	0.84	0.62	1.85	2.29	0.53	0.38	0.38	0.42	0.7	0.41	1.02	0.17	1.63	0.76	0.29	0.11	0.88	0.63	1.56	1.74	0.62	0.43	1.03	1.14	0.71	0.58	0.5	1.55	0.75	0.42	2.33	0.84	0.61	0.58	1.13	1.28	1.3
MELO3C002671.2	0	0	0	0	0	0	0	0	0	0	0	0	0	0	0	0	0	0	0	0	0	0	0	0	0	0	0	0	0	0	0	0	0	0	0	0	0	0	0	0	0	0	0	0	0
MELO3C002672.2	3.62	3.99	3.79	4.14	1.98	10.31	11.18	44.76	27.55	8.23	4.73	7.58	1.54	2.68	1.95	58.92	0.96	1.18	1.5	2.92	3.73	3.49	2.83	4.52	5.84	2.79	3.09	2.67	2.99	1.26	1.68	0.69	0.59	0.67	3.54	3.36	6.21	4.91	5.91	4.19	5.44	2.11	1.76	1.14	1.29
MELO3C002673.2	0	0	0	0	0	0	0	0	0	0	0	0	0	0	0	0	0	0	0	0	0	0	0	0	0	0	0	0	0	0	0	0	0	0	0	0	0	0	0	0	0	0	0	0	0
MELO3C002674.2	2.41	18.93	0.12	0.5	0.4	13.58	6.82	9.02	3.99	1.76	0.92	0.49	0.41	0.25	0.72	9.61	1.99	0	1.33	20.05	3.39	38.95	2.51	16.03	7.66	13.4	7.04	35.37	11.62	24.01	2.07	2.43	1.95	5.64	14.82	40.44	4.88	9.57	8.93	8.93	20.12	15.13	6.9	2.23	3.85
MELO3C002675.2	1.7	0	2.8	1.25	0	0.68	48.11	13.95	0	0	0.13	0	0	0	0	0.13	0	0	0	0	0	0	0	0	0	0	0	0	0	0	0	0	0	0	0	0	0	0.25	0.82	0	0.62	0	0.5	0	0.11
MELO3C002676.2	26.45	3.43	24.1	23.57	17.43	25.29	22.77	12.68	14.53	28.87	27.14	30.41	4.52	3.13	1.35	22.46	25.96	12.44	38.31	30.91	23.63	26.63	21.25	13.91	3.6	4.93	7.81	5.53	13.08	22.95	7.84	11.48	10.32	34.42	15.9	12.03	0.63	3.01	4.31	2.45	6.3	6.63	6.64	2.89	7.72
MELO3C002677.2	4.58	17.01	8.12	14.01	89.05	52.91	9.9	8.96	20.25	11.36	23.59	46.01	131.07	111.95	111	73.41	35.62	14.56	96.7	29.93	26.37	17.04	14.39	14.16	12.63	8.24	14.32	12.69	7.9	4.07	5.04	6.53	3.29	7.56	32.62	7.57	7.42	8.54	8.43	11.24	4.71	3.91	6.91	3.53	6.34
MELO3C002678.2	0	0	0	0	0	0	0	0	0	0	0	0	0	0	0	0	0	0	0	0	0	0	0	0	0	0	0	0	0	0	0	0	0	0	0	0	0	0	0	0	0	0	0	0	0
MELO3C002679.2	7.08	1.83	6	6.8	6.81	9.88	8.02	6.75	7.29	4.7	4.56	4.99	12.73	8.09	9.87	9.43	3.46	1.89	9.06	12.55	6.18	5.43	5.66	7.23	11.2	5.5	6.69	5.57	4.85	2.63	4.56	2.57	2.85	3.33	7.96	9.72	14.15	14.99	7.09	7.85	6.32	6.14	5.76	4.26	2.87
MELO3C002680.2	0	0	0	0.14	0	0	0	0	0	0	0	0	0	0	0	0	0	0	0	0	0	0	0	0	0.35	0	0	0	0	0	0	0	0	0	0	0	0	0	0	0	0	0	0	0	0
MELO3C002681.2	4.56	4.68	8.1	20.92	6.03	15.97	15.05	13.67	16.8	23.23	24.63	14.98	15.85	11.31	5.35	3.78	0.75	0.67	1.02	2.46	13.79	20.6	26.44	11.77	13.1	9.89	0.87	0.29	0.43	0	0	0.3	0.13	0.33	6.21	4.54	4.27	2.54	4.28	1.88	0.4	0.5	0.42	0.23	0.44
MELO3C002682.2	8.86	4.68	5.25	5.87	6.11	14.17	13.85	15.74	13.68	9.52	7.24	5.77	16.17	14.47	14.81	23.05	32.43	17.82	23.88	26.76	6.25	6.22	5.98	7.3	15.74	11.45	21.37	14.27	13.49	8.64	21.51	26.51	21.42	17.77	7.66	9.71	13.41	17.95	12.35	6.68	10.64	15.9	17.15	14.34	10.94
MELO3C002683.2	0	0	0	0	0	0	0	0	0	0	0	0	0	0	0	0	0	0	0	0	0	0	0	0	0	0	0	0	0	0	0	0	0	0.11	0	0	0	0	0	0	0	0	0	0	0
MELO3C002684.2	0	0	0	0	0	0	0	0	0	0	0	0	0	0	0	0	0	0	0	0	0	0	0	0	0	0	0	0	0	0	0	0	0	0	0	0	0	0	0	0	0	0	0	0	0
MELO3C002685.2	0.11	0.05	0.11	0.11	0.14	0.1	0.2	0.07	0.35	0.51	0.15	0.06	0.11	0.07	0.02	0.09	0.14	0.1	0.33	0.15	0.14	0.14	0.18	0.21	0	0	0.05	0.07	0	0.05	0.11	0	0	0.01	0.04	0	0.1	0	0	0.09	0	0	0	0	0
MELO3C002686.2	12.2	1.76	8.27	8.79	6.27	12.04	7.25	13.21	15.25	10.5	13.66	9.6	9.36	7.94	10.51	13.55	2.64	5.91	11.39	10.87	15.84	20.71	18.05	16.06	18.2	13.82	10.68	9.43	8.16	2.76	3.05	2.54	3.38	8.15	20.35	18.64	16.43	12.18	12.9	3.13	16.04	5.18	9.49	3.24	4.87
MELO3C002687.2	3.78	0.67	0.18	0.05	0.07	0.15	0.23	0	0.1	0	0.12	0.22	0	0.11	0.11	0.3	0.19	0.19	0	0.87	0.14	0.18	0.17	0	0.53	0.62	0.33	0.41	0.72	0.43	0.33	0.16	0.26	0.26	0	0.23	0	0.27	0.28	0.2	0.71	0.24	0.07	0.04	0.12
MELO3C002688.2	0	0.83	0.08	0	0	0	0	0.32	0	0	0.09	0	0	0	0	0	0	0.09	0	0.54	0	0	0	0	0.63	0	0.44	1.2	0.47	0	0.37	0.43	0.81	1.34	0	0.98	0	0	0.66	0	0.63	0	0	0	1.06
MELO3C002689.2	19.06	10.18	7.54	2.94	0.38	3.26	11.4	14.42	2.42	3.62	4.4	1.82	0.59	0.28	1.2	1.56	0.39	0.9	7.99	5.78	2.17	8.68	2.63	5.12	9.08	3.44	7.66	11.8	8.06	6	7.93	4.19	24.18	30.2	6.52	4.94	1.51	8.02	4.59	1.41	5.47	4.73	3.65	1.85	2.1
MELO3C002690.2	0	0	0	0	0	0	0	0	0	0	0	0	0	0	0	0	0	0	0	0	0	0	0	0	0	0	0	0	0	0	0	0	0	0	0	0	0	0	0	0	0	0	0	0	0
MELO3C002691.2	0.62	0	0	0.22	0	0	0.19	0	0.26	0.44	2.78	0	0	0.8	0	0.5	0.65	0.9	0	13.44	77	56.6	79.21	192.84	261.16	291.66	447.18	252.3	223.54	201.62	240.04	100.6	71.91	120.76	5.26	2.74	6.09	14.48	11.98	5.86	42.88	18.74	4.76	2.06	5.99
MELO3C002692.2	34.73	0	13.81	24.79	82.83	108.33	0	0	23.08	39.11	49.21	48.48	141.12	187.58	116.05	78.21	0	8.4	37.14	3.87	16.61	14.67	6.91	0	0	0.82	0	0.51	0	0	0	0	0	0.18	3.14	2.84	0.41	0.34	0.4	0	0	0.38	0	0	0
MELO3C002693.2	6.27	43.46	5.32	2.64	1.36	2.56	3.07	1.89	2.57	4.35	4.71	4.96	0.69	1.1	1.31	1.89	0	0.35	0.66	2.06	5.31	4.87	5.76	2.6	4.09	7.21	2.12	4.42	4.86	6.65	1.67	0.96	1.24	2.67	1.12	4.23	5.82	2.38	5.26	6.71	3.47	1.82	1.08	1.66	4.24
MELO3C002694.2	3.42	0.67	1.79	5.05	20.24	9.99	3.09	2.97	8.58	7.86	5.96	8.94	13.29	11.74	11.07	7.2	0.64	2.88	1.69	1.94	2	2.01	1.1	1.31	0.83	0.38	0.54	0.19	1.94	0.29	0.17	0.98	0.25	0.43	0.34	1.24	0.23	0.67	0.65	0.33	1.58	0.2	0.43	0.18	0.24
MELO3C002695.2	3.76	3.71	3	3.73	4.16	17.98	10.3	22.64	8.03	8.01	3.61	2.8	7.06	8.02	9.2	24.75	9.1	30.28	87.42	45.16	1.86	2.03	4.95	2.04	2.91	2.16	5.93	1.78	3.48	1.71	1.97	1.48	1.92	7.88	2.19	5.58	2.38	7	3.4	0.74	4.34	3.16	2.59	2.16	7.73
MELO3C002696.2	15.49	0.37	1.42	0.41	0	0.47	0.74	1.7	0	0	0.01	0.22	0.13	0.14	0	0.55	1.23	11.18	18	4.64	0.13	0.32	0.32	0	0	0	0	0	0	0.82	0.16	0.59	1.8	4.49	0	0	0.24	2.77	3.65	1.89	2.05	1.95	3.55	1.44	1.82
MELO3C002697.2	0	0	0	0	0	0	0	0	0	0	0	0	0	0	0	0	0	0	0	0	0	0	0	0	0	0	0	0	0	0	0	0	0	0	0	0	0	0	0	0	0	0	0	0	0
MELO3C002698.2	0	0	0	0	0	0	0	0	0	0	0	0	0	0	0	0	0	0	0	0	0	0	0	0	0	0	0	0	0	0	0	0	0	0	0	0	0	0	0	0	0	0	0	0	0
MELO3C002699.2	10.3	5.89	11.04	7.44	8.6	8.45	15.66	10.23	7.51	14.38	10.25	17.31	6.06	7.87	9.21	8.64	2.56	2.96	15.11	11.35	10.51	9	11.25	9.01	7.7	7.34	6.61	8.96	7.41	9.6	8.25	9.86	8.07	10.02	9.3	10.53	4.82	9.93	5.49	6.22	6.42	7.96	5.2	5.17	5.59
MELO3C002700.2	27.66	10.37	13.22	15.17	9.28	10.67	13.69	20.83	17.07	9.71	21.21	20.31	5.76	6.32	7.74	5.53	0.46	5.27	6.33	13.71	27.5	19.18	19.71	16.58	17.36	8.46	17.01	16.79	12.59	8.06	8.37	6.39	4.08	8.68	10.33	11.87	4.92	15.21	9.6	10.8	19.43	5.79	6.28	5.01	4.32
MELO3C002701.2	0	0.84	0.1	0.23	0	0.17	0.19	0	0	0	0.03	0	0	0	0	0	0.32	0.09	0	0.33	0.26	0	0.55	0	0	0	0.33	0	0	0	0	0	0	0.26	0	0	0	0	0	0	0	0	0	0.01	0
MELO3C002702.2	0.88	2.83	7.34	8.91	17.18	39.12	23.46	24.8	28.19	35.07	4.24	9.78	2.26	3.63	0.85	13.53	0.4	1.04	4.56	6.85	11.06	13.68	14.77	21.87	5.4	0	0	0	6.6	11.62	0	0	0.16	0.3	8.09	4.33	0	0.88	0	1.93	13.89	0	0	0	0.09
MELO3C002703.2	360.09	241.67	647.75	452.74	112.98	87.49	258.18	110.72	173.78	362.98	318.08	299.46	88.64	124.86	133.76	151.2	25.1	54.4	120.03	109.83	302.57	280.66	377.19	238.9	148.22	183.87	135.65	146.98	141.46	189.93	49.99	52.98	68.34	131.92	177.74	238.07	169.16	148.56	217.04	255.41	161.14	60.45	71.33	63.39	136.62
MELO3C002704.2	9.19	7.63	14.6	15.22	27.72	12.61	10.52	9.03	11.8	10.63	14.52	30.8	17.63	16.49	15.91	19.39	2.22	4.32	14.04	13.64	15.16	14.26	12.36	7.75	13.51	10.73	14.04	11.37	8.73	6.84	17.66	13.17	8.19	7.88	10.59	19.06	20.79	21.94	25.77	19.37	10.99	17.07	15.99	13.49	11.75
MELO3C002705.2	10.08	10.04	5	2.68	2.25	5.28	5.98	8.65	11	14.83	10.14	8	3.47	3.45	4.77	8.38	1.73	3.48	4.35	7.61	11.01	11.28	13.42	12.42	13.65	4.67	6.34	4.36	3.02	1.75	3.46	4.51	3.76	3.6	7.64	9.43	7.75	8.84	3.93	4.44	4.27	4.44	4.72	4.95	2.27
MELO3C002706.2	0	0	0	0	0	0	0	0	0	0	0	0	0	0	0	0	0	0	0	0	0	0	0	0	0	0	0	0	0	0	0	0	0	0	0	0	0	0	0	0	0	0	0	0	0
MELO3C002708.2	5.61	24.67	7.52	13.14	18.71	13.36	7.14	6.24	6.56	6.73	5.96	17.3	15.7	16.77	20.55	12.78	6.54	4.84	23.66	9.54	5.68	6.09	6.9	4.41	3.12	2.83	7.8	7.39	7.37	7.73	6.54	6.13	3.7	3.11	5.79	6.43	8.05	9.53	12.62	13.14	7.28	9.1	10.64	5.28	18.35
MELO3C002709.2	0	0	0	0	0	0	0	0	0	0	0	0	0	0	0	0	0	0	0	0	0	0	0	0	0	0	0	0	0	0	0	0	0	0	0	0	0	0	0	0	0	0	0	0	0
MELO3C002710.2	0	0	0	0	0	0	0	0	0	0	0	0	0	0	0	0	0	0	0	0	0	0	0	0	0	0	0	0	0	0	0	0	0	0	0	0	0	0	0	0	0	0	0	0	0
MELO3C002711.2	13.97	2.29	6.72	8.44	6.71	7.16	9.21	10.89	12.3	11.04	13.81	13.79	7.73	6.79	9.04	10	4.08	6.41	10.04	10.36	12.55	13.33	10.55	9.14	10.59	8.84	7.48	6.56	6.32	3.06	7.63	8.3	7.18	9.3	9.14	8.08	8.52	9.98	6.37	6.69	7.27	7.87	7.73	8.18	5.03
MELO3C002712.2	0	0	0	0	0	0	0	0	0	0	0	0	0	0	0	0	0	0	0	0	0	0	0	0	0	0	0	0	0	0	0	0	0	0	0	0	0	0	0	0	0	0	0	0	0
MELO3C002713.2	15.42	5.69	28.45	12.1	9.75	15.88	22.14	21.2	25.83	48.23	25.25	21.44	13.6	11.76	15.22	25.76	0	2.46	11.82	7.17	25.89	30.96	37.63	29.21	19.18	34.04	19.07	28.08	23.38	15.38	15.57	10.14	7.56	14.9	14.84	20.09	13.6	16.83	23.14	10.94	35.25	9.07	7.76	7.05	6.22
MELO3C002714.2	0	0	0	0	0	0	0	0	0	0	0	0	0	0	0	0	0	0	0	0	0	0	0	0	0	0	0	0	0	0	0	0	0	0	0	0	0	0	0	0	0	0	0	0	0
MELO3C002715.2	0	0	0	0	0	0	0	0	0	0	0	0	0	0	0	0	0	0	0	0	0	0	0	0	0	0	0	0	0	0	0	0	0	0	0	0	0	0	0	0	0	0	0	0	0
MELO3C002716.2	26.11	1.55	14.27	9.38	3.13	9.64	21.88	18.88	18.33	14.7	17.72	8.79	8.04	5.49	8.39	13.99	25.1	24.81	28.13	25.02	20.91	28.98	18.43	18.14	14	6.7	17.67	9.93	6.73	9.19	22.07	12.31	14.11	24.7	21.09	20.98	15.67	21.72	9.46	6.7	8.09	15.94	16.57	11.57	8.98
MELO3C002717.2	0	0	0	0	0	0	0	0	0	0	0	0	0	0	0	0	0	0	0	0	0	0	0	0	0	0	0	0	0	0	0	0	0	0	0	0	0	0	0	0	0	0	0	0	0
MELO3C002718.2	0	0	0	0	0	0	0	0	0	0	0	0	0	0	0	0	0	0	0	0	0	0	0	0	0	0	0	0	0	0	0	0	0	0	0	0	0	0	0	0	0	0	0	0	0
MELO3C002719.2	132.2	51.7	245.61	107.72	48.26	37.69	130.34	36.94	40.74	125.99	98.41	91.55	30.05	46.57	48.27	52.67	4.57	10.3	42.97	34.24	86.63	68.01	106.72	65.62	46.73	88.38	40.58	59.43	48.83	71.74	19.21	25.38	20.18	33.88	50.24	74.23	35.18	42.21	62.65	85.46	57.72	26.3	34.69	23.95	93.06
MELO3C002720.2	0.73	0.23	0.35	0.36	0.85	1.83	2.72	2.31	1.13	0.97	1.16	0.86	0.71	0.28	0.59	0.51	0.83	2.67	1.19	3.76	2	1.13	1.01	0	0.43	0.42	0	0	0.15	0	0	0	0	0.03	0	0	0	0.44	0	0	0	0	0	0	0
MELO3C002721.2	36.55	8.16	66.85	57.18	34.06	16.09	29.83	5.72	14.04	17.43	39.94	43.99	26.83	24.96	25.9	16.06	3.04	11.83	14.64	17.1	33.79	30.88	27.85	20.47	20.74	26.59	17.27	21.52	18.81	9.82	12.23	9.68	9.83	9.59	19.8	19.61	35.55	19.41	41.68	34.76	22.74	15.06	15.09	17.44	29.28
MELO3C002722.2	0	0	0	0	0	0	0	0	0	0	0	0	0	0	0	0	0	0	0	0	0	0	0	0	0	0	0	0	0	0	0	0	0	0	0	0	0	0	0	0	0	0	0	0	0
MELO3C002723.2	0.88	0.31	2.41	2.4	3.01	9.99	5.9	5.47	11.47	17.52	3.64	4.96	0.58	1.03	0.81	8.06	1.29	3.49	0.06	2.17	8.67	9.41	18.08	20.16	25.11	16.62	0.73	0.24	0	0	0.22	0	0.09	0	6.89	6.43	0.89	1.29	0.54	0.9	0	0.52	0.31	0.04	0.29
MELO3C002724.2	9.51	0.72	3.53	3.94	3.15	5.2	7.24	4.82	4.27	6.96	8.99	9.88	2.45	2.19	3.48	4.72	0	1.92	6.95	4.84	11.73	14.52	7.71	5.19	7.42	3.82	0.93	1.51	0.45	1.29	1.01	0.25	0.67	0.59	4.35	4.43	3.49	2.46	2.11	4.23	1.06	0.77	0.79	0.92	0.76
MELO3C002725.2	8.45	2.36	4.37	2.79	3.27	5.62	4.73	6.42	8.05	4.08	4.97	5.65	5.19	4.38	4.94	5.84	1.02	1.84	5.93	6.06	8.54	4.94	5.25	8.34	9.45	5.23	7.08	5.04	2.35	1.61	3.12	2.32	2.61	2.59	5.73	5.08	6.03	7.56	4.66	4.6	5.37	1.89	2.59	2.55	1.09
MELO3C002726.2	2.69	1.2	2.1	3.32	8.3	8.28	2.42	2.75	19.04	6.23	7.49	9.25	2.24	3.73	3.74	3.08	0.31	4.57	1.28	4.8	13.5	8.28	10.53	8.86	5.49	3.12	10.41	13.9	5.6	4.21	2.48	0.73	1.12	0.54	13.32	6.94	40.86	4.72	22.84	21.56	3.97	4.58	3.03	1.68	2.41
MELO3C002727.2	1.05	0.56	0.23	9.67	3028.7	810.65	1.19	75.58	1521.49	646.87	178.63	429.12	213.2	223.41	165.35	207.26	18.68	127.79	15.2	93.44	727.13	526.82	529.27	535.03	245.35	414.39	973.92	970.84	627.44	349.16	395.84	30.38	67.2	39.91	798.11	906.04	2778.16	305.47	3005.87	2675.09	546.26	343.06	122.6	70.97	323.08
MELO3C002729.2	1.73	1.84	2.1	3.21	25.68	22.21	0.25	38.68	52.33	10.19	24.38	21.13	19.35	14.16	24.49	29.26	0.96	4.08	65.69	220.23	71.31	35.22	16.22	15.91	25.07	73.46	8.85	21.27	5.45	2.83	1.8	1.07	3.8	8.22	69.38	70.92	333.25	283.94	205.39	91.16	116.71	23.9	18.93	28.95	14.9
MELO3C002730.2	2.66	0	0	0.3	5.25	11.43	2.54	9.69	27.73	4.61	1.52	1.05	9.64	10.52	8.91	8.21	4.46	1.74	21.09	6.49	5.6	5.32	4.33	2.27	2.3	4.34	2.1	3.24	0.4	0.6	1.25	1.11	1.9	0.85	8.04	7.67	6.52	3.34	2.53	4.09	5.27	1.25	1	0.61	0.34
MELO3C002731.2	0	0	0.07	6.03	5.28	20.57	10.05	6.73	19.24	8.31	1.71	4.56	1.38	1.23	1.41	2.19	1.02	0.86	0.97	2.83	1.91	1.35	2.44	1.98	0.69	0.35	1.56	0.89	0.29	1.64	1.43	1.95	1.27	0.52	1.29	0.82	0	0.64	0	0.97	1.4	0.62	0.62	0.47	0.28
MELO3C002732.2	6.61	6.65	8.66	7.5	14.83	25.26	12.85	14.62	18.43	38.56	15.03	18.85	13.02	16.4	12.15	25.86	3.67	7.94	14.45	8.89	10.33	13.24	16.66	16.79	8.36	6.95	4.44	4.02	3.43	1.01	4.96	3.83	2.75	6.46	16.76	13.31	5.1	6.15	4.04	3.9	5.03	3.04	2.55	1.52	1.02
MELO3C002733.2	6.94	5.22	8.57	7.19	6.93	6.76	5.97	8.35	12.11	9.14	6.73	11.13	8.87	8.42	8.87	10.1	3.87	3.31	12.13	8.96	7.87	8.6	6.54	7.34	8.78	4.85	9.71	5.18	4.47	1.61	5.85	5.71	4.67	5.69	6.75	10.56	4.12	7.64	5.61	3.49	4.82	4.77	4.51	3.51	2.77
MELO3C002734.2	0	0	1.65	1.03	2.66	6.68	0.53	21.5	27.41	18.87	3.27	7.45	3.18	2.5	1.87	3.46	0	0.25	1.93	0.88	4.54	3.27	2.44	5.11	0.21	0	0	0	0	0	0	0	0	0	1.64	0.45	0	0	0	0	0	0	0	0	0
MELO3C002735.2	2.58	11.94	1.35	1.86	1.33	36.65	1.49	0.56	0.72	5.16	1.56	0	0.83	1.2	1.11	1.63	4.84	0.02	7.55	1.74	0.2	0	0.77	0.14	0	0	0	0.28	0.69	0	0.43	2.03	4.59	17.09	1.89	1.8	0.32	0.41	1.12	1.44	1.31	1	1.54	0.91	1.35
MELO3C002736.2	33.52	170.1	42.68	80.14	32.07	26	26.93	15.97	25.41	55.98	48.18	37.15	7.41	5.63	3.01	15.99	60.48	6.9	30.28	11.3	20.53	16.73	26.03	10.57	4	4.66	5.43	6.15	18.65	15.28	18.94	34.39	30.03	37.15	6.47	4.77	0.9	2.96	2.22	3.56	4.9	21.02	22.88	31.54	52.58
MELO3C002737.2	0	0	2.31	4.92	0.41	4.75	5.74	5.63	5.07	11.94	3.03	3.92	0.38	0	0	0.95	7.37	20.07	3.54	1.55	3.36	1.86	2.42	1.5	0.77	0	0	0.14	0	0	0	0	0	0	1.46	0	0	0	0	0	0	0	0	0	0
MELO3C002738.2	49.19	23.95	29.79	19.62	20	39.93	32.99	48.7	45.62	42.91	33.64	34.5	25.51	25.18	31.62	38.58	36.55	31.24	29.82	38.16	35.88	34.77	35.56	37.4	43.49	35.31	49.99	28.74	31.35	20.74	47.17	43.3	36.95	36.75	30.56	29.46	24.65	44.28	18.18	19.84	24.76	34.34	34.98	30.06	22.45
MELO3C002739.2	0	0	0	0.07	0	0	0.2	0	0	0	0	0	0	0	0	0	0	0	0	0	0	0	0	0	0	0	0	0	0	0	0	0	0	0	0	0	0	0	0	0	0	0	0.1	0	0
MELO3C002740.2	0	0	0	0	0	0	0	0	0	0	0	0	0	0	0	0	0	0	0	0	0	0	0	0	0	0	0	0	0	0	0	0	0	0	0	0	0	0	0	0	0	0	0	0	0
MELO3C002741.2	22.41	5.2	1.52	11.91	3.96	2.21	0.35	8.08	0.53	2.56	13.67	4.45	0.54	1.1	1.72	4.27	3.91	0	4.59	6.32	2.77	18.77	9.04	24.76	3.52	1.23	0	1.26	1.83	7.75	10.41	6.57	16.85	19.02	55.2	11.99	11.73	1.22	5.91	5.12	5.25	8.34	3.29	0.15	15.11
MELO3C002742.2	0	0	0	0	0	0	0	0	0	0	0	0	0	0	0	0	0	0	0	0	0	0	0	0	0	0	0	0	0	0	0	0	0	0	0	0	0	0	0	0	0	0	0	0	0
MELO3C002743.2	0.18	0	0.03	0.08	0.2	0.4	0.26	0	0	0.15	0.01	0	0.22	0	0	0	0	0	0	0	0	0.3	0.74	0	0.23	0	0	0	0	0.57	0	0	0.02	0.23	0	0	0	0.23	0	0	0	0.2	0.1	0.03	0
MELO3C002744.2	0	1.71	0.2	0.1	0.09	0.24	0.16	0.14	2.7	0.72	0.38	0	0	0	0.27	0.12	1.48	0.72	0	12.59	3.45	1.88	4.26	0.25	0	0	0	0	0	0.3	0	0	0	0	2.73	0	0	0	0	0	0	0.09	0	0	0
MELO3C002745.2	0	0	0	0	0	0	0	0	0	0	0	0	0	0	0	0	0	0	0	0	0	0	0	0	0	0	0	0	0	0	0	0	0	0	0	0	0	0	0	0	0	0	0	0	0
MELO3C002746.2	30.2	1.36	42.77	37.49	83.46	41.47	53.05	33.96	30.42	84.94	55.83	92.29	29.34	31.93	25.34	34.83	6.79	10.36	47.93	19.18	49.98	43.46	64.79	27.63	14.42	13.9	19.18	13.78	14.78	13.57	21.04	38.93	18.33	22.53	73.38	45.63	13.68	41.32	13.98	19.22	7.54	28.39	55.88	63.81	49.35
MELO3C002747.2	0	0	0	0.04	0.02	0.13	0	0.12	0.14	0	0.06	0	0.09	0.23	0.48	0.15	0.05	0.14	0.07	0.49	0.17	0.34	0.4	0	0	0	0.11	0.07	0.08	0	0	0	0	0	0.07	0.65	0.58	2.47	2.12	2.13	1.56	0.03	0	0	0.02
MELO3C002748.2	0	0	0	0	0	0	0	0	0	0	0	0	0	0	0	0	0	0	0	0	0	0	0	0	0	0	0	0	0	0	0	0	0	0	0	0	0	0	0	0	0	0	0	0	0
MELO3C002749.2	0	0.16	0.07	0.5	0.34	4.26	8.48	1.43	0.96	1.07	0.04	0	0	0	0	1.99	0	0	0	0	0	0.31	0	0	0	0	0.24	0.47	0.97	0	0	0	0	0	0.84	0	0	0.6	0	0	0	0	0	0	0.05
MELO3C002750.2	0	0	0	0	0	0	0	0	0	0	0	0	0	0	0	0	0	0	0	0	0	0	0	0	0	0	0	0	0	0	0	0	0	0	0	0	0	0	0	0	0	0	0	0	0
MELO3C002751.2	0	0	2.66	0	0	0	0	0	0	0	0.12	0	0	0	0	0	0	0	0	6.25	0	0	0	0	0	3.89	0	0	6.11	9.41	0	0	0.14	0	0	7.44	0	0	0	0	0	0	0	0	3.42
MELO3C002752.2	0	0	0	0	0	0	0	0	0	0	0	0	0	0	0	0	0	0	0	0	0	0	0	0	0	0	0	0	0	0	0	0	0	0	0	0	0	0	0	0	0	0	0	0	0
MELO3C002753.2	27.6	15.1	12.14	13.01	16.05	43.67	31.83	46.28	30.17	26.87	20.44	18.28	20.64	16.46	17.04	29.8	27.35	31.44	30.61	41.22	27.74	24.71	23.25	22.74	40.6	33.47	35.48	26.11	14.51	8.51	14.3	16.94	11.78	14.9	23.54	28.89	16.85	26.6	18.28	9.43	14.22	10.88	12.68	9.22	5.41
MELO3C002754.2	5.62	0.14	28.73	13.84	10.8	0.14	5.18	8.87	0.83	0.79	31.64	59.49	9.13	8.57	10.78	3.89	0.87	1.26	8.5	4.6	6.57	6.85	7.04	3.33	2.2	1.97	2.76	2.44	2.91	2.3	2	1.19	1.02	1.43	5.37	9.88	9.4	11.58	10.57	8.84	4.14	2.78	2.71	2.07	4.42
MELO3C002755.2	6.52	2.28	2.67	3.48	6.33	10.2	9.38	3.81	6.59	7.13	11.87	22.46	15.25	17.44	20.18	27.35	1.86	29.16	26.46	102.88	37.89	49.63	32.77	24.75	19.95	12.17	20.57	17.09	18.79	10.97	1.65	2.45	2.34	1.92	32.09	26.94	27.55	30.93	15.77	8.03	16.31	5.1	5.12	2.55	2.31
MELO3C002756.2	0.8	0	3.39	2.22	0	0.21	1.81	1.97	1.83	1.6	1.79	2.49	1	0.93	0.75	4.32	1.04	1.16	1.36	73.28	1.83	3.05	4.48	0.65	0.66	0.63	1.05	1.32	0.51	0.82	0.51	0.21	0.19	0.19	10.63	13.61	19.82	10.21	15.24	10.8	4.74	3.72	2.3	1.28	0.99
MELO3C002757.2	16.85	4.24	26.99	20.02	15.52	21.29	27.42	11.18	9.21	23.46	23.07	15.96	7.52	9.72	8.86	13.1	28.82	16.49	17.64	17.89	21.9	13.53	19.82	17.48	11.41	16.65	5.96	12.56	7.33	8.1	0.69	2.5	1	4.65	13.76	12.04	10.66	7.01	10.29	18.67	8.78	2.41	8.46	1.98	11.38
MELO3C002758.2	23.92	28.3	27.12	44.08	35.41	15.6	12.68	13.71	19.97	21.29	22.85	50.58	31.83	32.13	36.46	17.32	3.49	4.95	15.49	16.37	23.37	22.83	17.67	19.87	28.11	26.14	25.76	29.19	25.04	23.34	16.47	11.17	13.4	11.63	16.84	31.78	48.68	30.47	46.85	37.61	35.49	18.76	17.31	18.56	9.6
MELO3C002759.2	8.46	0	6.86	11.58	0.48	0.5	1.45	1.72	0.42	0.54	0.65	0	0.51	1.49	3.76	1.4	0.87	0	9.22	2.09	0	16.85	13.56	0.63	0	0.82	0	0	0	0	0	0.11	0	0	6.69	15.33	0.72	0.66	0.45	1.81	0	0.16	17.4	0	0.83
MELO3C002760.2	0.25	0	0	0	0	0	0.16	0.34	0	0.32	0	0	8.14	4.88	3.96	0	0	0	0	0	0	0	0	0	0	0	0	0	0	0	0	0	0	0.08	0	0	0	0	0	0	0	0	0	0	0
MELO3C002761.2	0	0	0	0	0	0	0	0	0	0	0	0	0	0	0	0	0	0	0	0	0	0	0	0	0	0	0	0	0	0	0	0	0	0	0	0	0	0	0	0	0	0	0	0	0
MELO3C002762.2	0	0	0	0	0	0	0	0	0	0	0	0	0	0	0	0	0	0	0	0	0	0	0	0	0	0	0	0	0	0	0	0	0	0.25	0	0	0	0	0	0	0	0	0	0	0
MELO3C002763.2	0.14	0.69	0	0.04	5.32	0.95	0	0	0.34	0	0.88	4.16	41.1	31.35	34.43	4.35	1.37	0.12	5.41	0.27	0.99	2.43	4.92	0	0.28	0	0.3	0	0	0	0	0.16	0.1	0.09	3.81	2.26	15.63	3.36	3.4	2.81	0.93	0.32	0.55	0.34	0.37
MELO3C002765.2	0	0	0	0	0	0	0	0	0	0	0	0	0	0	0	0	0.79	1.1	0	0	0	0	0	0	0	0	0	0	0	0	0	0	0	0	0	0	0	0	0	0	0	0	0	0	0
MELO3C002766.2	35.32	17.49	22.32	21.98	16.22	33.84	36.11	68.99	32.1	24.43	19.42	24.53	21.17	21.43	22.27	23.22	36.86	24.94	44.23	45.68	24.16	25.84	23.41	25.98	33.37	22.12	40.09	29.8	28.19	24.84	38.07	35.25	30.33	28.43	25.45	33.03	40.12	50.66	30.64	29.9	36.02	36.72	31.57	31.58	20.66
MELO3C002767.2	44.09	34.52	22.25	16.59	15.37	24.77	30.61	39.34	29.92	20.62	35.9	35.85	23.63	22.29	22.15	27.53	21.94	9.9	20.26	29.73	42.01	36.55	32.35	31.64	40.04	19.89	37.98	25.13	22.03	10.74	32.33	27.64	31.95	29.72	30.17	36.24	24.65	43.78	17.46	14.86	24.61	30.42	28.34	29.04	12.89
MELO3C002768.2	2.77	0.15	0.9	2.12	58.08	43.22	2.54	30.63	70.34	31.69	29.92	51.21	54.91	51.69	54.3	27.21	2.33	0.03	2.92	19.09	46.57	19.67	28.72	41.11	31.91	40.9	88.34	81.17	44.99	40.47	80.92	36.25	24.19	18.36	59.28	18.75	41.92	37.08	57.28	66.93	36.96	64.25	48.69	23.27	67.03
MELO3C002769.2	2.67	0	2.81	1.68	3.02	8.35	5.35	6.28	11.65	14.05	7.4	6.42	4.12	3.4	2.89	29.72	1.17	3.93	5.84	2.81	13.63	11.49	4.86	2.37	2.76	0.66	3.35	2.01	1.02	0.38	0.14	0.18	0.09	0.23	12.23	1.62	2.26	4.68	2.11	0.8	0	0	0.1	0.05	0.16
MELO3C002770.2	6.78	0.47	6.31	6.11	4.28	7.82	9.59	4.81	6.45	11.66	9.93	6.26	5.02	2.71	2.23	6.49	2.43	12.07	7.98	4.91	7.5	7.53	11.01	6.14	3.96	1.15	2.44	1.64	2.34	0	1.62	0.88	0.43	0.79	3.55	4.85	4.5	4.34	2.41	4.85	2.26	2.37	1.92	0.65	0.6
MELO3C002771.2	23.81	0.95	25.36	12.49	6.72	43.74	24.35	30.6	30.17	72.71	86.51	39.53	12.7	12.64	12.81	34.21	1.11	31.3	37.36	24.12	113.22	113.12	72.41	49.96	45.34	22.59	21.12	11.72	6.82	2.82	3.63	2.76	3.04	5.55	36.07	36.24	14.79	24.98	6.43	6.38	9.55	3.14	3.73	3.83	2.91
MELO3C002772.2	0	0	0	0	0	0	0	0	0	0	0	0	0	0	0	0	0	0	0	0	0	0	0	0	0	0	0	0	0	0	0	0	0	0	0	0	0	0	0	0	0	0	0	0	0
MELO3C002773.2	0	0	0	0	0	0	0	0	0	0	0	0	0	0	0	0	0	0	0	0	0	0	0	0	0	0	0	0	0	0	0	0	0	0	0	0	0	0	0	0	0	0	0	0	0
MELO3C002774.2	0	0	0	0	0	0	0	0	0	0	0	0	0	0	0	0	0	0	0	0	0	0	0	0	0	0	0	0	0	0	0	0	0	0	0	0	0	0	0	0	0	0	0	0	0
MELO3C002775.2	0	0	0.02	0.75	0.11	0	0	0	0	0	1.23	0	0	0	0	0	0	0.1	0	0	1.53	3.56	0.41	2.9	0.48	1.87	0.76	1.13	0.15	0	0	0	0.02	0	0	0.13	0	2.32	0.74	0.59	1.72	0.53	2.4	0.03	0
MELO3C002777.2	0	0.14	0.06	0.67	1.27	0	0	0	0.52	0	1.69	2.11	6.26	7.46	7.54	1.67	0	0.1	0	0.29	0.32	0	0	0	0	0	0	0	0	0	0	0	0	0	0	1.5	0.6	0.68	0	0.34	0	0	0.17	0	0
MELO3C002778.2	11.25	0.69	4.02	13.39	5.62	20.5	9.26	9.46	13.55	43.63	13.12	13.87	2.76	1.26	1.85	17.68	2.59	7.58	5.16	0.84	13.41	21.66	21.16	41.58	9.26	3.48	0	0.51	0.17	0	0	0	0	0	32.11	12.66	6.12	2.85	1.43	0.56	1.74	0	0	0	0
MELO3C002779.2	0	0	0	0	0	0	0	0	0	0	0	0	0	0	0	0	0	0	0	0	0	0	0	0	0	0	0	0	0	0	0	0	0	0	0	0	0	0	0	0	0	0	0	0	0
MELO3C002780.2	0	0	0	0	0	0	0	0	0	0	0	0	0	0	0	0	0	0	0	0	0	0	0	0	0	0	0	0	0	0	0	0	0	0	0	0	0	0	0	0	0	0	0	0	0
MELO3C002781.2	0	0	0	0	0	0	0	0	0	0	0	0	0	0	0	0	0	0	0	0	0	0	0	0	0	0	0	0	0	0	0	0	0	0	0	0	0	0	0	0	0	0	0	0	0
MELO3C002782.2	0.35	0	1.23	4.93	0.85	8.93	3.22	10.24	9.89	9.04	11.81	5.66	0	0.81	0.71	3.12	0	0.04	0	1.12	6.1	3.91	3.28	5.88	1.43	0	0.61	0	0	0	0	0	0	0	2.38	0	0	0.24	0	0	0	0	0	0	0
MELO3C002784.2	0	0	0	0	0	0	0	0	0	0	0	0	0	0	0	0	0	0	0	0	0	0	0	0	0	0	0	0	0	0	0	0	0	0	0	0	0	0	0	0	0	0	0	0	0
MELO3C002785.2	6.59	2.8	8.16	19.79	100.37	85.37	5.98	3.97	6.5	23.25	23.84	50.69	41.13	38.96	30.3	16.32	0.31	1.95	7.34	2.54	10.38	9.45	10.4	11.55	10.42	7.43	5.85	4.96	2.58	1.39	3.68	2.55	2.43	2.06	14.32	12.76	7.17	6.92	4.9	4.7	5.67	5.37	3.8	4.42	2.61
MELO3C002786.2	10.28	16.93	8.53	13.38	4.69	9.09	9.35	11.38	16.07	13.16	5.45	2.69	5.52	6.45	5.55	10.41	50.34	15.32	13.59	17.46	8.02	6.86	5.94	7.37	10.77	8.47	11.92	15.38	27.14	29.98	23.57	29.6	29.15	29.72	5.4	6.37	9.38	7.95	7.35	9.45	14.96	14.28	21.41	15.43	30.64
MELO3C002787.2	0.25	0	0	0.22	0	0	0	1.42	1.98	0	0.44	0	0	0	0.71	3.85	0.62	0.14	0	2.4	1.45	0.61	0	3.19	5.31	13.5	7.23	6.75	0.73	2.6	0	0	0	0	0	1.03	1.24	2.17	3.74	4.08	0.9	0	0.55	0.11	0.8
MELO3C002788.2	12.49	8.91	6.5	6.11	5.32	9.46	10.39	6.09	10.03	8.82	6.71	7.38	6.53	5.97	6.15	7.67	5.78	5.87	10.15	9.3	7.27	10.29	7.56	11.08	13.38	15.45	11.48	14.64	10	15.17	13.39	12.15	8.45	8.93	10.34	6.96	10.92	12.37	12.75	17.86	15.76	9.86	9.43	7.03	5.26
MELO3C002789.2	9.32	10.21	3.73	3.59	2.19	3.77	4.81	5.85	3.96	2.56	5.1	3.3	2.49	1.62	1.87	3.84	4.22	1.01	2.26	7.2	5.23	7.4	3.22	5.32	3.99	4.74	5.13	4.37	5.34	8.74	10.42	5.67	5.44	4.63	4.72	7.13	4.45	6.99	6.25	9.59	8.47	11.98	7.59	5.82	7.49
MELO3C002790.2	0	0	0	0	0.03	0	0	0	0	0	0	0	0	0	0	0	0	0	0	0	0	0	0	0.06	0	0	0	0	0	0	0	0	0	0	0	0	0	0	0	0	0.05	0	0	0	0
MELO3C002791.2	2.61	0.55	3.83	9.76	32.57	2.65	1.52	0.87	1.87	5.04	8.76	26.8	13.16	13.71	11.77	3.79	0.4	1.74	1.61	1.68	3.88	6.72	3.42	1.1	1.09	0.41	2.23	2.56	1.62	1.11	3.37	3.42	2.21	3.19	2.78	9.23	12.68	5.49	13.9	5.81	4.01	3.03	2.97	4.42	2.83
MELO3C002793.2	34.98	23.05	32.41	19.26	21.91	30.47	29.45	40.32	37.66	36.76	40.76	33.88	20.3	20.08	20.9	29.89	10.36	18.23	29.83	31.88	36.15	35.15	36.98	29.46	37.18	21.1	37.95	21.44	20.11	14.37	45.44	42.5	52.04	39.41	27.99	30.9	17.9	37.45	18.23	18.84	19.24	33.1	33.28	41.2	21.74
MELO3C002794.2	0	0	0	0	0	0	0	0	0	0	0	0	0	0	0	0	2	5.97	0	0	0	0	0	0	0	0	0	0	0	0	0	0	0	0	0	0	0	0	0	0	0	0	0	0	0
MELO3C002795.2	0	0	0.15	0.03	0	0	0	9.14	13.59	0	0	0	2	1.39	3.61	1.52	0	0	0	0	0	0	0	0	0	0	0	0	0	0	0	0	0	0	0	0	0	0	0	0	0	0	0	0	0
MELO3C002796.2	0	0	0	0	0	0	0	0	0	0	0	0	0	0	0	0	0	0	0	0	0	0	0	0	0	0	0	0	0	0	0	0	0	0	0	0	0	0	0	0	0	0	0	0	0
MELO3C002797.2	0	0	0	0	0	0	0	0	0	0	0	0	0	0	0	0	0	0	0	0	0	0	0	0	0	0	0	0	0	0	0	0	0	0	0	0	0	0	0	0	0	0	0	0	0
MELO3C002798.2	0	0	0	0	0	0	0	0	0	0	0	0	0	0	0	0	0	0	0	0	0	0	0	0	0	0	0	0	0	0	0	0	0	0	0	0	0	0	0	0	0	0	0	0	0
MELO3C002800.2	35.73	25.75	67.78	36.07	20.61	35.56	49.88	22.73	23.6	80.6	43.52	47.82	15.19	18.03	18.65	23.66	4.63	7.51	20.51	20.19	64.79	56.08	74.27	46.67	30.39	47.58	23.26	31.44	32.72	47.53	14.07	8.65	10.27	15.38	29.85	29.1	21.98	21.24	24.49	61.96	25.08	13.63	9.01	8.43	20.42
MELO3C002801.2	0	0	0	0	0	0	0	0	0	0	0	0	0	0	0	0	0	0	0	0	0	0	0	0	0	0	0	0	0	0	0	0	0	0	0	0	0	0	0	0	0	0	0	0	0
MELO3C002802.2	1.44	1.95	2.68	1.8	0.49	0.93	0.93	1.91	0	0	1.83	1.32	0	0.02	0.22	0.01	0.38	0.36	0	0.35	0	0.33	0.59	0	0	0	0	0	0	0	0	0	0.13	0.67	0.15	0	0	0.18	0	0	1.14	0.26	0.46	0	0.07
MELO3C002803.2	7.29	3.21	11.92	6.57	5.14	7.12	12.33	13.28	10.02	14.64	12.4	10.5	4.29	4.84	4.77	11.05	6.74	19.53	12.14	8.28	11.42	10.67	12.07	8.73	7.24	6	8.69	5.81	5.92	4.22	10.95	11.4	10.9	15.63	9.47	8.14	5.82	7.5	4.45	3.6	10.11	8.34	9.93	12.16	4.42
MELO3C002805.2	10.82	23.22	13.21	9.3	6.98	5.24	7.6	7.2	7.81	7.66	11.44	13.48	8.21	7.53	8.18	6.67	2.9	3.99	7.58	9.4	10.88	11	9.47	5.98	7.94	3.89	7.72	5.38	3.65	3.15	8.45	3.8	4.54	3.35	6.75	11.12	7.11	8.45	4.24	4.66	5.47	8.95	7.89	8.5	8.28
MELO3C002806.2	11.38	4.18	5.59	3.88	3.59	7.71	9.43	10.58	11.32	10.4	7.36	7.93	6.03	6.04	8.18	9.64	6.01	5.31	9.77	11.46	8.79	6.63	8.19	9.06	12.3	9.21	10.43	7.57	6.28	5.61	6.96	6.63	5.2	6.83	7.23	7.77	7.25	9.15	5.8	5.83	5.87	6.66	6.26	5.06	4.34
MELO3C002807.2	19.2	3.78	26.86	15.74	9.97	18.52	19.45	53.69	29.72	28.39	31.79	27.46	3.21	3.83	2.98	1.49	1.83	3.9	0.72	1.83	14.23	13.73	11.23	7.34	8.77	2.44	1.02	0.68	0.32	0	0.14	0.3	0.51	1.22	4.58	5.87	1.62	2.05	0.48	0.63	0.4	0.36	0.82	0.71	0.38
MELO3C002808.2	9.92	4.91	10.64	14.43	10.43	40.76	9.74	12.24	20.04	30.73	20.04	17.91	10.74	9.07	9.59	30.79	26.69	29.12	14.38	13.92	19.89	17.03	12.29	13.03	17.21	10.71	8.15	6.22	4.51	2.59	0.43	0.46	0.83	0.8	13.85	13.99	13.5	13.59	13.72	9.66	6.7	4.69	4.34	2.43	4.46
MELO3C002809.2	0	0	0	0	0	0	0	0	0	0	0	0	0	0	0	0	0	0	0	0	0	0	0	0	0	0	0	0	0	0	0	0	0	0	0	0	0	0	0	0	0	0	0	0	0
MELO3C002810.2	0	0	0	0	0	0	0	0	0	0	0	0	0	0	0	0	0	0	0	0	0	0	0	0	0	0	0	0	0	0	0	0	0	0	0	0	0	0	0	0	0	0	0	0	0
MELO3C002811.2	5.73	0.72	5.38	2.86	3.06	3.6	4.5	3.58	5.06	1.81	7.36	4.2	6.36	3.2	4.67	5.88	2.82	2.24	5.35	6.06	4.62	4.48	2.53	3.73	4.7	1.98	7.88	2.27	1.41	0	5.82	5	5.88	5.03	3.77	3.16	0.8	9.1	0.98	1.23	0.48	3.23	3	7.81	1.98
MELO3C002812.2	3.83	1.69	1.27	0.38	1.01	1.9	2.03	2.57	3.25	2.38	1.75	2.44	6.93	0.9	3.78	2.88	2.25	0.88	1.85	3.46	5.61	4.66	3.6	3.44	3.91	1.66	6.74	0.62	0.29	0	2.89	2.42	1.65	1.27	0.81	0.64	0	4.15	0.51	0.58	0.7	1.98	1.15	2.09	0
MELO3C002813.2	22.68	2.93	6.64	10.93	4.33	13.47	11.69	18.77	19.24	13.51	9.42	13.74	9.13	8.4	14	12.39	5.27	4.55	5.93	9.39	16.76	17.15	16.56	28.35	31.16	14.38	23.29	16.36	19.34	13.93	7.85	6.07	5.73	6.89	21.05	16.96	18.28	20.19	17.69	7.94	15.76	10.73	12.81	10.17	15.13
MELO3C002814.2	7.57	0.33	7.57	6.26	8.46	5.35	9.89	7.89	6.4	8.34	17.16	14.2	1.34	0.81	0.71	1.66	0	0.54	1.26	2.88	16.05	15.7	10.95	4.18	4.23	4.98	0.74	1.06	0.74	0	0.07	0.06	0.03	0.14	2.93	2.85	2.25	2.27	2.52	0.34	1.38	0.11	0.11	0.11	0.02
MELO3C002815.2	0	0	0.08	0.73	0.05	0	18.21	0	0	0	0.07	0.22	0	0	0	0	0	0	0	0	0	0	0	0	0	0	0	0	0	0	0	0	0.02	0.04	0	0	0	0	0	0	0	0	0	0	0
MELO3C002816.2	105.72	23.53	87.84	48.06	35.4	47.41	74.69	62.97	67.19	127.21	69.04	63.91	34.82	42.5	48.48	57.3	9.27	16.08	37.4	34.91	79.16	63.43	92.99	92.38	89.91	81.02	90.04	78.82	79.29	72.87	49.33	43.49	47.21	60.83	61.97	67.05	32.85	65.53	29.96	38.58	37.89	40.2	47.02	39.81	50.68
MELO3C002819.2	17.48	7.14	9.02	4.38	6.46	7.6	11.47	10.95	8.03	9.97	8.6	7.86	5.91	6.02	7.7	7.68	8.39	5.62	8.65	12.43	10.47	9.82	9.15	9.26	13.7	7.2	13.02	8.59	8.23	1.54	10.85	10.31	10.44	14.03	6.89	11.05	8.1	15.02	5.36	1.1	8.33	6.76	7.62	8.63	0.6
MELO3C002820.2	0	0	0	0	0	0	0	0	0	0	0	0	0	0	0	0	0	0	0	0	0	0	0	0	0	0	0	0	0	0	0	0	0	0	0	0	0	0	0	0	0	0	0	0	0
MELO3C002821.2	20.94	34	21.45	22.32	10.57	14.61	20.79	13.96	17.07	15.28	14.17	14.8	7.15	7.64	18.14	13.96	10.99	8.65	9.93	16.77	12.42	15.39	9.17	16.69	31.83	27.36	24.36	26.53	31.91	12.94	20.9	17.1	16.71	25.36	12.87	24.72	32.1	25.36	34.16	14.8	42.53	23.1	15.41	13.38	49.21
MELO3C002822.2	36.06	70.49	18.69	18.03	8.17	18.61	26.25	38.88	33.16	29.02	19.03	21.31	19.42	17.01	20.48	25.72	61.27	27.92	29.69	43.12	25.12	24.09	27.46	30.45	41.47	27.94	37.4	30.76	33.03	14.78	47.38	40.14	46.62	44.62	22.79	26.99	30.07	39.29	25.53	12.35	34.39	41.04	36.45	36.75	27.09
MELO3C002823.2	1.14	0	0.21	0.59	0.1	0.21	0.53	0.42	0.84	1.25	3.59	2.28	0	0	0	0.14	0	0	0	0	2.51	2.95	1.88	0.51	0.13	0	0	0	0	0	0	0.04	0	0.01	0.25	0.21	0	0	0	0	0	0	0	0	0
MELO3C002826.2	0	0	0	0	0	0	0	0	0	0	0	0	0	0	0	0	0	0	0	0	0	0	0	0	0	0	0	0	0	0	0	0	0	0	0	0	0	0	0	0	0	0	0	0	0
MELO3C002828.2	19.24	9.48	23.37	20.53	26.6	17.99	17.49	15.63	16.55	25.07	21.75	32.97	27.1	25.82	24.98	21.56	9.45	10.85	19.26	17.83	19.97	19.08	22.8	17.88	17.84	13.35	23.1	18.11	11.25	10.11	22.03	22.65	20.52	13.94	16.12	24.64	10.33	22.15	12.69	12.11	12.13	21.96	25.17	29.64	13.03
MELO3C002829.2	0	0	0	0	0	0	0	0	0	0	0	0	0	0	0	0	0	0	0	0	0	0	0	0	0	0	0	0	0	0	0	0	0	0	0	0	0	0	0	0	0	0	0	0	0
MELO3C002830.2	24.56	41.8	100.77	77.39	168.45	306.01	175.06	142.29	63.27	146.79	50.42	56.5	77.28	67.02	69.63	165.3	137.02	168.88	221.88	172.36	50.91	38.55	53.8	77.96	125.08	87.44	88.35	64.74	52.24	51.6	30.38	49.46	52.3	54.71	59.36	81.3	53.41	84.28	35.41	43.58	49.51	33.91	43.1	62.83	41.89
MELO3C002831.2	9.97	9.31	4.05	1.74	1.46	1.42	2.5	4.55	3.4	2.78	4.45	3.69	2.48	2.11	2.63	2.57	1.82	0.21	1.8	2.1	6.22	6.56	3.9	3.1	4.16	1.68	3.9	2.39	3.05	0.74	3.8	2.24	3.11	4.61	2.26	4.9	3.77	5.1	2.46	1.62	3.22	1.93	1.59	1.91	1.42
MELO3C002832.2	0	0	0	0	0	0	0	0	0	0	0	0	0	0	0	0	0	0	0	0	0	0	0	0	0	0	0	0	0	0	0	0	0	0	0	0	0	0	0	0	0	0	0	0	0
MELO3C002833.2	0	0	0	0	0	0	0	0	0	0	0	0	0	0	0	0	0	0	0	0	0	0	0	0	0	0	0	0	0	0	0	0	0	0	0	0	0	0	0	0	0	0	0	0	0
MELO3C002835.2	24.3	17.34	16.77	9.01	7.2	6.42	12.65	15.56	12.84	8.55	13.27	12.43	8.86	9.01	9.58	12.52	6.26	6.8	8.32	13.4	12.71	11.18	9.67	9.82	13.1	10.52	16.83	10.39	8.6	5.77	13.1	15.01	15.86	15.98	8.14	14.16	7.53	18.86	7.44	5.44	8.19	12.31	10.97	13.32	5.1
MELO3C002837.2	13.89	9.28	5.68	4.19	4.44	5.05	7.78	12.57	9.44	5.14	7.15	7.15	6.16	5.69	6.97	7.62	3.04	2.3	5.13	10.86	9.53	8.1	5.23	8.08	12.46	7.33	11.13	8.33	6.36	4.96	7.36	6.29	7.37	7.71	6.65	8.49	8.37	16.47	9.48	8.2	9.37	6.6	5.7	6	1.27
MELO3C002839.2	0	0	0	0	0	0	0	0	0	0	0	0	0	0	0	0	0	0	0	0	0	0	0	0	0	0	0	0	0	0	0	0	0	0	0	0	0	0	0	0	0	0	0	0	0
MELO3C002841.2	0	0.12	0.04	0.04	0	0	0	0.28	0	0	0	0	0	0	0	0.1	0	0	0	0	0	0	0	0	0	0	0	0	0	0	0	0	0	0	0	0	0	0.84	0	0	0.28	0.13	0	0	0
MELO3C002842.2	0	0	0	0	0	0	0.13	0	0	0	0	0	0	0	0	0	0	0	0	0	0	0	0	0	0	0	0	0	0	0	0	0	0	0	0	0	0	0	0	0	0	0	0	0	0
MELO3C002843.2	0.82	0	0.95	3.89	0	2.3	29.5	32.42	0.26	0.18	0.1	0	0.48	0.57	5.46	0.59	0	0.04	0	5	0.21	3.47	0.15	0	0	0.17	0	0	0	0	0	0.18	0.8	1.47	0.11	0.11	0	4.37	2.9	1.21	2.61	4.05	17.02	5.27	2.24
MELO3C002844.2	0	0	0	0.11	0.12	0	0.53	0.09	0	0	0.01	0	0.11	0	0.32	0.2	0	0	0	0	0	0.57	0	0	0	0	0	0	0	0	0	0	0	0.03	0	0	0	0.09	0	0	0	0.07	6.77	0	0.04
MELO3C002845.2	0	0	0	0	0	0	71.07	1.6	0	0	0.1	0	0	0	0	0.32	0	0.04	0	0.12	0.11	0.43	0	0	0	0	0	0	0	0	0	0	0	0	0	0	0	0	0	0	0	0	0	0	0
MELO3C002846.2	0	0	0	0	0	0	0	0	0	0	0	0	0	0	0	0	0	0	0	0	0	0	0	0	0	0	0	0	0	0	0	0	0	0	0	0	0	0	0	0	0	0	0	0	0
MELO3C002849.2	0	0	0	0	0	0	0	0	0	0	0	0	0	0	0	0	0	0	0	0	0	0	0	0	0	0	0	0	0	0	0	0	0	0	0	0	0	0	0	0	0	0	0	0	0
MELO3C002850.2	0.38	0	0	0.08	0	1.6	11.48	32.44	0	0	0.04	0	0	0	0	0.89	0	0	0	0	0	0	0	0	0	0	0	0	0	0	0	0	0	0	0	0	0	0.99	0.31	1.73	11.58	0.48	0	0.05	0.2
MELO3C002851.2	0	0	0	0	0	0	1.49	12.19	0.29	0	0	0	0	0	0	0	0	0	0	0	0	0	0	0	0	0	0	0	0	0	0	0	0	0	0	0	0	0	0	0	0	0	0	0	0.02
MELO3C002852.2	2.12	0	0	0.2	0	0.1	2.08	15.72	0	0	0.05	0	0	0	0	0	0	0	0.14	0.91	0	0	0	0	0	0.26	0	0	0	0	0	0	0	0	0	0	0	2.76	0.82	3.68	17.89	2.87	1.63	2.19	2.07
MELO3C002853.2	0.15	0.07	0.55	4.64	0.33	22.52	13.1	51.33	20.59	0.28	2.03	1.41	1.16	2.12	0.13	6.09	0.25	0.03	1.24	0.4	6.91	14.21	49.95	78.58	40.5	113.1	2.75	1.72	2.02	0.72	1.06	0	0.02	0.07	369.68	247.15	400.21	171.46	408.13	58.85	107.86	0.24	0.15	0.17	0.07
MELO3C002855.2	0.89	0.38	0.22	0.44	0.68	2.78	1	0.75	1.99	0.69	0.58	0	2.16	0.3	0.64	1.02	1.93	0.53	0.64	1.57	0.93	0.77	1.79	0.29	0.99	0	2.85	0	0	0	0.72	0.26	0.15	0.14	0	0.42	0.67	0.54	0	0.13	0	0.37	0.47	0.27	0.03
MELO3C002856.2	0.9	0	0.88	0.74	0.7	1.15	1.37	0.8	0.86	1.4	1.05	1.33	0.22	0.52	0.63	0.85	1.02	1.05	1.22	1.77	1.2	1.11	0.72	0.85	1.55	0.68	0.76	0.66	0.38	1.02	0.74	0.64	0.62	0.74	1.02	1.44	0.51	0.96	0.25	0.64	0.48	0.76	0.4	0.46	0.34
MELO3C002857.2	0	0	0	0	0	0	0	0	0	0	0	0	0	0	0	0	0	0	0	0	0	0	0	0	0	0	0	0	0	0	0	0	0	0	0	0	0	0	0	0	0	0	0	0	0
MELO3C002860.2	0.06	0	0	0.07	0	0	1.83	0.34	0	0	0.02	0	0	0	0	0	0	0	0	0	0	0	0	0	0	0	0	0	0	0	0	0	0	0	0	0	0	0	0	0	0	0	0	0	0
MELO3C002861.2	0	0	0	0	0	0	0	0	0	0	0	0	0	0	0	0	0	0	0	0	0	0	0	0	0	0	0	0	0	0	0	0	0	0	0	0	0	0	0	0	0	0	0	0	0
MELO3C002862.2	0	0	0	0	0	0	0	0	0	0	0	0	0	0	0	0	0	0	0	0	0	0	0	0	0	0	0	0	0	0	0	0	0	0	0	0	0	0	0	0	0	0	0	0	0
MELO3C002863.2	0	0	0	0	0	0	0	0	0	0	0	0	0	0	0	0	0	0	0	0	0	0	0	0	0	0	0	0	0	0	0	0	0	0	0	0	0	0	0	0	0	0	0	0	0
MELO3C002865.2	30.91	4.41	19.37	13.01	10.66	12.2	10.69	12.8	16.92	13.24	19.24	20.88	9.43	8.03	9.79	8.73	2.02	2.6	6.68	13.39	16.82	15.09	17.35	16.69	24.91	9.29	20.38	16.15	12.89	6.8	18.5	15	15.26	14.95	14.11	20.79	18.03	21.43	14.71	10.96	15.67	14.25	15.45	19.99	2.9
MELO3C002869.2	1.74	2.19	2.12	1.49	0.78	2.01	3.39	2.73	3.09	1.85	2.35	2.45	1.18	1.13	1.17	1.27	2.15	0.52	1.85	2.3	4.6	2.28	1.58	2.16	4.19	2	3.01	1.93	1.11	0.12	1.83	1.81	1.35	1.56	1.33	1.85	0.62	1.98	0.67	0.13	0.59	1.75	1	1.22	0.37
MELO3C002870.2	0	0	0	0	0	0	0	0	0	0	0	0	0	0	0	0	0	0	0	0	0	0	0	0	0	0	0	0	0	0	0	0	0	0	0	0	0	0	0	0	0	0	0	0	0
MELO3C002871.2	0	0	0	0	0	0.12	0	0	0	0	0.04	0	0	0	0	0	0.12	0.19	0	0	0	0	0	0	0	0	0	0	0	0	0	0	0	0.04	0	0	0	0	0.16	0	0	0	0	0	0
MELO3C002872.2	13.24	3.91	12.97	12.92	19.11	46.29	6.6	9.11	16.05	32.15	17.12	18.79	12.8	18.61	17.76	27.74	4.43	12.26	44.73	15.8	18.55	14.63	23.61	23.12	20.51	17.57	14.34	11.72	9.63	4.13	7.09	3.14	2.78	4.36	22.68	23.98	13.43	11.72	14.57	10.02	9.16	8.34	5.37	5.96	4.42
MELO3C002873.2	0	0	0	0.08	0	0	0	0	0	0	0	0	0	0	0	0	0	0	0	0	0	0	0	0	0	0	0	0	0	0	0	0	0	0	0	0	0	0	0	0	0	0	0	0	0
MELO3C002874.2	6.1	0	0.65	71.74	416.67	1285.73	441.41	22.8	1458.61	240.31	16.8	25.12	64.86	103.09	70.45	148.29	56.41	42.87	19.09	209.98	163.79	101.06	62.07	516.99	954.93	118.69	468.39	351.29	148.09	25.45	27.74	13.91	2.93	1.13	263.25	282.01	41.4	131.14	47.95	119.84	52.08	10.14	12.49	1.16	0.98
MELO3C002875.2	2.84	0.52	1.64	1.18	1.49	0.42	9.65	2.61	2.94	0	1.15	0	0	0	0	0.84	0	0	0	0.41	0.33	0	0.66	0	0.95	1.07	1.01	1.96	0.47	0	0.2	0.07	0.53	0.8	0.28	1.83	2.58	1.97	1.04	0.39	0.89	0.38	0.56	0.41	0.44
MELO3C002876.2	0	0	0	0	0	0.61	0.33	0	0	0	0.02	0	0	0	0	0.59	0.64	2.62	0	0	0.36	0	0	0	0	0	0	0	0	0	0	0	0	0	0	0	0	0	0	0	0	0	0	0	0
MELO3C002877.2	0	0	0	0	0	0	0	0	0	0	0	0	0	0	0	0	0	0	0	0	0	0	0	0	0	0	0	0	0	0	0	0	0	0	0	0	0	0	0	0	0	0	0	0	0
MELO3C002878.2	528.29	399.18	833.22	491.07	234.78	484.95	736.17	749.61	551.52	327.64	564.82	400.27	301.25	263.38	316.3	514.71	41.96	72.4	117.33	373.73	479.36	458.63	326.52	522.23	857.31	732.13	855.36	949.74	708.5	320.98	461.4	322.6	378.76	379.27	425.15	736.88	820.42	1351.4	1024.45	419.74	812.01	475.23	287.14	257.5	266.77
MELO3C002879.2	23.82	21.25	44.41	24.32	10.61	12.97	23.33	14.47	17.49	24.69	21.79	16.14	8.88	10.38	10.23	12.29	8.64	15.96	19.23	14.25	25.74	16.39	28.55	16.32	12.33	10.51	15.3	13.21	17.62	15.54	11.14	13.72	13.37	20.6	11.88	16.32	8.22	9.62	9.29	14.99	10.46	13.36	18.26	15.37	27.64
MELO3C002880.2	18.32	2.81	6.23	66.18	1.17	5.51	8.79	40.42	3.03	2.11	1.5	0.2	0.32	1.73	2.68	2.12	9.23	0.84	106.87	6.8	2.24	6.27	2.14	40.19	6.61	6.25	9.34	34.02	41.82	202.66	41.82	11.39	4.69	23.46	20.56	49.04	16.75	25.98	18.62	87.97	24.14	56.53	28.7	4.12	27.16
MELO3C002881.2	11.79	22.09	14.92	9.05	5.96	6.67	12.47	11.25	12.07	10.75	12.82	13.2	7.42	6.7	9.75	8.89	5.9	3.94	6.88	7.11	13.24	11.79	11.53	11.37	14.4	10.67	14.19	8.75	6.42	4.24	7.99	10.2	11.78	14.03	10.37	15.54	10.22	16.07	12.29	15.82	12.88	8.11	8.36	8.29	6.36
MELO3C002884.2	0.27	0	0.05	0.33	0.33	0.25	0.09	0.49	0	0.24	0.18	0	0.68	0	0	0.3	0.72	0.16	1.09	1.07	0	0	0.53	0	0	0	0	0	0	0	0.19	0.2	0.3	0.19	0	0.48	1.04	0	0	0	0	0	0.24	0.09	0
MELO3C002885.2	29.17	50.83	10.94	12.87	9.35	15.01	18.34	25.64	20.3	13.21	16.06	17.34	13.76	13.9	16.34	17.84	24.83	7.26	15.21	25.94	20.52	20.89	14.67	20.8	25.78	16.11	24.79	25.98	28.73	9.4	19.55	14.92	18.01	17.6	19.03	18.99	17.07	34.85	28.18	11.37	33.43	16.47	12.62	12.95	6.91
MELO3C002886.2	0	0	0	0	0	0	0	0	0	0	0	0	0	0	0	0	0	0	0	0	0	0	0	0	0	0	0	0	0	0	0	0	0	0	0	0	0	0	0	0	0	0	0	0	0
MELO3C002888.2	26.62	53.82	7.17	6.89	3.53	4.09	2.89	1.61	3.4	3.22	17.98	15.78	2.33	1.84	1.11	2.98	9.24	19.58	3.95	8.98	13.16	10.58	8.13	4.54	2.71	0	0	0.62	0	0	1.85	1.05	5.58	4.57	2.21	1.75	2.67	2.56	1.57	1.12	2.3	2.02	0.87	2.41	0.69
MELO3C002890.2	0	0	0	0	0	0	0	0	0	0	0	0	0	0	0	0	0	0.03	0	0	0	0	0	0	0	0	0	0	0	0	0	0	0	0.02	0	0	0	0	0	0	0	0	0	0.01	0.01
MELO3C002891.2	0	0	0	0	0	0	0	0	0	0	0	0	0	0	0	0	0	0	0	0	0	0	0	0	0	0	0	0	0	0	0	0	0	0	0	0	0	0	0	0	0	0	0	0	0
MELO3C002892.2	0.17	0	0.08	0.11	0.07	0	0	0	0.03	0	0.41	0.5	0.48	0.42	0.21	0	0.14	0.35	0	0.35	0.41	0.22	0.31	0	0.06	0	0	0	0.04	0.05	0.18	0	0.19	0.6	0	0.11	0	0	0	0	0	0	0	0.05	0
MELO3C002893.2	0	0	0	0	0	0	0	0	0	0	0	0	0	0	0	0	0	0.19	0	0	0	0	0	0	0	0	0	0	0	0	0	0	0	0	0	0	0	0	0	0	0	0	0	0	0
MELO3C002894.2	0	0	0	0	0	0	0	0	0	0	0	0	0	0	0	0	0	2.56	0	0	0	0	0	0	0	0	0	0	0	0	0	0	0	0	0	0	0	0	0	0	0	0	0	0	0
MELO3C002895.2	0	0	0	0	0	0	0	0	0	0	0	0	0	0	0	0	0	0	0	0	0	0	0	0	0	0	0	0	0	0	0	0	0	0	0	0	0	0	0	0	0	0	0	0	0
MELO3C002896.2	0	0	0	0	0	0	0	0	0	0	0	0	0	0	0	0	0	0	0	0	0	0	0	0	0	0	0	0	0	0	0	0	0	0	0	0	0	0	0	0	0	0	0	0	0
MELO3C002897.2	24.59	31.67	10.9	13.65	11.68	15.23	19.16	38.16	25.26	15.41	19.39	23.09	15.44	13.63	16.35	22.44	48.22	16.19	19.72	34.3	25.28	25.2	18.87	23.79	33.04	22.13	33.38	25.88	26.14	10.9	33.21	24.67	33.18	26.82	27	29.72	29.5	42.61	27.42	12.4	31.32	29.72	22.74	26.28	20.45
MELO3C002898.2	0	0	0	0	0	0	0	0	0	0	0	0	0	0	0	0	0	0	0	0	0	0	0	0	0	0	0	0	0	0	0	0	0	0	0	0	0	0	0	0	0	0	0	0	0
MELO3C002899.2	1.85	0	3.04	6.02	2.86	4.29	1.28	2.27	5.42	5.83	5.66	11.51	0.65	0.49	0.48	2.56	0.36	0.36	0	1.64	7.47	6.86	2.67	2.21	0.87	0.23	0	0	0	0	0	0	0	0.06	2.73	0.68	0	0	0.56	0.5	0.38	0.39	0.73	0.09	0.12
MELO3C002900.2	22.27	3.24	28.74	22.09	14.35	21.5	25.55	28.67	20.65	40.21	22.34	18.11	8.92	15.14	14.59	25.05	6.44	14.02	16.92	16.87	22.22	16.79	39.23	30.4	21.24	27.32	23.49	21.94	23.29	20.11	15.44	14.32	10.28	21.44	25.25	20.21	20.69	19.75	18.69	20.23	30.24	13.28	13.82	14.38	22.63
MELO3C002901.2	0	0	0	0	0	0	0	0	0	0	0	0	0	0	0	0	0	0	0	0	0	0	0	0	0	0	0	0	0	0	0	0	0	0	0	0	0	0	0	0	0	0	0	0	0
MELO3C002903.2	18.28	4.17	13.64	28.17	42.74	30.85	12.49	17.59	28.81	20.3	30.83	45.14	39.38	42.13	38.08	32.06	5.33	3.66	12.5	23.54	25.83	21.35	17.29	26.75	33.12	22.42	35.81	40.11	27.54	13.87	34.11	23.02	19.21	11.38	22.57	23.38	46.88	38.88	45.23	9.47	37.15	35.61	27.51	34.72	20.41
MELO3C002904.2	0	0	0.05	0	0.02	0	0	0	0	0	0	0	0	0	0	0	0	0.01	0	0	0	0	0	0	0.05	0	0	0	0	0	0	0.04	0.03	0.08	0	0	0	0	0.07	0	0	0	0	0.02	0
MELO3C002906.2	18.5	3.35	23.72	11.48	8.79	8.24	15.81	10.86	9.9	13.9	15.3	13.32	7.33	5.97	7.79	9.04	1.97	4.75	10.04	6.37	14.67	12.04	12.23	9.74	9.08	5.42	8.98	5.63	4.47	6.79	9.36	8.41	8.7	10.16	7.9	13.8	9.2	11.09	7.18	13.28	7.93	10.03	9.83	9.04	6.41
MELO3C002907.2	0	0	0	0	0	0	0	0	0	0	0	0	0	0	0	0	0	0	0	0	0	0	0	0	0	0	0	0	0	0	0	0	0	0	0	0	0	0	0	0	0	0	0	0	0
MELO3C002909.2	0	0	0	0	0	0	0	0	0	0	0	0	0	0	0	0	0	0	0	0	0	0	0	0	0	0	0	0	0	0	0	0	0	0	0	0	0	0	0	0	0	0	0	0	0
MELO3C002910.2	4.52	1.09	13.41	5.11	4.9	20.84	15.73	18.76	25.08	26.61	12.96	7.71	4.92	4.69	4.71	13.36	0.64	3.18	1.97	15.84	30.08	27.5	14.28	16.18	19.94	14.67	29.97	26.51	18.8	17.31	20.32	8.27	6.54	7.33	9.01	16.17	9.05	16.6	14.84	14.83	14.77	15.38	10.82	7.37	5.71
MELO3C002911.2	0	0	0	0	0	0	0	0	0	0	0	0	0	0	0	0	0	0	0	0	0	0	0	0	0	0	0	0	0	0	0	0	0	0	0	0	0	0	0	0	0	0	0	0	0
MELO3C002912.2	7.75	3.04	8.03	15.06	39.7	8.18	6.07	4.41	6.58	8.75	11.82	41.86	15.21	17.48	17.52	6.85	2.36	3.55	14.38	11.44	12.03	10.33	8.15	4.38	7.33	4.26	5.86	5.56	4.93	4.1	5.04	8.65	4.48	4.15	7.16	13.27	9.29	9.85	13.53	6.53	5.11	5.64	10.62	12.07	2.94
MELO3C002913.2	0	0	0	0	0	0	0	0	0	0	0	0	0	0	0	0	0	0	0	0	0	0	0	0	0	0	0	0	0	0	0	0	0	0	0	0	0	0	0	0	0	0	0	0	0
MELO3C002914.2	0	0	0	0	0	0	0	0	0	0	0	0	0	0	0	0	0	0	0	0	0	0	0	0	0	0	0	0	0	0	0	0	0	0	0	0	0	0	0	0	0	0	0	0	0
MELO3C002915.2	0	0	0	0	0	0	0	0	0	0	0	0	0	0	0	0	0	0	0	0	0	0	0	0	0	0	0	0	0	0	0	0	0	0	0	0	0	0	0	0	0	0	0	0	0
MELO3C002916.2	29.03	7.1	9.73	8.41	5.85	9.22	12.91	15.31	10.96	11.33	11.41	12.79	2.2	2.03	2.27	5.44	1.32	3.82	2.2	11.19	16.31	21.06	13.55	10.63	8.14	11.92	13.43	17.84	18.8	19.75	16.7	18.7	11.73	12.52	6.75	8.91	15.44	9.46	8.12	19.47	14.44	13.48	11.43	10.75	11.38
MELO3C002917.2	6.59	0.93	1.56	0.66	3.06	5.81	7.11	1.72	3.1	0.95	2.67	1.46	0.3	1.65	0.34	1.9	0.3	1.53	0.57	0.21	2.32	3.43	1.56	0.17	1.49	1.69	1.45	1.94	0.68	0	7.7	6.42	2.66	1.18	1.06	3.09	0	0.7	0	0	0.27	3.47	5.95	1.4	0.27
MELO3C002919.2	24.19	17.79	21.4	17.5	18.77	28.39	31.06	33.93	25.73	26.23	23.54	25.89	17.62	15.09	15.7	28.99	15.06	25.87	41.05	41.79	37.05	35.92	31.2	33.17	38.54	27.18	55.66	46.98	31.16	39.49	80.37	74.72	48.12	39.34	20.95	26.24	19.15	32.47	24.33	21.3	28.74	56.23	53.77	47.98	28.01
MELO3C002920.2	4.47	1.73	16.97	44.11	75.54	15.71	5.54	9.36	8.64	14.84	23.25	58.26	59.7	51.38	48.37	16.27	2.34	5.17	10.65	13.63	16.04	18.44	11.18	10.57	9.6	7.6	14.22	12.95	13.95	20.51	58.81	79.91	22.11	11.38	10.16	13.7	15.87	7.94	27.81	28.29	12.29	60.31	115.26	93.63	116.21
MELO3C002921.2	0	2.13	0	8.18	13.17	382.54	224.18	2.28	38.06	6.29	0.07	0.33	0.45	1.9	0.84	6.83	0	0.07	0	1.64	2.23	2.23	2.89	30.49	59.81	56.1	25.15	60.44	34.26	15.16	1.99	9.86	14.92	1.63	15.65	14.36	10.69	2.39	5.02	58.03	6.78	1.07	0.87	4.33	4.93
MELO3C002922.2	9.6	1.78	3.91	4.01	5.32	19.81	16.93	30.58	25.34	16.66	11.67	7.26	16.54	16.49	17.5	36.5	23.96	26.06	20.58	22.07	10.83	8.63	10.87	16.01	11.52	42.19	13.86	28.97	50.07	21.66	32.95	29.92	24.17	27.31	14.95	8.27	16.86	14.92	27.22	15.63	51.85	15.52	15.82	16.25	6.78
MELO3C002923.2	11.79	26.83	6.56	6.66	4.17	14.97	14.25	20.57	17.72	8.79	7.51	8.5	9.35	9.2	12.52	14.94	13.85	8.31	18.8	21.93	15.6	12.32	10.91	20.15	19.19	20.75	24.65	33	29.06	43.71	14.06	9.68	9.69	10.82	17.37	17.25	13.91	20.15	19.02	39.67	20.25	14.47	14.19	7.58	5.96
MELO3C002925.2	0.36	0	0	2.68	0	7.2	95.85	16.26	6.28	0	0	0	0.55	0.18	0	1.63	0.4	0	0	4.83	0.97	0.57	0	8.07	2.62	6.59	4.23	13.32	1	2.27	0.6	0.13	0	0	3.25	4.93	0	0.71	0.48	3.04	0.78	1.11	3.7	0.05	1.68
MELO3C002926.2	15.8	0	91.29	212.49	0	2.8	42.77	287.1	2.67	0	0.06	0	3.02	5.14	118.49	71.07	0.29	0.46	1.28	8.88	0	0	0	0	0	0	0.4	0.61	0.29	1.73	0	0	0.04	0.21	0.25	0.45	1.92	0.27	0.4	0.85	9.18	1.17	2.36	0.44	3.56
MELO3C002928.2	24.43	14.8	19.57	29.11	27.85	45.43	25.3	45.33	46.61	19.96	35.88	32.46	27.96	26.04	26.07	38.33	5.66	8.6	15.4	42.16	40.27	36.29	23.83	42.45	51.43	88.19	56.25	60.82	52.19	42.3	24.14	15.09	13.05	12.89	44.66	46	77.6	60.05	67.7	61.51	87.52	28.23	22.16	21.33	16.72
MELO3C002929.2	6.2	0.78	2.21	1.65	0.24	1.38	3.07	3.05	3.14	2.81	2.66	2.08	2.72	2.63	3.08	6.8	31.2	67.63	8.31	2.96	3.27	4.89	10.69	0.97	0.82	0.93	0	0	0.2	0	0	0	0	0	10.67	6.04	9.43	7.92	5.63	13.32	1.99	1.76	2.24	0.41	4.72
MELO3C002930.2	0	0	0	0	0	0	0	0	0	0	0	0	0	0	0	0	0	0	0	0	0	0	0	0	0	0	0	0	0	0	0	0	0	0	0	0	0	0	0	0	0	0	0	0	0
MELO3C002931.2	0	0	0	0	0	0	0	0	0	0	0	0	0	0	0	0	0	0	0	0	0	0	0	0	0	0	0	0	0	0	0	0	0	0	0	0	0	0	0	0	0	0	0	0	0
MELO3C002934.2	0	0	0	0	0	0	0	0	0	0	0	0	0	0	0	0	0	0	0	0	0	0	0	0	0	0	0	0	0	0	0	0	0	0	0	0	0	0	0	0	0	0	0	0	0
MELO3C002936.2	0	0	0	0	0	0	0	0	0	0	0	0	0	0	0	0	0	0	0	0	0	0	0	0	0	0	0	0	0	0	0	0	0	0	0	0	0	0	0	0	0	0	0	0	0
MELO3C002939.2	22.94	17.58	15.24	8.84	7.31	10.78	18.47	13.97	13.11	16.48	18	16.43	8.37	8.62	10.74	11.01	18.98	8.89	13.74	19.23	17.85	15.47	16.56	16.4	17.62	8.64	18.98	11.96	6.44	0.95	17.79	18.97	21.44	21.41	13.55	14.49	4.36	19.17	6.56	0.68	5.19	15.47	16.59	14.45	5.07
MELO3C002941.2	0.12	0	0	0.03	0.11	0.46	0	0	0.53	1.56	0.51	2.57	0.67	0.17	0.26	0.42	0	0	0	0.25	1.5	1.08	0.35	0	0	0	0	0	0	0	0.88	0.78	0.15	0	19.86	11.48	1.1	1.08	0	0	0	0.86	0.45	0.19	0.31
MELO3C002943.2	0	0	0	0	0	0	0	0	0	0	0	0	0	0	0	0	0	0	0	0	0	0	0	0	0	0	0	0	0	0	0	0	0	0	0	0	0	0	0	0	0	0	0	0	0
MELO3C002945.2	0	0	0	0	0	0	0	0	0	0	0.62	0	0	0	0	0.8	0	5.98	0	0.28	0	0	0	0	0	0	0	0	0	0	0	0	0	0.02	0	0.12	0	0	0	0	0	0	0	0	0
MELO3C002946.2	0	0	0	0	0	0	0	0	0	0	0	0	0	0	0	0	0	0	0	0	0	0	0	0	0	0	0	0	0	0	0	0	0	0	0	0	0	0	0	0	0	0	0	0	0
MELO3C002947.2	0	0	5.05	0.12	0	1.01	5.52	1.07	0.23	0.57	0.78	0	0	0	0	0	0	0	0	0	0.61	1.72	1.3	0	0	0	0	0	0	0	0	0	0	0	0	0	0	0	0	0	0	0	0	0	0
MELO3C002948.2	0	0	0	0	0	0	0	0	0	0	0	0	0	0	0	0	0	0	0	0	0	0	0	0	0	0	0	0	0	0	0	0	0	0	0	0	0	0	0	0	0	0	0	0	0
MELO3C002949.2	6.61	0.62	4.56	10.61	53.28	31.15	4.25	11.43	29.62	16.5	22.01	48.81	133.11	122.61	114.52	53.04	93.44	1.41	13.5	32.19	14.37	10.43	6.75	20.4	24.03	18.02	35.77	30.35	14.14	7.07	20.75	19.21	15.4	8.11	26.06	15.36	36.93	34.43	28.63	15.86	16.48	31.15	28.14	32.05	24.18
MELO3C002950.2	0	0	0	0	0	0	0	0	0	0	0	0	0	0	0	0	0	0	0	0	0	0	0	0	0	0	0	0	0	0	0	0	0	0	0	0	0	0	0	0	0	0	0	0	0
MELO3C002951.2	0	0	0	0	0	0	0	0	0	0	0	0	0	0	0	0	0	0	0	0	0	0	0	0	0	0	0	0	0	0	0	0	0	0	0	0	0	0	0	0	0	0	0	0	0
MELO3C002952.2	49.52	0.85	4.34	28.66	2.35	13.87	16.08	43.43	11.96	10.41	18.62	6.23	1.35	0.92	2.97	9.64	3.49	1.73	9.04	48.16	25.44	119.84	22.74	114.59	8.84	10.45	8.07	36.34	11.39	62.28	55.64	23.47	8.98	18.02	109.95	159.7	11.29	15.63	62.47	23.18	18.59	56.5	29.59	6.6	4.17
MELO3C002953.2	31.96	23.33	27.33	15.77	13.37	14.54	20.79	26.88	20.1	16.24	24.22	22.9	12.44	10.4	14.61	16.23	6.75	8.41	11.66	18.33	20.17	21.08	19.15	15.64	27.65	17.81	25.73	15.41	14.25	4	27.94	28.79	33.97	32.64	14.59	18.89	16.03	30.53	12.43	2.6	20.04	24.37	24.2	27.35	15.25
MELO3C002957.2	0.26	0	0.51	0	0	0	0.41	0.21	0	0	0.08	0	0	0	0	0	0	0	0	0	0	1.21	0	0	0	0	0.93	0	0	0	0	0.32	0.16	0.06	0	0	0	0	0	0	0	0	0	0	0
MELO3C002960.2	0	0	0	0	0	0	0	0	0	0	0	0	0	0	0	0	0	0	0	0	0	0	0	0	0	0	0	0	0	0	0	0	0	0	0	0	0	0	0	0	0	0	0	0	0
MELO3C002961.2	0	0.26	1.67	0.13	0.15	0	0	0.18	0	4.76	57.57	101.82	0.2	0.24	0.62	12.6	0	0.6	0.96	1.51	50.28	43.14	18.97	2.49	0.08	0	0	0	0	0	0	0	0	0	3.72	0	0.27	0	0	0	0	0	0.12	0	0
MELO3C002962.2	0	0	0.61	0.86	0.74	7.48	2.13	4.3	5.35	9.83	2.14	4.1	2.27	1.09	2.35	3.81	0	0.07	0.69	4.11	4.41	4.5	6.32	10.92	2.32	0	0.26	0	0	0	0	0	0.25	0.06	4.18	1.02	0.36	0.48	0	0	0	0	0	0	0
MELO3C002963.2	0	0	0	0	0	0	0	0	0	0	0	0	0	0	0	0	0	0	0	0	0	0	0	0	0	0	0	0	0	0	0	0	0	0	0	0	0	0	0	0	0	0	0	0	0
MELO3C002964.2	0	0	0	0	0	0	0	0	0	0	0	0	0	0	0	0	0	0	0	0	0	0	0	0	0	0	0	0	0	0	0	0	0	0	0	0	0	0	0	0	0	0	0	0	0
MELO3C002965.2	0	0	0	0	0	0	0	0	0	0	0	0	0	0	0	0	0	0	0	0	0	0	0	0	0	0	0	0	0	0	0	0	0	0	0	0	0	0	0	0	0	0	0	0	0
MELO3C002966.2	9.26	8.56	10.08	6.6	9.33	12.33	15.37	12.24	15.19	19.02	10.51	11.1	13.23	12.15	11.93	15.01	8.6	9.25	11.62	15.42	11.39	12.4	13.01	16.25	16.5	8.65	14.34	10.17	6.12	2.56	11.74	14.51	12.48	13.81	14.49	11.89	8.39	15.76	7	4	9.43	8.52	8.73	6.28	3.58
MELO3C002967.2	46.74	43.4	34.9	26.62	19.07	25.81	27.36	34.97	34.42	27.75	42.12	38.61	21.79	19.92	24.2	29.37	23.8	16.38	26.64	33.72	37.45	35.34	34.8	25.02	23.7	32.14	31.02	33.95	31.47	18.06	24.92	24.13	29.76	29.67	25.14	29.63	32.05	37.01	42.26	21.93	32.17	20.49	21.62	25.02	6.08
MELO3C002969.2	0	0	0	0	0	0	0	0	0	0	0	0	0	0	0	0	0	0	0	0	0	0	0	0	0	0	0	0	0	0	0	0	0	0	0	0	0	0	0	0	0	0	0	0	0
MELO3C002970.2	0	0	0.31	0.1	2.51	1.24	0	2.18	3	1.45	0.41	1.54	1	0.61	0.41	0.44	0	0.08	0	0	1.22	2.86	1.47	4.71	0.87	0	0	0	0	0	0	0	0	0	1.29	1.15	0	0	0	0	0	0	0	0	0
MELO3C002971.2	0	0	0	0.03	0	0.24	0	0	0.89	0	0.27	0.54	0.2	0	0	0.29	0	0	0	0.16	0.32	0	0.24	0.73	0	0	0	0	0	0	0	0	0	0.03	0.22	0	0	0	0	0	0	0	0	0	0
MELO3C002974.2	0	0	0	0	0	0	0	0	0	0	0	0	0	0	0	0	0	0	0	0	0	0	0	0	0	0	0	0	0	0	0	0	0	0	0	0	0	0	0	0	0	0	0	0	0
MELO3C002975.2	0	0	0	0	0	0	0	0	0	0	0	0	0	0	0	0	0	0	0	0	0	0	0	0	0	0	0	0	0	0	0	0	0	0	0	0	0	0	0	0	0	0	0	0	0
MELO3C002976.2	0	0	0	0	0	0	0	0	0	0	0	0	0	0	0	0	0	0	0	0	0	0	0	0	0	0	0	0	0	0	0	0	0	0	0	0	0	0	0	0	0	0	0	0	0
MELO3C002978.2	0	0	0	0	0	0	0	0	0	0	0	0	0	0	0	0	0	0	0	0	0	0	0	0	0	0	0	0	0	0	0	0	0	0	0	0	0	0	0	0	0	0	0	0	0
MELO3C002980.2	9.07	0.73	4.84	6.3	6.11	3.81	4.97	5.7	10.69	10.46	10.54	10.78	6.54	4.92	5.1	7.96	1.16	5.65	6.54	7.45	14.75	12.48	9.91	10.79	8.27	4.31	8.82	6.88	3.94	2.74	4.46	3.01	2.01	3.1	6.35	8.63	6.63	9.9	7.31	5.59	4.89	5.09	3.34	4.09	5.95
MELO3C002981.2	0	0	0	0	0	0	0	0	0	0	0	0	0	0	0	0	0	0	0	0	0	0	0	0	0	0	0	0	0	0	0	0	0	0	0	0	0	0	0	0	0	0	0	0	0
MELO3C002982.2	0	0	0	0	0	0	0	0	0	0	0	0	0	0	0	0	0	0	0	0	0	0	0	0	0	0	0	0	0	0	0	0	0	0	0	0	0	0	0	0	0	0	0	0	0
MELO3C002983.2	0	0	0	0	0	0	0	0	0	0	0	0	0	0	0	0	0	0	0	0	0	0	0	0	0	0	0	0	0	0	0	0	0	0	0	0	0	0	0	0	0	0	0	0	0
MELO3C002984.2	9.44	25.52	5.14	7.23	10.99	11.51	9.75	9.78	18.57	7.26	4.33	2.15	23.87	21.89	27.03	20.09	59.89	27.53	66.78	36.84	9.9	9.77	10.28	11.58	13.78	13.54	26.04	28.46	51.22	25.32	69.72	107.3	62.74	37.19	22.35	23.24	23.95	17.27	22.54	26.72	30.06	55.01	72.6	64.82	48.61
MELO3C002985.2	0	0	0	0	0	0	0	0	0	0	0	0	0	0	0	0	0	0	0	0	0	0	0	0	0	0	0	0	0	0	0	0	0	0	0	0	0	0	0	0	0	0	0	0	0
MELO3C002986.2	0	0	0	0	0	0	0	0	0	0	0	0	0	0	0	0	0	0	0	0	0	0	0	0	0	0	0	0	0	0	0	0	0	0	0	0	0	0	0	0	0	0	0	0	0
MELO3C002988.2	13.61	12.69	11.86	12.91	28.03	9.47	8.51	9.75	8.6	7.73	13.35	28.04	13.46	12.41	16.64	10.29	22.26	6.38	14.77	16.33	13.03	13.12	9.56	6.39	9.87	7.85	14.65	14.51	13.74	11.76	15.86	16.54	14.47	12.69	10.05	12.84	13.75	15.73	15.36	17.69	12.4	13.73	16.4	16.22	16.68
MELO3C002989.2	13.4	8.95	15.99	11.47	24.3	9.08	9.64	7.14	6.6	15.51	10.69	22.38	10.37	8.72	10.83	8.88	1.55	2.44	10.21	6.87	10.33	9.15	11.22	8.43	9.86	9.8	13.11	8.96	8.98	4.35	17.29	22.92	16.45	14.53	9.88	18.94	10.5	13.61	11.62	4.53	8.18	13.45	17.6	16.1	6.86
MELO3C002993.2	0	0	0	0	0	0	0	0	0	0	0	0	0	0	0	0	0	0	0	0	0	0	0	0	0	0	0	0	0	0	0	0	0	0	0	0	0	0	0	0	0	0	0	0	0
MELO3C002995.2	8.08	12.91	10.57	8.87	10.52	16.51	13.91	14.45	20.91	19.91	12.78	13.79	8.95	7.93	10.22	17.06	27.31	12.01	24.31	24.71	17.51	15.86	14.47	14.6	20.76	18.37	23.3	17.01	14.73	8.16	18.65	18.23	17.52	20.36	13.59	19.6	12.85	19.36	15.25	9.47	16.61	14.65	16.29	14.53	11.97
MELO3C002996.2	0	0	0	0	0	0	0	0	0	0	0	0	0	0	0	0	0	0	0	0	0	0	0	0	0	0	0	0	0	0	0	0	0	0	0	0	0	0	0	0	0	0	0	0	0
MELO3C002999.2	8.17	2.28	5.12	2.28	8.79	8.31	6.79	10.04	11.5	13.99	8.86	10.47	7.04	8.87	11.06	9.64	0.34	2.07	3.58	4.04	10.09	7.98	10.57	7.98	6.6	8.61	5.43	5.41	6.45	1.27	1.75	1.04	1.18	1.9	5.43	7.04	5.86	4.24	9.53	0	12.74	1.12	2.03	1.44	0.03
MELO3C003002.2	35.82	0	33.69	94.97	22.03	44.65	8.31	23.64	4.47	8.7	25.06	17.1	19.8	18.88	32.34	15.03	0.19	0.23	6.05	63.05	18.69	37.39	9	0.87	0	0	0	0	0.16	0	0.2	0.25	1.74	0.24	24.65	4.42	0.77	0.69	0.73	0.35	0.22	1.09	1.01	3.57	1.68
MELO3C003003.2	0	0	0	0	0	0	0	0	0	0	0	0	0	0	0	0	0	0	0	0	0	0	0	0	0	0	0	0	0	0	0	0	0	0	0	0	0	0	0	0	0	0	0	0	0
MELO3C003005.2	9.43	1.24	4.29	3.31	1.21	1.83	2.66	5.85	5.44	2.76	4.83	3.82	1.15	1.63	2.6	2.69	0.38	2.19	3.14	5.33	6.85	6.66	3.91	2.84	4.69	1.64	5.09	2.12	1.11	0.66	2.59	1.02	1.17	1.37	2.39	6.91	4.43	6.95	3.37	1.89	2.45	2.55	3.54	2.83	1.21
MELO3C003007.2	0	0	0	0	0	0	0.25	0	0	0	0	0	0	0	0	0	0	0	0	0	0	0	0	0	0	0	0	0	0	0	0	0	0	0	0	0	0	0	0	0	0	0	0	0	0
MELO3C003008.2	0	0	0	0	0	0	0	0	0	0	0	0	0	0	0	0	0	0	0	0	0	0	0	0	0	0	0	0	0	0	0	0	0	0	0	0	0	0	0	0	0	0	0	0	0
MELO3C003009.2	0	0	0	0	0	0	0	0	0	0	0	0	0	0	0	0	0	0	0	0	0	0	0	0	0	0	0	0	0	0	0	0	0	0	0	0	0	0	0	0	0	0	0	0	0
MELO3C003015.2	8.59	4.25	4.65	11.24	1.38	0.83	1.8	1.98	1.74	43.66	32.82	1.58	1.69	3.56	5.31	24.91	2.23	0.29	7.26	32.24	30.67	537.43	184.06	111.81	2.95	2.5	0	0.51	0.99	0.77	0	0	0	0.2	404.01	149.36	8.06	0.79	6.66	4.54	0.32	0.34	30.23	0	0.12
MELO3C003017.2	0	0	0	0	0	0	0	0	0	0	0	0	0	0	0	0	0	0	0	0	0	0	0	0	0	0	0	0	0	0	0	0	0	0	0	0	0	0	0	0	0	0	0	0	0
MELO3C003018.2	0	0	0	0	0	0	0	0	0	0	0	0	0	0	0	0	0	0	0	0	0	0	0	0	0	0	0	0	0	0	0	0	0	0	0	0	0	0	0	0	0	0	0	0	0
MELO3C003021.2	0.71	3.56	0.51	0.1	0.14	0	0	0	0	0	6.54	3.72	0	0	0	0	0.19	0	0	0.36	0	0	0	0	0	0	0	0	0	0	0	0	0	0	0	0	0	0	0	0	0	0	0	0	0
MELO3C003023.2	9.05	4.73	5.13	32.37	10.04	9.01	11.79	14.27	10	7.5	3.07	3.39	4.85	4.76	5.05	4.59	1.15	2.88	11.89	2.74	3.63	3.17	1.34	8.32	9.96	7.21	29.75	32.45	34.86	39.04	36.53	39.66	42.55	47.41	5.96	12.47	16.12	18.29	16.16	21.49	18.36	33.21	24.64	31.9	19.34
MELO3C003027.2	48.71	2.49	26.48	23.04	19.17	42.56	30.16	38.03	57.7	72.56	44.84	45.05	13.21	14.95	17.63	25.22	1.06	5.03	9.11	15.55	62.93	61.68	78.12	85.7	102.7	110.48	47.33	59.9	44.75	30.18	14.19	9.72	7.09	10.07	64.21	64.85	81.44	50.17	74.13	62.38	72.62	15.98	13.17	9.04	7.93
MELO3C003028.2	0	0	0	0	0	0	0	0	0	0	0	0	0	0	0	0	0	0	0	0	0	0	0	0	0	0	0	0	0	0	0	0	0	0	0	0	0	0	0	0	0	0	0	0	0
MELO3C003029.2	11.05	11.92	6.89	9.21	8.46	17.83	18.22	18.06	17.01	13.18	9.76	10.92	8.69	7.01	8.38	17.59	2.65	7.23	9.66	15.73	13.26	15.55	13.75	17.63	23.99	16.12	19.13	14.45	11.71	6.79	8.62	4.63	3.61	4.68	11.39	16.67	16.76	19.73	13.93	8.28	17.13	7.38	6.01	3.52	2.39
MELO3C003032.2	0	0	0	0	0	0	0	0	0	0	0	0	0	0	0	0	0	0	0	0	0	0	0	0	0	0	0	0	0	0	0	0	0	0	0	0	0	0	0	0	0	0	0	0	0
MELO3C003034.2	0	0	0	0	0	0	0	0	0	0	0	0	0	0	0	0	0	0.12	0	0	0	0	0	0	0	0	0	0	0	0	0	0	0	0	0	0	0	0	0	0	0	0	0	0	0
MELO3C003035.2	4	0.93	11.49	6.51	9.12	20.41	27.76	20.41	7.46	19.1	11.38	12.18	3.79	2.45	3.17	7.16	14.42	3.78	25.2	10.4	6.53	3.52	2.26	0.53	0	0	0.13	0	0.51	0	0	0	0	0.04	0.26	0.61	0	0.27	0	0	0	0	0.06	0.03	0.13
MELO3C003037.2	0	0	1.91	2.67	2.06	5.39	2.72	9.97	12.71	11.85	1.9	2.55	0.67	0.77	0	2.75	0.86	0.57	1.15	1.85	1.86	5.23	2.68	4.63	1.19	0	0	0	0	0	0	0	0	0	2.14	1.16	0	0.18	0	0	0	0	0	0	0
MELO3C003038.2	52.58	90.21	95.69	105.59	38.11	56.32	71.47	87.67	107.88	73.78	52.59	40.24	93.82	75.59	101.22	82.75	145.22	131.03	56.05	70.48	72.86	66.82	97.32	122.62	157.78	427.68	154.42	252.89	321.08	385.69	92.53	76.44	76.86	85.05	100.01	108.65	277.55	105.44	282.18	293.53	296.94	128.95	110.72	90.32	523.86
MELO3C003040.2	0	0	0	0	0	0	0	0	0	0	0	0	0	0	0	0	0	0	0	0	0	0	0	0	0	0	0	0	0	0	0	0	0	0	0	0	0	0	0	0	0	0	0	0	0
MELO3C003042.2	0	0	0	0	0	0	0	0	0	0	0	0	0	0	0	0	0	0	0	0	0	0	0	0	0	0	0	0	0	0	0	0	0	0	0	0	0	0	0	0	0	0	0	0	0
MELO3C003043.2	4.57	1.66	3.79	1.34	0.51	0.84	1.24	1.32	2.89	1.65	2.28	1.38	1.54	1	2.54	2.7	0	0.43	1.25	1.04	3.26	3.2	2.79	1.3	2.81	2	1.85	2.11	1.61	0.18	1.7	1.51	1.43	1.6	1.68	2.35	1.72	5.13	2.65	0.9	1.01	2.23	3.05	2.12	1.09
MELO3C003044.2	37.45	0.25	7.39	12.63	20.72	8.99	16.06	4.2	5.44	3.97	14.79	19.89	4.64	4.39	7.36	2.08	0.59	0.11	2.33	5.57	13.92	13.6	8.46	6.88	6.47	3.46	3.69	4.77	2.38	1.91	0.61	0.52	0.16	0.3	5.15	7.49	7.09	5.44	3.11	3.85	1.37	0.94	0.83	0.34	0.83
MELO3C003047.2	13.89	8.09	12.28	8.2	4.17	8.57	12.5	5.73	7.74	11.55	20.52	17.01	1.97	2.43	1.92	7.03	1.74	1.01	2.74	4.06	15.61	13.24	13.16	4.01	3.07	1.88	6.03	3.76	3.96	2.9	3.44	2.91	3.73	7.15	3.29	2.09	2.7	2.91	2.02	2.29	3	2.82	2.52	2.07	1.36
MELO3C003048.2	22.11	1.26	10.4	12.66	7.9	9.5	13.5	15.05	15.88	7.58	12.78	13.17	3.7	4.47	5.95	6.51	0.78	2.28	2.93	12.57	17.36	15.24	10.24	10.56	14.32	2.97	8.12	5.88	2.9	1.23	5.92	3.95	4.74	4.65	10.79	14.69	18.11	12.97	9.66	6.49	4.48	6.17	5.71	5.11	5.29
MELO3C003051.2	0	0	0	0	0	0	0	0	0	0	0	0	0	0	0	0	0	0	0	0	0	0	0	0	0	0	0	0	0	0	0	0	0	0	0	0	0	0	0	0	0	0	0	0	0
MELO3C003052.2	0	0	0	0	0	0	0	0	0	0	0	0	0	0	0	0	3.2	0.65	0	0	0	0	0	0	0	0	0	0	0	0	0	0	0	0	0	0	0	0	0	0	0	0	0	0	0
MELO3C003053.2	0	0	0	0	0	0	0	0	0	0	0	0	0	0	0	0	0	0	0	0	0	0	0	0	0	0	0	0	0	0	0	0	0	0	0	0	0	0	0	0	0	0	0	0	0
MELO3C003054.2	0	0	0	0	0	0	0	0	0	0	0	0	0	0	0	0	0	0	0	0	0	0	0	0	0	0	0	0	0	0	0	0	0	0	0	0	0	0	0	0	0	0	0	0	0
MELO3C003055.2	6.03	4.15	6.87	7.28	5.16	9.44	14.31	14.32	13.58	12.35	7	5.04	9.05	6.72	8.07	13.3	17.32	29.54	14.57	15.95	6.36	9.5	10.1	9.17	9.05	5.88	14.03	8.61	8.04	3.68	26.41	22.71	17.87	16.32	11.74	6.39	4.65	10.32	5.39	2.3	7.57	13.61	15.09	14.6	3.89
MELO3C003056.2	0	0	0	0	0	0	0	0	0	0	0	0	0	0	0	0	0	0	0	0	0	0	0	0	0	0	0	0	0	0	0	0	0	0	0	0	0	0	0	0	0	0	0	0	0
MELO3C003057.2	0	0	0	0	0	0	0	0	0	0	0	0	0	0	0	0	0	0	0	0	0	0	0	0	0	0	0	0	0	0	0	0	0	0	0	0	0	0	0	0	0	0	0	0	0
MELO3C003058.2	0	0	0	0	0	0	0	0	0	0	0	0	0	0	0	0	0	0	0	0	0	0	0	0	0	0	0	0	0	0	0	0	0	0	0	0	0	0	0	0	0	0	0	0	0
MELO3C003061.2	32.71	40.94	89.37	187.39	291.05	78.9	17.21	16.08	32.87	60.45	85.99	255.4	164.74	214.78	154.16	48.4	24.47	43.9	96.68	32.98	62.7	60.87	52.56	42.93	37.88	29.93	33.74	35.85	26.93	30.07	13.42	4.51	8.74	11.21	52.13	114.04	115.79	59.68	150.14	165.51	40.88	25.85	28.86	31.07	60.33
MELO3C003062.2	3.6	0	0.18	0.03	0	0	0.26	0	0	0	0.45	0	0	0	0	0	0	0.06	0	0	0	0	0	0	0	0	0	0	0	0	0	0	0	0	0	0	0	0.14	0	0	0	0	0	0	0
MELO3C003063.2	0	0	0	0	0	0	0	0	0	0	0	0	0	0	0	0	0	0	0	0	0	0	0	0	0	0	0	0	0	0	0	0	0	0	0	0	0	0	0	0	0	0	0	0	0
MELO3C003064.2	0	0	0	0	0	0	0	0	0	0	0	0	0	0	0	0	0	0	0	0	0	0	0	0	0	0	0	0	0	0	0	0	0	0	0	0	0	0	0	0	0	0	0	0	0
MELO3C003065.2	0	0	0	0	0	0	0	0	0	0	0	0	0	0	0	0	0	0	0	0	0	0	0	0	0	0	0	0	0	0	0	0	0	0	0	0	0	0	0	0	0	0	0	0	0
MELO3C003066.2	0	0	0	161.83	54.59	1306.54	1225.22	46.65	58.32	19.28	2.05	5.07	2.49	4.66	2.9	13.23	2.61	2.98	0.38	35.65	19.91	14.53	9.11	87.48	41.3	21.98	27.34	66.47	26.66	8.6	0.58	1.33	0	0.06	31.69	25.9	1.23	9.79	8.8	16.43	7.49	0.27	0.23	0.09	0
MELO3C003069.2	5.15	3.59	1.91	5.87	60.18	12.5	0.87	0.91	4.64	3.5	8.5	20.53	50.12	40.42	46.96	15.06	2.79	1.02	11.03	4.41	7.17	6.68	3.14	4.11	4.16	0.81	3.9	2.71	2.41	0.87	2.05	2.61	2.17	1.13	6.96	6.45	11.11	8.08	7.92	3.84	2	3.52	5.13	10.58	1.58
MELO3C003071.2	16.19	12.86	18.43	11.15	3.61	11.02	16.43	12.52	16.42	21.48	16.17	11.94	4.35	3.6	5.65	11.88	7.59	5.19	11.01	11.88	21.09	19.4	18.54	8.83	9.98	8.57	12.33	8.57	10.42	7.83	15.66	23.56	16.2	18.49	7.32	9.02	3.92	8.81	6.22	8.82	7.13	12.26	15.55	11.08	11.85
MELO3C003072.2	0.81	2.07	1.49	2.1	18.29	9.84	0.7	0.26	2.04	4.67	5.16	11.53	19.94	21.06	17.65	8.07	2.01	0.79	24.54	3.51	4.08	3.09	2.89	2.47	1.07	0.59	0.71	1.21	2.04	1.89	1.17	0.45	0.42	1.36	5.77	3.6	1.42	1.53	3.68	3.96	1.5	1	1.69	0.77	2.04
MELO3C003073.2	0	0	0.01	0.86	0	0	0	0	0	0	0	0	0	0	0	0	0	0.23	0	0	0	0	0	0	0.2	0	0	0	0	0	0	0	0	0	0	0	0	0	0	0	0	0	0	0	0
MELO3C003074.2	23.3	13.97	127.4	60.86	25.71	34.76	79.29	29.33	37.77	93.64	41.58	47.65	34.82	34.58	38.85	46.59	44.14	104.95	50.6	36.96	34.58	26.73	47.03	52.3	32.08	27.7	34.43	24.28	26.44	23.03	32.78	38.33	39.41	53.5	36.47	36.39	23.28	25.71	27.81	22.06	26.52	30.15	39.2	30.69	24.98
MELO3C003075.2	0	0	0	0	0	0	0	0	0	0	0	0	0	0	0	0	0	0	0	0	0	0	0	0	0	0	0	0	0	0	0	0	0	0	0	0	0	0	0	0	0	0	0	0	0
MELO3C003076.2	12.13	15.9	11.87	14.09	23.68	12.11	8.07	10.73	13.34	8.52	11.58	22.37	14.65	14.58	13.39	11.85	1.11	4.73	6.15	11.73	13.6	14.27	10.17	13.64	22.66	8.56	20.77	20.63	9.21	4.39	16.06	9.37	9.63	9.04	10.88	17.04	28.58	27.95	23.66	10.41	12.39	10.88	11.23	11.38	6.65
MELO3C003077.2	0	0	0	0	0	0	0	0	0	0	0	0	0	0	0	0	0	0	0	0	0	0	0	0	0	0	0	0	0	0	0	0	0	0	0	0	0	0	0	0	0	0	0	0	0
MELO3C003078.2	0	0	0	0	0	0	0	0	0	0	0	0	0	0	0	0	0	0	0	0	0	0	0	0	0	0	0	0	0	0	0	0	0	0	0	0	0	0	0	0	0	0	0	0	0
MELO3C003079.2	0	0	0	0	0	0	0	0	0	0	0	0	0	0	0	0	0	0	0	0	0	0	0	0	0	0	0	0	0	0	0	0	0	0	0	0	0	0	0	0	0	0	0	0	0
MELO3C003080.2	7.77	20.57	9.5	7.59	6.98	6.37	9.46	20.91	34.04	15.46	13.27	12.87	11.87	12.39	13.73	12.84	5.78	10.49	9.28	17.66	28.1	25.66	24.45	34.82	51.24	36.2	41.14	44.36	29.1	20.53	31.98	23.66	29.88	25.64	28.26	34.16	36	35.72	36.6	19.28	30.95	29.46	27.72	26.07	28.78
MELO3C003081.2	19.47	14.06	23.01	11.83	8.95	13.49	20.33	14.66	14.55	18.96	17.12	20.19	8.71	8.3	10.04	10.07	16.37	6.74	11.6	11.41	17.66	17.6	18.5	15.02	17.57	11.05	16.19	11.05	16.2	10.51	12.69	11.09	8.15	11.49	13.33	14.6	8.9	12.32	11	16.43	10.8	12.4	10.9	8.31	9.95
MELO3C003082.2	4.28	0.22	0.46	0.52	0.16	0.61	0.49	0	1.25	0.84	1.03	0.8	0.29	0	0	0.29	11.96	47.58	0	0.6	1.31	0.99	1.93	0.86	0.46	0.21	0.19	0	0.58	0	0	0	0	0.07	2.91	1.12	0	0.33	1.26	0	1.15	0	0	0.06	0.03
MELO3C003083.2	0	0	0	0	0	0	0	0	0	0	0	0	0	0	0	0	0	0	0	0	0	0	0	0	0	0	0	0	0	0	0	0	0	0	0	0	0	0	0	0	0	0	0	0	0
MELO3C003084.2	0	0	0.02	0.01	0	0.01	0	0	0	0	0.01	0.03	0	0	0	0	0	0	0	0.01	0	0	0	0	0	0	0	0	0	0	0	0	0	0	0.01	0	0	0	0.01	0	0.01	0	0	0	0.01
MELO3C003085.2	11.15	26.7	20.59	21.89	30.36	11.84	10.85	13.75	21.09	11.91	17.17	32.08	19.78	23.13	25.47	13.49	3.45	4.62	13.57	24.04	17.81	15.31	12.89	15.97	23.55	12.19	22.96	12.9	9.49	1.18	12.91	16.09	17.86	16.97	19.74	23.87	23.99	39.46	15.51	0	14.87	18.48	22.34	20.76	5.27
MELO3C003086.2	33.73	111.02	51.02	42.48	43.19	76.32	80.44	114.69	103.07	158.72	52.7	61.61	41.2	41.06	43.46	111.57	85.84	105.09	100.76	67.55	53.71	63.34	99.76	94.34	100.74	156.83	80.23	117.32	111.09	117.03	99.98	73.69	72.92	87.28	82.91	87.5	98.18	79.54	103.5	129.25	153.91	70.57	53.88	40.26	39.72
MELO3C003088.2	4.4	3.99	1.41	2.15	2.13	1.76	1.24	1.93	1.3	1.35	3.98	2.96	2.23	2.18	2.87	2.39	56.52	2.61	12.1	8.5	2.69	2.94	1.79	2.12	2.01	0.8	4.25	2.7	3.01	0.23	5.48	3.04	2.75	3.42	3.42	5.37	1.96	3.31	1.31	0.38	3.42	4.07	5.29	3.56	0.99
MELO3C003090.2	4.07	0.55	3.2	2.98	1.61	0.37	1.2	0.18	0.65	0	0.98	1.68	0.55	0.68	0.68	0.27	1.48	6.7	0.98	0.78	0.96	1.24	0.7	0	0.29	0	0	0.38	0.6	0.69	0.38	0	0.57	0.86	0.42	0.97	2.03	0.71	1.59	1.51	1.82	0.74	0.5	0.6	0.75
MELO3C003091.2	0	0.27	2.43	0.72	0.14	15.69	1.61	0.55	0	0	2.24	0.84	0	0.18	0	0.2	0.49	0.13	0.31	0	0.23	1.09	0	0	0	0	0	0	0	0	0	0	0	0	0	0	0	0	0	0	0	0	0	0	0
MELO3C003092.2	8.88	2.15	4.52	4.37	2.67	3.06	3.89	4.85	6.05	7.45	7.03	5.41	1.67	2.13	1.64	2.33	12.13	32.27	1.64	3.76	7.38	8.31	4.42	7.45	6.2	3.69	2.58	2.16	3.3	0.66	2.53	1.12	1.65	1.45	5	3.74	2.47	2.98	3.31	1.1	2.57	1.7	1.03	1.45	0.78
MELO3C003093.2	0	0	0	0	0	0	0	0	0	0	0	0	0	0	0	0	0	0	0	0	0	0	0	0	0	0	0	0	0	0	0	0	0	0	0	0	0	0	0	0	0	0	0	0	0
MELO3C003094.2	2.16	0.05	0.71	0.19	0.13	0.39	0.1	0.12	0.37	0.41	1.56	0.85	0.28	0.22	0.66	0.16	1.75	0.21	0.21	2.2	1.81	1.28	1.35	0.59	0.9	0.14	1.03	0.47	1.1	0.6	0.15	0	0.05	0.13	0.79	1.98	0.44	0.29	0.27	0.87	1.38	0.42	0.35	0.12	0.29
MELO3C003095.2	5	0	11.41	5.45	23.09	7	4.02	0	0.4	1.53	12.27	20.96	6.5	4.25	4.09	2	0.58	0.22	0	1.99	5	6.51	3.42	0.23	0.19	0	3.75	2.7	2.16	3.24	0.42	0.2	0.09	0.21	1.48	2.27	2.28	4.46	5.55	5.69	9.2	3.85	4.93	5.43	6.19
MELO3C003096.2	7.76	1.23	2.65	1.33	0.42	1.06	4.3	2.11	1.98	0.98	5.25	3.56	0.48	0.07	0.3	0.51	6.23	2.12	7.62	4.8	4.53	3.22	1.74	0.85	1.23	2.01	16.85	12.4	9.64	10.2	19.79	14.92	14.15	11.84	0.61	1.07	0.76	3.75	1.83	1.42	9.15	19.3	28.42	23.15	9.33
MELO3C003097.2	11.59	89.01	46.83	37.6	54.37	17.04	16.66	8.3	17.12	27.22	27.43	50.02	20.47	20.92	24.61	13.24	21.34	12.74	41.75	16.71	23.15	17.38	18.28	19.22	24.08	25.04	59.2	58.3	40.07	32.06	56.04	44.61	37.75	46.78	14.01	31.17	22.61	29.11	31.07	24.19	38.2	56.3	55.91	54.27	66.51
MELO3C003098.2	6.38	80.13	6.01	2.67	0	1.43	8.45	16.03	7.87	0.87	6.43	0.45	0	0.23	0	0	0	2.05	6.17	4.06	44.76	19.53	5.67	26.43	78.27	276.08	576.35	884.33	329.02	446.28	86.94	56.99	83.71	53.51	8.88	15.63	71.54	73.44	108	617.04	310.79	46.59	53	63.71	179.64
MELO3C003099.2	4.02	0.6	3.41	2.29	0.9	0.83	1.7	0.77	2.08	2	3.51	4.62	0.47	0.32	0.82	0.86	0	0.26	2.04	0.42	5.61	3.39	4.6	3.68	2.21	1.27	2.14	0.8	1.27	0.58	1.41	3.54	1.78	1.41	2.04	2.06	0.67	0.77	1.04	1.49	1.57	1.27	2.1	4.11	1.63
MELO3C003100.2	48.31	17.66	42.95	40.82	31.51	23.28	44	27.92	31.67	31.62	36.76	39.09	30.84	35.61	39.36	21.83	1.2	8.53	13.32	19.07	38.35	31.63	36.82	54.02	53.72	60.09	70.88	57.9	56.73	38.73	58.06	60.43	43.11	44.03	34.54	42.09	34.17	47.63	45.78	41.41	42.62	62.58	83.59	71.78	146.78
MELO3C003101.2	0	0	0	0	0	0	0	0	0	0	0	0	0	0	0	0	0	0	0	0	0	0	0	0	0	0	0	0	0	0	0	0	0	0	0	0	0	0	0	0	0	0	0	0	0
MELO3C003103.2	1.86	5.85	1.11	2.01	0.09	0.11	0.97	2.26	1.85	0.19	0.89	0.32	0	0.21	2.64	0.17	2.46	0.2	0.86	6.61	1.42	5.04	1.1	3.26	1.33	0.92	0.64	2.51	1.56	2.18	1.06	0.16	0.57	1.31	14.15	121.04	2.16	4.88	7	7.13	5.89	4.49	10.5	0.68	2.41
MELO3C003104.2	45.91	76.67	59.94	31.32	17.98	23.16	35.08	43.68	47.08	67.23	36.49	25.99	32.91	30.65	35.82	42.94	65.58	26.56	39.51	36.99	35.77	40.52	55.97	42.27	45.07	36.67	59.75	48.82	37.38	32.64	46	45.05	49.35	61.93	38.23	54.82	27.62	46.15	31.44	34.07	26.94	34.08	38.56	30.67	48.5
MELO3C003105.2	14.09	1.27	8.54	8.31	2.1	17.81	30.83	70.33	31.35	45.71	9.51	5.49	23.82	21.35	16.3	14.64	6.41	1.19	1.79	28.1	22.89	21.96	22.66	51.46	31.2	9.56	21.46	14.95	3.22	1.15	0.44	0	0.3	0.29	17.54	15.96	4.3	19.7	4.63	1.2	1.41	0.61	0.66	0.47	0.26
MELO3C003106.2	49.51	15.09	60.83	56.63	41.61	85.26	95.48	68.54	68.3	86.69	69.31	60.86	36.07	38.21	40.91	68.96	39.01	51.97	79.73	67.42	60.71	59.23	61.71	59.35	57.54	44.35	65.28	51.7	48.45	50.2	90.5	97.4	92.73	82.4	50.93	52.23	28.47	58.47	28.17	26.89	40.24	90.7	101.33	88.12	145.96
MELO3C003107.2	19.97	25.66	10.32	14.32	3.48	19.02	9.66	23.12	23.09	24.57	16.64	9.23	6.1	6.59	5.94	24.74	10.64	52.43	28.82	21.84	18.56	17.49	15.96	21.18	12.3	8.63	12.44	11.13	14.04	28.99	16.38	27.96	35.69	44.67	20.71	15.83	14.52	10.05	18.13	32.34	12.47	15.99	25.79	17.25	15.48
MELO3C003108.2	3.03	12.14	7.11	4.97	6.38	4.94	5.66	18.06	12.38	3.3	24.41	29.08	21.7	21.27	19.22	20.77	0.12	0.25	6	13.7	48.45	36.49	22.9	22.95	44.09	93.37	48.41	52	26.83	34.53	21.02	6.48	5.39	6.15	19.32	28.98	46.18	47.34	25.25	25.72	33.86	39.19	22.72	22.16	64.05
MELO3C003109.2	17.18	14.77	39.24	10.73	7.71	10.12	18.21	9.71	12.04	23.74	17.42	12.91	3.66	5.8	7.83	11.38	1.32	2.23	9.02	4.08	17.62	16.66	18.43	9.82	10.85	12.06	9.09	8.54	9.72	9.82	8.93	11.41	7.35	8.94	7.25	14.06	3.75	10.85	6.5	10.89	9.77	9.82	8.86	6.89	13.22
MELO3C003110.2	0	0	0	0	0	0	0	0	0	0	0	0	0	0	0	0	0	0	0	0	0	0	0	0	0	0	0	0	0	0	0	0	0	0	0	0	0	0	0	0	0	0	0	0	0
MELO3C003111.2	7.48	3.55	9.22	8.84	27.45	8	4.95	4.68	7.33	7.55	14.47	22.64	11.09	9.28	11.43	7.12	0.5	0.9	7.16	4.7	10.99	9.79	7.97	4.83	4.52	3.2	5.04	2.93	2.57	0.66	4.24	4.91	3.97	5.61	5.1	5.59	4.35	6.29	3.71	1.79	1.79	2.48	6.22	4.54	3.79
MELO3C003112.2	1.7	11.27	1.49	2.41	3.49	1.5	7.5	8.4	3.87	0.7	1.85	1.82	2.33	1.7	4.77	3.84	1.19	1.57	1.04	3.68	1.3	1.65	0.98	1.01	2.16	7.63	9.91	11.59	4.72	9.9	5.37	2.99	4.47	4.64	2.15	6.63	11.39	11.56	14.23	7.43	11.83	6.4	3.94	3.37	14.27
MELO3C003113.2	0.47	4.04	0.33	0.3	3.18	0.52	2.06	2.28	0	0.23	0.34	0.51	5.51	6.91	4.78	4.63	0.48	1.51	0.65	3.09	0.78	0.68	0	0	0	0	0	0	0	0	0	0.16	0.08	0.08	0	0.08	0.09	0	0.4	0	0	0.12	0.66	0.57	0.17
MELO3C003114.2	56.66	38.48	190.18	165.24	70.19	115.68	109.12	55.24	77.66	192.17	135.43	125.41	83.75	107.17	113.81	122.73	94.9	159.24	147.04	111.91	150.23	118.9	214.76	192.73	113.9	127.54	95.14	108.37	118.28	318.21	69.15	59.47	48.08	66.79	118.27	121.16	89.54	55.37	99.52	291	74.82	59.45	86.31	33.1	121.8
MELO3C003115.2	16.74	39.74	8.26	6.78	3.45	6.85	7.34	3.47	3.9	3.99	11.96	10.84	1.15	1.83	3.26	3.83	1.44	0.73	1.65	3.54	10.66	10.36	8.17	3.75	4.15	6.79	4.72	4.55	6.27	4.56	3.19	2.17	3.23	3.7	3.97	5.23	5.55	6.4	5.31	1.67	4	4.05	4.15	3.35	4.77
MELO3C003116.2	29.49	15.65	18.9	20.06	18.55	29.53	34.56	49.61	55.37	40.23	22.48	33.46	31.07	26.41	31.67	46.8	17.49	9.52	21.05	38.99	43.17	46.21	37.83	76.07	72.01	46.83	51.23	53.77	46.41	48.13	35.35	26.16	20.58	15.14	69.5	61.05	48.54	53.68	35.55	47.7	34.73	32.97	27.29	20.42	18.31
MELO3C003117.2	0	0	0	0	0	0	0	0	0	0	0	0	0	0	0	0	0	0	0	0	0	0	0	0	0	0	0	0	0	0	0	0	0	0	0	0	0	0	0	0	0	0	0	0	0
MELO3C003118.2	0.93	0.87	0.35	0.23	2.06	0.87	0	0.11	0.98	0.72	1.1	1.29	10.32	10.57	9.79	5.95	0.18	0.11	0.19	0.75	0.26	0.18	0.53	0.16	1.82	3.28	5.14	2.84	1.99	0	0.21	26.06	5.8	15.83	7.41	1.36	4.67	1.92	2	0.65	1.27	0.43	2.02	0.91	0.89
MELO3C003119.2	0	0	0	0	0	0	0	0	0	0	0	0	0	0	0	0	0	0	0	0	0	0	0	0	0	0	0	0	0	0	0	0	0	0	0	0	0	0	0	0	0	0	0	0	0
MELO3C003120.2	22.91	65.07	22.86	43.24	20.62	49.71	82.72	63.3	47.04	25.86	20.36	21.2	40.99	41.16	51.12	67.28	77.5	28.99	73.39	87.73	27.21	28.32	26.03	49.51	78.21	55.52	57.94	44.39	23.14	9.74	43.35	43.68	48.18	33.57	74.13	77.19	67.93	94.22	42.41	25.5	42.97	68.26	58.88	59.97	35.79
MELO3C003121.2	0	0	0	0	0	0	0	0	0	0	0	0	0	0	0	0	0	0	0	0	0	0	0	0	0	0	0	0	0	0	0	0	0	0	0	0	0	0	0	0	0	0	0	0	0
MELO3C003122.2	11.25	10.13	20.95	20.26	5.65	7.84	13.83	8.68	13.84	12.13	13.58	13.41	12.34	12.88	12.09	12.24	11.15	11.82	13.71	12.91	14.62	9.71	9.3	12.77	15.66	19.69	22.46	20.78	24.44	24.05	17.61	12.79	16.56	20.8	9.46	14.64	13.38	14.41	14.11	13.51	18.78	14.72	15.38	12.34	21.48
MELO3C003123.2	75.23	11.02	45.81	64.31	20.54	54.47	80.9	93.85	76.07	65.18	32.53	34.76	74.89	69.62	95.12	59.88	21.56	26.89	25.51	51.06	54.36	50.32	47.8	121.85	173.62	131.46	83.33	66.73	59.24	16.73	9.7	5.12	6.47	9.24	89.86	98.49	116.18	100.41	99.51	50.32	88.94	29.39	39.27	11.96	18.94
MELO3C003124.2	3.65	0.54	2.61	1.91	0.14	0.47	0.44	0.6	0.44	1.69	4.24	5.49	0.18	0.31	0.31	0.88	0.36	0.78	0.35	0.61	2.17	1.48	0.85	0.51	0.12	0.26	0.08	0.29	0.48	0.32	0.21	0.07	0.03	0.09	0.36	0.2	0.26	0	0.31	0	0	0	0	0.04	0.19
MELO3C003126.2	1.77	0.82	0.15	1.25	0.18	0.31	2.19	0.45	0.51	0.53	0.46	0.27	0.09	0.09	0.15	0.13	7.83	28.08	0.4	0.45	0.36	0.96	1.38	0.76	0.75	0.2	0.64	0.31	0.37	0.43	0.26	0.18	0.12	0.04	1.17	1.58	0.29	0.43	0.55	0.24	0.4	0.2	0.23	0.12	0.16
MELO3C003127.2	0	1.79	0.14	0.1	0.73	0.39	2.36	2.99	2.15	1.64	1.5	0	0	0	0.61	0	0.36	0.12	0.7	0	0	0.57	0	0	1.47	0.36	3.82	0.45	0.46	0.31	0.28	0.6	0.41	0.19	0	0	0	1.34	0	0	0	0.3	0.4	0.66	1.85
MELO3C003128.2	2.04	0	1.53	2.34	3.8	11.78	22.41	32.61	19.64	12.74	5.72	9.49	0.44	0.51	0.6	1.75	14.34	70.56	5.84	1.43	2.94	3.67	5.03	4.4	5.54	1.64	1.78	1.72	0.95	0.67	7.49	7.55	1.35	0.46	1.12	1.31	0	0.11	0	0.23	0	5.24	7.44	21.99	8.14
MELO3C003129.2	8.94	3.97	8.53	5.03	5.8	8.29	11.65	7.17	7.27	8.4	9.73	5.62	5.26	3.97	3.34	6.44	1.63	3.1	6.84	6.16	9.77	9.37	9.05	7.57	9.28	4.85	5.59	4.24	2.6	2.01	5.86	3.81	2.66	3.53	6.69	6.9	3.99	7.46	5.29	5.13	4.41	4.25	4.03	2.99	1.45
MELO3C003130.2	0	0	0	0	0	0	0	0	0	0	0	0	0	0	0	0	0	0	0	0	0	0	0	0	0	0	0	0	0	0	0	0	0	0	0	0	0	0	0	0	0	0	0	0	0
MELO3C003131.2	1.01	0.23	0.74	1.08	1.65	6.15	13.19	9.14	7.72	3.83	1.32	1.34	1.92	2.34	1.68	1.58	5.37	0.91	2.82	2.9	2.16	1.74	0.9	1.82	3.23	2.83	3.88	3.57	4.89	2.03	0.18	0.07	0.09	0.14	0.86	2.6	3.08	2.88	2.93	0.82	2.47	0.21	0.59	0.05	0.1
MELO3C003132.2	0	0	0	0	0	0	0	0	0	0	0	0	0	0	0	0	0	0	0	0	0	0	0	0	0	0	0	0	0	0	0	0	0	0	0	0	0	0	0	0	0	0	0	0	0
MELO3C003133.2	23.49	10.61	6.59	6.72	4.68	9.3	14.42	15.6	12.47	7.1	5.93	4.45	7.15	6.19	9.34	14.56	16.42	9.18	15.82	22.04	11.92	17.1	17.76	14.28	24.32	16.05	30.4	20.39	12.05	4.71	16.82	8.34	9.46	8.78	21.52	40.48	18.5	30.65	17.26	6.55	17.03	20.46	17.16	13.77	13.56
MELO3C003134.2	16.1	0.59	19.97	8.59	12.81	35.78	15.65	7.18	16.53	33.35	70.39	25.74	3.44	4.01	3.61	15.25	1	13.88	9.42	14.65	34.82	59.91	68.95	31.13	20.58	43.56	131.03	105.92	399.17	534.35	1724.91	2685.06	1641.12	1194.94	27.66	10.15	12.84	35.06	19.22	69.84	545.12	2344	2702.8	1931.85	956.54
MELO3C003135.2	0	0	0	0	0	0	0	0	0	0	0	0	0	0	0	0	0	0	0	0	0	0	0	0	0	0	0	0	0	0	0	0	0	0	0	0	0	0	0	0	0	0	0	0	0
MELO3C003137.2	18.42	17.52	38.97	129.94	133.75	53.39	1.45	15.42	27.46	63.1	133.74	190.95	64.61	67.47	69.17	42.34	10.78	9.53	23.33	24.73	66.84	53.6	53.01	39.36	22.93	17.44	18.35	21.89	15.9	18.94	20.53	17.12	13.45	19.53	41.25	38.65	35.99	19.84	42.92	33.26	12.57	21.9	24.36	24.94	22.96
MELO3C003138.2	0.98	0	1.04	14.19	0.97	38.06	7.57	9.9	7.09	3.1	2.3	10.69	4.55	5.26	24.2	19.76	0	0	0	34.65	1.37	0.84	0	0	0.49	0	0	0	0	0	0	0	0	0.21	0	0	0.56	0	0	0	0.86	1.88	10.26	0.39	0.71
MELO3C003139.2	35.67	22.32	14.02	19.94	17.58	48.49	17.23	27.34	36.26	27.94	32.99	24.98	20.84	17	21.28	31.78	77.23	24.28	80.96	38.01	28.3	25.59	31.49	23.68	23.02	15.41	31.75	17.87	25.83	12.56	20.62	40.15	18.8	35.41	25.19	17.8	16.83	21.88	13.58	8.81	18.89	12.99	23.97	16.8	14.26
MELO3C003140.2	0	0	0	0	0	0	0	0	0	0	0	0	0	0	0	0	0	0	0	0	0	0	0	0	0	0	0	0	0	0	0	0	0	0	0	0	0	0	0	0	0	0	0	0	0
MELO3C003141.2	0.32	9	4.63	2.47	0.26	0	9.93	4.18	0	0.16	0.8	0.7	0	0.26	0	0	0	0.22	0	1.2	0.93	0	1.61	0.19	0.44	0.52	0.26	0	0	0.2	0	0	0	0	0.32	0.82	0	0	0	0	0	0	0	0	0.06
MELO3C003142.2	0	0	0	0	0	0	0	0	0	0	0	0	0	0	0	0	0	0	0	0	0	0	0	0	0	0	0	0	0	0	0	0	0	0	0	0	0	0	0	0	0	0	0	0	0
MELO3C003143.2	35.54	361.59	20.49	114.5	11.19	18.09	17.51	19.67	21.75	22.63	17.59	12.85	9.26	10.92	11.42	19.3	9.67	4.45	13.46	17.69	16.04	19.05	15.32	19.03	13.81	12.4	24.31	25.52	24.62	19.81	61.11	47.28	40.97	72.8	17.52	21.41	10.15	17.28	14.38	10.54	18.03	63.12	36.21	32.99	62.53
MELO3C003144.2	0.38	15.48	3.71	1.46	2.09	3.33	5.09	6.2	7.16	9.28	4.4	6.23	0.52	0.18	0	1.37	1.15	0	0	1.02	5.62	7.21	5.16	2.07	3.21	1.14	0.9	0.53	0	0	0	0.2	0.12	0.35	1.46	1.07	1.96	0	0	0	0	0	0	0.08	0.13
MELO3C003145.2	7.38	5.5	3.03	3.19	2.96	6.22	6.6	6.38	9.48	8.14	3.33	4.43	4.61	3.73	2.93	10.31	4.71	5.54	6.78	7.27	7.49	6.18	8.04	16.84	23.59	15.17	12.4	9.16	5.25	2.51	7.45	3.58	3.3	2.35	11.91	14.25	9.03	13.67	8.06	3.09	5.46	7.14	4.58	3.22	1.13
MELO3C003146.2	0.05	0.51	0	0.12	0	0.08	0.58	0.62	0.26	0.2	0.3	0.36	1.48	1.4	1.67	1.52	4.45	6.43	0	0.64	0.14	0	0.3	1.5	0.37	0.29	0.4	0	0	0.49	0.3	0.16	0.03	0.12	2.44	3.68	0	0.22	0.18	0	0.4	0.36	0.21	0.09	0.09
MELO3C003147.2	0	0	0	0	0	0	0	0	0	0	0	0	0	0	0	0	0	0	0	0	0	0	0	0	0	0	0	0	0	0	0	0	0	0	0	0	0	0	0	0	0	0	0	0	0
MELO3C003148.2	4.14	0.09	0.12	40.12	1.56	1.35	2.11	3.66	2.19	1.23	0.88	0.26	0.72	1.28	3.37	1.96	2.46	0.26	1.51	12.17	2.43	33.77	4.61	67.55	3.57	6.96	6.52	9.6	2.45	17.87	32.74	29.72	3.16	7.8	53	54.55	9.92	6.36	11.4	8.53	6.32	30.66	7.81	1.41	5.67
MELO3C003149.2	0	0.07	0.49	0.21	0	0	3.53	0.51	0	0	0	0	0	0	0	0	0	0	0	0.12	0.06	0	0.51	0	0	0	0	0	0	0	0	0	0	0	0	0	0	0	0	0	0	0	0	0	0
MELO3C003150.2	9.11	17.63	15.99	114.92	53.83	45.46	22.12	8.68	33.62	26.26	42.61	81.44	43.92	34.25	37.07	38.62	131.43	20.62	46.4	40.98	21.03	11.45	11.03	18.31	1.28	0.64	0.97	0.93	3.45	1.87	3.33	5.99	2.79	2.26	16.84	1.35	0.35	1.17	0.35	1.36	2.13	2.69	5.72	9.53	4.67
MELO3C003151.2	0	0	0	0.08	0	1.11	3.65	7.47	2.55	0	0.05	0	0	0	0	3.48	0	0	0	0	0	0	0	0	0.28	0	0	0	0	0	0	0	0	0	0.31	0.38	0	4.55	0.98	7.37	0.97	0.13	0.12	0	0
MELO3C003153.2	0.6	1.01	1.39	0.82	0.07	0.05	0.16	0	0.22	0.14	0.33	0.21	0	0.29	0.17	0.13	0	0.03	0	0.09	0.35	0	0.71	0.13	0.17	0.12	0.32	0.39	0.28	0.18	0.11	0	0.36	0.56	0.23	0.62	0.39	0.45	0.28	0	0.76	0.26	0.14	0.24	0.14
MELO3C003154.2	9.28	4.84	4.21	4.24	2.77	9.13	12	8.84	10.07	5.59	6.34	11.47	4.96	3.94	5.14	6.9	1.77	2.86	10.24	7.72	6.56	10.28	5.59	9.04	11.54	12.38	6.79	13.5	11.62	6.65	2.64	2.96	2.16	1.74	9.52	6.86	12.72	12.06	12.35	16.98	11.72	4.65	5.38	1.46	3.68
MELO3C003155.2	0	0	0	0	0	0	0	0	0	0	0	0	0	0	0	0	0	0	0	0	0	0	0	0	0	0	0	0	0	0	0	0	0	0	0	0	0	0	0	0	0	0	0	0	0
MELO3C003156.2	0	0	0	0	0	0	0	0	0	0	0	0	0	0	0	0	0	0	0	0	0	0	0	0	0	0	0	0	0	0	0	0	0	0	0	0	0	0	0	0	0	0	0	0	0
MELO3C003157.2	2.67	2.7	0.39	43.21	19.07	110.79	41.68	12.1	1	5.36	2.09	1.25	0	0	0	0	5.85	2.78	7.05	1.96	3.25	4.56	8.81	19.05	13.13	8.01	11.23	9.73	8.78	4.43	1.13	2.09	1.91	0.92	6.27	1.15	4.3	3.67	1.46	4.59	4.93	0.41	0.61	0.43	0.26
MELO3C003158.2	0	0	0	0.54	0.24	0	0	0	0	0	0	0	0	0	0	0	15.77	103.11	0	0	0	0	0	0	0	0	0	0	0	0	0	0	0	0	0	0	0	0	0	0	0	0	0	0	0
MELO3C003159.2	0.32	0	0	0	0	0.07	3.07	0.57	0	0	0	0	0	0	0	0	0.69	1.32	0	0.12	0	0	0	0	0	0	0	0	0	0	0	0	0	0	0	0	0	0	0	0	0	0	0	0	0
MELO3C003160.2	0	0	0.05	0	0	0.09	12.96	0.99	0	0	0	0	0	0	0	0	0	0	0	0	0	0	0	0	0	0	0	0	0	0	0	0	0	0	0	0	0	0	0	0	0	0	0	0	0.04
MELO3C003161.2	0	0	0	0	0	0	0	0	0	0	0	0	0	0	0	0	0	0	0	0	0	0	0	0	0	0	0	0	0	0	0	0	0	0	0	0	0	0	0	0	0	0	0	0	0
MELO3C003162.2	0	0	0	0	0	0	0	0	0	0	0	0	0	0	0	0	0	0	0	0	0	0	0	0	0	0	0	0	0	0	0	0	0	0	0	0	0	0	0	0	0	0	0	0	0
MELO3C003163.2	0.18	0	0.19	0.33	0.87	3.58	1.84	6.84	10.81	4.88	7.18	2.98	7.75	8.42	13.77	5.49	0.73	0	1.58	2.05	5.1	25.15	11.5	13.97	2.01	6.54	0.71	0.83	0.1	1.17	0	0	0	0.11	24.48	42.47	4.26	2.06	2.05	4.02	1.48	0.24	0.13	0	0.04
MELO3C003164.2	0	0	0.03	0	2.64	0.92	0.14	0.35	1.22	3.94	5.81	8.29	13.15	13.45	18.25	7.9	2.46	0	5.65	1.68	5.82	8.49	5.07	3.63	0	0	0	0	0	0	0	0	0	0	23.64	12.51	0.66	0.48	0.34	0.81	0.44	0	0	0	0
MELO3C003165.2	27.76	7.68	33.29	33.33	48	34.8	36.43	23.51	35.64	33.54	29.97	56.27	36.23	37.86	38.68	37.48	13.82	15.51	42.05	33.95	32.15	31.1	29.15	30.55	22.7	25.54	36.25	33.32	30.77	36.09	39.1	41.16	28.22	26.23	31.03	43.82	39.74	31.4	45.29	57.53	33.99	35.95	35.11	32.24	34.94
MELO3C003167.2	0	4.68	0.14	0.07	0.7	0.2	0.43	0.32	0.94	0	0.19	0	0	0.38	0.32	0.56	0.07	0.26	0.29	0	0	0	0.33	0	0	0	0	0.52	0.56	0	0	0	0.13	0.63	0.69	0	0.34	0.9	0	0	0	0.15	0.14	0	0.57
MELO3C003168.2	0	0	0	0	0	0	0.05	0.81	0	0	0	0	0	0	0	0	0	0	0	0.37	0	0	0	0	0	0	0	0	0	0	0	0	0	0	0	0	0	0	0	0	0	0	0	0	0
MELO3C003169.2	1.19	0	0.33	0.51	0	0	0.4	0	0	0	0.2	0	0	0	0	0	0	0	1.49	0.57	0	0	0	0	0	0	0	0	0	0	0	0	0.08	0	0	0	0	0	0	0	0	0	2.18	0	0
MELO3C003171.2	0	0.27	0	0	0	0	0.14	0	0	0.2	0.32	0.2	0	0	0	0	0.95	11.8	0	0	0	0.2	0	0	0	0	0	0	0	0	0	0	0	0	0	0	0	0	0	0	0	0	0	0	0
MELO3C003172.2	0.44	0	0.41	2.5	0	0	1.3	0	0	0	2.89	1.78	0	0	0	0.14	0	0	0	0	0.75	0.64	0.25	0	0.29	0	0	0	0	0	0	0.15	0.23	0.1	0	0	0	0	0	0	0	0	0	0	0
MELO3C003173.2	43.87	5.08	38.11	22.96	13.46	19.45	25.87	17.62	20.7	39.14	30.91	23.01	8.51	9.6	13.25	17.21	3.19	8.3	15.43	13.82	30.2	27.92	38.68	27.86	19.44	23.55	14.72	12.81	17.54	16.15	11.21	7.17	9.27	11.6	25.04	19.86	10.63	14.73	9.47	18.92	14.1	10.12	12.29	8.43	13.68
MELO3C003174.2	11.35	16.96	9.63	5.74	2.84	3.76	6.42	4.84	6.39	5.77	9.37	7.48	3.55	1.99	3.52	3.97	1.17	0.69	3.18	2.71	11.28	8.06	6.22	5.6	4.5	4.68	5.16	5.31	5.08	5.08	2.58	2.02	2.44	5.33	5.38	6.17	4.54	5.84	5.63	6.88	7.99	3.46	2.76	3.2	5.59
MELO3C003175.2	0	0.09	0	0.52	0.21	2.57	2.43	5.66	6.67	2.22	2.85	2.26	0.59	0.51	0	0.71	0.37	0.04	0.62	0.14	0.55	0	0	0.14	0	0	0	0	0	0	0.03	0.1	0.05	0.07	0.18	0	0	0	0	0	0	0.07	0	0.04	0.02
MELO3C003177.2	0	0	0	0.05	0.89	27.7	22.59	141.2	53.96	0.68	0.65	0	4.78	5.07	1.54	5.18	0	0.08	0	0.35	0.39	0	0	0	0.32	0	0.1	0.16	0.41	0	0	0	0	0	0.1	0	0	1.35	0	0	1.46	0	0	0	0
MELO3C003178.2	0	0	0	0	0	0	0	0	0	0	0	0	0	0	0	0	0	0	0	0	0	0	0	0	0	0	0	0	0	0	0	0	0	0	0	0	0	0	0	0	0	0	0	0	0
MELO3C003179.2	0	0	0	0	0	0	0	0	0	0	0	0	0	0	0	0	0	0	0	0	0	0	0	0	0	0	0	0	0	0	0	0	0	0	0	0	0	0	0	0	0	0	0	0	0
MELO3C003181.2	7.16	7.01	5.38	7.61	14.17	7.21	3.65	6.15	8.45	4.38	7.34	14.51	14.33	13.68	13.24	8.31	1.68	1.77	4.72	5.91	9.23	5.89	4.1	4.96	6.51	7.72	10.11	8.02	8.92	3.37	9.95	7.69	6.78	5.6	4.94	6.95	8.83	13.56	11.28	9.39	8.35	8.8	9.42	7.29	6.48
MELO3C003183.2	0	0	0	0	0	0	0	0	0	0	0	0	0	0	0	0	0	0	0	0	0	0	0	0	0	0	0	0	0	0	0	0	0	0	0	0	0	0	0	0	0	0	0	0	0
MELO3C003184.2	12.89	0.99	5.55	12.57	0	0.71	7.39	6.98	0.5	0.59	0.22	0	0	0.19	0	0.58	0	0.1	0	0	0.53	1.68	0	2.23	0	2.37	0	0	0	0.45	0	0	0	0	1.39	1.84	0.4	1.71	0.5	0.81	0.71	0.22	0	0	0
MELO3C003185.2	0	0	0	0	0	0	0	0	0	0	0	0	0	0	0	0	0	0	0	0	0	0	0	0	0	0	0	0	0	0	0	0	0	0	0	0	0	0	0	0	0	0	0	0	0
MELO3C003186.2	5.7	40.96	0.64	3.66	1.81	34.41	1.57	1.68	15.51	8.37	5	5.72	7.94	8.04	14.93	44.62	4.24	1.4	11.76	17.16	3.33	4.28	25.27	95.75	246.51	186.33	20.65	13.16	3.96	1.64	15.11	12.52	18.72	16.1	75.81	25.29	62.88	37.1	19.02	16.23	6.46	21.19	27.53	22.1	8.67
MELO3C003187.2	10.06	5.44	8.96	5.85	6.77	10.5	7.53	13.59	12.05	13.09	14.12	15.83	4.4	3.4	2.75	6.02	17.66	1.45	1.55	2.12	11.25	10.22	11.32	10.86	5.3	2.21	1.61	1.64	1.29	0.49	1.1	0.33	0.27	0.52	6.11	2.62	1.19	1.88	0.39	1.02	0.62	0.3	0.25	0.42	0.34
MELO3C003188.2	164.37	9.38	14.2	4.39	0	0.41	28.94	5.65	0	0.75	1.08	0	0.4	1.32	4.96	1.46	30.74	0.51	8.52	1.66	0	0.67	1.29	5.63	0	1.34	2.95	1.6	6.04	7.39	0.88	0.69	2.21	6.25	1.7	1.46	0.7	1.57	1.63	3.23	3.12	0.77	6.92	0.36	16.82
MELO3C003192.2	231.8	10.52	25.54	11.77	6.52	20.57	68.57	6.2	3.31	1.17	9.79	6.62	13.62	12.97	13.5	10.28	4.1	0.56	11.59	7.52	4.22	3.08	1.63	1.42	1.52	0	1.01	2.34	6.39	20.56	12.27	17.78	19.67	36.79	9.36	18.74	7.69	24.04	34.41	95.43	70.89	63.96	75.55	38.49	57.61
MELO3C003193.2	0	0	0	1.02	0.65	0	0	0	0	0	0.11	0.32	0	0	0	0	0.7	0	0	0	0.17	0.37	0	0	0.12	0	0	0	0	0	0	0	0	0	0	0	0	0	0	0	0	0	0	0	0
MELO3C003195.2	32.63	2298.04	3.23	127.79	1.1	2.66	2.02	0.99	1.74	3.32	3.58	2.92	0.24	0.55	0.72	1.97	4.42	0.33	1.69	0	4.51	2.82	4.54	3.32	3.92	5.68	2.25	10.53	11.56	12.71	1.48	3.4	2.55	5.36	2.63	7.91	3.05	5.9	6.66	9.33	3.5	2.48	2.47	0.52	6.61
MELO3C003197.2	0	0.68	1.76	0.37	3.77	0.15	0.87	1.06	8.48	0	0	0	2.05	3.7	3.78	4.35	0	0	0	0.5	6.66	5.71	5.41	2.61	51.32	118.95	105.62	91.42	72.59	66.2	17.67	6.71	2.73	3.58	0	7.5	12.9	36.27	32.28	33.7	52.78	17.94	14.9	11.03	23.08
MELO3C003198.2	19.27	6.15	12.1	14.27	6.65	9.87	17.28	18.11	12.98	12.59	13.63	11.7	7.71	6.98	9.08	11.96	10.76	7.32	10.46	15.75	15.83	14.52	14.43	14.37	15.87	8.89	14.72	10.98	12.45	6.44	13.27	9.99	8.4	13.03	13.6	12.36	13.49	17.61	13.06	8.29	14.37	9.97	11.19	10.19	8.78
MELO3C003199.2	35.85	9.54	9.3	4.97	5.44	5.65	21.87	20.05	10.23	5.9	21.17	22.7	1.55	1.19	1.02	2.02	0.79	0.67	0.41	10.73	18.08	14.7	8.94	9.98	6.54	3.57	4.58	8.09	5.18	7.6	2.32	2.3	2.71	3.02	3.35	7.87	5.02	12.46	5.85	10.48	8.07	4.68	5.12	6.48	2.01
MELO3C003200.2	6.95	0	1.23	2.19	0	2.87	28.8	1.64	0	0	0.04	0	0	0	0.59	0.48	5.67	0.11	2.24	0.12	0	0	0	0	0	0	0	0	0	0	0	0	0	0	0.1	0.12	0.16	0	0	0	0	0	0	0	0.05
MELO3C003201.2	371.73	35.02	27.86	52.64	0	0.92	70.17	7.09	0	0	1.27	0.13	0.24	0.26	3.27	0.32	85.41	0.24	15.76	0	0	0.42	0.25	0.45	0.15	0	0	0.24	0.55	7.32	0.23	1.43	3.63	9.31	0.63	1.14	0.84	1.31	0	2.67	1.11	14.6	112.15	1.55	22.05
MELO3C003202.2	10.17	2.49	3.09	1.75	5.79	6.08	5.78	13.22	13.71	4.16	4.72	9.84	8.93	8.99	7.22	4.35	0.93	0.57	3.46	10.94	9.85	8.98	6.72	7.11	16.68	1.18	8.59	4.49	1.9	0.91	2.54	0.64	1.2	1.22	5.03	5.89	5.85	15.24	3.23	1.98	1.69	4.13	4.15	3.05	0.75
MELO3C003204.2	0.53	0.2	0.77	1.77	0.34	0.55	1.11	0.2	0.74	0.62	0.4	0.21	0	0	0	0.17	18.8	0.11	0.22	2.58	0.28	0.43	0	0.56	0.72	0.35	0.38	0.23	1.07	0.72	0.08	1.6	4.89	3.3	0.36	0.29	0.53	0.16	1.04	1.3	0.44	0.13	0.95	1.51	0.91
MELO3C003205.2	27.13	6.27	14.81	20.75	16.39	20.34	21.66	13.4	18.97	18.04	19.91	26.77	19.07	18.87	19.31	14.43	369.35	4.92	34.3	65.68	21.37	12.98	12.28	13.8	11.38	11.29	15.32	10.17	6.81	14.26	71.95	223.95	166.27	82.11	18.91	11.56	13.92	15.87	7.11	11.1	11.42	82.39	220.31	240	236.17
MELO3C003206.2	8.92	1.64	6.56	4.91	10.87	6.09	6.12	5.06	5.5	10.45	13.93	13.67	3.14	3.85	3.17	6.16	0.87	1.56	3.11	3.15	11.5	13.45	12.93	6.9	2.95	1.44	1.41	3.2	1.01	0.64	6.16	3.63	2.84	2.23	4.73	4.67	2.88	4.41	2.82	3.84	0.92	3.98	2.69	3.53	1.55
MELO3C003207.2	7.18	3.74	6.63	5.1	3.11	4.35	10.15	4.15	5.11	3.07	5.67	6.69	2.64	3.03	4.08	4.23	1.96	2.37	4.48	3.89	3.75	5.71	4.72	5.27	4.31	5.95	5.68	9.82	4.67	6.9	6.66	4.17	3.61	3.35	4.2	5.9	5.46	6.29	4.95	9.13	5.51	6.01	3.87	3.47	5.83
MELO3C003208.2	33.26	4.36	3.78	6.35	2.13	8.93	14.46	7.09	5.25	3.2	4.9	5.23	5.06	5.13	5.14	7.37	23.05	12.56	11.51	15.75	5.19	5.82	4.07	6.24	10.22	3.32	7.95	6.27	7.53	1.75	12.79	11.76	11.68	12.53	8.34	5.22	7.54	7.88	5.45	2.07	9.73	9.16	13.1	13.71	5.2
MELO3C003209.2	0.21	0	0.14	0	0	0.42	0	0	0	0.84	0.05	0	0	0	0	0.13	0	0.02	0	0	0	0	0	0	0.53	0	0.38	0	0	0	0.18	0.65	0	0.15	0.67	0	0	0.17	0	0	0	0	0.2	0	0
MELO3C003210.2	0	0	0	0	0	0	0	0	0	0	0	0	0	0	0	0	0	0	0	0	0	0	0	0	0	0	0	0	0	0	0	0	0	0	0	0	0	0	0	0	0	0	0	0	0
MELO3C003211.2	11.54	1.33	8.56	11.01	9.99	15.24	14.31	18.22	24.13	29.41	14.24	12.08	1.13	1.42	1.58	12.79	17.16	6.12	20.74	5.75	16.35	17.1	17.78	15.96	14.87	8.37	8.77	7.76	6.81	4.06	8.18	2.3	2.86	5.3	6.33	8.02	4.67	4.94	4.41	2.87	4.77	3.7	1.44	1	2.35
MELO3C003212.2	0	0	0	0	0	0	0	0	0	0	0	0	0	0	0	0	0	0	0	0	0	0	0	0	0	0	0	0	0	0	0	0	0	0	0	0	0	0	0	0	0	0	0	0	0
MELO3C003213.2	0	0.88	9.42	6.45	0	0.19	0	0.46	0	0	0	0	0	0.16	0	0.11	0	0	0	0.15	0	2.04	0.11	0.23	0	0	0	0	0	0	0	0	0.06	0.03	0.29	0	0	0	0.16	0	0	0.12	14.53	0.13	1.96
MELO3C003214.2	1.81	1.76	2.84	20.06	306.73	32.25	0.19	0	17.89	20.05	38.49	203.83	391	408.17	335.7	72.84	2.66	1.36	9.62	10.25	12.16	10.23	6.64	8.15	17.07	16.88	48.12	45.26	14.17	14.78	28.9	33.07	21.02	13.26	22.15	35.22	49.47	45.29	53.49	35.61	16.4	38.92	44.63	76.26	36.2
MELO3C003215.2	8.07	11.32	3.9	11.89	110.7	40.74	4.29	13.41	29.24	30.26	31.62	67.26	104.6	86.09	80.58	42.3	11.6	19.21	26.46	26.83	27.17	20.23	21.65	31.36	36.9	26.56	50.03	34.25	19.7	19.94	37.78	41.07	22.61	17.02	32.95	32.84	58.23	37.12	33.39	22.4	22.48	29.95	33.63	39.51	28.08
MELO3C003216.2	6.54	1.72	12.49	18.62	61.03	11.12	5.99	4.44	12.08	12.44	21.51	56.92	31.66	30.19	28.61	17.64	4.57	3.44	19.4	8.17	15.1	15.72	16.78	14.16	15.62	10.37	15.72	12.72	8.49	5.97	9.65	10.06	6.01	5.36	12.14	18.14	23.29	17.89	26.19	16.83	12.01	10.14	13.66	11.16	8.01
MELO3C003217.2	0	0	0	0	0	0	0	0	0	0	0	0	0	0	0	0	0	0	0	0	0	0	0	0	0	0	0	0	0	0	0	0	0	0	0	0	0	0	0	0	0	0	0	0	0
MELO3C003218.2	287	27.93	319.82	209.44	388.17	196.17	357.45	278.32	255.07	386.83	444.72	471.11	324.81	359.99	357.79	230.21	13.98	36.26	341.16	113.13	528.94	325.51	441.08	215.23	203.54	151.86	136.5	163.87	189.9	160.23	98.96	70.94	89.82	168.82	148.87	230.65	84.25	133.97	130.35	140.83	110.71	58.46	57.27	56.39	96.57
MELO3C003219.2	10	4.54	8.25	25.94	8.28	25.98	15.4	25.91	32.72	23.44	8.01	10.86	26.49	27.75	27.71	30.74	54.2	10.49	37.51	22.43	16.71	13.81	17.43	42.91	30.2	29.16	30.12	16.38	20.73	28.21	27.58	22.45	23.8	37.31	35.6	14.47	18.46	19.52	14.78	16.26	18.33	21.93	17.6	17.42	56.49
MELO3C003220.2	0	0	0	0	0	0	0	0	0	0	0	0	0	0	0	0	0	0	0	0	0	0	0	0	0	0	0	0	0	0	0	0	0	0	0	0	0	0	0	0	0	0	0	0	0
MELO3C003221.2	26.57	5.48	28.55	33.65	30.77	20.3	50.52	43.43	34.43	50.8	41.36	60.87	34.95	29.77	31.44	33.6	27.73	15.99	49.55	27.39	41.47	37.24	44.98	35.87	38.32	27.11	43.46	33.28	26.4	15.61	47.53	54.88	46.1	42.4	63.63	60.25	23.57	57.09	23.45	19.8	24.97	47.41	65.69	63.06	24.24
MELO3C003222.2	0	0	0	0	0	0	0	0	0	0	0	0	0	0	0	0	0	0	0	0	0	0	0	0	0	0	0	0	0	0	0	0	0	0	0	0	0	0	0	0	0	0	0	0	0
MELO3C003223.2	15.1	8.08	18.85	12.22	9.39	15.3	20.59	18.71	14.1	18.5	16.16	13.86	10.68	10.71	11.26	18.2	9.27	13.85	15.2	14.51	13.09	14.17	18.67	16.05	19.44	30.75	17.71	18.44	24.05	7.65	11.55	11.74	10.62	16.44	15.35	16.13	20.03	17.67	22.11	7.84	40.92	9.65	10.24	9.49	9.87
MELO3C003224.2	4.26	0.02	1.24	1.29	0.46	0.47	1.65	1.09	1.07	1.89	3.53	2.88	0	0.18	0.22	0.52	0.14	0.28	0.18	0.95	3.48	2.25	2.99	1.02	1.16	0	0.12	0.09	0.15	0	0.1	0	0.06	0.05	0.99	0.67	0.66	0.43	0.71	0.16	0.29	0	0.26	0.07	0.09
MELO3C003225.2	15.55	4.57	23.7	21.86	9.9	20.58	23.56	42.65	32.17	18.99	58.55	55.24	0.74	1.2	1.14	3.76	0	0.09	0.12	8.11	57.24	44.08	21.45	10.4	4.28	1.71	0.31	0.16	0.31	0.06	0	0	0.09	0.12	4.58	2.88	1	2.76	0.74	0.1	1.28	0.26	0.16	0.04	0.22
MELO3C003226.2	5.54	0.91	3.62	1.23	0.57	0.94	2.41	3.49	3.68	2.44	3.8	2.37	0.72	0.31	0.7	1.53	0.15	0.58	1.05	1.31	4.83	5.24	4.47	1.88	2.95	0.71	1.89	0.71	1.42	0.1	1.17	0.84	1.56	1.55	1.86	3.37	1.62	4.68	1.68	0.9	1.9	0.86	1.2	1.4	0.11
MELO3C003227.2	7.11	2.1	3.58	7.29	28.35	10.64	3.81	1.93	5.06	2.14	7.28	24.33	22.98	18.98	20.45	10.19	0.14	0.85	1.24	7.07	7.89	4.55	3.89	3.71	4.97	4.08	2.58	3.15	1.79	1.29	2.08	1.84	1.22	1.34	4.69	15.42	27.22	14.99	29.39	19.22	9.77	7.52	8.91	9.62	7.11
MELO3C003228.2	1.94	0.23	1.4	3.67	1.41	35.19	19.91	87.81	33.13	6.31	1.99	2.3	0.3	0.28	0.3	45.21	1.32	0.92	1.21	2.37	2.17	2.9	1.83	5.25	3.86	2.95	2.46	1.36	0.77	0	0.28	0.24	0.21	0.12	1.19	1.91	0.87	1.51	0.75	0	0.14	0.26	0.09	0.15	0.15
MELO3C003229.2	0	0	0	0	0	0	0	0	0	0	0	0	0	0	0	0	0	0	0	0	0	0	0	0	0	0	0	0	0	0	0	0	0	0	0	0	0	0	0	0	0	0	0	0	0
MELO3C003230.2	2.48	5.58	5.64	0.4	0.18	26.17	4.24	5.16	1.07	10.99	7.55	0.7	0.18	0.06	0.96	2.05	0.57	0.24	0.4	160.7	15.43	33.14	48.57	52.13	6.19	22.24	27.56	12.27	37.13	322.96	1710.58	739.81	1193.32	264.78	276.84	29.16	3.32	50.1	8.69	471.86	375.8	1982.04	1870.92	1295.84	1580.36
MELO3C003231.2	0.17	0.18	1.09	1.26	1.98	3.14	8.13	6.55	1.37	0.74	3.14	10.75	6.71	8.49	5.81	6.09	0.28	1.68	11.22	8.47	9.09	2.91	6.54	2.1	7.8	22.24	4.73	1.81	0	0.33	0.34	0	0.04	1.06	9.12	8.11	9.92	17.23	5.43	23.29	5.21	0.71	1.26	0.11	1.82
MELO3C003232.2	0	0	0	0	0	0	0	0	0	0	0	0	0	0	0	0	0	0	0	0	0	0	0	0	0	0	0	0	0	0	0	0	0	0	0	0	0	0	0	0	0	0	0	0	0
MELO3C003233.2	67.85	23.79	47.55	48.28	43.57	79.47	62.39	107.55	125.78	92.36	56.48	52.72	85.05	81.96	85.92	100.07	29.4	49.99	65.62	68	76.85	67.26	80.89	111.75	139.43	122.95	164.3	114.05	113.37	59.55	117.48	88	69.92	80.52	76.79	83.25	102.27	123.14	94.78	54.39	92.59	94.95	85.86	73.56	70.89
MELO3C003237.2	27.52	113.42	7.83	15.5	6.09	8.57	11.97	15.32	12.61	6.85	7.99	10.68	6.16	7.17	8.14	12.43	22.15	6.17	13.74	15.99	11.18	8.74	8.44	12.45	16.25	20.35	15.32	26.66	36.72	17.1	24.12	29.51	36.32	36.34	13.51	14.21	23.33	21.85	28.97	27.18	44.96	25	20.9	25.34	15.06
MELO3C003238.2	7.89	8.21	7.53	76.92	2812.05	494.12	4.15	35.81	490.84	554.76	292	1456.43	3179.79	3096.37	2601.6	614.04	19.26	3.07	93.37	75.77	274.28	115.74	120.95	200.24	62.38	71.19	159.02	144.86	146.03	46.35	133.5	89.9	51.37	23.08	369.17	62.22	232.08	69.35	237.2	147.49	101.03	156.88	120.51	133.64	210.84
MELO3C003239.2	5.93	0.55	3.07	2.78	7.12	8.62	4.09	2.71	9.05	6.73	4.99	5.19	10.35	13.48	11.61	8.26	4.51	4.9	3.25	13.66	6.56	5.74	5.71	6.8	3.26	2.65	3.59	3.16	6.23	4.73	3.38	1.45	2.07	3.28	5.55	4.38	1.69	1.7	0	2.91	1.09	2.09	2.32	0.58	2.67
MELO3C003241.2	7.69	1.43	7.99	6.75	3.33	6.06	14.27	1.33	4.56	13.03	27.39	13.18	1.06	0.89	0.84	4.14	1.36	0.48	9.89	3.25	18.67	17.5	7.66	2.36	1.25	0.53	0	0.1	0	0	0	0	0.06	0.14	0.66	0.17	0.21	0.24	0.75	0.26	0.78	0	0	0	0.14
MELO3C003242.2	4.86	32.5	3.74	5.68	1.11	7.14	25.31	51.07	26.53	2.41	2.94	1.97	12.77	12.45	17.66	18.98	21.17	10.67	11.23	21.56	11.63	8.47	10.34	22.76	48.3	71.67	59.09	79.64	79.92	73.61	47.08	31.27	40.9	44.49	19.93	33.85	61.95	77.07	70.06	75.98	79.86	50.67	36.92	26.39	32.2
MELO3C003243.2	15.81	7.97	10.71	7.64	10.57	13.25	16.95	11.23	11.48	12.68	14.2	15.46	7.02	5.07	6.69	11.33	13.12	9.64	9.52	13.96	13.08	13.44	14.13	13.11	13.92	6.75	11.04	8.33	5.01	0.4	9.4	11.76	14.17	19.68	13.08	17.81	4.54	13.39	4.84	0.19	6.82	8.69	10.35	9.57	2.45
MELO3C003244.2	0.68	0.73	0	0.22	0.18	0.35	0.22	0	0	0	0.12	0	0	0	0	0.16	0.8	0.03	0	0	0.19	0	0	0	0	0	0.2	0	0	0	0	0.1	0	0.24	0	0.64	0	0.21	0.38	0.12	0	0.06	0.33	0.05	0
MELO3C003245.2	20.57	23.82	54.12	107.93	412.03	115.09	20.26	11.17	29.7	62.54	99.28	243.05	106.16	119.64	100.77	45.31	5.55	9.53	61.79	35.91	58.87	63.28	48.44	24.87	30.81	58.43	73.57	67.24	41.09	77.66	96.19	123.39	48.66	37.11	39.13	67.65	63.7	48.5	79.45	154.96	34.25	80.23	130.77	92.55	145.66
MELO3C003246.2	21.21	8.67	12.3	9.51	6.25	8.71	18.08	14.61	9.77	8.17	10.43	9.79	5.5	5.62	6.57	7.99	5.02	6.68	7.7	10.45	9.62	12.52	11.03	7.62	12.83	9.21	8.85	9.59	7.93	4.02	10.8	12.36	11.06	10.18	7.95	16.9	8.95	15.85	12.68	12.98	11.29	9.26	11.74	11.5	8.73
MELO3C003247.2	0	0	0	0	0	0	0	0	0	0	0	0	0	0	0	0	0	0	0	0	0	0	0	0	0	0	0	0	0	0	0	0	0	0	0	0	0	0	0	0	0	0	0	0	0
MELO3C003249.2	19.47	23.2	15.33	14.14	12.15	18.81	18.66	17.11	13.08	24.19	17.02	14.09	8.82	8.84	8.91	15.56	15.03	11.86	20.23	14.71	15.26	12.29	12.51	16.97	16.29	16.03	12.02	17.99	13.23	13.57	29.39	30.07	33.05	32.52	13.28	14.01	10.04	14.51	9.82	5.48	13.52	23.53	15.33	19.63	8.36
MELO3C003251.2	0	0	0	0	0	0	0	0	0	0	0	0	0	0	0	0	0	0	0	0	0	0	0	0	0	0	0	0	0	0	0	0	0	0	0	0	0	0	0	0	0	0	0	0	0
MELO3C003252.2	0	0	0	0	0	0	0	0	0	0	0	0	0	0	0	0	0	0	0	0	0	0	0	0	0	0	0	0	0	0	0	0	0	0	0	0	0	0	0	0	0	0	0	0	0
MELO3C003253.2	0	0	0	0	0	0	0	0	0	0	0	0	0	0	0	0	1.22	0.48	0	0	0	0	0	0	0	0	0	0.43	0	0	0	0	0	0	0	0	0	0	0	0	0	0	0	0	0
MELO3C003254.2	0	0	0	0	0	0	0	0	0	0	0	0	0	0	0	0	0	0	0	0	0	0	0	0	0	0	0	0	0	0	0	0	0	0	0	0	0	0	0	0	0	0	0	0	0
MELO3C003255.2	0	0	0	0	0	0	0	0	0	0	0	0	0	0	0	0	0	0	0	0	0	0	0	0	0	0	0	0	0	0	0	0	0	0	0	0	0	0	0	0	0	0	0	0	0
MELO3C003259.2	0.2	0	0	0.04	0.51	0	0	0.96	0	0	0.34	0.32	0.38	0.38	0.6	0.24	0.17	0.12	0.49	0.42	0.23	0.09	0	0	0	0	0.14	0	0.12	0	0.12	0.12	0.04	0.22	0	0	0	0	0.02	0	0	0.2	0.29	0.19	0.02
MELO3C003260.2	0.25	0	0.32	0	0.64	0	0	0	0	0	0.31	0.54	0.25	0	0.63	0	0	0.41	0.51	0	0	0	0	0.45	0	0	0	0	0	0	0	0.21	0.06	0.01	0.09	0.07	0	0	0	0	0	0	0.42	0.09	0
MELO3C003261.2	11.58	1.51	8.55	10.98	32.96	18.65	5.93	5.08	8.79	11.68	17.33	42.82	38.91	37.04	28.76	15.06	7.83	13.43	24.57	9.34	13.24	10.55	10	7.48	10.82	7.33	8	8.2	4.32	3.57	6.52	6.76	5.85	4.88	13.05	9.95	12.46	11.16	9.58	6.8	7.66	7.41	8.87	11.15	4.17
MELO3C003262.2	10.22	5.26	9.11	4.59	3.83	6.26	9.21	9.28	9.39	7.93	9	7.37	3.48	3.68	3.81	7.03	10.54	5.76	8.66	8.93	9.17	9.24	8.4	7.01	7.76	7.49	14.31	10.94	8	6.4	13.51	13.22	12.71	13.4	6.51	8.83	5.39	9.44	4.79	6	7.11	10.37	10.08	8.65	7.45
MELO3C003263.2	0	0	0	0	0	0	0	0	0	0	0	0	0	0	0	0	0	0	0	0	0	0	0	0	0	0	0	0	0	0	0	0	0	0	0	0	0	0	0	0	0	0	0	0	0
MELO3C003264.2	0	0	0	0	0	0	0	0	0	0	0	0	0	0	0	0	0	0	0	0	0	0	0	0	0	0	0	0	0	0	0	0	0	0	0	0	0	0	0	0	0	0	0	0	0
MELO3C003265.2	58.24	5.81	59.04	46.52	67.63	42.06	76.26	44.27	35.68	81.74	90.41	124.07	36.44	34.63	44.06	39.28	15.17	33.06	68.47	36.68	65.28	56.54	77.79	41.58	31.08	24.59	22.91	29	21.5	29.1	34.94	67.06	32.98	36.64	67.4	51.28	17.99	38.46	20.98	18.72	13.73	47.73	79.27	95.07	50.77
MELO3C003267.2	0	0	0	0	0	0	0	0	0	0	0	0	0	0	0	0	0	0	0	0	0	0	0	0	0	0	0	0	0	0	0	0	0	0.01	0.17	0	0	0	0	0	0	0	0	0	0
MELO3C003268.2	0	0	0	0	0	0	0	0	0	0	0	0	0	0	0	0	0	0	0	0	0	0	0	0	0	0	0	0	0	0	0	0	0	0	0	0	0	0	0	0	0	0	0	0	0
MELO3C003269.2	0	0	0	0	0	0	0	0	0	0	0	0	0	0	0	0	0	0	0	0	0	0	0	0	0	0	0	0	0	0	0	0	0	0	0	0	0	0	0	0	0	0	0	0	0
MELO3C003271.2	0.97	0.65	0.36	0.3	0.24	0	0.6	0.03	0	0	0.32	0.55	0.56	0.92	0.43	0.27	1.09	0.07	0.28	0.52	0.59	0.8	0	0.3	0.44	0	0.62	0	0	0	1.2	0.85	0.57	0.44	0.36	0.34	0.55	0.27	0	0	0	0.38	1.02	1.28	0
MELO3C003272.2	0	0	0	0	0	0	0	0	0	0	0	0	0	0	0	0	0	0	0	0	0	0	0	0	0	0	0	0	0	0	0	0	0	0	0	0	0.03	0	0	0	0	0	0	0	0
MELO3C003274.2	27.63	35.99	26.28	20.97	8.86	13.42	23.79	20.92	16.86	18.17	18.27	16.19	6.61	10.9	11.3	19.47	16.99	16.46	26.09	22.64	26.37	22.5	23.15	23.06	32.57	25.94	29.71	28.66	30.96	44.82	32.16	32.06	32.97	35.7	21.67	20.4	40.15	30.8	37.75	71.84	34.53	35.05	22.5	22.86	78.07
MELO3C003275.2	0.47	0	5.41	13.99	8.18	20.48	125.58	84.05	2.11	11.94	2.05	1.29	1.65	2.48	0.74	9.12	0	10.53	11.96	12.04	10.59	13.14	4.27	14.81	6.52	6.41	0.4	0	0.48	1.16	0	0	0	0	6	3.31	0	0	0	0	0	0	0	0	0
MELO3C003277.2	36.1	57.51	20.65	39.41	9.76	42.1	121.46	233.25	104.06	23.39	14.7	9.8	52.61	46.66	57.46	90.29	151.4	90.15	36.66	90.06	36.05	26.64	15.57	36.76	65.62	118.15	90.02	77.42	66.1	68.42	71.84	29.77	51.07	62.2	42.86	63.1	159.18	138.23	170.21	122.3	136.46	187.29	179.81	154.16	414.07
MELO3C003278.2	21.52	76.97	11.33	19.47	7.62	19.82	26.6	26.49	23.2	13.57	16.48	14.3	9.69	6.9	9.6	18.48	16.25	11.92	19.21	40.65	22.93	19.18	15.28	18.25	22.22	24.24	27.7	25.76	27.33	32.88	76	73.09	59.75	44.89	20.92	24.74	28.75	27.65	29.93	30.92	40.49	47.84	52.45	52.49	41.84
MELO3C003279.2	0	0	0	0	0	0	0	0	0	0	0	0	0	0	0	0	0	0	0	0	0	0	0	0	0	0	0	0	0	0	0	0	0	0	0	0	0	0	0	0	0	0	0	0	0
MELO3C003280.2	63.35	7.59	26.15	18.82	20.25	14.48	34.35	49.62	23.45	21.42	20.64	29.59	34.89	32.37	29.58	16.76	28.87	15.17	36.33	21	24.63	22.23	29.89	24.37	23.64	13.59	27.21	20.99	15.87	13.7	18.07	34.03	21.55	24.8	26.25	33.51	21.01	33.91	25.09	21.04	25.31	21.49	37.97	29.1	31.25
MELO3C003281.2	0	0	0	0	0	0	0	0	0	0	0.08	0	0	0	0	0	0	0	0	0	0	0	0	0	0	0	0	0	0	0	0	0	0	0.21	0	0	0	0.13	0	0	0	0	0	0	0
MELO3C003282.2	82.25	111.65	68.31	72.77	22.09	59.34	84.82	130	94.16	52.21	57.81	51.2	42.95	44.8	51.26	71.42	49.54	34.3	89.78	101.22	77.89	69.37	67	91.98	127.27	170.85	135.39	141.14	118.65	81.36	140.03	112.7	170.01	130.42	72.91	81.14	116.11	144.66	142.68	88.57	177.74	131.54	100	117.94	44.24
MELO3C003283.2	0	0	0	0	0	0	0	0	0	0	0	0	0	0	0	0	0	0	0	0	0	0	0	0	0	0	0	0	0	0	0	0	0	0	0	0	0	0	0	0	0	0	0	0	0
MELO3C003284.2	0	0	0.45	24.32	10.63	91.56	28.01	6.48	12.34	28.71	2.91	11.02	1.25	0.63	0.57	4.44	0	1.28	1.65	3.08	4.08	3.79	8.18	7.88	7.92	4.63	2.81	1.1	2.84	0.73	0	0	0.09	0	2.87	4.29	2.15	0.95	1.03	1.99	2.28	0	0	0	0
MELO3C003285.2	0	0	0.07	0	0.45	0.5	0.02	0.54	0.53	0.34	0.17	0	0	0	0	0.23	0	0.14	0	0	0.53	0.36	0	0.93	2.67	8.47	0.49	0.58	0	0	0	0	0.02	0.07	0.62	0.31	3.58	3.24	0	0.21	0	0	0.22	0	0
MELO3C003286.2	21.83	9.08	13.93	16.01	23.53	57.48	27.18	31.05	45.53	34.66	20.43	22.62	24.49	28.77	27.86	42.35	36.83	26.08	51.15	43.05	34.16	25.58	24.77	54.42	58.27	44.45	73.55	52.18	39.27	43.16	49.92	29.76	23.76	19.89	31.44	36.47	30.47	40.69	30.43	33.82	25.61	38.86	29.62	24.9	16.02
MELO3C003287.2	0	0	0	0	0	0	0	0	0	0	0	0	0	0	0	0	0	0	0	0	0	0	0	0	0	0	0	0	0	0	0	0	0	0	0	0	0	0	0	0	0	0	0	0	0
MELO3C003289.2	0	0	0	0	0	0	0	0	0	0	0	0	0	0	0	0	0	0	0	0	0	0	0	0	0	0	0	0	0	0	0	0	0	0	0	0	0	0	0	0	0	0	0	0	0
MELO3C003290.2	5.91	0.93	0.88	1.08	0.5	2.4	9.05	11.02	7.78	2.91	2.92	2.4	1.35	1.99	2.82	5.32	0.55	1.06	3.75	14.6	11.66	11.45	9.55	14.4	29.68	21.02	27.18	20.67	10.09	7.94	9.56	6.59	6.12	5.44	9.09	18.52	24.47	28.45	25.66	18.97	20.2	12.33	14.22	13.18	7.65
MELO3C003291.2	41.43	23.11	25.85	22.03	24.92	57.74	49.8	64.12	47.43	58.24	40.22	39.48	29.07	26.75	29.32	52.77	62.39	59.33	58.75	52.92	49.14	46.54	56.25	74.76	64.42	79.4	44.96	62.51	57.75	35.87	39.29	29.31	25.16	29.02	53.99	42	56.45	48.52	49.93	49.62	76.4	32.51	27.28	23.15	8.66
MELO3C003292.2	12.82	6.04	10.93	13.97	6.56	7.17	12.37	11	10.88	6.52	10.95	9.92	6.76	7.98	8.42	9.42	4.61	2.94	7.42	14.87	12.69	9.91	8.37	9.98	12.02	13.63	11.38	19.97	14.94	11.36	12.04	12.23	11.64	11.2	10.57	13.7	20.53	19.54	21.08	16.93	19.78	15.33	13.7	10.24	6.68
MELO3C003294.2	1.61	5.3	64.62	99.34	538.49	448.43	2.65	33.29	101.24	483.07	183.75	166.72	393.12	266.65	472.63	702.38	1081.26	510.22	414.66	591.74	398.88	312.95	204.77	495.03	466.9	276.72	309.93	176.29	112.45	51.4	574.65	410.17	244.16	76.39	286.63	384.99	163.67	571.49	418.14	111.46	327.51	508.36	270.24	229.84	41.74
MELO3C003295.2	8.69	8.87	27.82	18.32	10.78	4.8	5.43	2.72	2.78	9.34	15.16	24.5	0.87	1.06	1.94	2.02	0.72	0.98	3.01	5.13	13.66	9.06	10.49	5.13	4.46	1.57	3.48	2.56	1.89	0.97	1.46	6.38	5.61	6.11	5.58	9.15	11.35	5.97	6.02	4.22	4.13	3.94	6.87	7.51	6.5
MELO3C003296.2	6.21	13.22	5.68	6.95	4.26	3.44	8.19	4.59	5.75	7.26	5.76	6.46	3.93	4.11	5.36	4.91	2.02	2.61	2.35	3.29	6.1	5.55	7.97	5.16	6.35	4.08	4.26	3.05	3.89	1.85	7.32	5.18	3.64	4.77	5.39	5.31	7.5	5.04	5.68	3.99	3.52	7.05	5.68	4.24	5.28
MELO3C003298.2	84.83	484.62	63.16	131.89	77.46	112.58	167.07	214.83	121.74	29.94	40.52	49.6	395.55	432.58	393.8	223.49	45.12	22.15	196.47	147.29	57.83	42.82	47.08	47.91	68.6	96.39	207.94	241.33	198.09	134.25	230.34	109.85	199.1	123.47	41.68	114.51	145.35	189.08	195.14	70.8	179.46	171.24	99.47	117.38	186.68
MELO3C003299.2	6.5	2	5.62	2.34	3.34	19.48	16.02	10.56	16.29	19.32	6.18	4.31	24	14.27	11.4	15.96	0	0.38	2.66	2.16	5.78	6.47	15.57	13.28	24.12	14.87	4.12	4.31	6.37	2.21	1.71	1.16	0.41	0.94	6.68	11.12	3.09	7.79	1.83	1.01	3.52	1.06	0.34	0.29	0.15
MELO3C003300.2	0	0	0	0	0	0	0	0	0	0	0	0	0	0	0	0	0	0	0	0	0	0	0	0	0	0	0	0	0	0	0	0	0	0	0	0	0	0	0	0	0	0	0	0	0
MELO3C003302.2	6.6	6.06	5.6	6.21	4.17	4.88	7.6	9.15	8.67	8.91	6.33	6.13	11.07	9.29	10.43	8.47	4.7	3.93	10	8.99	8.91	6.72	7.74	12.34	11.13	11.69	15.76	16.48	10.78	10.28	11.5	5.36	7.74	11.26	5.78	11.47	14.13	12.16	14.4	11.9	10.61	11.2	7.12	5.51	9.72
MELO3C003304.2	3.92	7.03	2.8	2.53	1.3	2.37	2	2.5	6.09	4.81	3.12	3.7	2.15	2.69	2.44	3.43	5.64	2.16	2.43	4.23	5.18	6.44	3.43	6.53	9.79	5.94	6.96	10.83	8.21	12.15	3.15	4.61	4.08	3.87	4.78	5.17	5.55	6.83	10.25	16.42	3.59	4.57	3.95	4.09	5.27
MELO3C003305.2	9.76	2.69	17.36	12.54	19.65	29.37	24.54	13.88	18.12	65.05	20.58	18.54	8.69	10.76	8.55	29.82	21.91	79.85	21.18	8.12	18.62	17.35	22.35	34.61	8.43	8.4	9.37	7.58	5.11	8.26	8.83	5.04	6.61	8.19	20.91	13.59	4	5.67	4.27	7.82	2.56	4.89	4.34	2.4	1.38
MELO3C003306.2	0	0	0	0	0	0	0	0	0	0	0	0	0	0	0	0	0	0	0	0	0	0	0	0	0	0	0	0	0	0	0	0	0	0	0	0	0	0	0	0	0	0	0	0	0
MELO3C003307.2	0	0.11	0	0	0	0	0	0	0	0	0.03	0.29	0	0.14	0	0.09	351.23	1264.35	0.52	1.32	0	0.27	0	0	0	0	0	0	0	0	0	0	0	0.03	0	0	0	0	0	0	0	0	0	0	0.27
MELO3C003308.2	12.86	6.32	17.46	39.93	112.11	28.26	42.62	12.26	16.04	19.63	31.36	100.68	24.55	24.69	27.25	17.86	67.57	165.77	12.06	15.68	21.18	19.21	15.75	17.33	16.98	7.37	9.82	8.58	4.22	1.12	6.79	5.5	4.07	2.23	16.6	21.37	23.92	22.96	22.63	13.11	9.01	13.62	13.46	10.26	11.58
MELO3C003309.2	0	0	0	0	0	0	0	0	0	0	0	0	0	0	0	0	0	0	0	0	0	0	0	0	0	0	0	0	0	0	0	0	0	0	0	0	0	0	0	0	0	0	0	0	0
MELO3C003310.2	0	0	0	0	0	0	0	0	0	0	0	0	0	0	0	0	0	0	0	0	0	0	0	0	0	0	0	0	0	0	0	0	0	0	0	0	0	0	0	0	0	0	0	0	0
MELO3C003311.2	0	0	0	0	0	0	0	0	0	0	0	0	0	0	0	0	0	0	0	0	0	0	0	0	0	0	0	0	0	0	0	0	0	0	0	0	0	0	0	0	0	0	0	0	0
MELO3C003312.2	12.08	2.63	10.94	11.71	29.39	17.11	12.58	20.06	22.99	10.35	15.54	31.54	32.95	30.1	33.12	21.07	2.53	3.82	6.83	21.71	22.72	17.92	14.75	18.7	48.17	12.73	32.02	23	11.12	6.52	11.98	7.53	5.83	3.18	12.77	32.1	56.42	59.22	30.61	30.87	19.58	13.23	12.34	15.57	6.56
MELO3C003313.2	113.1	89.41	122.64	217.38	61.74	155.56	188.28	295.69	237.15	103.39	131.82	129.15	145.97	139.29	146.83	230.43	155.04	131.33	179.96	204.99	171.59	149.26	142.25	259.93	360.54	640.87	396.03	616.17	506.95	586.17	306.44	214.96	177.39	148.89	184.7	292.9	367.76	307.97	454.93	432.97	517.21	253.52	200.27	159.98	261.06
MELO3C003314.2	0	0	0	0	0	0	0	0	0	0	0	0	0	0	0	0	0	0	0	0	0	0	0	0	0	0	0	0	0	0	0	0	0	0	0	0	0	0	0	0	0	0	0	0	0
MELO3C003316.2	0	0	0	0	0	0	0	0	0	0	0	0	0	0	0	0	0	0	0	0	0	0	0	0	0	0	0	0	0	0	0	0	0	0	0	0	0	0	0	0	0	0	0	0	0
MELO3C003317.2	338.82	239.89	458.11	325.09	171.76	139.29	321.95	190.29	197.75	362.8	308.57	348.89	114.62	120.17	141.11	170.05	21.74	33.49	67.5	91.71	287.44	247.2	372.06	242.89	281.19	327.2	289.87	274.48	226.61	130.74	151.45	142.99	177.19	256.8	185.14	307.85	234.58	255.48	251.71	172.99	287.97	164.28	142.81	152.75	274
MELO3C003318.2	1.19	0.85	1.52	1.46	1.15	4.81	4.68	5.66	5.9	1.67	2.37	1.37	1.28	1.77	2.95	6.34	0.65	1	1.31	2.98	1.53	3.54	0.87	0.58	0	0.17	0.55	0.25	0.26	0	0	0	0.06	0.07	4.21	2.2	0.61	1.29	0.38	0	0.24	0.04	1.24	0.04	0.04
MELO3C003319.2	0	0	0	0	0	0	0	0	0	0	0	0	0	0	0	0	0	0	0	0	0	0	0	0	0	0	0	0	0	0	0	0	0	0	0	0	0	0	0	0	0	0	0	0	0
MELO3C003320.2	0	0	0	0	0	0	0	0	0	0	0	0	0	0	0	0	0	0	0	0	0	0	0	0	0	0	0	0	0	0	0	0	0	0	0	0	0	0	0	0	0	0	0	0	0
MELO3C003321.2	0	0	0	0	0	0	0	0	0	0	0	0	0	0	0	0	0	0	0	0	0	0	0	0	0	0	0	0	0	0	0	0	0	0	0	0	0	0	0	0	0	0	0	0	0
MELO3C003322.2	0.47	0.92	0.49	0.41	0.38	0.47	0.39	0.2	0.55	0.82	0.57	0.91	0.43	0.28	0.18	0.15	1.12	0.13	1.64	0.09	0.47	0.7	0.43	0.14	0.24	0	0.25	0.11	0.21	0	0.08	0.06	0.05	0.29	0.26	0.26	0	0.13	0.2	0	0.22	0.12	0.07	0.04	0.06
MELO3C003323.2	0	0	0	0	0	0	0	0	0	0	0	0	0	0	0	0	0	0	0	0	0	0	0	0	0	0	0	0	0	0	0	0	0	0	0	0	0	0	0	0	0	0	0	0	0
MELO3C003324.2	0	0	0	0	0	0	0	0	0	0	0	0	0	0	0	0	0	0	0	0	0	0	0	0	0	0	0	0	0	0	0	0	0	0	0	0	0	0	0	0	0	0	0	0	0
MELO3C003325.2	0.92	0.85	0.59	0.69	0.66	0.6	1.26	0	0.6	0.97	1.15	0.09	0.63	0	0	0.72	0.46	0	0	0.57	0.75	0.58	0.33	0	0	0	0	0	0	0	1.12	0.12	0.36	0.74	0.54	0.42	0.41	1.54	0	0	0	0.11	0.4	0.33	0
MELO3C003326.2	10.6	7.53	8.66	8.62	3.6	5.98	11.26	9.09	9.39	5.84	7.39	8.08	3.69	3.96	4.69	5.49	2.18	1.27	4.42	5.03	9	7.08	8.78	7.11	9.65	3.91	9.37	5.56	7.02	5.78	7.65	5.24	4.36	3.6	5.86	9.83	6.47	9.06	6.21	7.22	5.37	6.3	5.98	5.26	4.09
MELO3C003327.2	89.06	200.54	135.91	185.35	116.1	155.46	208.39	180.04	157.02	191.74	140.01	181.6	125	109.49	112.76	197.65	326.77	161.36	286.47	195.73	154.25	139.4	168.11	170.22	136.12	151.92	152.4	149.41	125.47	181.26	164.73	159.77	148.26	190.19	165.92	146.13	117	131.48	102.61	133.06	125.97	173.23	149.62	133.63	229.96
MELO3C003328.2	1.49	3.6	1.42	1.84	24.35	14.01	0.8	0.56	1.79	1.58	4.59	14.42	22.52	19.82	16.67	8.14	1.8	0.32	5.62	3.63	2.87	2.13	0.66	1.46	1.23	0.78	2.34	1.12	0.42	0	1.4	0.74	0.65	0.67	1.29	1.73	1.89	1.81	0.96	0	0.3	1.42	0.66	1.07	0.25
MELO3C003329.2	0	0	0	0	0	0	0	0	0	0	0	0	0	0	0	0	0	0	0	0	0	0	0	0	0	0	0	0	0	0	0	0	0	0	0	0	0	0	0	0	0	0	0	0	0
MELO3C003330.2	4.83	10.95	4.98	5.43	4.06	2.88	5.07	3.31	5.15	3.94	3.7	4.97	3.6	4.23	3.73	3.64	1.72	0.85	1.72	5.06	4.95	3.95	3.9	4.62	6.02	3.97	6.62	4.35	4.29	3.4	3.81	3.26	3.08	3.36	4.29	7.32	7.09	8.69	4.89	7.75	4.18	4.32	3.62	3.28	4.45
MELO3C003331.2	11.32	1130.77	2.45	41.28	3.18	7.85	3.49	3.36	3.84	1.38	1.06	1.53	2.35	1.81	2.93	5.6	17.35	1.18	3.2	15.2	2.53	1.9	1.88	6.89	4.23	26.36	33.73	38.88	242.61	609.84	241.16	330.19	252.65	446.19	4.91	6.29	18.12	8.44	21.06	59.32	101.45	242.48	237.81	224.71	361.58
MELO3C003332.2	52.96	91.27	22.9	115.15	27.7	65.78	93.29	71.27	59.53	54.43	28.96	36.66	40.1	37.73	48.56	81.13	122.83	42.01	83.66	114.78	43.94	50.44	55.18	66.52	60.92	96.43	84.75	110.56	125.12	353.55	138.14	143.76	92.78	141.42	86.61	86.19	77.08	69.89	98.63	213.92	184.94	178.69	162.59	136.87	150.22
MELO3C003333.2	0	0	0	0	0	0	0	0	0	0	0	0	0	0	0	0	0	0	0	0	0	0	0	0	0	0	0	0	0	0	0	0	0	0	0	0	0	0	0	0	0	0	0	0	0
MELO3C003335.2	0	0	0	0	0	0	0	0	0	0	0	0	0	0	0	0	0	0	0	0	0	0	0	0	0	0	0	0	0	0	0	0	0	0	0	0	0	0	0	0	0	0	0	0	0
MELO3C003336.2	0	0	0	7.33	0	0	20.11	9.11	0	0	0	0	0	0	0	2.21	0	0	0	0	0	0	0	0	0	0	0	0	0	0	0	0	0	0	0	0	0	0	0	0	0	0	0	0	0
MELO3C003337.2	0	0	0.1	0.23	0.32	0.31	8.18	6.63	0.39	0.67	1.8	0	0	0.21	0	0	0.28	0.42	0.6	1.03	1.85	0.63	0.75	0	0.39	0	0	0	0	0	0	0	0	0	0	0	0	0	0	0	0	0	0	0	0
MELO3C003338.2	15.74	8.96	8.89	6.61	4.69	5.93	9.28	9.45	8.42	6.47	7.89	9.64	4.75	4.16	5.26	8.32	4.82	3.69	6.95	8.73	9.53	12.39	6.81	5.36	8.05	4.54	10.22	4.65	3.68	1.84	9.62	7.7	5.91	6.54	7.45	11.24	5.12	14.92	4.59	3.04	7.95	8.32	7.2	7.08	3.01
MELO3C003339.2	0	0	0	0	0	0	0	0	0	0	0	0	0	0	0	0	0	0	0	0	0	0	0	0	0	0	0	0	0	0	0	0	0	0	0	0	0	0	0	0	0	0	0	0	0
MELO3C003340.2	32.11	10.78	28.48	24.03	14.42	20.16	31.89	34.42	31.88	26.51	20.88	16.16	20.36	19.23	22.92	26.28	25.96	17.29	20.78	30.22	22.22	24.12	22.46	26.44	31.01	29.43	68.56	56.16	47.01	38.47	61.01	47.19	42.41	39.08	24.02	31	25.41	42.01	27.95	15.72	37.79	42.59	35.23	36.53	20.09
MELO3C003341.2	0	0	0	0	0	0	0	0	0	0	0	0	0	0	0	0	0	0	0	0	0	0	0	0	0	0	0	0	0	0	0	0	0	0	0	0	0	0	0	0	0	0	0	0	0
MELO3C003342.2	46.45	20.1	50.8	32.52	28.83	29.18	47.82	18.01	23.24	30.75	48.6	66.58	15.2	23.5	21.26	23.29	3.41	5.85	21.21	25.26	50.07	40.15	40.87	24.2	23.37	29.72	18.11	24.73	16.8	31.98	10.56	7.76	6.29	4.58	25.97	32.88	32.85	27.37	43.13	98.7	33.04	17.77	16.13	10.8	35.66
MELO3C003343.2	0	0	0	0	0	0	0	0	0	0	0	0	0	0	0	0	0	0	0	0	0	0	0	0	0	0	0	0	0	0	0	0	0	0	0	0	0	0	0	0	0	0	0	0	0
MELO3C003344.2	0	0	0	0	0	0	0	0	0	0	0	0	0	0	0	0	0	0	0	0	0	0	0	0	0	0	0	0	0	0	0	0	0	0	0	0	0	0	0	0	0	0	0	0	0
MELO3C003345.2	0	0	0	0	0	0	0	0	0	0	0	0	0	0	0	0	0	0	0	0	0	0	0	0	0	0	0	0	0	0	0	0	0	0	0	0	0	0	0	0	0	0	0	0	0
MELO3C003346.2	6.91	13.5	12.21	11.15	4	4.97	7.41	5.37	8.28	14.95	7.31	9.2	9.64	10.85	11.82	10.71	4.35	1.82	3.94	5.21	10.94	7.99	9.5	10.74	4.01	11.88	13.98	12.81	16.61	58.67	12.36	6.02	4.94	7.14	8.49	10.95	6.75	5.53	13.54	27.27	10.35	8.62	6.66	3.13	11.42
MELO3C003355.2	0.05	0.44	0	0	0.12	0	0	0	0	0	0	0	0	0	0	0	0	0	0	0	0	0	0	0	0	0	0	0	0	0	0	0	0.19	0.01	0	0	0	0.62	0	0	0	0.13	0.27	0.07	0
MELO3C003356.2	0	0.29	0	0	0	0	0	0	0	0	0	0	0	0	0	0	0	0	0	0	0	0	0	0	0	0	0	0	0	0	0	0	0	0.07	0	0	0	0	0	0	0	0	0	0	0
MELO3C003358.2	0.34	0.14	0	0	0	0	0.1	0	0	0	0.06	0.09	0	0	0	0	0	0.23	0.29	0	0	0	0	0.47	0	0	0	0	0	0	0	0	0.33	0.16	0	0	0	0	0	0	0	0	0.06	0.16	0
MELO3C003359.2	19.76	12.3	9.63	7.25	4.9	7.67	8.15	12.86	13.05	9.85	6.81	5.65	5.39	5.13	7.15	11.35	12.32	9.35	11.66	17.85	8.65	9.24	8.23	10.13	11.25	4.73	14.06	9.19	12.94	4.31	46.05	24.03	36.16	25.37	8.6	10.82	8.33	12.96	6.74	2.66	16.13	22.48	20.16	24.81	5.82
MELO3C003360.2	0	0	0	0	0	0	0	0	0	0	0	0	0	0	0	0	0	0	0	0	0	0	0	0	0	0	0	0	0	0	0	0	0	0	0	0	0	0	0	0	0	0	0	0	0
MELO3C003361.2	0	0	0	0	0	0	0	0	0	0	0.05	0	0	0	0	0	0.15	2.19	0	0.85	0	0	0	0.19	0	0	0	0.08	0	1.97	5.99	3.34	3.26	0.78	0	0	0	0	0	0.65	4.2	12.9	15.09	14.86	28.98
MELO3C003362.2	10.99	1.3	4.77	4.87	4.44	6.37	10.77	11.8	8.78	8.22	7.5	6.75	5.59	4.04	4.75	7.33	2.15	5.19	8.07	12.57	9.64	11.13	9.87	10.12	21.57	14.7	9.98	7.7	7.62	3.21	8.63	7.05	5.31	4.88	6.84	10.9	7.67	10.81	7.78	4.2	11.62	4.99	6.91	5.74	1.76
MELO3C003366.2	0	928.05	4.1	1.98	0.17	0	0	0	0	0.21	0.06	0	0	0	0	0	0	0	0	0	0	0	0	0	0	0	0	0	0	0	0	0	0	0.4	0	0.47	1.1	0	0	0	0	0.19	0	0	0
MELO3C003367.2	0	0	0	0	0	0	0	0	0	0	0	0	0	0	0	0	0	0	0	0	0	0	0	0	0	0	0	0	0	0	0	0	0	0	0	0	0	0	0	0	0	0	0	0	0
MELO3C003368.2	14.45	17.68	10.55	5.09	2.86	4.33	8.87	8.69	6.77	6.65	8.71	10.14	3.87	4.24	4.21	5.45	1.6	0.61	2.34	4.87	10.23	10.35	8.12	7.54	8.07	5.46	8.55	6.6	6.7	4.03	6.38	4.3	5.02	7.38	4.52	10.02	6.48	11.35	7.02	7.92	8.63	4.83	4.73	4.5	2.45
MELO3C003369.2	37.87	13.22	69.97	43.08	32.54	60.8	76.13	51.21	52.87	128.73	67.25	47.96	35.36	35.67	45.28	66.93	21.36	31.82	70.94	42.89	50.99	47.71	91.33	72.16	48.41	82.2	60.98	63.62	62.64	95.85	103.15	97.2	106.78	124.35	61.01	59.02	27.13	35.03	40.82	52.3	41.35	71.5	61.27	66.33	39.77
MELO3C003370.2	4.12	0.28	0.56	0.61	0.07	0.28	0.42	0.46	1.15	2.52	2.3	0.9	0	0	0	0.15	0.51	0.14	0	0	3.07	1.77	2.49	0	0.1	0	0	0	0	0	0	0	0.08	0.27	0.33	0	0	0.13	0	0.07	0	0	0	0.02	0.02
MELO3C003371.2	1.98	0.38	0	0.18	0	0.12	0.41	1.12	0	0.4	0.17	0	3.51	2.14	2.96	3.48	123.52	0.64	0.56	10.56	0.2	0	0	0.25	0	1.05	1.1	0.4	0	3.8	0	0	0.88	0.93	1.38	0.57	1.31	3.01	0.98	1.94	3.55	0.68	2.51	0.23	0.14
MELO3C003372.2	17.74	8.85	15.89	24.29	8.33	15.53	26	25.54	21.1	23.3	20.49	16.59	9.97	9.54	12.05	15.19	53.13	46.07	13.26	25.91	17.56	19.87	20.93	25.02	24.84	20.44	12.26	13.69	15.34	8.23	8.21	5.4	7.74	14.97	29.92	25.54	26.45	18.67	14.83	8.71	19.22	10.29	13.07	5.26	12.06
MELO3C003373.2	33.97	107.29	89.2	71.98	46.28	40.23	35.16	28.87	38.5	63.79	68.74	93.34	19.42	17.66	25.68	24.64	16.27	7.65	21.22	15.63	56.64	43.46	40.54	27.68	41.38	89.32	54.54	80.27	135.18	267.15	93.06	89.75	108.35	115.03	24.69	31.1	30.45	19.54	56.29	69.77	82.15	102.58	82.27	95.02	594.62
MELO3C003374.2	6.38	10.3	3.22	3.85	2.19	3.86	3.09	4.36	3.99	4.93	4.61	3.62	1.8	1.79	1.98	4.08	13.06	2.21	6.64	6.45	7.21	6.4	5.63	5.61	11.65	5.36	5.75	5.22	5.24	2.84	4.74	4.7	5.74	8.46	4.56	5.55	5.36	7.87	7.3	3.32	6.19	5.07	3	3.84	3.72
MELO3C003375.2	3.32	0	1.6	2.48	0	6.87	1.41	32.15	118.02	53.07	9.6	2.42	0.22	0.16	0.11	6.42	1.28	3.47	8.49	48.71	107.39	65.72	139.41	326.59	1179.83	476.05	536.79	531.48	199.85	202.48	542.58	287.08	327.8	160.49	211.37	443.66	505.81	810.14	1029.78	902.42	510.04	520.87	260.96	294.34	402.23
MELO3C003376.2	44.83	110.99	32.81	39.31	47.84	99.94	70.06	92.76	86.63	81.31	39.59	50.54	50.69	52.91	55.76	81.71	92.53	55.17	111.85	89.28	65.54	55.01	67.14	95.11	90.71	155.4	114.89	116.9	176	183.28	105.21	107.95	102.61	116.21	64.68	57.65	78.67	74.02	81.97	101.44	167.5	99.76	102.22	88.57	138.09
MELO3C003377.2	0	0	0	0	0	0	0	0	0	0	0	0	0	0	0	0	0	0	0	0	0	0	0	0	0	0	0	0	0	0	0	0	0	0	0	0	0	0	0	0	0	0	0	0	0
MELO3C003378.2	9.98	6.92	7.36	10.87	5.61	7.96	11.01	11.94	7.86	8.89	9.21	5.73	6.97	6.29	7.22	8.32	8.36	10.22	7.03	10.36	10.58	15.49	6.55	13.78	11.66	12.23	11.54	8.17	10.14	20.21	14.58	10.76	13.92	10.85	7.81	6.34	10.87	9.62	9.39	7.74	13.26	14.33	11.28	10.8	14.57
MELO3C003379.2	0	0	0	0	0	0	0	0	0	0	0	0	0	0	0	0	0	0	0	0	0	0	0	0	0	0	0	0	0	0	0	0	0	0	0	0	0	0	0	0	0	0	0	0	0
MELO3C003380.2	2.59	3.44	0.68	0.75	0.44	2.46	4	5.05	3.24	3.54	1.91	1.38	0.5	0.29	0.9	2.09	1.44	10.66	3.59	2.21	1.14	1.8	1.55	2.24	3.04	1.44	0.48	0.18	0	0.21	0.33	1.02	0.43	0.74	2.58	2.08	1.04	1.65	1.38	0.36	0	0.37	0.19	0.34	0.91
MELO3C003381.2	0	0	0	0	0	0	0	0	0	0	0	0	0	0	0	0	0	0	0	0	0	0	0	0	0	0	0	0	0	0	0	0	0	0	0	0	0	0	0	0	0	0	0	0	0
MELO3C003382.2	2.16	12.47	1.06	5.08	0.24	1.53	75.48	11.58	0.7	0.33	1.18	0.6	0.26	0.38	0.35	0.4	660.99	54.68	10.19	121.63	4.51	1.45	0.16	0.3	0.14	0	0.8	0.41	2.65	0	8	7.72	25.93	15.93	0.23	0.29	0	0.44	0.27	0.28	0.47	8.3	7.22	2.97	0.32
MELO3C003384.2	0	0	0	0	0	0	0	0	0	0	0	0	0	0	0	0	0	0	0	0	0	0	0	0	0	0	0	0	0	0	0	0	0	0	0	0	0	0	0	0	0	0	0	0	0
MELO3C003385.2	0	0	0	0	0	0	0	0	0	0	0	0	0	0	0	0	0	0	0	0	0	0	0	0	0	0	0	0	0	0	0	0	0	0	0	0	0	0	0	0	0	0	0	0	0
MELO3C003386.2	7.63	0.16	35.64	165.31	986.66	64.87	0.49	0.34	13.29	26.06	58.94	388.15	329.32	396.18	270.33	49.27	3.12	5.29	25.68	20.8	11.23	15.62	5.68	2.26	5.65	0.95	12.62	15.48	4.66	7.35	11.25	11.35	2.56	0.98	15.94	120.61	66.03	24.59	87.96	78.37	9.11	13.15	12.37	23.75	6.55
MELO3C003387.2	0.29	9.24	0.48	1.14	0	0	5.74	23.38	0	0	0	0	0	0	0	0	0.13	0.54	0.36	0	0	0	0	0	0	0	0	0	0	0	0	0	0	0.02	0	0	0.74	6.56	3.86	5.81	9.09	5.26	5.19	7.48	2.28
MELO3C003388.2	0	0	0	0	0	0	0	0	0	0	0	0	0	0	0	0	0	0	0	0	0	0	0	0	0	0	0	0	0	0	0	0	0	0	0	0	0	0	0	0	0	0	0	0	0
MELO3C003389.2	20.74	10.18	16.24	16.2	36.95	11.87	12.91	19.16	17.17	18.13	20.61	38	28.93	26.8	30.01	13.17	6.83	5.65	18.72	11.73	28.44	20.13	24.39	23.76	25.66	16.61	21.69	15.03	14.29	9.28	11.02	14.1	10.08	11.46	16.64	21.39	14.4	17.25	14.94	17.31	12.66	14.3	16.87	16.5	17.42
MELO3C003390.2	1.42	0	0.04	0.32	0.12	1.09	1.36	3.45	4.77	0.61	1.01	0.17	0.54	0.29	0	0.39	0	0	0	0	1.41	1.2	0.98	0.54	1.68	0.69	0.14	0	0.53	0.35	0.85	0.85	0.89	0.41	0.23	0.91	0.38	0.37	0.32	0.24	0.26	2.77	5.36	9.24	3.26
MELO3C003391.2	16.83	22.21	12.13	10.34	6.55	10.99	13.68	15.36	13.6	9.79	12.69	11.93	9.39	9.08	10.31	13.35	9.51	8.29	13.49	14.63	13.09	11.26	11.83	12.95	18.63	12.33	19.99	11.11	10.59	6.16	13.72	14.39	14.5	16.1	11.32	12.48	15.74	16.61	12.13	9.49	12.87	11.51	12.42	13.31	5.04
MELO3C003392.2	0	0	0	0.05	6.39	0.53	0	0	0.55	0	0.17	0.64	8.71	9.89	6.36	0.58	0	0	0.11	0	0	0	0	0	0	0	0	0	0	0	0	0	0	0	0	0	0	0	0	0	0	0	0	0	0
MELO3C003393.2	4.75	3.27	0.36	0.64	1.17	2.85	6.49	11.74	4.45	0.91	1.93	2.06	10.21	11.08	15.75	6.01	0.82	0.1	0	3.82	2.91	2.06	2.45	3.54	12.78	25.82	11.02	14.38	16.77	9.9	6.47	4.07	13.79	14.07	11.56	16.6	105.55	49.27	39.42	38.18	28.89	5.62	6.18	5.95	2.26
MELO3C003394.2	0	0	0	0	0	0	0	0	0	0	0	0	0	0	0	0	0	0	0	0	0	0	0	0	0	0	0	0	0	0	0	0	0	0	0	0	0	0	0	0	0	0	0	0	0
MELO3C003395.2	3	1.04	4.7	12.7	43.4	11.11	3.14	3.66	8.93	6.26	10.19	23.61	29.07	22.74	26.55	8.03	0.95	1.8	4.58	4.1	7.31	5.35	5.28	3.65	5.2	6.75	9	8.76	5.5	3.34	7.27	7.42	4.19	2.9	6.79	10.32	7.45	7.39	14.38	14.08	3.88	8.21	9.82	11.28	11.3
MELO3C003396.2	10.79	11.99	12.91	13.94	6.7	13.84	18.89	14.74	11.43	11.31	14.78	9.91	7.46	6.24	7.98	12.31	23.84	14.57	14.82	17.44	13.76	11.84	10.44	14.62	15.83	19.21	21.09	32.66	25.55	43.67	32.28	24.66	33.2	18.07	11.23	16.01	17.01	25.25	29.06	27.97	31.93	30.42	17.8	17.65	11.03
MELO3C003397.2	29.15	15.63	24.97	19.06	17.96	33.51	43.08	47.74	47.35	67.52	29.07	34.93	22.97	21.21	23.29	44.08	27.58	19.92	44.91	38.63	36.66	37.52	50.9	45.28	39.26	42.16	50.87	40.46	39.66	27.52	46.88	44.13	40.17	51.2	35.04	36.46	23.55	37.96	22.68	21.1	24.61	32.93	29.6	25.42	22.68
MELO3C003398.2	0	0	0	0.08	0	0.95	0	0	0	10.47	0	0	0	0	0	0	0	0	0	0	0	0	0	0.35	0	0	0	0	0	0	0	0	0	0	0	0	0	0	0	0	0	0	0	0	0
MELO3C003399.2	0	0	0.18	0	0	0	0	0	0	0	9.21	5.3	0	2.63	3.96	0	0	0.16	0.32	3	0	0	0.17	0	0	0	0	0	0	0	0	0	0	0.02	0.11	0	0	0	0	0	0	0	0	0	0
MELO3C003400.2	21.17	3.57	28.18	16.38	9.12	10.63	15.91	21.91	23.96	21.09	21.9	12.99	11.7	11.94	13.33	17.87	21.18	20.71	20.95	29.3	16.9	18.18	21.17	17.67	17.06	15.82	29.52	23.41	23.28	20.35	18.5	29.24	33.36	43.8	16.35	12.86	12.14	16.7	10.51	12.77	6.94	17.18	24.83	19.76	11.32
MELO3C003401.2	0	2.75	8.1	3.53	3.21	0	0	0.8	0	0	5.61	5.67	0	0.23	0.18	0	0	0	0	0	0	0	0	0	0	0	0	0	0	0.23	0	0	0	0	0	0	0	0	0	0	0	0	0	0	0
MELO3C003402.2	0	0	0	0	0	0	0	0	0	0	0	0	0	0	0	0	0	0	0	0	0	0	0	0	0	0	0	0	0	0	0	0	0	0	0	0	0	0	0	0	0	0	0	0	0
MELO3C003403.2	2.98	0.2	0.63	2.61	0.4	2.95	3.29	2.65	0.53	2.68	4.55	1.9	1.8	3.74	4.56	15.59	0	0.03	0.72	6.66	1.91	6.96	3.85	10.17	3.05	4.5	0	0.13	0	0.82	0	0	0.07	0.99	48.61	59.13	13.69	8.19	7.82	10.32	3.76	8.49	10.44	0.7	5.19
MELO3C003404.2	6.16	0.46	2.89	1.49	2.42	4.15	1.25	0.38	3.27	5.67	6.11	3.57	1.08	1.05	1.39	3.38	0.24	2.94	2.66	3.76	2.69	4.52	3.13	4.61	2.18	0.48	1.32	1.15	2.54	1.98	1.08	1.21	1.04	2.6	6.24	5.78	1.26	1.82	2.11	0.84	3.14	1.19	2.1	1	1.41
MELO3C003405.2	0	0	0	0	0	0	0	0	0	0	0	0	0	0	0	0	0	0	0	0	0	0	0	0	0	0	0	0	0	0	0	0	0	0	0	0	0	0	0	0	0	0	0	0	0
MELO3C003406.2	2.24	0	0.62	1.03	2.78	1.86	4.91	2.59	1.96	1.45	3.23	5.59	3.8	2.83	2.31	0.89	0	0.15	0.69	1.55	5.2	3.86	0.66	1.29	0.84	0	0.19	0	0	0	0	0	0	0.03	0.72	0.76	0.21	0.48	0	0	0	0	0.9	0.09	0.06
MELO3C003407.2	0.33	0	0.88	5.52	3.76	39.5	28.71	3.3	1.57	19.64	4.25	4.91	0.23	0.59	0	1.34	0	0	0.04	1.8	2.22	4.48	1.68	6.21	2.3	1.66	0	0	0.19	0	0.37	0.75	0	0	1.88	3.23	0	0.41	0	0	0	0.58	0.91	0	0.01
MELO3C003408.2	0	0	0	0	0	0	0	0	0	0	0	0	0	0	0	0	0	0	0	0	0	0	0	0	0	0	0	0	0	0	0	0	0	0	0	0	0	0	0	0	0	0	0	0	0
MELO3C003409.2	1.02	3.83	1.28	1.49	1.27	5.37	8.94	6.25	3.83	2.46	1.13	2.06	1.13	1.04	1.1	3.13	5.45	4.92	8.83	9.94	1.83	2.63	1.26	2.09	2.35	3.17	2.65	2.51	1.63	0.62	2.48	1.62	1.16	0.86	3.02	4.37	1.72	2.64	1.87	1.91	1.92	2.85	2.53	0.58	0.67
MELO3C003410.2	7.96	4.43	7.25	7.34	4.09	4.86	8.51	10.16	5.83	8.53	6.11	6.43	4.16	2.85	3.5	4.52	14.07	9.96	7.5	16.43	8.22	9.17	5.87	9.84	6.22	7.84	7.26	8.63	4.59	11.63	11.09	9.24	6.92	7.84	8.26	11.75	5.86	6.4	6.24	6.05	6.2	13.61	10.08	4.4	6.35
MELO3C003411.2	0	0	0	0.32	0	0.21	0.23	0.43	0	0	0	0	0	0	0	0.44	118.17	281.47	0.28	3.69	0	0	0	0	0	0	0	0	0	0	0	0	0	0	0	0	0	0	0	0	0	0	0	0	0.21
MELO3C003412.2	0	0	0	0	0	0	0	0	0	0	0	0	0	0	0	0	0	0	0	0	0	0	0	0	0	0	0	0	0	0	0	0	0	0	0	0	0	0	0	0	0	0	0	0	0
MELO3C003413.2	4.34	0.82	7.2	4.41	7	10.55	11.97	13.57	14.62	31.07	20.4	25.11	3.01	3.88	4.02	20.55	4.55	38.88	9.23	6.71	18.27	17.52	14.3	10.86	5.01	2.44	1.29	0.35	0.38	0	0	0	0	0	11.21	7.85	2.1	4.78	0.78	0.3	1.24	0.66	0.09	0.09	0.15
MELO3C003414.2	0	0	0	0.08	0	0	0	1.32	0	0	0	0	0	0	0	0	0	0	0	0	0	0	0	0	0	0	0	0	0	0	0	0	0	0	0	0	0	0	0	0	0	0	0	0	0
MELO3C003415.2	0	0	0	0	0	0	0	0	0	0	0	0	0	0	0	0	0	0	0	0	0	0	0	0	0	0	0	0	0	0	0	0	0	0	0	0	0	0	0	0	0	0	0	0	0
MELO3C003416.2	0.24	0	0.55	2.87	58.37	151.89	153.99	239.16	133.13	184.51	3.18	14.47	47.3	37.42	27.79	104.33	5.08	14.4	78.76	3.56	12.38	17.16	17.86	12.04	12.49	13.57	30.26	28.9	50.38	29.59	0	0	0	0	11.73	6.88	3.39	7.63	4.99	6.92	34.25	0	0.13	0	0.31
MELO3C003417.2	0	0	0	0	0	0	0	0	0	0	0	0	0	0	0	0	0	0	0	0	0	0	0	0	0	0	0	0	0	0	0	0	0	0	0	0	0	0	0	0	0	0	0	0	0
MELO3C003418.2	0	0	0	0	0	0	0	0	0	0	0	0	0	0	0	0	0	0	0	0	0	0	0	0	0	0	0	0	0	0	0	0	0	0	0	0	0	0	0	0	0	0	0	0	0
MELO3C003419.2	10.36	0	0.24	0.74	0.54	3.64	1.53	20.86	46.92	10.79	2.13	2.63	0	0.61	1.29	1.15	0	0	0.5	0	2.79	6.3	4.96	1.13	0.97	1.26	0.63	0	0.38	0	0	0	0	0	4.3	0.99	3.29	6.91	1.34	1.14	0.53	0	0	0	0
MELO3C003420.2	0	0	0	0	0	0	0	0	0	0	0	0	0	0	0	0	0	0	0	0	0	0	0	0	0	0	0	0	0	0	0	0	0	0	0	0	0	0	0	0	0	0	0	0	0
MELO3C003421.2	6.32	0.1	12.99	14.86	35.73	2.12	0.57	0	0	0.48	15.41	32.76	7.19	4.61	3.17	0	0	0.36	7.08	2.94	13.23	10.74	9.94	4.13	20.23	27.37	1.25	1.98	0.15	0	0	0	0	0.08	1.12	3.02	1.87	1.21	0.62	0	0.16	0	0	0.08	0
MELO3C003422.2	0	0	0	0	0	0	0	0	0	0	0	0	0	0	0	0	0	0	0	0	0	0	0	0	0	0	0	0	0	0	0	0	0	0	0	0	0	0	0	0	0	0	0	0	0
MELO3C003423.2	7.4	8.56	7.75	8.55	12.73	10.48	7.57	10.98	10.71	7.8	10.52	12.48	11.54	11.8	12.13	11.09	9.65	6.5	16.45	11.26	12.98	11.43	13.47	16.1	17.05	14.7	8.88	10.87	7.31	6.17	7.33	7.78	7.45	7.01	13.62	12.98	10.63	14.05	8.99	8.61	9.6	14.4	13.84	11.18	6.1
MELO3C003424.2	3.56	1.4	1.15	4.08	0.34	0	4.56	0	0	0.43	0.17	0	0.75	0.94	0.68	0.65	27.75	276.68	3.33	6.6	1.97	0	0	1.86	2.09	2.43	0.41	0.33	1.45	0.69	0	0.24	0.14	1.1	0.72	1.81	0	0.5	0.59	0.37	0.72	0.37	0.47	0.29	1.34
MELO3C003425.2	19.27	0.86	6.16	11.56	15.47	34	24.44	25.91	18.74	28.88	23.3	15.18	34.67	35.61	36.05	32.54	56.79	88.4	67.25	38.62	21.34	79.17	33.7	68.26	26.24	16.57	12.92	18.99	17.95	38.7	25.89	4.66	9.61	37.13	96.32	85.9	37.53	28.18	24.08	27.08	17.74	10.36	5.64	2.22	5.84
MELO3C003426.2	0	0	0	0	0	0	0	0	0	0	0	0	0	0	0	0	0	0	0	0	0	0	0	0	0	0	0	0	0	0	0	0	0	0	0	0	0	0	0	0	0	0	0	0	0
MELO3C003427.2	0	0	0	0.67	0	0.64	9.81	4.09	0	0	0	0	0	0	0	0	0	0	0	0	0	0	0.27	0	0	0	0	0	0	0	0	0	0	0	0	0	0	0.56	0	0	0	0	0	0	0
MELO3C003428.2	34.56	9.83	18.48	14.09	40.1	29.22	0.93	0.1	9.92	15.17	55.87	57.69	68.93	79.63	71.4	60.77	0	0.26	60.66	8.3	21.34	12.86	8.52	0	0.12	0	0.15	0.29	0.05	0.18	0	0.03	0.03	0.07	62.45	55.58	6.41	28.28	3.08	12.55	7.52	35.42	24.73	29.27	11.22
MELO3C003429.2	7.25	10.3	5.27	5.14	2.98	6.57	6.28	10.15	7.44	5.46	3.99	4.48	10.2	8.38	9.39	13.58	26.37	8.7	16.95	15.15	4.03	4.36	5.85	5.43	8.02	7.98	26.24	18.86	16.9	14.77	25.66	24.36	27.94	38.85	9.47	11.82	7.5	15.52	10.73	6.99	15.6	24.04	22.87	23.88	14.89
MELO3C003430.2	0	0	0	0	0	0	0	0	0	0	0	0	0	0	0	0	0	0	0	0	0	0	0	0	0	0	0	0	0	0	0	0	0	0	0	0	0	0	0	0	0	0	0	0	0
MELO3C003431.2	0	0	0	0	0	0	0	0	0	0	0	0	0	0	0	0	0	0	0	0	0	0	0	0	0	0	0	0	0	0	0	0	0	0	0	0	0	0	0	0	0	0	0	0	0
MELO3C003432.2	0	0	0	0	0	0	0	0	0	0	0	0	0	0	0	0	0	0	0	0	0	0	0	0	0	0	0	0	0	0	0	0	0	0	0	0	0	0	0	0	0	0	0	0	0
MELO3C003433.2	54.74	0.14	8.72	7.84	6.26	6.34	0	0	0.27	3.27	33.48	25	1.7	1.18	1.63	3.5	1.14	8.99	15.09	10.25	9.61	14.88	7.59	0	0	0	0	0	0	0	0	0	0	0	3.12	0.65	0	0	0	0	0	0	0	0	0.01
MELO3C003434.2	0	0	0	0	0	0	0	0	0	0	0	0	0	0	0	0	0	0	0	0	0	0	0	0	0	0	0	0	0	0	0	0	0	0	0	0	0	0	0	0	0	0	0	0	0
MELO3C003435.2	0	0	0	0	0	0	0	0	0	0	0	0	0	0	0	0	0	0	0	0	0	0	0	0	0	0	0	0	0	0	0	0	0	0	0	0	0	0	0	0	0	0	0	0	0
MELO3C003436.2	4.63	3.02	8.09	4.83	1.39	11.51	10.04	17.97	14.41	10.1	6.16	3.31	2.17	1.92	3.23	14.96	8.01	3.3	2.86	1.91	4.84	3.86	7.21	0.34	1.06	0.68	1.74	0.84	1.68	0.99	1.93	2.02	2.24	0.79	5.19	12.69	21.52	23.23	30.61	20.93	30.06	16.72	15.63	24.26	13.36
MELO3C003437.2	98.31	38.21	34.23	39.17	32.2	52.99	84.18	100.79	89.79	51.75	54.85	51.3	89.14	80.2	86.55	89.79	43.85	32.53	59.93	109.25	80.34	66.83	56.74	85.92	121.02	69.96	112.93	89.11	78.04	45.07	65.89	45.88	46.93	48.05	66.05	82.15	101.95	132.92	84.46	83.56	103.38	59.06	52.14	49.51	50.7
MELO3C003438.2	0	0	0	0	0	0	0	0	0	0	0	0	0	0	0	0	0	0	0	0	0	0	0	0	0	0	0	0	0	0	0	0	0	0	0	0	0	0	0	0	0	0	0	0	0
MELO3C003439.2	15.15	12.86	21.62	13.79	51.61	25.18	11.07	12.01	19.01	13.2	13.19	17.92	55.07	56.76	54.35	35.6	48.48	15.59	193.45	26.86	12.57	11.48	12.18	12.04	11.08	10.5	18.24	19.84	22.74	13.09	24.9	23.67	14.47	13.11	15.83	19.99	11.33	15.56	13.59	13.59	15.59	26.13	29.17	23.3	21.6
MELO3C003440.2	23.65	2.68	34.17	18.03	26.5	14.56	10.5	12.17	10.72	11.89	21.25	27.69	11.08	10	10.9	13.62	3.01	5.8	19.88	13.49	14.89	17.83	14.22	9.13	9.18	6.86	12.09	9.94	5.31	3.18	9.89	13	8.55	7.29	10.6	9.53	16.84	12.2	18.82	9.68	10.47	9.02	13.41	12.06	6.67
MELO3C003441.2	5.72	4.11	2.92	2.07	0.59	4.02	10.14	6.18	0.59	1.29	8.83	8.97	0	0.55	1.46	4.54	156.99	150.9	117.3	71.27	8.57	2.7	1.68	0.66	0.5	1.38	42.14	59.01	186.39	152.42	213.42	153.82	167.74	157.15	9.1	4.65	0.93	7.48	11.69	15.84	65.18	107.31	52.95	55.76	143.53
MELO3C003442.2	8.08	3.01	6.05	9.19	24.24	7.61	4.21	6.82	9.49	8.18	7.64	11.93	9.75	9.57	7.63	7.91	2.14	2.96	4.52	9.97	9.12	7.68	7.02	5.74	6.2	7.22	14.31	10.84	7.63	6.01	10.12	11.35	7.8	9.21	9.54	10.78	12.96	10.25	13.99	14.92	5.49	11.3	12.08	11.43	9.27
MELO3C003443.2	16.17	21.87	11.78	13.66	6.76	8.99	15.29	15.78	12.34	7.17	13.61	17.12	11.99	11.24	10.99	13.88	8.13	7.08	13.76	17.41	13.23	12.73	10.78	12.96	15.54	10.12	15.82	14.21	11.47	4.05	13.3	11.56	13.74	13.03	13.53	17.77	17.03	20.9	13.31	4.32	15.75	15.49	13.67	12.75	13.08
MELO3C003444.2	50.1	71.27	26.75	20.29	12.31	25.89	37.38	66.27	51.85	41	28	24.38	24.55	20.26	26.68	41.3	60.28	36.33	40.48	43.7	35.95	32.86	40.3	49.55	71.61	50.26	93.8	56.18	56.46	18.32	79.26	75.2	84.48	80.46	45.22	50.43	47.46	74.32	36.06	20.98	46.77	65.16	57.73	51.48	27.7
MELO3C003445.2	0	0	0	0	0	0	0	0	0	0	0	0	0	0	0	0	0	0	0	0	0	0	0	0	0	0	0	0	0	0	0	0	0	0	0	0	0	0	0	0	0	0	0	0	0
MELO3C003446.2	5.64	0	0.14	0.3	0.8	3.67	0.47	6.11	14.55	7.51	2.97	1.58	3.01	2.32	2.26	3.06	0	0.03	0	0.62	1.99	1.06	1.57	1.59	3.19	0.24	0.42	0.42	0	0.68	0.25	0.11	0.26	0.01	0.89	0.8	0	0.41	0.2	0.12	0.22	0.1	0.71	0.23	0
MELO3C003447.2	0	0	0	0	0	0	0	0	0	0	0	0	0	0	0	0	0	0	0	0	0	0	0	0	0	0	0	0	0	0	0	0	0	0	0	0	0	0	0	0	0	0	0	0	0
MELO3C003448.2	7.71	1.6	6.02	5.98	14.69	3.67	1.95	6.65	6.99	3.16	5.81	12.1	14.92	16.7	15.01	7.07	0.45	0.85	2.4	7.58	8.4	5.69	3.77	3.24	7.88	6.63	16	14.51	8.33	7.67	16.1	10.08	7.05	4.34	5.92	9.55	17.23	21.15	14.41	13.77	13.14	16.39	13.86	12.26	10.64
MELO3C003449.2	0	0	0	0	0	0	0	0	0	0	0	0	0	0	0	0	0	0	0	0	0	0	0	0	0	0	0	0	0	0	0	0	0	0	0	0	0	0	0	0	0	0	0	0	0
MELO3C003450.2	2.7	0	0.27	0.27	5.17	4.3	0	0	1.58	2.03	8.43	6.08	11.04	8.52	8.37	4.62	0	0	4.45	0.52	2.47	0.96	1.86	0	0	0	0	0	0	0	0	0	0	0.06	6.41	6.15	0.81	10.28	0.68	3.05	0.81	0.27	0.56	0.03	0.38
MELO3C003451.2	0	0	0	0	0	0	0	0	0	0	0	0	0	0	0	0	0	0	0	0	0	0	0	0	0	0	0	0	0	0	0	0	0	0	0	0	0	0	0	0	0	0	0	0	0
MELO3C003452.2	3.51	0.7	0.4	0.25	0.11	0.21	0.48	0.21	0.16	0	0.52	0.35	0	0.16	0	0.17	0.7	0.71	0.65	0.29	0.1	0.22	0	0.21	0.21	0.45	1.8	0.68	1.03	1.3	6.53	4.06	5.93	6.36	0.14	0.46	0.18	1.11	0.72	0.27	1.33	3.07	2.23	4.19	0.95
MELO3C003453.2	59.32	23.89	93.44	32.37	31.82	31.74	56.64	34.66	36.68	79.17	75.41	52.48	18.93	17.82	26.93	33.8	10.12	14.9	25	22.79	55.72	50.05	67.32	40.34	31.55	23.64	31.62	26.01	26.73	25.02	21.4	26.74	28.53	41.91	29.09	31.37	18.12	28.77	21.81	27.19	20.95	18.99	25.35	22.21	12.38
MELO3C003454.2	0	0	0	0	0	0	0	0	0	0	0	0	0	0	0	0	0	0	0	0	0	0	0	0	0	0	0	0	0	0	0	0	0	0	0	0	0	0	0	0	0	0	0	0	0
MELO3C003455.2	4.69	4.55	4.55	2.72	11.64	20.53	56.13	12.55	12.52	10.11	7.77	7.72	19.71	16.05	19.52	20.65	40.88	6.38	36.61	9.2	5.77	3.89	3.82	7.48	25.27	17.22	38.08	19.84	15.11	5.33	22.3	9.62	12.39	14.18	3.93	6.57	10.07	23.37	7.92	6.82	7.91	13.62	11.85	8.33	14.28
MELO3C003456.2	14.34	33.03	14.48	10.88	12.38	8.97	12.82	37.42	33.82	31.84	25.71	30.01	15.79	16.76	21.97	25	7.22	11.24	17.9	23.66	41.11	39.88	37.02	46.34	23.13	20.09	13.36	12.75	14.45	8.5	15.54	8.98	9.5	8.84	27.46	22.6	20.06	21.78	22.46	12.84	15.24	20.21	16.21	15.6	19.37
MELO3C003457.2	5.73	1.98	1.67	1.19	1.55	2.11	2.33	2.44	1.48	2.77	3.34	2.94	1.24	1.21	1.11	1.67	6.19	1.18	2.94	3.4	3.25	2.56	2.36	1.64	2.08	1.02	1.82	0.99	0.41	0.44	1.63	2.07	2.12	2.19	2.08	2.08	1.15	2.22	0.76	0.73	0.7	1.37	1.37	1.68	0.68
MELO3C003458.2	0	0	0	0	0	0	0	0	0	0	0	0	0	0	0	0	0	0	0	0	0	0	0	0	0	0	0	0	0	0	0	0	0	0	0	0	0	0	0	0	0	0	0	0	0
MELO3C003459.2	9.39	0	6.53	4.29	6.2	4.76	5.12	3.96	6.3	7.24	9.41	11.19	6.64	6.01	7.79	7.79	0	0.11	1.71	1.13	9.08	8.39	6.27	4.47	7.51	4.36	3.1	2.53	1.92	0	0.18	0	0.25	0.43	4.7	6.47	1.19	6.12	3.25	0.86	4.94	0.81	0.9	0.68	0.35
MELO3C003460.2	0	0	0	0	0	0	0	0	0	0	0	0	0	0	0	0	0	0	0	0	0	0	0	0	0	0	0	0	0	0	0	0	0	0	0	0	0	0	0	0	0	0	0	0	0
MELO3C003461.2	0	0.59	1.12	0.75	0.4	0.88	1.91	1.9	0.73	0.46	0.66	0	0	0	0	0.36	0	0	0	0	0.28	0.49	0.54	0	0	0	0.22	0	0	0	0	0	0	0.08	0	0	0	0	0	0	0	0	0	0	0
MELO3C003462.2	0	0	0	0	0	0	1.25	0.3	0	0	0	0	0	0	0	0	0	0.19	0	0	0	0	0	0	0	0	0	0	0	0	0	0	0	0	0	0	0	0	0	0	0	0	0	0	0
MELO3C003463.2	0	0	0	0	0	0	0	0	0	0	0	0	0	0	0	0	0	0	0	0	0	0	0	0	0	0	0	0	0	0	0	0	0	0	0	0	0	0	0	0	0	0	0	0	0
MELO3C003464.2	6.08	7.33	12.63	16.29	11.03	6.84	5.19	3.53	4.65	4.06	7.33	13.58	4.11	4.52	5.8	6.79	1.98	1.48	6	7.09	7.8	8.22	6.81	8.58	12.92	10.33	12.75	9.73	5.04	9.08	6.18	4.45	2.67	2.56	7.73	13.81	25.94	13.13	30.16	16.98	13.87	8.8	7.17	8.46	14.36
MELO3C003465.2	25.47	17.83	34.03	17.16	6.91	7.44	23.53	13.47	15.44	26.38	18.9	17.08	6.98	6.08	8.43	10.21	3.04	2.11	6.43	4.83	16.46	15.1	27.21	22.45	17.36	26.78	4.73	11.73	12.19	13.73	9.15	12.14	11.49	11.16	8.33	19.01	10.85	8.49	14.4	14.85	13.17	13.62	12.13	12.23	43.16
MELO3C003466.2	0.47	0.4	9.59	6.21	2.59	3.06	8.56	0.95	0.4	5.05	1.5	6.05	0.49	0.1	0.06	2.15	0	0.25	2.76	0	1.85	2.6	5	2.27	1.35	1.85	0	0	0	0	0	0	0	0.03	0.56	0.34	0.17	0.46	0.18	0	0	0	0	0.03	0
MELO3C003467.2	32.31	10.95	34.93	36.61	19.19	36.26	40.42	45.89	46.25	51.14	34.05	41.35	42.09	37.29	35.45	54.41	16.42	23.95	41.52	40.13	59.25	56.28	57.12	71.6	68.3	51.31	39.92	44.37	49.29	28.61	23.02	11.85	10.24	11.97	44.14	47.66	65.63	48.47	56.63	61.18	76.83	25.25	20.51	16.03	14.54
MELO3C003468.2	19.21	4.25	41.25	15.41	6.91	19.46	34.27	34.88	28.87	12.99	28.72	18.68	2.93	2.75	3.29	23.31	1.02	1.03	5.34	11.24	33.42	46.82	22.58	28.46	16.8	6.52	5.74	4.91	2.22	3.1	2.35	1.73	1.26	5.34	25.52	26.67	10.5	13.48	6.74	3.89	6.32	4.71	3.86	0.77	1.95
MELO3C003469.2	1.24	0.47	11.59	3.3	2.28	6.21	9.27	29.18	5.31	2.05	12.94	15.37	0.65	0.98	0.97	2.75	0.38	1.02	2.53	1.59	12.8	8.39	3.04	3.82	6.79	12.73	20.87	18.17	9.38	1.42	0.44	0	0	0.03	1.84	3.61	2.56	6.18	3.34	0.73	9.32	0	0.09	0.02	0.02
MELO3C003470.2	0.66	0	0.15	0	0	0	0	0	0	0	0.05	0	0	0	0	0	0	0	0	0	0.29	0	0	0	0	0	0	0	0	0	0	0	0	0.1	0	0	0	0	0	0	0	0	0	0	0
MELO3C003471.2	21.97	19.17	14.55	12.94	4.59	10.8	17.69	16.45	16.16	9.68	15.91	14.07	4.41	6.85	12.32	13.34	2.59	3.97	7.33	16.16	19.58	17.62	13.21	17.27	23.21	19.1	17.34	13.26	8.32	2.92	7.48	8.07	6.44	7.07	10.52	15.29	24.8	37.38	20.47	7.12	13.49	7.08	9.21	7.35	11.06
MELO3C003472.2	0	0	0	0	0	0	0	0	0	0	0	0	0	0	0	0	0	0	0	0	0	0	0	0	0	0	0	0	0	0	0	0	0	0	0	0	0	0	0	0	0	0	0	0	0
MELO3C003473.2	1.6	2.65	1.48	1.46	1.62	3.09	3.36	8.21	8.51	6.25	5.17	3.49	0.67	1.8	2.15	11.96	0.43	0.51	0.81	2.98	5.16	3.55	2.05	4.68	4.92	1.9	5.55	3.62	1.27	0.6	0.27	0	0.16	0.65	2.87	2.78	2.22	2.42	0.86	0.21	0.87	0	0	0.11	0.1
MELO3C003474.2	0	0	0	0	0	0	0	0	0	0	0	0	0	0	0	0	0	0	0	0	0	0	0	0	0	0	0	0	0	0	0	0	0	0	0	0	0	0	0	0	0	0	0	0	0
MELO3C003475.2	6.25	4.21	5.71	4.27	2.01	2.4	3.44	2.31	2.52	4.08	4.29	4.37	1.03	1.3	1.1	2.74	0.75	0.81	3.81	2.6	5.7	5.13	3.83	3.04	3.71	2.84	3.97	2.26	3.01	1.27	5.17	2.97	2.92	3.75	1.53	5.35	1.6	4.49	2.86	2.93	3.91	3.19	2.39	2.42	2.78
MELO3C003476.2	33.81	14.58	12.98	33.85	9.21	13.33	35.8	11.09	13.54	22.94	93.66	71.16	3.12	2.34	3.27	5.57	9.72	21.76	4.02	8.4	50.08	45	39.87	9.06	6.86	2.52	1.78	1.21	1.83	0.87	1.4	1.18	0.79	1.08	13.67	6.05	8.48	4.25	4.01	4.94	3.39	2.33	1.74	2.33	2.04
MELO3C003477.2	11.77	8.72	7.45	6.3	3.86	5.39	8.97	9.14	7.52	7.46	10.7	8.79	5.76	6.39	6.28	6.56	1.56	2.67	2.96	7.32	10.41	8.08	9.31	7.88	10.53	8.95	6.73	6.08	4.24	7.26	3.82	1.79	1.67	2.4	6.22	7.87	12.88	11.29	9.62	16.23	7.3	3.8	1.87	1.68	3.23
MELO3C003478.2	0	0	0	0	0	0	0	0	0	0	0	0	0	0	0	0	0	0	0	0	0	0	0	0	0	0	0	0	0	0	0	0	0	0	0	0	0	0	0	0	0	0	0	0	0
MELO3C003479.2	0	0	0	0	0	0	0	0	0	0	0	0	0	0	0	0	0	0	0	0	0	0	0	0	0	0	0	0	0	0	0	0	0	0	0	0	0	0	0	0	0	0	0	0	0
MELO3C003480.2	3.61	1.34	7.01	12.77	4.66	6.82	15.55	11.07	9.71	6.17	4.76	5.23	3.26	3.69	4.07	32.26	6.49	2.72	3.1	8.61	4.28	4.4	3.49	3.84	4.06	0.79	3.6	2.14	0.92	0.25	3.71	1.85	2.58	3.45	4.77	3.49	2.92	6.85	1.71	3.06	1.41	4.08	3.29	2.93	2.9
MELO3C003481.2	9.57	2.23	20.88	16.54	9.12	7.66	20.23	10.34	12.65	17.18	15.37	12.56	4.41	5.57	5.21	12.47	0.94	6.67	10.45	8.02	16.5	16.38	24.33	20.49	6.87	11.78	3.19	4.57	2.08	4.56	0.56	0.61	0.32	0.74	10.53	5.1	6.76	3.33	4.43	3.75	2.45	0	0.29	0	0.32
MELO3C003482.2	0	0	0	0	0	0	0	0	0	0	0	0	0	0	0	0	0	0	0	0	0	0	0	0	0	0	0	0	0	0	0	0	0	0	0	0	0	0	0	0	0	0	0	0	0
MELO3C003483.2	0	0	0	0	0	0	0	0	0	0	0	0	0	0	0	0	0	0	0	0	0	0	0	0	0	0	0	0	0	0	0	0	0	0	0	0	0	0	0	0	0	0	0	0	0
MELO3C003484.2	32.71	9.09	13.58	12.3	9.66	13.95	17.68	20.03	18.11	13.97	19.36	21.58	10.05	8.62	11.83	13.03	5.05	4.22	8.41	13.5	20.41	18.84	15.55	17.78	18.9	13.01	14.46	14.6	15.67	13.22	8.51	6.88	7.87	9.31	17.7	17.56	17.05	21.12	16.11	18.9	13.81	10.77	7.89	7.31	5.46
MELO3C003485.2	12.16	1.37	9.52	17.02	17.72	75.98	34.14	39.43	45.4	16.4	10.19	13.72	6.01	6.35	5.17	28.47	14.67	3.79	22.66	12.02	9.83	7.43	5.59	5.66	5.12	1.34	23.63	26.53	34.79	13.47	17.38	11.86	1.13	2.67	2.95	4.95	16.13	7.1	19.62	0.26	6.18	11.97	7.29	1.15	0.46
MELO3C003486.2	0	0.09	1.38	3.99	2.95	10.86	10.54	57.06	48.37	3.32	1.18	0.3	22.04	18.53	20.42	32.02	14.22	4.07	4.31	10.03	6.33	4.96	2.63	7.37	15.14	10.52	27.06	21.42	35.92	7.43	2.57	2.27	1.83	2.43	4.23	6.44	7.04	10.14	10.42	2.29	13	2.03	2.06	1.17	1.36
MELO3C003487.2	17.77	59.23	14.27	19.92	5.71	34.31	24.16	71.1	39.45	29.44	2.41	2.99	12.71	10.54	14.65	22.64	8.37	9.74	9.05	47.64	19.21	70.09	50.15	57.55	73.21	108.69	111.52	85.23	51.67	6.64	67.61	50.85	55.51	14.38	72.65	80.62	63.84	88.17	74.75	25.02	189.96	156.38	135.27	174.23	33.1
MELO3C003488.2	0	0	0	0	0	0	0	0	0	0	0	0	0	0	0	0	0	0	0	0	0	0	0	0	0	0	0	0	0	0	0	0	0	0	0	0	0	0	0	0	0	0	0	0	0
MELO3C003489.2	11.4	5.14	7.37	3.33	5.2	4.69	5.72	7.24	8.13	6.1	9.57	8.97	5.44	5.32	6.01	6.62	2.94	2.92	3.98	7.29	8.23	10.92	8.29	7.43	10.52	5.06	8.43	5.05	5.02	0.8	7.65	7.69	8.09	9.22	6.79	7.88	6.14	10.27	2.87	0.73	4.05	6.23	7.34	7.63	1.2
MELO3C003490.2	50.28	23.01	39.12	35.19	20.26	23.68	37.19	49.42	53.47	45.89	39.49	29.37	44.04	51.71	52.32	45.09	32.75	62.49	39.05	32.2	51.27	40.72	54.43	60.11	72.71	71.71	42.21	46.92	61.94	38.29	33.23	21.01	26.81	25.31	35.09	41.42	69.1	57.33	71.41	41.95	60.85	33.46	27.58	25.29	55
MELO3C003491.2	0	0	0	0	0	0	0	0	0	0	0	0	0	0	0	0	0	0	0	0	0	0	0	0	0	0	0	0	0	0	0	0	0	0	0	0	0	0	0	0	0	0	0	0	0
MELO3C003492.2	0	0	0	0	0	0	0	0	0	0	0	0	0	0	0	0	0	0	0	0	0	0	0	0	0	0	0	0	0	0	0	0	0	0	0	0	0	0	0	0	0	0	0	0	0
MELO3C003493.2	0.04	0.08	0	0	0	0	0	0	0	0	0	0	0	0	0	0	0.19	0.11	0	0.1	0	0	0	0	0	0	0	0	0	0	0	0.06	0.04	0.06	0	0	0	0	0	0	0	0.06	0	0.05	0.02
MELO3C003494.2	8.25	1.28	1.12	0.92	0	1.17	0.28	5	3.75	2.71	1.5	0.67	0.2	0	0	1.22	76.49	161.53	0.79	7.17	0.86	1.66	1.05	1.77	2.72	1.11	3.88	2	4.3	7.57	6.85	4.23	8.77	9.6	0.74	0.58	0.79	0.72	1.52	2.25	4.41	7.37	4.55	3.34	12.33
MELO3C003495.2	0	0	0	0	0	0	0	0	0	0	0	0	0	0	0	0	0	0	0	0	0	0	0	0	0	0	0	0	0	0	0	0	0	0	0	0	0	0	0	0	0	0	0	0	0
MELO3C003496.2	16.33	1.83	6.91	10.14	9.94	14.62	18.04	17.24	20.05	35.92	17.06	16.4	10.98	10.19	11.39	19.21	20.49	21.2	34.29	26.8	23.96	24.25	27.14	33.76	25.85	9.65	12.77	12.35	9.62	7.29	27.94	21.43	18.68	32.69	19.7	22.91	12.78	14.25	7.38	6.87	6.47	20.94	18.44	10.99	9.32
MELO3C003497.2	6.65	0.85	9.45	21.88	12.91	45.69	9.31	2.8	15.78	10.39	6.94	6.08	13.99	19.97	15.15	73.3	8.55	21.2	112.71	12.74	12.95	9.08	5.05	3.62	1.93	0.94	0.55	1.3	0.71	0.92	19.2	8.8	22.48	28.58	3.24	1.82	4.33	4.4	2.97	3.31	1.44	7.32	9.59	9.77	9.4
MELO3C003498.2	26.64	33.66	24.67	19.61	7.87	13.13	18.43	27.95	28.64	19.8	16.11	14.05	13.83	13.44	18.04	17.33	8.54	11.97	11.6	24.83	29.33	23.46	20.74	34.55	34.83	26.15	28.65	28.32	33.89	15.57	32.31	17.82	23.53	28.6	26.1	33.54	37.98	45.54	39.13	20.8	44.55	30.94	22.52	20.92	9.4
MELO3C003499.2	0.07	0.32	0	0.04	0	0	0.1	0	0	0	0.04	0	0	0	0	0.02	0	0	0	0.14	0	0	0	0	0	0	0	0	0	0	0	0	0	0.02	0	0	0	0	0	0	0	0	0	0	0
MELO3C003500.2	0	0.55	0	0	0	0	0.08	0	0	0	0.07	0	0	0	0	0	0	0	0	0	0	0	0.64	0	0	0	0	0	0	0	0	0	0	0.03	0	0	0	0	0	0	0	0	0	0	0.03
MELO3C003502.2	18.58	1.5	4.23	7.76	0.68	5.21	22.6	41.5	4.37	0.16	0.52	1.44	1.58	0.68	2.24	2.1	0.52	0.25	0	1.34	1.26	1.01	0	0.53	0.56	1.06	1.35	1.06	2.31	1.2	2.05	0.29	1.02	0.84	0.52	1.49	1.77	1.34	4.42	1.91	7.57	2.19	0.76	0.96	1.08
MELO3C003503.2	0	0	0	0	0	0	0	0	0	0	0	0	0	0	0	0	0	0	0	0	0	0	0	0	0	0	0	0	0	0	0	0	0	0	0	0	0	0	0	0	0	0	0	0	0
MELO3C003505.2	4.07	3.36	4.07	8.84	2.7	13.69	4.61	14.62	23.57	24.65	7.05	8.46	2.28	2.37	2.72	7.13	13.59	6.29	11.02	12.49	11.44	9.71	10.66	11.97	8.96	3.48	9.73	5.41	6.64	4.36	15.97	28.77	23.2	16.94	5.7	7.85	5.91	9.82	4.32	2.02	2.42	9.17	18.44	21.53	11.96
MELO3C003506.2	0.66	0	0.41	1.79	0.83	1.35	0.69	0.51	0.83	0.8	1.5	1.22	0.47	0	0	0.1	0.87	0.28	0.46	1.87	1.86	1.06	1.14	0.87	0.12	0.23	4.18	7.9	10.6	3.31	24.51	196.51	98.65	59.78	0.77	0.57	0.54	0.45	4.72	0.74	6.08	16.8	53.51	53.32	18.99
[truncated: 27,983 more rows]
