# Supplementary material for: Comparative genomics of muskmelon reveals a potential role for retrotransposons in the modification of gene expression
Source: Commun Biol. 2020 Aug 13;3:432. doi: 10.1038/s42003-020-01172-0 (PMC7426833; doi:10.1038/s42003-020-01172-0)
Supplement: Supplementary file 9 — Supplementary Data 8 [file 42003_2020_1172_MOESM9_ESM.xlsx]

## Sheet: Supplementary data 8
Supplementary data 8 : Correlation of gene expression levels between neighboring genes in tissue-wide RNA-seq dataset
Query gene (Q)	retrotransposon gag domain	Fruit ripening up-regulated	upstream gene1	distance from Q (bp)	coefficient	RSQ	upstream gene2	distance from Q (bp)	coefficient	RSQ	downstream gene1	distance from Q (bp)	coefficient	RSQ	downstream gene2	distance from Q (bp)	coefficient	RSQ
MELO.jh000001.1	-	-	-	-	-	-	-	-	-	-	MELO.jh000002.1	980	NA	NA	MELO.jh000003.1	794	NA	NA
MELO.jh000002.1	-	-	MELO.jh000003.1	753	NA	NA	MELO.jh000004.1	5570	0.478	0.228	MELO.jh000001.1	980	NA	NA	-	-	-	-
MELO.jh000003.1	-	-	MELO.jh000002.1	753	NA	NA	MELO.jh000001.1	794	NA	NA	MELO.jh000004.1	458	NA	NA	-	-	-	-
MELO.jh000004.1	-	-	MELO.jh301960.1	5836	NA	NA	MELO.jh000005.1	7264	NA	NA	MELO.jh000003.1	458	NA	NA	MELO.jh000002.1	5570	0.478	0.228
MELO.jh000005.1	-	-	MELO.jh000006.1	81	NA	NA	-	-	-	-	MELO.jh301960.1	1355	NA	NA	MELO.jh000004.1	7264	NA	NA
MELO.jh000006.1	-	-	MELO.jh000007.1	3032	NA	NA	MELO.jh000008.1	7076	NA	NA	MELO.jh000005.1	81	NA	NA	MELO.jh301960.1	4696	NA	NA
MELO.jh000007.1	-	-	MELO.jh000008.1	650	NA	NA	MELO.jh033008.1	1161	NA	NA	MELO.jh000006.1	3032	NA	NA	-	-	-	-
MELO.jh000008.1	-	-	MELO.jh033008.1	4122	0.213	0.045	MELO.jh301959.1	8322	NA	NA	MELO.jh000007.1	650	NA	NA	MELO.jh000006.1	7076	NA	NA
MELO.jh000009.1	-	-	MELO.jh000010.1	2212	0.886	0.786	-	-	-	-	MELO.jh301958.1	1407	NA	NA	MELO.jh301959.1	1554	NA	NA
MELO.jh000010.1	-	-	MELO.jh000011.1	6216	NA	NA	-	-	-	-	MELO.jh000009.1	2212	0.886	0.786	MELO.jh301958.1	5278	NA	NA
MELO.jh000011.1	-	-	MELO.jh000012.1	44	NA	NA	MELO.jh030001.1	3125	NA	NA	MELO.jh000010.1	6216	NA	NA	-	-	-	-
MELO.jh000012.1	-	-	MELO.jh000011.1	44	NA	NA	-	-	-	-	MELO.jh030001.1	876	0.496	0.246	MELO.jh000013.1	4178	0.592	0.35
MELO.jh000013.1	-	-	MELO.jh030001.1	2706	0.702	0.493	MELO.jh000012.1	4178	0.592	0.35	MELO.jh201132.1	272	NA	NA	MELO.jh100869.1	89	NA	NA
MELO.jh000014.1	-	-	MELO.jh100869.1	3531	NA	NA	MELO.jh201132.1	1055	NA	NA	MELO.jh000015.1	1020	NA	NA	MELO.jh000016.1	1139	NA	NA
MELO.jh000015.1	-	-	MELO.jh000014.1	1020	NA	NA	-	-	-	-	MELO.jh000016.1	831	NA	NA	MELO.jh301335.1	2271	NA	NA
MELO.jh000016.1	-	-	MELO.jh301335.1	125	NA	NA	MELO.jh000017.1	643	NA	NA	MELO.jh000015.1	831	NA	NA	MELO.jh000014.1	1139	NA	NA
MELO.jh000017.1	-	-	MELO.jh000018.1	1270	NA	NA	MELO.jh000020.1	7040	NA	NA	MELO.jh301335.1	447	NA	NA	MELO.jh000016.1	643	NA	NA
MELO.jh000018.1	-	-	MELO.jh000017.1	1270	NA	NA	-	-	-	-	MELO.jh000020.1	430	NA	NA	MELO.jh000019.1	430	NA	NA
MELO.jh000019.1	-	-	MELO.jh000021.1	2769	NA	NA	MELO.jh033009.1	5126	NA	NA	MELO.jh000020.1	2197	NA	NA	MELO.jh000018.1	430	NA	NA
MELO.jh000020.1	-	-	MELO.jh000018.1	430	NA	NA	MELO.jh000017.1	7040	NA	NA	MELO.jh000019.1	2197	NA	NA	MELO.jh000021.1	1046	0.448	0.201
MELO.jh000021.1	-	-	MELO.jh000019.1	2769	NA	NA	MELO.jh000020.1	1046	0.448	0.201	MELO.jh033009.1	450	NA	NA	MELO.jh000022.1	596	NA	NA
MELO.jh000022.1	-	-	MELO.jh033009.1	570	NA	NA	MELO.jh000021.1	596	NA	NA	MELO.jh000023.1	1893	NA	NA	MELO.jh000024.1	4082	NA	NA
MELO.jh000023.1	-	-	MELO.jh000022.1	1893	NA	NA	MELO.jh033009.1	4063	NA	NA	MELO.jh000024.1	317	NA	NA	MELO.jh000025.1	9284	NA	NA
MELO.jh000024.1	-	-	MELO.jh000023.1	317	NA	NA	MELO.jh000022.1	4082	NA	NA	MELO.jh000025.1	3218	NA	NA	-	-	-	-
MELO.jh000025.1	-	-	MELO.jh000026.1	8637	NA	NA	-	-	-	-	MELO.jh000024.1	3218	NA	NA	MELO.jh000023.1	9284	NA	NA
MELO.jh000026.1	-	-	MELO.jh000025.1	8637	NA	NA	-	-	-	-	MELO.jh000027.1	1128	NA	NA	MELO.jh033010.1	7186	NA	NA
MELO.jh000027.1	-	-	MELO.jh000026.1	1128	NA	NA	-	-	-	-	MELO.jh033010.1	500	NA	NA	MELO.jh000028.1	165	NA	NA
MELO.jh000028.1	-	-	MELO.jh000029.1	7635	NA	NA	MELO.jh030002.1	9272	NA	NA	MELO.jh033010.1	113	NA	NA	MELO.jh000027.1	165	NA	NA
MELO.jh000029.1	-	-	MELO.jh000028.1	7635	NA	NA	-	-	-	-	MELO.jh030002.1	781	NA	NA	MELO.jh301446.1	4362	NA	NA
MELO.jh000030.1	-	-	MELO.jh301446.1	168	NA	NA	MELO.jh030002.1	4990	NA	NA	MELO.jh000031.1	1514	NA	NA	MELO.jh000032.1	7005	0.641	0.411
MELO.jh000031.1	-	-	MELO.jh000032.1	4085	NA	NA	-	-	-	-	MELO.jh000030.1	1514	NA	NA	MELO.jh301446.1	1872	NA	NA
MELO.jh000032.1	-	-	MELO.jh000031.1	4085	NA	NA	MELO.jh000030.1	7005	0.641	0.411	MELO.jh000033.1	2069	NA	NA	MELO.jh000034.1	1218	0.657	0.432
MELO.jh000033.1	-	-	MELO.jh000034.1	3078	NA	NA	MELO.jh000035.1	9390	NA	NA	MELO.jh000032.1	2069	NA	NA	-	-	-	-
MELO.jh000034.1	-	-	MELO.jh000033.1	3078	NA	NA	MELO.jh000032.1	1218	0.657	0.432	MELO.jh000035.1	512	0.447	0.2	MELO.jh000036.1	5920	0.474	0.224
MELO.jh000035.1	-	-	MELO.jh000036.1	369	NA	NA	-	-	-	-	MELO.jh000034.1	512	0.447	0.2	MELO.jh000033.1	9390	NA	NA
MELO.jh000036.1	-	-	MELO.jh000035.1	369	NA	NA	MELO.jh000034.1	5920	0.474	0.224	-	-	-	-	-	-	-	-
MELO.jh000037.1	-	-	-	-	-	-	-	-	-	-	MELO.jh201133.1	2103	NA	NA	MELO.jh000038.1	1042	0.334	0.112
MELO.jh000038.1	-	-	MELO.jh201133.1	939	NA	NA	MELO.jh000037.1	1042	0.334	0.112	MELO.jh000039.1	893	NA	NA	-	-	-	-
MELO.jh000039.1	-	-	MELO.jh000038.1	893	NA	NA	MELO.jh201133.1	6241	NA	NA	MELO.jh000040.1	5571	NA	NA	-	-	-	-
MELO.jh000040.1	-	-	MELO.jh000041.1	6336	NA	NA	-	-	-	-	MELO.jh000039.1	5571	NA	NA	-	-	-	-
MELO.jh000041.1	-	-	MELO.jh000042.1	2095	NA	NA	-	-	-	-	MELO.jh000040.1	6336	NA	NA	-	-	-	-
MELO.jh000042.1	-	-	MELO.jh000041.1	2095	NA	NA	-	-	-	-	MELO.jh000043.1	3885	NA	NA	-	-	-	-
MELO.jh000043.1	-	-	MELO.jh000042.1	3885	NA	NA	-	-	-	-	MELO.jh000044.1	5035	NA	NA	MELO.jh000045.1	9989	NA	NA
MELO.jh000044.1	-	-	MELO.jh000043.1	5035	NA	NA	-	-	-	-	MELO.jh000045.1	2263	0.437	0.191	MELO.jh000046.1	6838	NA	NA
MELO.jh000045.1	-	-	MELO.jh000044.1	2263	0.437	0.191	MELO.jh000043.1	9989	NA	NA	MELO.jh000046.1	2072	NA	NA	MELO.jh000047.1	5184	NA	NA
MELO.jh000046.1	-	-	MELO.jh000047.1	2251	NA	NA	MELO.jh030003.1	2419	0.411	0.169	MELO.jh000045.1	2072	NA	NA	MELO.jh000044.1	6838	NA	NA
MELO.jh000047.1	-	-	MELO.jh030003.1	3700	NA	NA	MELO.jh301557.1	186	NA	NA	MELO.jh000046.1	2251	NA	NA	MELO.jh000045.1	5184	NA	NA
MELO.jh000048.1	-	-	MELO.jh000049.1	6061	NA	NA	-	-	-	-	MELO.jh301557.1	2589	NA	NA	MELO.jh030003.1	6224	NA	NA
MELO.jh000049.1	-	-	MELO.jh000050.1	3368	NA	NA	-	-	-	-	MELO.jh000048.1	6061	NA	NA	MELO.jh301557.1	9796	NA	NA
MELO.jh000050.1	-	-	-	-	-	-	-	-	-	-	MELO.jh000049.1	3368	NA	NA	-	-	-	-
MELO.jh000051.1	-	-	MELO.jh030004.1	1218	0.581	0.338	MELO.jh000052.1	9567	0.383	0.147	-	-	-	-	-	-	-	-
MELO.jh000052.1	-	-	MELO.jh030004.1	7826	0.555	0.308	MELO.jh000051.1	9567	0.383	0.147	MELO.jh000053.1	399	NA	NA	MELO.jh000054.1	2343	NA	NA
MELO.jh000053.1	-	-	MELO.jh000052.1	399	NA	NA	-	-	-	-	MELO.jh000054.1	456	NA	NA	MELO.jh000055.1	8093	NA	NA
MELO.jh000054.1	-	-	MELO.jh000055.1	1965	NA	NA	MELO.jh000056.1	9739	0.441	0.194	MELO.jh000053.1	456	NA	NA	MELO.jh000052.1	2343	NA	NA
MELO.jh000055.1	-	-	MELO.jh000056.1	3752	NA	NA	MELO.jh301957.1	6442	NA	NA	MELO.jh000054.1	1965	NA	NA	MELO.jh000053.1	8093	NA	NA
MELO.jh000056.1	-	-	MELO.jh301957.1	244	NA	NA	MELO.jh000057.1	395	0.427	0.182	MELO.jh000055.1	3752	NA	NA	MELO.jh000054.1	9739	0.441	0.194
MELO.jh000057.1	-	-	MELO.jh000058.1	81	0.506	0.256	MELO.jh000059.1	4765	NA	NA	MELO.jh301957.1	79	NA	NA	MELO.jh000056.1	395	0.427	0.182
MELO.jh000058.1	-	-	MELO.jh000057.1	81	0.506	0.256	MELO.jh301957.1	5176	NA	NA	MELO.jh000059.1	4068	NA	NA	MELO.jh000060.1	5780	NA	NA
MELO.jh000059.1	-	-	MELO.jh000060.1	875	NA	NA	MELO.jh030005.1	4350	NA	NA	MELO.jh000058.1	4068	NA	NA	MELO.jh000057.1	4765	NA	NA
MELO.jh000060.1	-	-	MELO.jh030005.1	4350	0.576	0.332	MELO.jh000061.1	4807	NA	NA	MELO.jh000059.1	875	NA	NA	MELO.jh000058.1	5780	NA	NA
MELO.jh000061.1	-	-	MELO.jh030005.1	107	NA	NA	MELO.jh000060.1	4807	NA	NA	MELO.jh000062.1	1059	NA	NA	MELO.jh000063.1	7786	NA	NA
MELO.jh000062.1	-	-	MELO.jh000061.1	1059	NA	NA	MELO.jh030005.1	4122	NA	NA	MELO.jh000063.1	1119	-0.514	0.264	MELO.jh200002.1	4865	NA	NA
MELO.jh000063.1	-	-	MELO.jh200002.1	571	NA	NA	MELO.jh000064.1	3884	NA	NA	MELO.jh000062.1	1119	-0.514	0.264	MELO.jh000061.1	7786	NA	NA
MELO.jh000064.1	-	-	MELO.jh200002.1	4079	NA	NA	MELO.jh000063.1	3884	NA	NA	MELO.jh000065.1	1036	NA	NA	MELO.jh000066.1	1241	NA	NA
MELO.jh000065.1	-	-	MELO.jh000066.1	1313	0.878	0.772	MELO.jh000067.1	869	0.96	0.922	MELO.jh000064.1	1036	NA	NA	MELO.jh200002.1	6894	NA	NA
MELO.jh000066.1	-	-	MELO.jh000065.1	1313	0.878	0.772	MELO.jh000064.1	1241	NA	NA	MELO.jh000067.1	362	0.799	0.639	MELO.jh100870.1	2735	NA	NA
MELO.jh000067.1	-	-	MELO.jh000066.1	362	0.799	0.639	MELO.jh000065.1	869	0.96	0.922	MELO.jh100870.1	570	NA	NA	MELO.jh000068.1	1083	0.526	0.276
MELO.jh000068.1	-	-	MELO.jh100870.1	233	NA	NA	MELO.jh000067.1	1083	0.526	0.276	MELO.jh000069.1	514	NA	NA	MELO.jh000070.1	2192	NA	NA
MELO.jh000069.1	-	-	MELO.jh000068.1	514	NA	NA	MELO.jh100870.1	607	0.343	0.118	MELO.jh000070.1	26	NA	NA	MELO.jh000071.1	3884	NA	NA
MELO.jh000070.1	-	-	MELO.jh000071.1	2272	NA	NA	MELO.jh000072.1	9329	NA	NA	MELO.jh000069.1	26	NA	NA	MELO.jh000068.1	2192	NA	NA
MELO.jh000071.1	-	-	MELO.jh000072.1	5301	NA	NA	-	-	-	-	MELO.jh000070.1	2272	NA	NA	MELO.jh000069.1	3884	NA	NA
MELO.jh000072.1	-	-	MELO.jh000071.1	5301	NA	NA	MELO.jh000070.1	9329	NA	NA	MELO.jh000073.1	3420	NA	NA	MELO.jh000074.1	6961	0.331	0.11
MELO.jh000073.1	-	-	MELO.jh000074.1	1467	0.489	0.24	MELO.jh000075.1	7762	NA	NA	MELO.jh000072.1	3420	NA	NA	-	-	-	-
MELO.jh000074.1	-	-	MELO.jh000075.1	4420	NA	NA	MELO.jh000076.1	9885	NA	NA	MELO.jh000073.1	1467	0.489	0.24	MELO.jh000072.1	6961	0.331	0.11
MELO.jh000075.1	-	-	MELO.jh000074.1	4420	NA	NA	MELO.jh000073.1	7762	NA	NA	MELO.jh000076.1	2265	NA	NA	-	-	-	-
MELO.jh000076.1	-	-	MELO.jh000075.1	2265	NA	NA	MELO.jh000074.1	9885	NA	NA	MELO.jh000077.1	2009	NA	NA	-	-	-	-
MELO.jh000077.1	-	-	MELO.jh000076.1	2009	NA	NA	-	-	-	-	MELO.jh000078.1	8250	NA	NA	-	-	-	-
MELO.jh000078.1	-	-	MELO.jh000077.1	8250	NA	NA	-	-	-	-	-	-	-	-	-	-	-	-
MELO.jh000079.1	-	-	MELO.jh000080.1	2213	NA	NA	MELO.jh000081.1	5490	NA	NA	-	-	-	-	-	-	-	-
MELO.jh000080.1	-	-	MELO.jh000081.1	454	NA	NA	MELO.jh000082.1	3423	NA	NA	MELO.jh000079.1	2213	NA	NA	-	-	-	-
MELO.jh000081.1	-	-	MELO.jh000082.1	445	0.792	0.627	MELO.jh000083.1	2175	0.609	0.371	MELO.jh000080.1	454	NA	NA	MELO.jh000079.1	5490	NA	NA
MELO.jh000082.1	-	-	MELO.jh000081.1	445	0.792	0.627	MELO.jh000080.1	3423	NA	NA	MELO.jh000083.1	2103	0.807	0.652	MELO.jh000084.1	7905	NA	NA
MELO.jh000083.1	-	-	MELO.jh000082.1	2103	0.807	0.652	MELO.jh000081.1	2175	0.609	0.371	MELO.jh000084.1	4237	NA	NA	-	-	-	-
MELO.jh000084.1	-	-	MELO.jh000085.1	945	NA	NA	MELO.jh000086.1	4190	NA	NA	MELO.jh000083.1	4237	NA	NA	MELO.jh000082.1	7905	NA	NA
MELO.jh000085.1	-	-	MELO.jh000086.1	2047	NA	NA	MELO.jh000087.1	2332	0.609	0.371	MELO.jh000084.1	945	NA	NA	-	-	-	-
MELO.jh000086.1	-	-	MELO.jh000087.1	956	NA	NA	MELO.jh000088.1	896	NA	NA	MELO.jh000085.1	2047	NA	NA	MELO.jh000084.1	4190	NA	NA
MELO.jh000087.1	-	-	MELO.jh000086.1	956	NA	NA	MELO.jh000085.1	2332	0.609	0.371	MELO.jh000088.1	830	NA	NA	MELO.jh000089.1	2131	NA	NA
MELO.jh000088.1	-	-	MELO.jh000087.1	830	NA	NA	MELO.jh000086.1	896	NA	NA	MELO.jh000089.1	108	0.531	0.282	MELO.jh000090.1	128	NA	NA
MELO.jh000089.1	-	-	MELO.jh000088.1	108	0.531	0.282	MELO.jh000087.1	2131	NA	NA	MELO.jh000090.1	4794	0.59	0.348	MELO.jh000091.1	757	0.573	0.328
MELO.jh000090.1	-	-	MELO.jh000091.1	5336	NA	NA	MELO.jh030007.1	9461	0.171	0.029	MELO.jh000089.1	4794	0.59	0.348	MELO.jh000088.1	128	NA	NA
MELO.jh000091.1	-	-	MELO.jh030007.1	1845	NA	NA	MELO.jh000092.1	3924	NA	NA	MELO.jh000090.1	5336	NA	NA	MELO.jh000089.1	757	0.573	0.328
MELO.jh000092.1	-	-	MELO.jh000093.1	1444	0.491	0.241	-	-	-	-	MELO.jh030007.1	1569	0.764	0.584	MELO.jh000091.1	3924	NA	NA
MELO.jh000093.1	-	-	MELO.jh000092.1	1444	0.491	0.241	MELO.jh030007.1	1670	0.658	0.433	-	-	-	-	-	-	-	-
MELO.jh000094.1	-	-	-	-	-	-	-	-	-	-	MELO.jh000095.1	1898	NA	NA	-	-	-	-
MELO.jh000095.1	-	-	MELO.jh000094.1	1898	NA	NA	-	-	-	-	MELO.jh000096.1	9815	0.726	0.527	-	-	-	-
MELO.jh000096.1	-	-	MELO.jh000095.1	9815	0.726	0.527	-	-	-	-	MELO.jh000097.1	1627	0.551	0.304	MELO.jh000098.1	7461	NA	NA
MELO.jh000097.1	-	-	MELO.jh000098.1	28	NA	NA	MELO.jh000099.1	7810	NA	NA	MELO.jh000096.1	1627	0.551	0.304	-	-	-	-
MELO.jh000098.1	-	-	MELO.jh000099.1	2793	NA	NA	MELO.jh200895.1	6875	NA	NA	MELO.jh000097.1	28	NA	NA	MELO.jh000096.1	7461	NA	NA
MELO.jh000099.1	-	-	MELO.jh000098.1	2793	NA	NA	MELO.jh000097.1	7810	NA	NA	MELO.jh200895.1	2701	NA	NA	MELO.jh000100.1	4097	NA	NA
MELO.jh000100.1	-	-	MELO.jh200895.1	1183	NA	NA	MELO.jh000099.1	4097	NA	NA	MELO.jh000101.1	1391	NA	NA	MELO.jh000102.1	5886	NA	NA
MELO.jh000101.1	-	-	MELO.jh000102.1	2508	NA	NA	MELO.jh000103.1	6398	0.45	0.203	MELO.jh000100.1	1391	NA	NA	-	-	-	-
MELO.jh000102.1	-	-	MELO.jh000101.1	2508	NA	NA	MELO.jh000100.1	5886	NA	NA	MELO.jh000103.1	983	NA	NA	MELO.jh000104.1	7689	NA	NA
MELO.jh000103.1	-	-	MELO.jh000102.1	983	NA	NA	MELO.jh000101.1	6398	0.45	0.203	MELO.jh000104.1	3723	NA	NA	MELO.jh000105.1	7395	NA	NA
MELO.jh000104.1	-	-	MELO.jh000103.1	3723	NA	NA	MELO.jh000102.1	7689	NA	NA	MELO.jh000105.1	2218	NA	NA	MELO.jh000106.1	7351	NA	NA
MELO.jh000105.1	-	-	MELO.jh000106.1	1047	NA	NA	MELO.jh000107.1	5806	NA	NA	MELO.jh000104.1	2218	NA	NA	MELO.jh000103.1	7395	NA	NA
MELO.jh000106.1	-	-	MELO.jh000107.1	1391	NA	NA	MELO.jh000108.1	8961	0.282	0.079	MELO.jh000105.1	1047	NA	NA	MELO.jh000104.1	7351	NA	NA
MELO.jh000107.1	-	-	MELO.jh000106.1	1391	NA	NA	MELO.jh000105.1	5806	NA	NA	MELO.jh000108.1	1445	NA	NA	MELO.jh000109.1	5589	NA	NA
MELO.jh000108.1	-	-	MELO.jh000107.1	1445	NA	NA	MELO.jh000106.1	8961	0.282	0.079	MELO.jh000109.1	840	NA	NA	MELO.jh000110.1	5128	NA	NA
MELO.jh000109.1	-	-	MELO.jh000110.1	3191	NA	NA	MELO.jh000111.1	9302	NA	NA	MELO.jh000108.1	840	NA	NA	MELO.jh000107.1	5589	NA	NA
MELO.jh000110.1	-	-	MELO.jh000111.1	4400	NA	NA	MELO.jh033011.1	5846	NA	NA	MELO.jh000109.1	3191	NA	NA	MELO.jh000108.1	5128	NA	NA
MELO.jh000111.1	-	-	MELO.jh033011.1	4428	NA	NA	MELO.jh000113.1	3170	NA	NA	MELO.jh000110.1	4400	NA	NA	MELO.jh000109.1	9302	NA	NA
MELO.jh000112.1	-	-	MELO.jh015664.1	1500	NA	NA	MELO.jh015663.1	7124	NA	NA	-	-	-	-	-	-	-	-
MELO.jh000113.1	-	-	MELO.jh033011.1	4393	NA	NA	MELO.jh000111.1	3170	NA	NA	MELO.jh000114.1	1291	NA	NA	MELO.jh000115.1	5871	NA	NA
MELO.jh000114.1	-	-	MELO.jh000113.1	1291	NA	NA	MELO.jh033011.1	7804	NA	NA	MELO.jh000115.1	1764	NA	NA	MELO.jh000116.1	8030	NA	NA
MELO.jh000115.1	-	-	MELO.jh000116.1	3761	0.874	0.763	MELO.jh000117.1	8431	NA	NA	MELO.jh000114.1	1764	NA	NA	MELO.jh000113.1	5871	NA	NA
MELO.jh000116.1	-	-	MELO.jh000117.1	2327	NA	NA	MELO.jh000118.1	7661	NA	NA	MELO.jh000115.1	3761	0.874	0.763	MELO.jh000114.1	8030	NA	NA
MELO.jh000117.1	-	-	MELO.jh000118.1	3834	0.684	0.468	MELO.jh000119.1	7792	NA	NA	MELO.jh000116.1	2327	NA	NA	MELO.jh000115.1	8431	NA	NA
MELO.jh000118.1	-	-	MELO.jh000117.1	3834	0.684	0.468	MELO.jh000116.1	7661	NA	NA	MELO.jh000119.1	648	NA	NA	MELO.jh000120.1	4682	NA	NA
MELO.jh000119.1	-	-	MELO.jh000120.1	1095	NA	NA	-	-	-	-	MELO.jh000118.1	648	NA	NA	MELO.jh000117.1	7792	NA	NA
MELO.jh000120.1	-	-	MELO.jh000119.1	1095	NA	NA	MELO.jh000118.1	4682	NA	NA	MELO.jh201134.1	9568	NA	NA	MELO.jh000121.1	9676	NA	NA
MELO.jh000121.1	-	-	MELO.jh201134.1	278	NA	NA	MELO.jh000120.1	9676	NA	NA	MELO.jh000122.1	6485	NA	NA	-	-	-	-
MELO.jh000122.1	-	-	MELO.jh000123.1	4454	NA	NA	MELO.jh000124.1	9871	NA	NA	MELO.jh000121.1	6485	NA	NA	-	-	-	-
MELO.jh000123.1	-	-	MELO.jh000122.1	4454	NA	NA	-	-	-	-	MELO.jh000124.1	1158	-0.481	0.231	-	-	-	-
MELO.jh000124.1	-	-	MELO.jh000123.1	1158	-0.481	0.231	MELO.jh000122.1	9871	NA	NA	-	-	-	-	-	-	-	-
MELO.jh000125.1	-	-	-	-	-	-	-	-	-	-	MELO.jh000126.1	3887	NA	NA	-	-	-	-
MELO.jh000126.1	-	-	MELO.jh301955.1	392	NA	NA	MELO.jh000127.1	2586	NA	NA	MELO.jh000125.1	3887	NA	NA	-	-	-	-
MELO.jh000127.1	-	-	MELO.jh000128.1	106	NA	NA	MELO.jh000129.1	5650	NA	NA	MELO.jh301955.1	2121	NA	NA	MELO.jh000126.1	2586	NA	NA
MELO.jh000128.1	-	-	MELO.jh000127.1	106	NA	NA	MELO.jh301955.1	7807	NA	NA	MELO.jh000129.1	396	NA	NA	MELO.jh200004.1	8870	NA	NA
MELO.jh000129.1	-	-	MELO.jh200004.1	1643	NA	NA	MELO.jh030008.1	2338	NA	NA	MELO.jh000128.1	396	NA	NA	MELO.jh000127.1	5650	NA	NA
MELO.jh000130.1	-	-	MELO.jh030008.1	2108	NA	NA	MELO.jh200004.1	2800	NA	NA	MELO.jh000131.1	1899	NA	NA	MELO.jh000132.1	6284	NA	NA
MELO.jh000131.1	-	-	MELO.jh000130.1	1899	NA	NA	MELO.jh030008.1	9279	NA	NA	MELO.jh000132.1	1121	NA	NA	MELO.jh301954.1	5476	NA	NA
MELO.jh000132.1	-	-	MELO.jh000131.1	1121	NA	NA	MELO.jh000130.1	6284	NA	NA	-	-	-	-	MELO.jh301953.1	9513	NA	NA
MELO.jh000133.1	-	-	MELO.jh301868.1	1589	NA	NA	MELO.jh301879.1	1752	NA	NA	MELO.jh000134.1	1580	NA	NA	-	-	-	-
MELO.jh000134.1	-	-	MELO.jh000135.1	1082	NA	NA	MELO.jh000136.1	7979	NA	NA	MELO.jh000133.1	1580	NA	NA	MELO.jh301868.1	4924	NA	NA
MELO.jh000135.1	-	-	MELO.jh000136.1	4929	0.928	0.861	-	-	-	-	MELO.jh000134.1	1082	NA	NA	-	-	-	-
MELO.jh000136.1	-	-	MELO.jh000137.1	6341	NA	NA	-	-	-	-	MELO.jh000135.1	4929	0.928	0.861	MELO.jh000134.1	7979	NA	NA
MELO.jh000137.1	-	-	MELO.jh000136.1	6341	NA	NA	-	-	-	-	MELO.jh000138.1	8222	NA	NA	-	-	-	-
MELO.jh000138.1	-	-	MELO.jh000139.1	1033	NA	NA	MELO.jh000140.1	5941	NA	NA	MELO.jh000137.1	8222	NA	NA	-	-	-	-
MELO.jh000139.1	-	-	MELO.jh000140.1	736	-0.585	0.342	MELO.jh000141.1	5809	NA	NA	MELO.jh000138.1	1033	NA	NA	-	-	-	-
MELO.jh000140.1	-	-	MELO.jh000141.1	452	NA	NA	MELO.jh000142.1	6884	NA	NA	MELO.jh000139.1	736	-0.585	0.342	MELO.jh000138.1	5941	NA	NA
MELO.jh000141.1	-	-	MELO.jh000140.1	452	NA	NA	MELO.jh000139.1	5809	NA	NA	MELO.jh000142.1	2135	NA	NA	MELO.jh000143.1	5861	NA	NA
MELO.jh000142.1	-	-	MELO.jh000141.1	2135	NA	NA	MELO.jh000140.1	6884	NA	NA	MELO.jh000143.1	1015	NA	NA	-	-	-	-
MELO.jh000143.1	-	-	MELO.jh000144.1	183	NA	NA	MELO.jh000145.1	290	NA	NA	MELO.jh000142.1	1015	NA	NA	MELO.jh000141.1	5861	NA	NA
MELO.jh000144.1	-	-	MELO.jh000145.1	529	NA	NA	MELO.jh000146.1	7939	NA	NA	MELO.jh000143.1	183	NA	NA	-	-	-	-
MELO.jh000145.1	-	-	MELO.jh000146.1	1804	NA	NA	MELO.jh000147.1	5133	NA	NA	MELO.jh000144.1	529	NA	NA	MELO.jh000143.1	290	NA	NA
MELO.jh000146.1	-	-	MELO.jh000147.1	2838	NA	NA	MELO.jh000148.1	6278	NA	NA	MELO.jh000145.1	1804	NA	NA	MELO.jh000144.1	7939	NA	NA
MELO.jh000147.1	-	-	MELO.jh000148.1	2564	0.427	0.183	MELO.jh000149.1	8156	NA	NA	MELO.jh000146.1	2838	NA	NA	MELO.jh000145.1	5133	NA	NA
MELO.jh000148.1	-	-	MELO.jh000149.1	3947	NA	NA	MELO.jh000150.1	5498	NA	NA	MELO.jh000147.1	2564	0.427	0.183	MELO.jh000146.1	6278	NA	NA
MELO.jh000149.1	-	-	MELO.jh000148.1	3947	NA	NA	MELO.jh000147.1	8156	NA	NA	MELO.jh000150.1	1017	NA	NA	MELO.jh000151.1	5315	NA	NA
MELO.jh000150.1	-	-	MELO.jh000151.1	3310	NA	NA	MELO.jh000152.1	5290	NA	NA	MELO.jh000149.1	1017	NA	NA	MELO.jh000148.1	5498	NA	NA
MELO.jh000151.1	-	-	MELO.jh000152.1	1096	NA	NA	MELO.jh000153.1	4368	NA	NA	MELO.jh000150.1	3310	NA	NA	MELO.jh000149.1	5315	NA	NA
MELO.jh000152.1	-	-	MELO.jh000153.1	2793	NA	NA	MELO.jh000154.1	7025	NA	NA	MELO.jh000151.1	1096	NA	NA	MELO.jh000150.1	5290	NA	NA
MELO.jh000153.1	-	-	MELO.jh000154.1	3580	NA	NA	MELO.jh000155.1	5574	NA	NA	MELO.jh000152.1	2793	NA	NA	MELO.jh000151.1	4368	NA	NA
MELO.jh000154.1	-	-	MELO.jh000155.1	1224	0.893	0.797	MELO.jh301857.1	2842	NA	NA	MELO.jh000153.1	3580	NA	NA	MELO.jh000152.1	7025	NA	NA
MELO.jh000155.1	-	-	MELO.jh301857.1	1010	NA	NA	MELO.jh000156.1	1773	NA	NA	MELO.jh000154.1	1224	0.893	0.797	MELO.jh000153.1	5574	NA	NA
MELO.jh000156.1	-	-	MELO.jh000157.1	3790	NA	NA	-	-	-	-	MELO.jh301857.1	691	NA	NA	MELO.jh000155.1	1773	NA	NA
MELO.jh000157.1	-	-	-	-	-	-	-	-	-	-	MELO.jh000156.1	3790	NA	NA	MELO.jh301857.1	5085	NA	NA
MELO.jh000158.1	-	-	MELO.jh100871.1	4814	NA	NA	-	-	-	-	MELO.jh000159.1	777	0.495	0.245	-	-	-	-
MELO.jh000159.1	-	-	MELO.jh000160.1	8659	NA	NA	-	-	-	-	MELO.jh000158.1	777	0.495	0.245	-	-	-	-
MELO.jh000160.1	-	-	MELO.jh000159.1	8659	NA	NA	-	-	-	-	MELO.jh000161.1	21	NA	NA	MELO.jh000162.1	8536	NA	NA
MELO.jh000161.1	-	-	MELO.jh000162.1	4680	NA	NA	MELO.jh000163.1	7473	NA	NA	MELO.jh000160.1	21	NA	NA	-	-	-	-
MELO.jh000162.1	-	-	MELO.jh000161.1	4680	NA	NA	MELO.jh000160.1	8536	NA	NA	MELO.jh000163.1	2916	NA	NA	MELO.jh301846.1	329	NA	NA
MELO.jh000163.1	-	-	MELO.jh301846.1	349	NA	NA	MELO.jh000164.1	2045	NA	NA	MELO.jh000162.1	2916	NA	NA	MELO.jh000161.1	7473	NA	NA
MELO.jh000164.1	-	-	MELO.jh000165.1	3314	NA	NA	MELO.jh033012.1	6169	NA	NA	MELO.jh301846.1	1623	NA	NA	MELO.jh000163.1	2045	NA	NA
MELO.jh000165.1	-	-	MELO.jh000164.1	3314	NA	NA	MELO.jh301846.1	7687	NA	NA	MELO.jh033012.1	375	NA	NA	MELO.jh000166.1	453	NA	NA
MELO.jh000166.1	-	-	MELO.jh033012.1	324	0.698	0.487	MELO.jh000165.1	453	NA	NA	MELO.jh000167.1	170	NA	NA	MELO.jh000168.1	3911	NA	NA
MELO.jh000167.1	-	-	MELO.jh000168.1	227	0.534	0.285	MELO.jh033013.1	6898	NA	NA	MELO.jh000166.1	170	NA	NA	MELO.jh033012.1	176	NA	NA
MELO.jh000168.1	-	-	MELO.jh000167.1	227	0.534	0.285	MELO.jh000166.1	3911	NA	NA	MELO.jh033013.1	2322	0.444	0.197	MELO.jh000169.1	489	NA	NA
MELO.jh000169.1	-	-	MELO.jh000170.1	2058	NA	NA	MELO.jh000171.1	8011	NA	NA	MELO.jh033013.1	2523	NA	NA	MELO.jh000168.1	489	NA	NA
MELO.jh000170.1	-	-	MELO.jh000171.1	4725	0.471	0.222	MELO.jh201135.1	6955	NA	NA	MELO.jh000169.1	2058	NA	NA	MELO.jh033013.1	7347	NA	NA
MELO.jh000171.1	-	-	MELO.jh201135.1	224	NA	NA	MELO.jh000172.1	5625	NA	NA	MELO.jh000170.1	4725	0.471	0.222	MELO.jh000169.1	8011	NA	NA
MELO.jh000172.1	-	-	MELO.jh201135.1	5664	NA	NA	MELO.jh000171.1	5625	NA	NA	MELO.jh000173.1	689	NA	NA	MELO.jh000174.1	4581	0.639	0.408
MELO.jh000173.1	-	-	MELO.jh000172.1	689	NA	NA	-	-	-	-	MELO.jh000174.1	132	NA	NA	MELO.jh000175.1	3827	NA	NA
MELO.jh000174.1	-	-	MELO.jh000175.1	1321	NA	NA	MELO.jh000176.1	5404	0.333	0.111	MELO.jh000173.1	132	NA	NA	MELO.jh000172.1	4581	0.639	0.408
MELO.jh000175.1	-	-	MELO.jh000174.1	1321	NA	NA	MELO.jh000173.1	3827	NA	NA	MELO.jh000176.1	3301	NA	NA	MELO.jh000177.1	5916	NA	NA
MELO.jh000176.1	-	-	MELO.jh000175.1	3301	NA	NA	MELO.jh000174.1	5404	0.333	0.111	MELO.jh000177.1	1818	NA	NA	MELO.jh000178.1	3426	NA	NA
MELO.jh000177.1	-	-	MELO.jh000176.1	1818	NA	NA	MELO.jh000175.1	5916	NA	NA	MELO.jh000178.1	826	NA	NA	MELO.jh000179.1	4449	NA	NA
MELO.jh000178.1	-	-	MELO.jh000177.1	826	NA	NA	MELO.jh000176.1	3426	NA	NA	MELO.jh000179.1	1273	0.774	0.598	-	-	-	-
MELO.jh000179.1	-	-	MELO.jh000178.1	1273	0.774	0.598	MELO.jh000177.1	4449	NA	NA	MELO.jh000180.1	3591	-0.325	0.106	-	-	-	-
MELO.jh000180.1	-	-	MELO.jh000179.1	3591	-0.325	0.106	-	-	-	-	MELO.jh000181.1	2078	NA	NA	MELO.jh000182.1	6708	NA	NA
MELO.jh000181.1	-	-	MELO.jh000180.1	2078	NA	NA	-	-	-	-	MELO.jh000182.1	806	0.838	0.703	MELO.jh000183.1	3915	NA	NA
MELO.jh000182.1	-	-	MELO.jh000183.1	739	NA	NA	-	-	-	-	MELO.jh000181.1	806	0.838	0.703	MELO.jh000180.1	6708	NA	NA
MELO.jh000183.1	-	-	MELO.jh000182.1	739	NA	NA	MELO.jh000181.1	3915	NA	NA	MELO.jh000184.1	3307	NA	NA	MELO.jh000185.1	1358	0.513	0.263
MELO.jh000184.1	-	-	MELO.jh000183.1	3307	NA	NA	-	-	-	-	MELO.jh000185.1	832	NA	NA	MELO.jh301668.1	6758	NA	NA
MELO.jh000185.1	-	-	MELO.jh301668.1	728	NA	NA	MELO.jh000186.1	2270	NA	NA	MELO.jh000184.1	832	NA	NA	MELO.jh000183.1	1358	0.513	0.263
MELO.jh000186.1	-	-	MELO.jh301668.1	1472	NA	NA	MELO.jh000185.1	2270	NA	NA	MELO.jh000187.1	6862	NA	NA	MELO.jh000188.1	1281	NA	NA
MELO.jh000187.1	-	-	MELO.jh000188.1	7958	NA	NA	MELO.jh100872.1	7958	NA	NA	MELO.jh000186.1	6862	NA	NA	MELO.jh301668.1	7752	NA	NA
MELO.jh000188.1	-	-	MELO.jh000187.1	7958	NA	NA	MELO.jh000186.1	1281	NA	NA	MELO.jh100872.1	2280	NA	NA	MELO.jh000189.1	2940	NA	NA
MELO.jh000189.1	-	-	MELO.jh000190.1	1120	NA	NA	MELO.jh000191.1	5414	0.663	0.44	MELO.jh100872.1	4710	NA	NA	MELO.jh000188.1	2940	NA	NA
MELO.jh000190.1	-	-	MELO.jh000191.1	3600	NA	NA	MELO.jh000192.1	7080	NA	NA	MELO.jh000189.1	1120	NA	NA	MELO.jh100872.1	6645	NA	NA
MELO.jh000191.1	-	-	MELO.jh000192.1	2716	NA	NA	MELO.jh000193.1	8557	NA	NA	MELO.jh000190.1	3600	NA	NA	MELO.jh000189.1	5414	0.663	0.44
MELO.jh000192.1	-	-	MELO.jh000193.1	3426	NA	NA	-	-	-	-	MELO.jh000191.1	2716	NA	NA	MELO.jh000190.1	7080	NA	NA
MELO.jh000193.1	-	-	MELO.jh000192.1	3426	NA	NA	MELO.jh000191.1	8557	NA	NA	-	-	-	-	-	-	-	-
MELO.jh000194.1	-	-	-	-	-	-	-	-	-	-	MELO.jh000196.1	721	NA	NA	MELO.jh000195.1	725	NA	NA
MELO.jh000195.1	-	-	-	-	-	-	MELO.jh000194.1	725	NA	NA	MELO.jh000197.1	9039	0.599	0.358	-	-	-	-
MELO.jh000196.1	-	-	MELO.jh000194.1	721	NA	NA	-	-	-	-	-	-	-	-	MELO.jh000197.1	738	0.48	0.231
MELO.jh000197.1	-	-	-	-	-	-	MELO.jh000199.1	2510	NA	NA	MELO.jh000195.1	9039	0.599	0.358	MELO.jh000196.1	738	0.48	0.231
MELO.jh000198.1	-	-	-	-	-	-	-	-	-	-	-	-	-	-	-	-	-	-
MELO.jh000199.1	-	-	-	-	-	-	MELO.jh000197.1	2510	NA	NA	MELO.jh301779.1	3229	NA	NA	MELO.jh000200.1	3597	NA	NA
MELO.jh000200.1	-	-	MELO.jh301779.1	296	NA	NA	MELO.jh000199.1	3597	NA	NA	MELO.jh000201.1	2024	NA	NA	MELO.jh000202.1	8829	0.385	0.148
MELO.jh000201.1	-	-	MELO.jh000200.1	2024	NA	NA	MELO.jh301779.1	6182	NA	NA	MELO.jh000202.1	3412	0.354	0.125	-	-	-	-
MELO.jh000202.1	-	-	MELO.jh000203.1	7073	0.457	0.209	MELO.jh100873.1	7717	NA	NA	MELO.jh000201.1	3412	0.354	0.125	MELO.jh000200.1	8829	0.385	0.148
MELO.jh000203.1	-	-	MELO.jh100873.1	27	NA	NA	MELO.jh301890.1	5843	NA	NA	MELO.jh000202.1	7073	0.457	0.209	-	-	-	-
MELO.jh000204.1	-	-	MELO.jh301956.1	2376	NA	NA	-	-	-	-	MELO.jh000205.1	2305	NA	NA	MELO.jh000206.1	4987	NA	NA
MELO.jh000205.1	-	-	MELO.jh000204.1	2305	NA	NA	MELO.jh301956.1	5288	NA	NA	MELO.jh000206.1	1145	NA	NA	MELO.jh000207.1	5760	NA	NA
MELO.jh000206.1	-	-	MELO.jh000205.1	1145	NA	NA	MELO.jh000204.1	4987	NA	NA	MELO.jh000207.1	1223	NA	NA	MELO.jh000208.1	2771	NA	NA
MELO.jh000207.1	-	-	MELO.jh000208.1	760	NA	NA	MELO.jh000209.1	2771	NA	NA	MELO.jh000206.1	1223	NA	NA	MELO.jh000205.1	5760	NA	NA
MELO.jh000208.1	-	-	MELO.jh000209.1	1005	0.429	0.184	MELO.jh000210.1	3876	NA	NA	MELO.jh000207.1	760	NA	NA	MELO.jh000206.1	2771	NA	NA
MELO.jh000209.1	-	-	MELO.jh000208.1	1005	0.429	0.184	MELO.jh000207.1	2771	NA	NA	MELO.jh000210.1	2024	0.962	0.925	MELO.jh000211.1	4268	NA	NA
MELO.jh000210.1	-	-	MELO.jh000209.1	2024	0.962	0.925	MELO.jh000208.1	3876	NA	NA	MELO.jh000211.1	1300	NA	NA	-	-	-	-
MELO.jh000211.1	-	-	-	-	-	-	-	-	-	-	MELO.jh000210.1	1300	NA	NA	MELO.jh000209.1	4268	NA	NA
MELO.jh000212.1	-	-	-	-	-	-	-	-	-	-	MELO.jh033014.1	1154	NA	NA	MELO.jh000213.1	4605	NA	NA
MELO.jh000213.1	-	-	MELO.jh033014.1	2838	NA	NA	MELO.jh000212.1	4605	NA	NA	MELO.jh000214.1	2397	NA	NA	MELO.jh300969.1	7179	NA	NA
MELO.jh000214.1	-	-	-	-	-	-	MELO.jh300892.1	9025	NA	NA	MELO.jh000213.1	2397	NA	NA	MELO.jh033014.1	9861	NA	NA
MELO.jh000215.1	-	-	MELO.jh000216.1	2570	NA	NA	MELO.jh000217.1	6645	NA	NA	-	-	-	-	-	-	-	-
MELO.jh000216.1	-	-	MELO.jh000215.1	2570	NA	NA	-	-	-	-	MELO.jh000217.1	1142	0.813	0.66	MELO.jh000218.1	7383	0.531	0.282
MELO.jh000217.1	-	-	MELO.jh000216.1	1142	0.813	0.66	MELO.jh000215.1	6645	NA	NA	MELO.jh000218.1	1719	0.622	0.386	MELO.jh000219.1	9888	NA	NA
MELO.jh000218.1	-	-	MELO.jh000217.1	1719	0.622	0.386	MELO.jh000216.1	7383	0.531	0.282	MELO.jh000219.1	870	NA	NA	MELO.jh000220.1	6278	NA	NA
MELO.jh000219.1	-	-	MELO.jh000220.1	1484	NA	NA	MELO.jh000221.1	6955	NA	NA	MELO.jh000218.1	870	NA	NA	MELO.jh000217.1	9888	NA	NA
MELO.jh000220.1	-	-	MELO.jh000219.1	1484	NA	NA	MELO.jh000218.1	6278	NA	NA	MELO.jh000221.1	885	NA	NA	MELO.jh000222.1	7158	NA	NA
MELO.jh000221.1	-	-	MELO.jh000220.1	885	NA	NA	MELO.jh000219.1	6955	NA	NA	MELO.jh000222.1	2206	0.369	0.136	-	-	-	-
MELO.jh000222.1	-	-	MELO.jh000221.1	2206	0.369	0.136	MELO.jh000220.1	7158	NA	NA	MELO.jh000223.1	857	NA	NA	MELO.jh000224.1	7132	NA	NA
MELO.jh000223.1	-	-	MELO.jh000222.1	857	NA	NA	-	-	-	-	MELO.jh000224.1	420	NA	NA	MELO.jh033015.1	1105	NA	NA
MELO.jh000224.1	-	-	MELO.jh000223.1	420	NA	NA	MELO.jh000222.1	7132	NA	NA	MELO.jh033015.1	2713	NA	NA	MELO.jh000225.1	1392	NA	NA
MELO.jh000225.1	-	-	MELO.jh033015.1	3553	NA	NA	MELO.jh000224.1	1392	NA	NA	MELO.jh000226.1	561	NA	NA	MELO.jh000227.1	3336	NA	NA
MELO.jh000226.1	-	-	MELO.jh000227.1	3523	NA	NA	MELO.jh000228.1	5488	NA	NA	MELO.jh000225.1	561	NA	NA	MELO.jh033015.1	6413	NA	NA
MELO.jh000227.1	-	-	MELO.jh000228.1	1325	0.319	0.102	MELO.jh000229.1	5329	NA	NA	MELO.jh000226.1	3523	NA	NA	MELO.jh000225.1	3336	NA	NA
MELO.jh000228.1	-	-	-	-	-	-	MELO.jh000230.1	7456	NA	NA	MELO.jh000227.1	1325	0.319	0.102	MELO.jh000226.1	5488	NA	NA
MELO.jh000229.1	-	-	-	-	-	-	MELO.jh000227.1	5329	NA	NA	MELO.jh000230.1	9977	NA	NA	-	-	-	-
MELO.jh000230.1	-	-	MELO.jh000229.1	9977	NA	NA	MELO.jh000228.1	7456	NA	NA	MELO.jh000231.1	5076	NA	NA	-	-	-	-
MELO.jh000231.1	-	-	MELO.jh000232.1	1125	NA	NA	MELO.jh000233.1	5513	NA	NA	MELO.jh000230.1	5076	NA	NA	-	-	-	-
MELO.jh000232.1	-	-	MELO.jh000231.1	1125	NA	NA	-	-	-	-	MELO.jh000233.1	1019	NA	NA	MELO.jh000234.1	5392	NA	NA
MELO.jh000233.1	-	-	MELO.jh000232.1	1019	NA	NA	MELO.jh000231.1	5513	NA	NA	MELO.jh000234.1	751	NA	NA	MELO.jh000235.1	5696	NA	NA
MELO.jh000234.1	-	-	MELO.jh000233.1	751	NA	NA	MELO.jh000232.1	5392	NA	NA	MELO.jh000235.1	636	NA	NA	MELO.jh000236.1	7144	NA	NA
MELO.jh000235.1	-	-	MELO.jh000236.1	4275	NA	NA	MELO.jh000237.1	8393	NA	NA	MELO.jh000234.1	636	NA	NA	MELO.jh000233.1	5696	NA	NA
MELO.jh000236.1	-	-	MELO.jh000235.1	4275	NA	NA	MELO.jh000234.1	7144	NA	NA	MELO.jh000237.1	1594	NA	NA	MELO.jh100874.1	8775	NA	NA
MELO.jh000237.1	-	-	MELO.jh100874.1	5407	NA	NA	-	-	-	-	MELO.jh000236.1	1594	NA	NA	MELO.jh000235.1	8393	NA	NA
MELO.jh000238.1	-	-	MELO.jh000239.1	6785	NA	NA	-	-	-	-	MELO.jh100874.1	41	0.437	0.191	-	-	-	-
MELO.jh000239.1	-	-	MELO.jh000240.1	2985	NA	NA	MELO.jh100875.1	6625	NA	NA	MELO.jh000238.1	6785	0.885	0.782	MELO.jh100874.1	8818	0.375	0.141
MELO.jh000240.1	-	-	MELO.jh000239.1	2985	NA	NA	-	-	-	-	MELO.jh100875.1	5581	0.36	0.13	MELO.jh000241.1	2104	NA	NA
MELO.jh000241.1	-	-	MELO.jh000242.1	1317	NA	NA	-	-	-	-	MELO.jh100875.1	5118	NA	NA	MELO.jh000240.1	2104	NA	NA
MELO.jh000242.1	-	-	-	-	-	-	-	-	-	-	MELO.jh000241.1	1317	NA	NA	MELO.jh100875.1	8421	NA	NA
MELO.jh000243.1	-	-	MELO.jh030009.1	1727	0.706	0.499	-	-	-	-	MELO.jh000244.1	224	NA	NA	-	-	-	-
MELO.jh000244.1	-	-	MELO.jh000245.1	1503	NA	NA	-	-	-	-	MELO.jh000243.1	224	NA	NA	MELO.jh030009.1	5466	NA	NA
MELO.jh000245.1	-	-	MELO.jh000244.1	1503	NA	NA	-	-	-	-	MELO.jh000246.1	2373	NA	NA	MELO.jh000247.1	6508	NA	NA
MELO.jh000246.1	-	-	MELO.jh000247.1	2134	0.407	0.166	MELO.jh000248.1	4100	NA	NA	MELO.jh000245.1	2373	NA	NA	-	-	-	-
MELO.jh000247.1	-	-	MELO.jh000248.1	324	NA	NA	MELO.jh000249.1	2947	NA	NA	MELO.jh000246.1	2134	0.407	0.166	MELO.jh000245.1	6508	NA	NA
MELO.jh000248.1	-	-	MELO.jh000247.1	324	NA	NA	MELO.jh000246.1	4100	NA	NA	MELO.jh000249.1	2645	NA	NA	-	-	-	-
MELO.jh000249.1	-	-	-	-	-	-	-	-	-	-	MELO.jh000248.1	2645	NA	NA	MELO.jh000247.1	2947	NA	NA
MELO.jh000250.1	-	-	-	-	-	-	-	-	-	-	MELO.jh000251.1	962	NA	NA	MELO.jh000252.1	8644	NA	NA
MELO.jh000251.1	-	-	MELO.jh000250.1	962	NA	NA	-	-	-	-	MELO.jh000252.1	3710	NA	NA	MELO.jh000253.1	7586	0.549	0.302
MELO.jh000252.1	-	-	MELO.jh000251.1	3710	NA	NA	MELO.jh000250.1	8644	NA	NA	MELO.jh000253.1	679	NA	NA	-	-	-	-
MELO.jh000253.1	-	-	MELO.jh000254.1	9455	NA	NA	-	-	-	-	MELO.jh000252.1	679	NA	NA	MELO.jh000251.1	7586	0.549	0.302
MELO.jh000254.1	-	-	MELO.jh000255.1	920	NA	NA	MELO.jh000256.1	4939	NA	NA	MELO.jh000253.1	9455	NA	NA	-	-	-	-
MELO.jh000255.1	-	-	MELO.jh000256.1	1225	NA	NA	-	-	-	-	MELO.jh000254.1	920	NA	NA	-	-	-	-
MELO.jh000256.1	-	-	MELO.jh000257.1	1252	NA	NA	MELO.jh000258.1	6459	NA	NA	MELO.jh000255.1	1225	NA	NA	MELO.jh000254.1	4939	NA	NA
MELO.jh000257.1	-	-	MELO.jh000258.1	1988	NA	NA	MELO.jh000259.1	7078	0.521	0.271	MELO.jh000256.1	1252	NA	NA	-	-	-	-
MELO.jh000258.1	-	-	MELO.jh000259.1	802	NA	NA	MELO.jh000260.1	1063	NA	NA	MELO.jh000257.1	1988	NA	NA	MELO.jh000256.1	6459	NA	NA
MELO.jh000259.1	-	-	MELO.jh000260.1	4822	NA	NA	MELO.jh200006.1	444	NA	NA	MELO.jh000258.1	802	NA	NA	MELO.jh000257.1	7078	0.521	0.271
MELO.jh000260.1	-	-	MELO.jh000259.1	4822	NA	NA	MELO.jh000258.1	1063	NA	NA	MELO.jh200006.1	680	NA	NA	MELO.jh000261.1	3259	0.503	0.253
MELO.jh000261.1	-	-	MELO.jh200006.1	2136	NA	NA	MELO.jh000260.1	3259	0.503	0.253	MELO.jh000262.1	1359	0.999	0.999	MELO.jh000263.1	2742	NA	NA
MELO.jh000262.1	-	-	MELO.jh000261.1	1359	0.999	0.999	MELO.jh200006.1	4039	NA	NA	MELO.jh000263.1	509	NA	NA	-	-	-	-
MELO.jh000263.1	-	-	-	-	-	-	-	-	-	-	MELO.jh000262.1	509	NA	NA	MELO.jh000261.1	2742	NA	NA
MELO.jh000264.1	-	-	-	-	-	-	-	-	-	-	MELO.jh000265.1	3512	NA	NA	-	-	-	-
MELO.jh000265.1	-	-	MELO.jh000266.1	5851	NA	NA	-	-	-	-	MELO.jh000264.1	3512	NA	NA	-	-	-	-
MELO.jh000266.1	-	-	-	-	-	-	-	-	-	-	MELO.jh000265.1	5851	NA	NA	-	-	-	-
MELO.jh000267.1	-	-	-	-	-	-	-	-	-	-	MELO.jh000268.1	4029	NA	NA	MELO.jh201136.1	3733	NA	NA
MELO.jh000268.1	-	-	MELO.jh201136.1	707	NA	NA	MELO.jh030010.1	4533	NA	NA	MELO.jh000267.1	4029	NA	NA	-	-	-	-
MELO.jh000269.1	-	-	MELO.jh000270.1	4755	NA	NA	-	-	-	-	MELO.jh301180.1	32	NA	NA	MELO.jh301125.1	113	NA	NA
MELO.jh000270.1	-	-	MELO.jh000269.1	4755	NA	NA	MELO.jh301180.1	6667	NA	NA	MELO.jh200007.1	1672	NA	NA	MELO.jh000271.1	2360	NA	NA
MELO.jh000271.1	-	-	MELO.jh200007.1	274	NA	NA	MELO.jh000270.1	2360	NA	NA	MELO.jh000272.1	7266	NA	NA	-	-	-	-
MELO.jh000272.1	-	-	MELO.jh100876.1	23	NA	NA	-	-	-	-	MELO.jh000271.1	7266	NA	NA	-	-	-	-
MELO.jh000273.1	-	-	MELO.jh030011.1	1670	NA	NA	MELO.jh000274.1	1895	NA	NA	MELO.jh100876.1	1787	NA	NA	-	-	-	-
MELO.jh000274.1	-	-	MELO.jh030011.1	743	0.611	0.373	MELO.jh000273.1	1895	NA	NA	-	-	-	-	-	-	-	-
MELO.jh000275.1	-	-	-	-	-	-	-	-	-	-	MELO.jh033016.1	4220	0.773	0.597	MELO.jh000276.1	2167	0.903	0.816
MELO.jh000276.1	-	-	MELO.jh000277.1	1219	NA	NA	MELO.jh201137.1	3138	NA	NA	MELO.jh033016.1	1592	0.857	0.734	MELO.jh000275.1	2167	0.903	0.816
MELO.jh000277.1	-	-	MELO.jh000276.1	1219	NA	NA	MELO.jh033016.1	4761	NA	NA	MELO.jh201137.1	991	NA	NA	MELO.jh000278.1	1854	NA	NA
MELO.jh000278.1	-	-	MELO.jh201137.1	2701	NA	NA	MELO.jh000277.1	1854	NA	NA	MELO.jh100877.1	3464	0.571	0.326	MELO.jh100878.1	620	NA	NA
MELO.jh000279.1	-	-	MELO.jh100878.1	865	NA	NA	MELO.jh100877.1	1094	NA	NA	MELO.jh100879.1	4635	NA	NA	MELO.jh000280.1	436	NA	NA
MELO.jh000280.1	-	-	MELO.jh100879.1	871	NA	NA	MELO.jh000279.1	436	NA	NA	MELO.jh000281.1	5744	NA	NA	-	-	-	-
MELO.jh000281.1	-	-	MELO.jh000282.1	4917	NA	NA	MELO.jh000283.1	9021	NA	NA	MELO.jh000280.1	5744	NA	NA	-	-	-	-
MELO.jh000282.1	-	-	MELO.jh000281.1	4917	NA	NA	-	-	-	-	MELO.jh000283.1	1358	NA	NA	-	-	-	-
MELO.jh000283.1	-	-	MELO.jh000284.1	7191	NA	NA	-	-	-	-	MELO.jh000282.1	1358	NA	NA	MELO.jh000281.1	9021	NA	NA
MELO.jh000284.1	-	-	MELO.jh000285.1	9818	NA	NA	-	-	-	-	MELO.jh000283.1	7191	NA	NA	-	-	-	-
MELO.jh000285.1	-	-	MELO.jh000284.1	9818	NA	NA	-	-	-	-	MELO.jh000286.1	1771	NA	NA	-	-	-	-
MELO.jh000286.1	-	-	MELO.jh000285.1	1771	NA	NA	-	-	-	-	MELO.jh000287.1	16	NA	NA	-	-	-	-
MELO.jh000287.1	-	-	MELO.jh000286.1	16	NA	NA	-	-	-	-	MELO.jh000288.1	4531	NA	NA	MELO.jh000289.1	7020	NA	NA
MELO.jh000288.1	-	-	MELO.jh000287.1	4531	NA	NA	-	-	-	-	MELO.jh000289.1	1098	NA	NA	MELO.jh000290.1	5999	NA	NA
MELO.jh000289.1	-	-	MELO.jh000288.1	1098	NA	NA	MELO.jh000287.1	7020	NA	NA	MELO.jh000290.1	790	NA	NA	-	-	-	-
MELO.jh000290.1	-	-	MELO.jh000291.1	8667	NA	NA	-	-	-	-	MELO.jh000289.1	790	NA	NA	MELO.jh000288.1	5999	NA	NA
MELO.jh000291.1	-	-	MELO.jh000290.1	8667	NA	NA	-	-	-	-	MELO.jh000292.1	322	NA	NA	MELO.jh000293.1	397	NA	NA
MELO.jh000292.1	-	-	MELO.jh000293.1	501	0.284	0.081	MELO.jh301967.1	4569	NA	NA	MELO.jh000291.1	322	NA	NA	-	-	-	-
MELO.jh000293.1	-	-	MELO.jh301967.1	3250	NA	NA	MELO.jh000294.1	5417	NA	NA	MELO.jh000292.1	501	0.284	0.081	MELO.jh000291.1	397	NA	NA
MELO.jh000294.1	-	-	MELO.jh000295.1	4284	NA	NA	-	-	-	-	MELO.jh301967.1	2095	NA	NA	MELO.jh000293.1	5417	NA	NA
MELO.jh000295.1	-	-	MELO.jh000296.1	3829	0.63	0.397	-	-	-	-	MELO.jh000294.1	4284	NA	NA	MELO.jh301967.1	8429	NA	NA
MELO.jh000296.1	-	-	MELO.jh000295.1	3829	0.63	0.397	-	-	-	-	MELO.jh000297.1	2753	-0.594	0.352	MELO.jh000298.1	4702	NA	NA
MELO.jh000297.1	-	-	MELO.jh000298.1	514	0.582	0.338	MELO.jh000299.1	1936	NA	NA	MELO.jh000296.1	2753	-0.594	0.352	-	-	-	-
MELO.jh000298.1	-	-	MELO.jh000297.1	514	0.582	0.338	MELO.jh000296.1	4702	NA	NA	MELO.jh000299.1	2162	NA	NA	MELO.jh000300.1	4211	NA	NA
MELO.jh000299.1	-	-	MELO.jh000300.1	709	0.816	0.666	MELO.jh000301.1	2338	NA	NA	MELO.jh000298.1	2162	NA	NA	MELO.jh000297.1	1936	NA	NA
MELO.jh000300.1	-	-	MELO.jh000299.1	709	0.816	0.666	MELO.jh000298.1	4211	NA	NA	MELO.jh000301.1	2140	0.457	0.209	-	-	-	-
MELO.jh000301.1	-	-	-	-	-	-	-	-	-	-	MELO.jh000300.1	2140	0.457	0.209	MELO.jh000299.1	2338	NA	NA
MELO.jh000302.1	-	-	-	-	-	-	-	-	-	-	MELO.jh000303.1	4373	NA	NA	-	-	-	-
MELO.jh000303.1	-	-	MELO.jh000302.1	4373	NA	NA	-	-	-	-	MELO.jh000304.1	5846	NA	NA	-	-	-	-
MELO.jh000304.1	-	-	MELO.jh000303.1	5846	NA	NA	-	-	-	-	MELO.jh000305.1	6789	NA	NA	-	-	-	-
MELO.jh000305.1	-	-	MELO.jh000304.1	6789	NA	NA	-	-	-	-	MELO.jh000306.1	3079	NA	NA	-	-	-	-
MELO.jh000306.1	-	-	MELO.jh000307.1	7109	NA	NA	-	-	-	-	MELO.jh000305.1	3079	NA	NA	-	-	-	-
MELO.jh000307.1	-	-	MELO.jh000306.1	7109	NA	NA	-	-	-	-	MELO.jh000308.1	1661	NA	NA	-	-	-	-
MELO.jh000308.1	-	-	MELO.jh000309.1	2116	NA	NA	MELO.jh000310.1	4273	NA	NA	MELO.jh000307.1	1661	NA	NA	-	-	-	-
MELO.jh000309.1	-	-	MELO.jh000310.1	771	NA	NA	MELO.jh000311.1	1089	NA	NA	MELO.jh000308.1	2116	NA	NA	-	-	-	-
MELO.jh000310.1	-	-	MELO.jh000311.1	2972	NA	NA	MELO.jh000312.1	6274	NA	NA	MELO.jh000309.1	771	NA	NA	MELO.jh000308.1	4273	NA	NA
MELO.jh000311.1	-	-	MELO.jh000312.1	46	0.864	0.747	-	-	-	-	MELO.jh000310.1	2972	NA	NA	MELO.jh000309.1	1089	NA	NA
MELO.jh000312.1	-	-	MELO.jh000313.1	7268	NA	NA	-	-	-	-	MELO.jh000311.1	46	0.864	0.747	MELO.jh000310.1	6274	NA	NA
MELO.jh000313.1	-	-	MELO.jh000312.1	7268	NA	NA	-	-	-	-	MELO.jh000314.1	1072	NA	NA	MELO.jh000315.1	1468	NA	NA
MELO.jh000314.1	-	-	MELO.jh000315.1	1358	NA	NA	MELO.jh000316.1	2889	NA	NA	MELO.jh000313.1	1072	NA	NA	-	-	-	-
MELO.jh000315.1	-	-	MELO.jh000314.1	1358	NA	NA	MELO.jh000313.1	1468	NA	NA	MELO.jh000316.1	2555	NA	NA	-	-	-	-
MELO.jh000316.1	-	-	MELO.jh000317.1	2971	NA	NA	MELO.jh100531.1	8163	NA	NA	MELO.jh000315.1	2555	NA	NA	MELO.jh000314.1	2889	NA	NA
MELO.jh000317.1	-	-	MELO.jh100531.1	3521	NA	NA	-	-	-	-	MELO.jh000316.1	2971	NA	NA	-	-	-	-
MELO.jh000318.1	-	-	MELO.jh000319.1	2185	NA	NA	MELO.jh033017.1	3098	NA	NA	MELO.jh100531.1	4331	NA	NA	-	-	-	-
MELO.jh000319.1	-	-	MELO.jh000318.1	2185	NA	NA	MELO.jh100531.1	7936	NA	NA	MELO.jh033017.1	1097	0.902	0.814	MELO.jh200008.1	794	NA	NA
MELO.jh000320.1	-	-	MELO.jh200008.1	137	NA	NA	MELO.jh033017.1	1484	NA	NA	MELO.jh000321.1	826	NA	NA	MELO.jh000322.1	3613	NA	NA
MELO.jh000321.1	-	-	MELO.jh000320.1	826	NA	NA	MELO.jh200008.1	5204	NA	NA	MELO.jh000322.1	470	NA	NA	MELO.jh300681.1	6299	NA	NA
MELO.jh000322.1	-	-	MELO.jh300681.1	1167	NA	NA	MELO.jh201138.1	1180	NA	NA	MELO.jh000321.1	470	NA	NA	MELO.jh000320.1	3613	NA	NA
MELO.jh000323.1	-	-	MELO.jh100880.1	239	NA	NA	MELO.jh201138.1	3591	NA	NA	MELO.jh000324.1	1759	NA	NA	-	-	-	-
MELO.jh000324.1	-	-	-	-	-	-	-	-	-	-	MELO.jh000323.1	1759	NA	NA	MELO.jh100880.1	5216	NA	NA
MELO.jh000325.1	-	-	-	-	-	-	-	-	-	-	MELO.jh000326.1	2149	NA	NA	-	-	-	-
MELO.jh000326.1	-	-	-	-	-	-	-	-	-	-	MELO.jh000325.1	2149	NA	NA	-	-	-	-
MELO.jh000327.1	-	-	MELO.jh030013.1	741	NA	NA	-	-	-	-	MELO.jh030014.1	63	NA	NA	-	-	-	-
MELO.jh000328.1	-	-	-	-	-	-	-	-	-	-	MELO.jh000329.1	846	NA	NA	MELO.jh000330.1	859	NA	NA
MELO.jh000329.1	-	-	MELO.jh000330.1	1244	NA	NA	MELO.jh000332.1	7325	NA	NA	MELO.jh000328.1	846	NA	NA	-	-	-	-
MELO.jh000330.1	-	-	MELO.jh000329.1	1244	NA	NA	MELO.jh000328.1	859	NA	NA	MELO.jh000332.1	3867	NA	NA	-	-	-	-
MELO.jh000332.1	-	-	MELO.jh030015.1	9930	0.756	0.572	-	-	-	-	MELO.jh000330.1	3867	NA	NA	MELO.jh000329.1	7325	NA	NA
MELO.jh000333.1	-	-	MELO.jh030015.1	9252	NA	NA	-	-	-	-	MELO.jh000334.1	874	NA	NA	MELO.jh000335.1	2503	NA	NA
MELO.jh000334.1	-	-	MELO.jh000333.1	874	NA	NA	-	-	-	-	MELO.jh000335.1	663	NA	NA	MELO.jh000336.1	5180	NA	NA
MELO.jh000335.1	-	-	MELO.jh000334.1	663	NA	NA	MELO.jh000333.1	2503	NA	NA	MELO.jh000336.1	737	NA	NA	MELO.jh033018.1	6597	NA	NA
MELO.jh000336.1	-	-	MELO.jh000335.1	737	NA	NA	MELO.jh000334.1	5180	NA	NA	MELO.jh033018.1	896	NA	NA	MELO.jh000337.1	3788	NA	NA
MELO.jh000337.1	-	-	MELO.jh000338.1	9261	NA	NA	-	-	-	-	MELO.jh033018.1	2143	NA	NA	MELO.jh000336.1	3788	NA	NA
MELO.jh000338.1	-	-	MELO.jh301835.1	6372	NA	NA	MELO.jh000339.1	7000	NA	NA	MELO.jh000337.1	9261	NA	NA	-	-	-	-
MELO.jh000339.1	-	-	MELO.jh000340.1	2759	0.539	0.291	MELO.jh000341.1	4556	NA	NA	MELO.jh301835.1	556	NA	NA	MELO.jh000338.1	7000	NA	NA
MELO.jh000340.1	-	-	MELO.jh000339.1	2759	0.539	0.291	MELO.jh301835.1	5566	NA	NA	MELO.jh000341.1	767	NA	NA	MELO.jh000342.1	5120	0.683	0.466
MELO.jh000341.1	-	-	MELO.jh000342.1	3424	NA	NA	MELO.jh000343.1	5381	0.414	0.171	MELO.jh000340.1	767	NA	NA	MELO.jh000339.1	4556	NA	NA
MELO.jh000342.1	-	-	MELO.jh000343.1	127	NA	NA	-	-	-	-	MELO.jh000341.1	3424	NA	NA	MELO.jh000340.1	5120	0.683	0.466
MELO.jh000343.1	-	-	MELO.jh000344.1	866	NA	NA	MELO.jh000345.1	4956	NA	NA	MELO.jh000342.1	127	NA	NA	MELO.jh000341.1	5381	0.414	0.171
MELO.jh000344.1	-	-	MELO.jh000345.1	738	0.724	0.524	MELO.jh000346.1	5694	NA	NA	MELO.jh000343.1	866	NA	NA	-	-	-	-
MELO.jh000345.1	-	-	MELO.jh000346.1	1154	NA	NA	MELO.jh000347.1	2162	NA	NA	MELO.jh000344.1	738	0.724	0.524	MELO.jh000343.1	4956	NA	NA
MELO.jh000346.1	-	-	MELO.jh000347.1	108	0.601	0.361	MELO.jh000348.1	3964	NA	NA	MELO.jh000345.1	1154	NA	NA	MELO.jh000344.1	5694	NA	NA
MELO.jh000347.1	-	-	MELO.jh000346.1	108	0.601	0.361	MELO.jh000345.1	2162	NA	NA	MELO.jh000348.1	3839	NA	NA	MELO.jh000349.1	7246	NA	NA
MELO.jh000348.1	-	-	MELO.jh000347.1	3839	NA	NA	MELO.jh000346.1	3964	NA	NA	MELO.jh000349.1	2743	NA	NA	-	-	-	-
MELO.jh000349.1	-	-	MELO.jh000350.1	7580	NA	NA	-	-	-	-	MELO.jh000348.1	2743	NA	NA	MELO.jh000347.1	7246	NA	NA
MELO.jh000350.1	-	-	MELO.jh000349.1	7580	NA	NA	-	-	-	-	MELO.jh000351.1	1451	NA	NA	MELO.jh000352.1	5335	NA	NA
MELO.jh000351.1	-	-	MELO.jh000352.1	1204	0.406	0.165	MELO.jh030016.1	4656	NA	NA	MELO.jh000350.1	1451	NA	NA	-	-	-	-
MELO.jh000352.1	-	-	MELO.jh030016.1	513	NA	NA	MELO.jh000353.1	7912	NA	NA	MELO.jh000351.1	1204	0.406	0.165	MELO.jh000350.1	5335	NA	NA
MELO.jh000353.1	-	-	MELO.jh030016.1	6849	NA	NA	MELO.jh000352.1	7912	NA	NA	MELO.jh000354.1	4316	NA	NA	-	-	-	-
MELO.jh000354.1	-	-	MELO.jh000355.1	5473	NA	NA	MELO.jh000356.1	8679	NA	NA	MELO.jh000353.1	4316	NA	NA	-	-	-	-
MELO.jh000355.1	-	-	MELO.jh000356.1	1029	NA	NA	MELO.jh000357.1	5046	NA	NA	MELO.jh000354.1	5473	NA	NA	-	-	-	-
MELO.jh000356.1	-	-	MELO.jh000357.1	3207	NA	NA	-	-	-	-	MELO.jh000355.1	1029	NA	NA	MELO.jh000354.1	8679	NA	NA
MELO.jh000357.1	-	-	MELO.jh000356.1	3207	NA	NA	MELO.jh000355.1	5046	NA	NA	MELO.jh000358.1	7788	0.6	0.36	-	-	-	-
MELO.jh000358.1	-	-	MELO.jh000359.1	4484	NA	NA	MELO.jh000360.1	9849	NA	NA	MELO.jh000357.1	7788	0.6	0.36	-	-	-	-
MELO.jh000359.1	-	-	MELO.jh000360.1	4379	NA	NA	MELO.jh000361.1	8237	NA	NA	MELO.jh000358.1	4484	NA	NA	-	-	-	-
MELO.jh000360.1	-	-	MELO.jh000359.1	4379	NA	NA	MELO.jh000358.1	9849	NA	NA	MELO.jh000361.1	236	NA	NA	MELO.jh301824.1	4286	NA	NA
MELO.jh000361.1	-	-	MELO.jh301824.1	1695	NA	NA	MELO.jh000362.1	1874	NA	NA	MELO.jh000360.1	236	NA	NA	MELO.jh000359.1	8237	NA	NA
MELO.jh000362.1	-	-	MELO.jh301824.1	108	NA	NA	MELO.jh000361.1	1874	NA	NA	MELO.jh100315.1	1162	0.087	0.008	MELO.jh000363.1	2370	NA	NA
MELO.jh000363.1	-	-	MELO.jh000364.1	1276	NA	NA	MELO.jh000365.1	4800	NA	NA	MELO.jh100315.1	2474	NA	NA	MELO.jh000362.1	2370	NA	NA
MELO.jh000364.1	-	-	MELO.jh000363.1	1276	NA	NA	MELO.jh100315.1	3944	NA	NA	MELO.jh000365.1	579	NA	NA	-	-	-	-
MELO.jh000365.1	-	-	MELO.jh000366.1	9334	NA	NA	-	-	-	-	MELO.jh000364.1	579	NA	NA	MELO.jh000363.1	4800	NA	NA
MELO.jh000366.1	-	-	MELO.jh000365.1	9334	NA	NA	-	-	-	-	MELO.jh000367.1	1341	NA	NA	MELO.jh000368.1	3633	NA	NA
MELO.jh000367.1	-	-	MELO.jh000366.1	1341	NA	NA	-	-	-	-	MELO.jh000368.1	2635	NA	NA	MELO.jh000369.1	801	NA	NA
MELO.jh000368.1	-	-	MELO.jh000369.1	3227	NA	NA	MELO.jh000370.1	9611	NA	NA	MELO.jh000367.1	2635	NA	NA	MELO.jh000366.1	3633	NA	NA
MELO.jh000369.1	-	-	MELO.jh000370.1	4102	NA	NA	MELO.jh000371.1	5783	0.553	0.306	MELO.jh000368.1	3227	NA	NA	MELO.jh000367.1	801	NA	NA
MELO.jh000370.1	-	-	MELO.jh000369.1	4102	NA	NA	MELO.jh000368.1	9611	NA	NA	MELO.jh000371.1	1200	NA	NA	-	-	-	-
MELO.jh000371.1	-	-	MELO.jh000372.1	6792	NA	NA	-	-	-	-	MELO.jh000370.1	1200	NA	NA	MELO.jh000369.1	5783	0.553	0.306
MELO.jh000372.1	-	-	MELO.jh000371.1	6792	NA	NA	-	-	-	-	MELO.jh301813.1	632	NA	NA	MELO.jh000373.1	4076	NA	NA
MELO.jh000373.1	-	-	MELO.jh301813.1	3373	NA	NA	MELO.jh000372.1	4076	NA	NA	MELO.jh000374.1	1842	NA	NA	-	-	-	-
MELO.jh000374.1	-	-	MELO.jh000373.1	1842	NA	NA	-	-	-	-	MELO.jh000375.1	838	NA	NA	MELO.jh000376.1	7883	NA	NA
MELO.jh000375.1	-	-	MELO.jh000376.1	6180	0.69	0.476	MELO.jh000377.1	8470	NA	NA	MELO.jh000374.1	838	NA	NA	-	-	-	-
MELO.jh000376.1	-	-	MELO.jh000377.1	1826	NA	NA	MELO.jh000378.1	2013	0.47	0.221	MELO.jh000375.1	6180	0.69	0.476	MELO.jh000374.1	7883	NA	NA
MELO.jh000377.1	-	-	MELO.jh000378.1	391	NA	NA	MELO.jh000379.1	1766	NA	NA	MELO.jh000376.1	1826	NA	NA	MELO.jh000375.1	8470	NA	NA
MELO.jh000378.1	-	-	MELO.jh000377.1	391	NA	NA	MELO.jh000376.1	2013	0.47	0.221	MELO.jh000379.1	1403	0.395	0.156	MELO.jh000380.1	3160	NA	NA
MELO.jh000379.1	-	-	MELO.jh000380.1	119	0.911	0.83	MELO.jh000381.1	1175	0.887	0.786	MELO.jh000378.1	1403	0.395	0.156	MELO.jh000377.1	1766	NA	NA
MELO.jh000380.1	-	-	MELO.jh000381.1	589	0.909	0.826	MELO.jh000382.1	2686	NA	NA	MELO.jh000379.1	119	0.911	0.83	MELO.jh000378.1	3160	NA	NA
MELO.jh000381.1	-	-	MELO.jh000382.1	1442	NA	NA	MELO.jh000383.1	4916	NA	NA	MELO.jh000380.1	589	0.909	0.826	MELO.jh000379.1	1175	0.887	0.786
MELO.jh000382.1	-	-	MELO.jh000383.1	2715	NA	NA	-	-	-	-	MELO.jh000381.1	1442	NA	NA	MELO.jh000380.1	2686	NA	NA
MELO.jh000383.1	-	-	MELO.jh000382.1	2715	NA	NA	MELO.jh000381.1	4916	NA	NA	MELO.jh000384.1	7796	NA	NA	-	-	-	-
MELO.jh000384.1	-	-	MELO.jh000383.1	7796	NA	NA	-	-	-	-	MELO.jh000385.1	6858	NA	NA	-	-	-	-
MELO.jh000385.1	-	-	MELO.jh000384.1	6858	NA	NA	-	-	-	-	MELO.jh000386.1	1747	NA	NA	MELO.jh000387.1	9446	NA	NA
MELO.jh000386.1	-	-	MELO.jh000387.1	4771	NA	NA	-	-	-	-	MELO.jh000385.1	1747	NA	NA	-	-	-	-
MELO.jh000387.1	-	-	-	-	-	-	-	-	-	-	MELO.jh000386.1	4771	NA	NA	MELO.jh000385.1	9446	NA	NA
MELO.jh000388.1	-	-	MELO.jh000389.1	3897	NA	NA	-	-	-	-	-	-	-	-	-	-	-	-
MELO.jh000389.1	-	-	MELO.jh000390.1	3955	NA	NA	MELO.jh301978.1	6533	NA	NA	MELO.jh000388.1	3897	NA	NA	-	-	-	-
MELO.jh000390.1	-	-	MELO.jh000389.1	3955	NA	NA	-	-	-	-	MELO.jh301978.1	420	NA	NA	MELO.jh000391.1	1018	0.578	0.334
MELO.jh000391.1	-	-	MELO.jh000392.1	4952	NA	NA	MELO.jh000393.1	7237	NA	NA	MELO.jh301978.1	527	NA	NA	MELO.jh000390.1	1018	0.578	0.334
MELO.jh000392.1	-	-	MELO.jh000391.1	4952	NA	NA	MELO.jh301978.1	8359	NA	NA	MELO.jh000393.1	122	NA	NA	MELO.jh000394.1	8727	0.542	0.294
MELO.jh000393.1	-	-	MELO.jh000394.1	4696	NA	NA	MELO.jh000396.1	9536	NA	NA	MELO.jh000392.1	122	NA	NA	MELO.jh000391.1	7237	NA	NA
MELO.jh000394.1	-	-	MELO.jh000393.1	4696	NA	NA	MELO.jh000392.1	8727	0.542	0.294	MELO.jh000396.1	817	NA	NA	MELO.jh000395.1	817	NA	NA
MELO.jh000395.1	-	-	MELO.jh000397.1	710	NA	NA	MELO.jh000398.1	2621	NA	NA	MELO.jh000396.1	608	NA	NA	MELO.jh000394.1	817	NA	NA
MELO.jh000396.1	-	-	MELO.jh000394.1	817	NA	NA	MELO.jh000393.1	9536	NA	NA	MELO.jh000395.1	608	NA	NA	MELO.jh000397.1	329	0.908	0.825
MELO.jh000397.1	-	-	MELO.jh000398.1	820	NA	NA	MELO.jh000399.1	8712	NA	NA	MELO.jh000395.1	710	NA	NA	MELO.jh000396.1	329	0.908	0.825
MELO.jh000398.1	-	-	MELO.jh000399.1	7251	0.525	0.275	-	-	-	-	MELO.jh000397.1	820	NA	NA	MELO.jh000395.1	2621	NA	NA
MELO.jh000399.1	-	-	MELO.jh200009.1	6046	NA	NA	MELO.jh100532.1	7376	NA	NA	MELO.jh000398.1	7251	0.525	0.275	MELO.jh000397.1	8712	NA	NA
MELO.jh000400.1	-	-	MELO.jh000401.1	111	NA	NA	MELO.jh301336.1	4810	NA	NA	MELO.jh100532.1	11	0.757	0.574	MELO.jh200009.1	1532	0.405	0.164
MELO.jh000401.1	-	-	MELO.jh301336.1	508	NA	NA	MELO.jh000402.1	3113	0.578	0.334	MELO.jh000400.1	111	NA	NA	MELO.jh100532.1	1500	NA	NA
MELO.jh000402.1	-	-	MELO.jh000403.1	6498	NA	NA	-	-	-	-	MELO.jh301336.1	2524	NA	NA	MELO.jh000401.1	3113	0.578	0.334
MELO.jh000403.1	-	-	MELO.jh000402.1	6498	NA	NA	-	-	-	-	MELO.jh000404.1	1783	NA	NA	-	-	-	-
MELO.jh000404.1	-	-	MELO.jh000403.1	1783	NA	NA	-	-	-	-	MELO.jh000405.1	3727	NA	NA	MELO.jh000406.1	5891	NA	NA
MELO.jh000405.1	-	-	MELO.jh000404.1	3727	NA	NA	-	-	-	-	MELO.jh000406.1	938	0.455	0.207	MELO.jh301347.1	2680	NA	NA
MELO.jh000406.1	-	-	MELO.jh301347.1	252	NA	NA	MELO.jh000407.1	2182	NA	NA	MELO.jh000405.1	938	0.455	0.207	MELO.jh000404.1	5891	NA	NA
MELO.jh000407.1	-	-	MELO.jh301347.1	1858	NA	NA	MELO.jh000406.1	2182	NA	NA	MELO.jh000408.1	3585	NA	NA	MELO.jh000409.1	281	NA	NA
MELO.jh000408.1	-	-	MELO.jh000409.1	1008	NA	NA	MELO.jh000410.1	3047	NA	NA	MELO.jh000407.1	3585	NA	NA	MELO.jh301347.1	4396	NA	NA
MELO.jh000409.1	-	-	MELO.jh000408.1	1008	NA	NA	MELO.jh000407.1	281	NA	NA	MELO.jh000410.1	930	NA	NA	MELO.jh000411.1	1467	NA	NA
MELO.jh000410.1	-	-	MELO.jh000409.1	930	NA	NA	MELO.jh000408.1	3047	NA	NA	MELO.jh000411.1	699	NA	NA	MELO.jh000412.1	2881	NA	NA
MELO.jh000411.1	-	-	MELO.jh000412.1	2502	0.829	0.687	MELO.jh000413.1	2797	0.8	0.64	MELO.jh000410.1	699	NA	NA	MELO.jh000409.1	1467	NA	NA
MELO.jh000412.1	-	-	MELO.jh000413.1	633	0.875	0.766	MELO.jh000414.1	2645	0.656	0.43	MELO.jh000411.1	2502	0.829	0.687	MELO.jh000410.1	2881	NA	NA
MELO.jh000413.1	-	-	MELO.jh000412.1	633	0.875	0.766	MELO.jh000411.1	2797	0.8	0.64	MELO.jh000414.1	2596	0.647	0.419	MELO.jh000415.1	6187	NA	NA
MELO.jh000414.1	-	-	MELO.jh000415.1	2498	NA	NA	MELO.jh000416.1	6964	NA	NA	MELO.jh000413.1	2596	0.647	0.419	MELO.jh000412.1	2645	0.656	0.43
MELO.jh000415.1	-	-	MELO.jh000416.1	3466	NA	NA	-	-	-	-	MELO.jh000414.1	2498	NA	NA	MELO.jh000413.1	6187	NA	NA
MELO.jh000416.1	-	-	MELO.jh000417.1	5816	NA	NA	MELO.jh000418.1	9490	NA	NA	MELO.jh000415.1	3466	NA	NA	MELO.jh000414.1	6964	NA	NA
MELO.jh000417.1	-	-	MELO.jh000416.1	5816	NA	NA	-	-	-	-	MELO.jh000418.1	3096	NA	NA	MELO.jh000419.1	9594	NA	NA
MELO.jh000418.1	-	-	MELO.jh000417.1	3096	NA	NA	MELO.jh000416.1	9490	NA	NA	MELO.jh000419.1	634	NA	NA	-	-	-	-
MELO.jh000419.1	-	-	MELO.jh000420.1	2178	NA	NA	MELO.jh000421.1	8833	NA	NA	MELO.jh000418.1	634	NA	NA	MELO.jh000417.1	9594	NA	NA
MELO.jh000420.1	-	-	MELO.jh000421.1	4649	0.497	0.247	MELO.jh000422.1	5952	NA	NA	MELO.jh000419.1	2178	NA	NA	-	-	-	-
MELO.jh000421.1	-	-	MELO.jh000420.1	4649	0.497	0.247	MELO.jh000419.1	8833	NA	NA	MELO.jh000422.1	444	NA	NA	MELO.jh000423.1	4049	NA	NA
MELO.jh000422.1	-	-	MELO.jh000423.1	2902	NA	NA	-	-	-	-	MELO.jh000421.1	444	NA	NA	MELO.jh000420.1	5952	NA	NA
MELO.jh000423.1	-	-	MELO.jh000422.1	2902	NA	NA	MELO.jh000421.1	4049	NA	NA	MELO.jh000424.1	8335	NA	NA	-	-	-	-
MELO.jh000424.1	-	-	MELO.jh000425.1	1416	NA	NA	-	-	-	-	MELO.jh000423.1	8335	NA	NA	-	-	-	-
MELO.jh000425.1	-	-	MELO.jh000426.1	7157	NA	NA	-	-	-	-	MELO.jh000424.1	1416	NA	NA	-	-	-	-
MELO.jh000426.1	-	-	MELO.jh000427.1	4003	NA	NA	MELO.jh000428.1	8019	NA	NA	MELO.jh000425.1	7157	NA	NA	-	-	-	-
MELO.jh000427.1	-	-	MELO.jh000426.1	4003	NA	NA	-	-	-	-	MELO.jh000428.1	750	NA	NA	MELO.jh000429.1	7915	NA	NA
MELO.jh000428.1	-	-	MELO.jh000429.1	2104	NA	NA	MELO.jh000430.1	5543	NA	NA	MELO.jh000427.1	750	NA	NA	MELO.jh000426.1	8019	NA	NA
MELO.jh000429.1	-	-	MELO.jh000428.1	2104	NA	NA	MELO.jh000427.1	7915	NA	NA	MELO.jh000430.1	242	NA	NA	MELO.jh000431.1	1955	NA	NA
MELO.jh000430.1	-	-	MELO.jh000431.1	4194	0.447	0.199	MELO.jh033019.1	2639	0.532	0.283	MELO.jh000429.1	242	NA	NA	MELO.jh000428.1	5543	NA	NA
MELO.jh000431.1	-	-	MELO.jh000430.1	4194	0.447	0.199	MELO.jh000429.1	1955	NA	NA	MELO.jh033019.1	855	0.63	0.396	MELO.jh000432.1	4957	NA	NA
MELO.jh000432.1	-	-	-	-	-	-	-	-	-	-	MELO.jh033019.1	3953	NA	NA	MELO.jh000431.1	4957	NA	NA
MELO.jh000433.1	-	-	-	-	-	-	-	-	-	-	-	-	-	-	-	-	-	-
MELO.jh000434.1	-	-	MELO.jh000435.1	3883	0.776	0.601	-	-	-	-	-	-	-	-	-	-	-	-
MELO.jh000435.1	-	-	MELO.jh000436.1	4382	NA	NA	-	-	-	-	MELO.jh000434.1	3883	0.776	0.601	-	-	-	-
MELO.jh000436.1	-	-	MELO.jh000437.1	7888	NA	NA	-	-	-	-	MELO.jh000435.1	4382	NA	NA	-	-	-	-
MELO.jh000437.1	-	-	MELO.jh000436.1	7888	NA	NA	-	-	-	-	MELO.jh000438.1	3910	NA	NA	-	-	-	-
MELO.jh000438.1	-	-	MELO.jh000437.1	3910	NA	NA	-	-	-	-	MELO.jh030017.1	5729	NA	NA	-	-	-	-
MELO.jh000439.1	-	-	MELO.jh030017.1	4729	NA	NA	-	-	-	-	MELO.jh300914.1	1443	NA	NA	MELO.jh301114.1	1445	NA	NA
MELO.jh000440.1	-	-	-	-	-	-	-	-	-	-	MELO.jh301114.1	5038	NA	NA	MELO.jh300914.1	5040	NA	NA
MELO.jh000441.1	-	-	MELO.jh030018.1	3802	NA	NA	-	-	-	-	MELO.jh000442.1	5466	NA	NA	-	-	-	-
MELO.jh000442.1	-	-	MELO.jh000441.1	5466	NA	NA	-	-	-	-	-	-	-	-	-	-	-	-
MELO.jh000443.1	-	-	-	-	-	-	-	-	-	-	MELO.jh030019.1	823	NA	NA	MELO.jh000444.1	7214	NA	NA
MELO.jh000444.1	-	-	MELO.jh030019.1	4753	NA	NA	MELO.jh000443.1	7214	NA	NA	MELO.jh000445.1	3419	0.491	0.241	-	-	-	-
MELO.jh000445.1	-	-	MELO.jh100881.1	6738	NA	NA	-	-	-	-	MELO.jh000444.1	3419	0.491	0.241	MELO.jh030019.1	9385	NA	NA
MELO.jh000446.1	-	-	MELO.jh000447.1	1194	NA	NA	MELO.jh000448.1	5062	NA	NA	-	-	-	-	-	-	-	-
MELO.jh000447.1	-	-	MELO.jh000446.1	1194	NA	NA	-	-	-	-	MELO.jh000448.1	5739	NA	NA	MELO.jh000449.1	8222	NA	NA
MELO.jh000448.1	-	-	MELO.jh000449.1	147	0.628	0.395	MELO.jh000450.1	2154	NA	NA	MELO.jh000447.1	5739	NA	NA	MELO.jh000446.1	5062	NA	NA
MELO.jh000449.1	-	-	MELO.jh000448.1	147	0.628	0.395	MELO.jh000447.1	8222	NA	NA	MELO.jh000450.1	427	NA	NA	MELO.jh000451.1	4594	NA	NA
MELO.jh000450.1	-	-	MELO.jh000449.1	427	NA	NA	MELO.jh000448.1	2154	NA	NA	MELO.jh000451.1	715	NA	NA	MELO.jh000452.1	1021	NA	NA
MELO.jh000451.1	-	-	MELO.jh000452.1	419	0.447	0.2	MELO.jh000453.1	4467	NA	NA	MELO.jh000450.1	715	NA	NA	MELO.jh000449.1	4594	NA	NA
MELO.jh000452.1	-	-	MELO.jh000451.1	419	0.447	0.2	MELO.jh000450.1	1021	NA	NA	MELO.jh000453.1	1415	NA	NA	MELO.jh000454.1	4027	NA	NA
MELO.jh000453.1	-	-	MELO.jh000452.1	1415	NA	NA	MELO.jh000451.1	4467	NA	NA	MELO.jh000454.1	212	NA	NA	-	-	-	-
MELO.jh000454.1	-	-	MELO.jh000455.1	4588	NA	NA	-	-	-	-	MELO.jh000453.1	212	NA	NA	MELO.jh000452.1	4027	NA	NA
MELO.jh000455.1	-	-	MELO.jh000456.1	2452	NA	NA	MELO.jh030021.1	5725	NA	NA	MELO.jh000454.1	4588	NA	NA	-	-	-	-
MELO.jh000456.1	-	-	MELO.jh030021.1	599	NA	NA	MELO.jh000457.1	2524	NA	NA	MELO.jh000455.1	2452	NA	NA	-	-	-	-
MELO.jh000457.1	-	-	MELO.jh000458.1	5947	NA	NA	-	-	-	-	MELO.jh030021.1	799	NA	NA	MELO.jh000456.1	2524	NA	NA
MELO.jh000458.1	-	-	MELO.jh000457.1	5947	NA	NA	-	-	-	-	MELO.jh000460.1	5861	NA	NA	MELO.jh000459.1	7896	NA	NA
MELO.jh000459.1	-	-	MELO.jh000461.1	250	NA	NA	MELO.jh000462.1	2552	NA	NA	MELO.jh000460.1	338	NA	NA	MELO.jh000458.1	7896	NA	NA
MELO.jh000460.1	-	-	MELO.jh000458.1	5861	NA	NA	-	-	-	-	MELO.jh000459.1	338	NA	NA	MELO.jh000461.1	4508	NA	NA
MELO.jh000461.1	-	-	MELO.jh000459.1	250	NA	NA	MELO.jh000460.1	4508	NA	NA	MELO.jh000462.1	624	NA	NA	MELO.jh000463.1	7476	NA	NA
MELO.jh000462.1	-	-	MELO.jh000461.1	624	NA	NA	MELO.jh000459.1	2552	NA	NA	MELO.jh000463.1	725	0.643	0.413	-	-	-	-
MELO.jh000463.1	-	-	MELO.jh000464.1	5239	NA	NA	-	-	-	-	MELO.jh000462.1	725	0.643	0.413	MELO.jh000461.1	7476	NA	NA
MELO.jh000464.1	-	-	MELO.jh000465.1	8254	NA	NA	-	-	-	-	MELO.jh000463.1	5239	NA	NA	-	-	-	-
MELO.jh000465.1	-	-	-	-	-	-	-	-	-	-	MELO.jh000464.1	8254	NA	NA	-	-	-	-
MELO.jh000466.1	-	-	MELO.jh000467.1	4629	NA	NA	-	-	-	-	-	-	-	-	-	-	-	-
MELO.jh000467.1	-	-	MELO.jh000468.1	1482	NA	NA	MELO.jh000469.1	3005	NA	NA	MELO.jh000466.1	4629	NA	NA	-	-	-	-
MELO.jh000468.1	-	-	MELO.jh000469.1	1507	NA	NA	MELO.jh000470.1	2601	NA	NA	MELO.jh000467.1	1482	NA	NA	-	-	-	-
MELO.jh000469.1	-	-	MELO.jh000468.1	1507	NA	NA	MELO.jh000467.1	3005	NA	NA	MELO.jh000470.1	2845	NA	NA	-	-	-	-
MELO.jh000470.1	-	-	MELO.jh000469.1	2845	NA	NA	MELO.jh000468.1	2601	NA	NA	MELO.jh000471.1	2450	NA	NA	MELO.jh000472.1	7126	NA	NA
MELO.jh000471.1	-	-	MELO.jh000470.1	2450	NA	NA	-	-	-	-	MELO.jh000472.1	2726	0.468	0.219	MELO.jh000473.1	5376	NA	NA
MELO.jh000472.1	-	-	MELO.jh000471.1	2726	0.468	0.219	MELO.jh000470.1	7126	NA	NA	MELO.jh000473.1	1925	NA	NA	MELO.jh000474.1	4764	0.568	0.323
MELO.jh000473.1	-	-	MELO.jh000472.1	1925	NA	NA	MELO.jh000471.1	5376	NA	NA	MELO.jh000474.1	621	NA	NA	MELO.jh000475.1	1973	NA	NA
MELO.jh000474.1	-	-	MELO.jh000473.1	621	NA	NA	MELO.jh000472.1	4764	0.568	0.323	MELO.jh000475.1	342	0.972	0.944	MELO.jh000476.1	668	NA	NA
MELO.jh000475.1	-	-	MELO.jh000476.1	191	NA	NA	MELO.jh000477.1	22	NA	NA	MELO.jh000474.1	342	0.972	0.944	MELO.jh000473.1	1973	NA	NA
MELO.jh000476.1	-	-	MELO.jh000475.1	191	NA	NA	MELO.jh000474.1	668	NA	NA	MELO.jh000477.1	856	NA	NA	MELO.jh000478.1	2580	0.389	0.151
MELO.jh000477.1	-	-	MELO.jh000478.1	3257	NA	NA	MELO.jh100882.1	5445	NA	NA	MELO.jh000476.1	856	NA	NA	MELO.jh000475.1	22	NA	NA
MELO.jh000478.1	-	-	MELO.jh000477.1	3257	NA	NA	MELO.jh000476.1	2580	0.389	0.151	MELO.jh100882.1	806	0.757	0.573	MELO.jh000479.1	4508	NA	NA
MELO.jh000479.1	-	-	-	-	-	-	-	-	-	-	MELO.jh100882.1	541	NA	NA	MELO.jh000478.1	4508	NA	NA
MELO.jh000480.1	-	-	-	-	-	-	-	-	-	-	MELO.jh000481.1	553	0.992	0.985	MELO.jh000482.1	1576	NA	NA
MELO.jh000481.1	-	-	MELO.jh000480.1	553	NA	NA	-	-	-	-	MELO.jh000482.1	787	NA	NA	-	-	-	-
MELO.jh000482.1	-	-	MELO.jh000481.1	787	NA	NA	MELO.jh000480.1	1576	NA	NA	MELO.jh100883.1	6905	NA	NA	MELO.jh000483.1	7259	NA	NA
MELO.jh000483.1	-	-	MELO.jh100883.1	1159	NA	NA	MELO.jh000482.1	7259	NA	NA	MELO.jh000484.1	4534	NA	NA	MELO.jh000485.1	9333	NA	NA
MELO.jh000484.1	-	-	MELO.jh000485.1	2033	NA	NA	MELO.jh000486.1	5536	NA	NA	MELO.jh000483.1	4534	NA	NA	MELO.jh100883.1	4534	NA	NA
MELO.jh000485.1	-	-	MELO.jh000484.1	2033	NA	NA	MELO.jh000483.1	9333	NA	NA	MELO.jh000486.1	3318	NA	NA	MELO.jh100884.1	3404	NA	NA
MELO.jh000486.1	-	-	MELO.jh000485.1	3318	NA	NA	MELO.jh000484.1	5536	NA	NA	MELO.jh100884.1	782	0.591	0.35	MELO.jh000487.1	7292	NA	NA
MELO.jh000487.1	-	-	MELO.jh100884.1	7262	NA	NA	MELO.jh000486.1	7292	NA	NA	-	-	-	-	-	-	-	-
MELO.jh000488.1	-	-	MELO.jh000489.1	3980	NA	NA	-	-	-	-	-	-	-	-	-	-	-	-
MELO.jh000489.1	-	-	MELO.jh000490.1	9227	NA	NA	-	-	-	-	MELO.jh000488.1	3980	NA	NA	-	-	-	-
MELO.jh000490.1	-	-	MELO.jh000491.1	523	NA	NA	MELO.jh000492.1	4234	NA	NA	MELO.jh000489.1	9227	NA	NA	-	-	-	-
MELO.jh000491.1	-	-	MELO.jh000490.1	523	NA	NA	-	-	-	-	MELO.jh000492.1	3723	NA	NA	MELO.jh000493.1	9490	NA	NA
MELO.jh000492.1	-	-	MELO.jh000491.1	3723	NA	NA	MELO.jh000490.1	4234	NA	NA	MELO.jh000493.1	3892	NA	NA	-	-	-	-
MELO.jh000493.1	-	-	MELO.jh000494.1	9456	NA	NA	-	-	-	-	MELO.jh000492.1	3892	NA	NA	MELO.jh000491.1	9490	NA	NA
MELO.jh000494.1	-	-	MELO.jh000493.1	9456	NA	NA	-	-	-	-	MELO.jh000495.1	5572	NA	NA	-	-	-	-
MELO.jh000495.1	-	-	MELO.jh000496.1	7500	NA	NA	-	-	-	-	MELO.jh000494.1	5572	NA	NA	-	-	-	-
MELO.jh000496.1	-	-	MELO.jh000497.1	4055	NA	NA	MELO.jh000498.1	7361	NA	NA	MELO.jh000495.1	7500	NA	NA	-	-	-	-
MELO.jh000497.1	-	-	MELO.jh000496.1	4055	NA	NA	-	-	-	-	MELO.jh000498.1	2029	NA	NA	-	-	-	-
MELO.jh000498.1	-	-	MELO.jh000497.1	2029	NA	NA	MELO.jh000496.1	7361	NA	NA	MELO.jh000499.1	679	NA	NA	MELO.jh000500.1	8850	NA	NA
MELO.jh000499.1	-	-	MELO.jh000498.1	679	NA	NA	-	-	-	-	MELO.jh000500.1	2672	NA	NA	MELO.jh000501.1	6699	NA	NA
MELO.jh000500.1	-	-	MELO.jh000501.1	2103	NA	NA	MELO.jh000502.1	5650	NA	NA	MELO.jh000499.1	2672	NA	NA	MELO.jh000498.1	8850	NA	NA
MELO.jh000501.1	-	-	MELO.jh000500.1	2103	NA	NA	MELO.jh000499.1	6699	NA	NA	MELO.jh000502.1	1822	NA	NA	MELO.jh000503.1	3456	NA	NA
MELO.jh000502.1	-	-	MELO.jh000501.1	1822	NA	NA	MELO.jh000500.1	5650	NA	NA	MELO.jh000503.1	79	-0.539	0.291	-	-	-	-
MELO.jh000503.1	-	-	-	-	-	-	-	-	-	-	MELO.jh000502.1	79	-0.539	0.291	MELO.jh000501.1	3456	NA	NA
MELO.jh000504.1	-	-	-	-	-	-	-	-	-	-	MELO.jh000505.1	1313	NA	NA	MELO.jh000506.1	3804	NA	NA
MELO.jh000505.1	-	-	MELO.jh000506.1	4011	NA	NA	-	-	-	-	MELO.jh000504.1	1313	NA	NA	-	-	-	-
MELO.jh000506.1	-	-	-	-	-	-	-	-	-	-	MELO.jh000505.1	4011	NA	NA	MELO.jh000504.1	3804	NA	NA
MELO.jh000507.1	-	-	-	-	-	-	-	-	-	-	MELO.jh000508.1	4288	NA	NA	-	-	-	-
MELO.jh000508.1	-	-	-	-	-	-	-	-	-	-	MELO.jh000507.1	4288	NA	NA	-	-	-	-
MELO.jh000509.1	-	-	-	-	-	-	-	-	-	-	-	-	-	-	-	-	-	-
MELO.jh000510.1	-	-	-	-	-	-	-	-	-	-	-	-	-	-	MELO.jh000512.1	3897	NA	NA
MELO.jh000511.1	-	-	-	-	-	-	-	-	-	-	-	-	-	-	-	-	-	-
MELO.jh000512.1	-	-	-	-	-	-	MELO.jh000510.1	3897	NA	NA	MELO.jh000513.1	2614	NA	NA	-	-	-	-
MELO.jh000513.1	-	-	MELO.jh000512.1	2614	NA	NA	-	-	-	-	MELO.jh033020.1	9493	NA	NA	MELO.jh030023.1	1826	NA	NA
MELO.jh000514.1	-	-	MELO.jh030023.1	3199	NA	NA	-	-	-	-	MELO.jh000515.1	4073	0.541	0.292	-	-	-	-
MELO.jh000515.1	-	-	MELO.jh000514.1	4073	0.541	0.292	MELO.jh030023.1	8372	NA	NA	-	-	-	-	-	-	-	-
MELO.jh000516.1	-	-	MELO.jh000517.1	3791	NA	NA	-	-	-	-	MELO.jh000518.1	6370	NA	NA	MELO.jh000519.1	9089	0.297	0.088
MELO.jh000517.1	-	-	MELO.jh000516.1	3791	NA	NA	MELO.jh000518.1	2821	NA	NA	-	-	-	-	-	-	-	-
MELO.jh000518.1	-	-	MELO.jh000519.1	2278	NA	NA	-	-	-	-	MELO.jh000516.1	6370	NA	NA	MELO.jh000517.1	2821	NA	NA
MELO.jh000519.1	-	-	MELO.jh000520.1	7197	NA	NA	MELO.jh000521.1	9817	NA	NA	MELO.jh000518.1	2278	NA	NA	MELO.jh000516.1	9089	0.297	0.088
MELO.jh000520.1	-	-	MELO.jh000519.1	7197	NA	NA	-	-	-	-	MELO.jh000521.1	1667	NA	NA	-	-	-	-
MELO.jh000521.1	-	-	-	-	-	-	-	-	-	-	MELO.jh000520.1	1667	NA	NA	MELO.jh000519.1	9817	NA	NA
MELO.jh000522.1	-	-	-	-	-	-	-	-	-	-	MELO.jh000523.1	5062	NA	NA	-	-	-	-
MELO.jh000523.1	-	-	MELO.jh000524.1	2083	NA	NA	-	-	-	-	MELO.jh000522.1	5062	NA	NA	-	-	-	-
MELO.jh000524.1	-	-	MELO.jh000525.1	6970	NA	NA	-	-	-	-	MELO.jh000523.1	2083	NA	NA	-	-	-	-
MELO.jh000525.1	-	-	MELO.jh000526.1	5341	NA	NA	-	-	-	-	MELO.jh000524.1	6970	NA	NA	-	-	-	-
MELO.jh000526.1	-	-	MELO.jh000525.1	5341	NA	NA	-	-	-	-	MELO.jh000527.1	7381	NA	NA	-	-	-	-
MELO.jh000527.1	-	-	MELO.jh000526.1	7381	NA	NA	-	-	-	-	MELO.jh000528.1	9948	NA	NA	-	-	-	-
MELO.jh000528.1	-	-	MELO.jh000529.1	5300	NA	NA	-	-	-	-	MELO.jh000527.1	9948	NA	NA	-	-	-	-
MELO.jh000529.1	-	-	MELO.jh000530.1	5868	NA	NA	MELO.jh010985.1	7716	NA	NA	MELO.jh000528.1	5300	NA	NA	-	-	-	-
MELO.jh000530.1	-	-	MELO.jh010985.1	324	NA	NA	MELO.jh200431.1	431	NA	NA	MELO.jh000529.1	5868	NA	NA	-	-	-	-
MELO.jh000531.1	-	-	-	-	-	-	-	-	-	-	-	-	-	-	-	-	-	-
MELO.jh000532.1	-	-	MELO.jh200010.1	80	NA	NA	-	-	-	-	-	-	-	-	-	-	-	-
MELO.jh000534.1	-	-	-	-	-	-	-	-	-	-	MELO.jh000535.1	2622	NA	NA	MELO.jh100886.1	4423	NA	NA
MELO.jh000535.1	-	-	MELO.jh100886.1	26	NA	NA	-	-	-	-	MELO.jh000534.1	2622	NA	NA	-	-	-	-
MELO.jh000536.1	-	-	-	-	-	-	-	-	-	-	MELO.jh000537.1	19	NA	NA	-	-	-	-
MELO.jh000537.1	-	-	MELO.jh000536.1	19	NA	NA	-	-	-	-	-	-	-	-	-	-	-	-
MELO.jh000538.1	-	-	MELO.jh033021.1	1801	1	1	MELO.jh033022.1	5184	NA	NA	-	-	-	-	-	-	-	-
MELO.jh000541.1	-	-	MELO.jh000542.1	203	NA	NA	MELO.jh000543.1	2875	NA	NA	-	-	-	-	MELO.jh033022.1	9816	NA	NA
MELO.jh000542.1	-	-	MELO.jh000543.1	1618	NA	NA	MELO.jh000544.1	4489	NA	NA	MELO.jh000541.1	203	NA	NA	-	-	-	-
MELO.jh000543.1	-	-	MELO.jh000544.1	822	NA	NA	MELO.jh000545.1	8787	0.897	0.805	MELO.jh000542.1	1618	NA	NA	MELO.jh000541.1	2875	NA	NA
MELO.jh000544.1	-	-	MELO.jh000545.1	3441	NA	NA	MELO.jh000546.1	8809	-0.315	0.099	MELO.jh000543.1	822	NA	NA	MELO.jh000542.1	4489	NA	NA
MELO.jh000545.1	-	-	MELO.jh000544.1	3441	NA	NA	MELO.jh000543.1	8787	0.897	0.805	MELO.jh000546.1	2047	NA	NA	MELO.jh030027.1	2987	NA	NA
MELO.jh000546.1	-	-	MELO.jh030027.1	1374	NA	NA	MELO.jh000547.1	3112	NA	NA	MELO.jh000545.1	2047	NA	NA	MELO.jh000544.1	8809	-0.315	0.099
MELO.jh000547.1	-	-	MELO.jh030029.1	1612	NA	NA	MELO.jh000549.1	1824	NA	NA	MELO.jh030027.1	3167	NA	NA	MELO.jh000546.1	3112	NA	NA
MELO.jh000548.1	-	-	MELO.jh000549.1	1293	0.426	0.182	MELO.jh030029.1	166	0.487	0.237	MELO.jh301358.1	2282	NA	NA	MELO.jh301369.1	3199	NA	NA
MELO.jh000549.1	-	-	MELO.jh000548.1	1293	0.426	0.182	MELO.jh301358.1	2293	NA	NA	MELO.jh030029.1	432	NA	NA	MELO.jh000547.1	1824	NA	NA
MELO.jh000550.1	-	-	MELO.jh000551.1	170	0.723	0.523	MELO.jh000552.1	719	NA	NA	MELO.jh301369.1	2416	NA	NA	MELO.jh301358.1	3325	NA	NA
MELO.jh000551.1	-	-	MELO.jh000552.1	1	NA	NA	MELO.jh000553.1	7210	NA	NA	MELO.jh000550.1	170	0.723	0.523	MELO.jh301369.1	5660	NA	NA
MELO.jh000552.1	-	-	MELO.jh000553.1	5229	NA	NA	-	-	-	-	MELO.jh000551.1	1	NA	NA	MELO.jh000550.1	719	NA	NA
MELO.jh000553.1	-	-	MELO.jh000552.1	5229	NA	NA	MELO.jh000551.1	7210	NA	NA	MELO.jh000554.1	3346	NA	NA	MELO.jh000555.1	4221	NA	NA
MELO.jh000554.1	-	-	MELO.jh000553.1	3346	NA	NA	-	-	-	-	MELO.jh000555.1	76	NA	NA	MELO.jh030030.1	7527	NA	NA
MELO.jh000555.1	-	-	MELO.jh030030.1	3614	NA	NA	MELO.jh300825.1	3745	NA	NA	MELO.jh000554.1	76	NA	NA	MELO.jh000553.1	4221	NA	NA
MELO.jh000556.1	-	-	MELO.jh000557.1	1900	NA	NA	MELO.jh000558.1	7440	NA	NA	MELO.jh100291.1	236	NA	NA	MELO.jh300825.1	2985	NA	NA
MELO.jh000557.1	-	-	MELO.jh000558.1	2449	NA	NA	MELO.jh000559.1	2470	NA	NA	MELO.jh000556.1	1900	NA	NA	MELO.jh100291.1	3804	NA	NA
MELO.jh000558.1	-	-	MELO.jh000557.1	2449	NA	NA	MELO.jh000556.1	7440	NA	NA	MELO.jh000559.1	4231	NA	NA	MELO.jh000560.1	304	NA	NA
MELO.jh000559.1	-	-	MELO.jh000560.1	4335	NA	NA	MELO.jh100887.1	6160	NA	NA	MELO.jh000558.1	4231	NA	NA	MELO.jh000557.1	2470	NA	NA
MELO.jh000560.1	-	-	MELO.jh000559.1	4335	NA	NA	MELO.jh000558.1	304	NA	NA	MELO.jh100887.1	1645	NA	NA	MELO.jh000561.1	5340	NA	NA
MELO.jh000561.1	-	-	MELO.jh000562.1	1109	NA	NA	MELO.jh000563.1	8536	NA	NA	MELO.jh100887.1	1269	NA	NA	MELO.jh000560.1	5340	NA	NA
MELO.jh000562.1	-	-	MELO.jh000563.1	1079	NA	NA	MELO.jh000564.1	3538	NA	NA	MELO.jh000561.1	1109	NA	NA	MELO.jh100887.1	2746	0.582	0.339
MELO.jh000563.1	-	-	MELO.jh000564.1	295	NA	NA	MELO.jh000565.1	3941	NA	NA	MELO.jh000562.1	1079	NA	NA	MELO.jh000561.1	8536	NA	NA
MELO.jh000564.1	-	-	MELO.jh000565.1	168	0.514	0.264	MELO.jh000566.1	6980	0.559	0.313	MELO.jh000563.1	295	NA	NA	MELO.jh000562.1	3538	0.63	0.397
MELO.jh000565.1	-	-	MELO.jh000566.1	1024	0.832	0.692	MELO.jh100534.1	2175	0.663	0.44	MELO.jh000564.1	168	0.514	0.264	MELO.jh000563.1	3941	NA	NA
MELO.jh000566.1	-	-	MELO.jh100534.1	13	0.853	0.727	MELO.jh000567.1	4103	0.842	0.709	MELO.jh000565.1	1024	0.832	0.692	MELO.jh000564.1	6980	0.559	0.313
MELO.jh000567.1	-	-	MELO.jh100534.1	37	0.641	0.411	MELO.jh000566.1	4103	0.842	0.709	MELO.jh000568.1	4206	NA	NA	-	-	-	-
MELO.jh000568.1	-	-	MELO.jh000569.1	1230	NA	NA	MELO.jh000570.1	6572	NA	NA	MELO.jh000567.1	4206	NA	NA	MELO.jh100534.1	5009	NA	NA
MELO.jh000569.1	-	-	MELO.jh000570.1	1832	NA	NA	-	-	-	-	MELO.jh000568.1	1230	NA	NA	-	-	-	-
MELO.jh000570.1	-	-	MELO.jh000571.1	2362	NA	NA	-	-	-	-	MELO.jh000569.1	1832	NA	NA	MELO.jh000568.1	6572	NA	NA
MELO.jh000571.1	-	-	MELO.jh034449.1	6908	NA	NA	-	-	-	-	MELO.jh000570.1	2362	NA	NA	-	-	-	-
MELO.jh000573.1	-	-	-	-	-	-	-	-	-	-	MELO.jh000574.1	469	NA	NA	-	-	-	-
MELO.jh000574.1	-	-	-	-	-	-	-	-	-	-	MELO.jh000573.1	469	NA	NA	-	-	-	-
MELO.jh000575.1	-	-	-	-	-	-	-	-	-	-	MELO.jh000576.1	1322	NA	NA	MELO.jh000577.1	9861	NA	NA
MELO.jh000576.1	-	-	MELO.jh000577.1	1837	NA	NA	-	-	-	-	MELO.jh000575.1	1322	NA	NA	-	-	-	-
MELO.jh000577.1	-	-	MELO.jh000578.1	1818	0.418	0.174	MELO.jh000579.1	8850	NA	NA	MELO.jh000576.1	1837	NA	NA	MELO.jh000575.1	9861	NA	NA
MELO.jh000578.1	-	-	MELO.jh000579.1	1818	NA	NA	-	-	-	-	MELO.jh000577.1	1818	0.418	0.174	-	-	-	-
MELO.jh000579.1	-	-	MELO.jh000580.1	7670	NA	NA	-	-	-	-	MELO.jh000578.1	1818	NA	NA	MELO.jh000577.1	8850	NA	NA
MELO.jh000580.1	-	-	MELO.jh000579.1	7670	NA	NA	-	-	-	-	MELO.jh000581.1	554	NA	NA	MELO.jh000582.1	9275	NA	NA
MELO.jh000581.1	-	-	MELO.jh000582.1	264	NA	NA	MELO.jh000583.1	2694	NA	NA	MELO.jh000580.1	554	NA	NA	-	-	-	-
MELO.jh000582.1	-	-	MELO.jh000581.1	264	NA	NA	MELO.jh000580.1	9275	NA	NA	MELO.jh000583.1	2728	NA	NA	MELO.jh301802.1	6556	NA	NA
MELO.jh000583.1	-	-	MELO.jh301802.1	1671	NA	NA	-	-	-	-	MELO.jh000582.1	2728	NA	NA	MELO.jh000581.1	2694	NA	NA
MELO.jh000584.1	-	-	MELO.jh301791.1	1005	NA	NA	MELO.jh030031.1	8023	NA	NA	-	-	-	-	-	-	-	-
MELO.jh000585.1	-	-	-	-	-	-	-	-	-	-	-	-	-	-	-	-	-	-
MELO.jh000587.1	-	-	MELO.jh030032.1	265	NA	NA	-	-	-	-	MELO.jh100892.1	1706	NA	NA	MELO.jh100891.1	5114	NA	NA
MELO.jh000588.1	-	-	-	-	-	-	-	-	-	-	MELO.jh200011.1	3859	NA	NA	MELO.jh000589.1	991	NA	NA
MELO.jh000589.1	-	-	MELO.jh100893.1	38	NA	NA	-	-	-	-	MELO.jh200011.1	4628	NA	NA	MELO.jh000588.1	991	NA	NA
MELO.jh000590.1	-	-	-	-	-	-	MELO.jh000591.1	3317	0.394	0.155	MELO.jh100893.1	4792	0.793	0.629	-	-	-	-
MELO.jh000591.1	-	-	-	-	-	-	-	-	-	-	-	-	-	-	MELO.jh000590.1	3317	0.394	0.155
MELO.jh000592.1	-	-	-	-	-	-	-	-	-	-	MELO.jh000593.1	5456	NA	NA	-	-	-	-
MELO.jh000593.1	-	-	MELO.jh000592.1	5456	NA	NA	-	-	-	-	MELO.jh000594.1	749	NA	NA	-	-	-	-
MELO.jh000594.1	-	-	MELO.jh000595.1	4943	NA	NA	-	-	-	-	MELO.jh000593.1	749	NA	NA	-	-	-	-
MELO.jh000595.1	-	-	MELO.jh000594.1	4943	NA	NA	-	-	-	-	MELO.jh000596.1	3036	NA	NA	-	-	-	-
MELO.jh000596.1	-	-	-	-	-	-	-	-	-	-	MELO.jh000595.1	3036	NA	NA	-	-	-	-
MELO.jh000597.1	-	-	MELO.jh000598.1	5961	NA	NA	-	-	-	-	-	-	-	-	-	-	-	-
MELO.jh000598.1	-	-	MELO.jh000599.1	4628	NA	NA	-	-	-	-	MELO.jh000597.1	5961	NA	NA	-	-	-	-
MELO.jh000599.1	-	-	MELO.jh000598.1	4628	NA	NA	-	-	-	-	-	-	-	-	-	-	-	-
MELO.jh000600.1	-	-	-	-	-	-	-	-	-	-	-	-	-	-	-	-	-	-
MELO.jh000601.1	-	-	MELO.jh015576.1	2801	NA	NA	-	-	-	-	MELO.jh000602.1	5505	NA	NA	MELO.jh000603.1	9265	NA	NA
MELO.jh000602.1	-	-	MELO.jh000603.1	1027	NA	NA	MELO.jh000604.1	2876	NA	NA	MELO.jh000601.1	5505	NA	NA	-	-	-	-
MELO.jh000603.1	-	-	MELO.jh000604.1	1397	NA	NA	-	-	-	-	MELO.jh000602.1	1027	NA	NA	MELO.jh000601.1	9265	NA	NA
MELO.jh000604.1	-	-	-	-	-	-	-	-	-	-	MELO.jh000603.1	1397	NA	NA	MELO.jh000602.1	2876	NA	NA
MELO.jh000605.1	-	-	MELO.jh033023.1	7315	NA	NA	MELO.jh100894.1	1959	NA	NA	-	-	-	-	-	-	-	-
MELO.jh000607.1	-	-	-	-	-	-	-	-	-	-	MELO.jh000608.1	4935	NA	NA	-	-	-	-
MELO.jh000608.1	-	-	MELO.jh000607.1	4935	NA	NA	-	-	-	-	-	-	-	-	-	-	-	-
MELO.jh000609.1	-	-	-	-	-	-	-	-	-	-	MELO.jh000610.1	2928	NA	NA	-	-	-	-
MELO.jh000610.1	-	-	MELO.jh000611.1	5400	NA	NA	-	-	-	-	MELO.jh000609.1	2928	NA	NA	-	-	-	-
MELO.jh000611.1	-	-	-	-	-	-	-	-	-	-	MELO.jh000610.1	5400	NA	NA	-	-	-	-
MELO.jh000612.1	-	-	-	-	-	-	-	-	-	-	-	-	-	-	-	-	-	-
MELO.jh000613.1	-	-	-	-	-	-	-	-	-	-	MELO.jh200013.1	267	NA	NA	-	-	-	-
MELO.jh000614.1	-	-	-	-	-	-	-	-	-	-	-	-	-	-	-	-	-	-
MELO.jh000615.1	-	-	MELO.jh100897.1	90	NA	NA	MELO.jh000616.1	7505	NA	NA	MELO.jh034448.1	2802	NA	NA	MELO.jh034447.1	1838	NA	NA
MELO.jh000616.1	-	-	MELO.jh000617.1	1047	NA	NA	-	-	-	-	MELO.jh100897.1	4153	NA	NA	MELO.jh000615.1	7505	NA	NA
MELO.jh000617.1	-	-	MELO.jh000616.1	1047	NA	NA	MELO.jh100897.1	5646	NA	NA	-	-	-	-	-	-	-	-
MELO.jh000618.1	-	-	-	-	-	-	-	-	-	-	-	-	-	-	-	-	-	-
MELO.jh000619.1	-	-	MELO.jh030036.1	82	NA	NA	MELO.jh000620.1	4270	NA	NA	-	-	-	-	-	-	-	-
MELO.jh000620.1	-	-	MELO.jh030036.1	4177	NA	NA	MELO.jh000619.1	4270	NA	NA	-	-	-	-	-	-	-	-
MELO.jh000621.1	-	-	-	-	-	-	-	-	-	-	-	-	-	-	-	-	-	-
MELO.jh000622.1	-	-	MELO.jh000623.1	3752	0.572	0.327	-	-	-	-	-	-	-	-	-	-	-	-
MELO.jh000623.1	-	-	MELO.jh000624.1	8832	NA	NA	-	-	-	-	MELO.jh000622.1	3752	0.572	0.327	-	-	-	-
MELO.jh000624.1	-	-	MELO.jh000625.1	2020	NA	NA	MELO.jh100898.1	4077	NA	NA	MELO.jh000623.1	8832	NA	NA	-	-	-	-
MELO.jh000625.1	-	-	MELO.jh100898.1	325	NA	NA	-	-	-	-	MELO.jh000624.1	2020	NA	NA	-	-	-	-
MELO.jh000626.1	-	-	-	-	-	-	-	-	-	-	-	-	-	-	-	-	-	-
MELO.jh000627.1	-	-	-	-	-	-	-	-	-	-	MELO.jh000628.1	5131	NA	NA	MELO.jh000629.1	5984	NA	NA
MELO.jh000628.1	-	-	MELO.jh000627.1	5131	NA	NA	-	-	-	-	MELO.jh000629.1	510	NA	NA	-	-	-	-
MELO.jh000629.1	-	-	MELO.jh000630.1	310	NA	NA	MELO.jh201139.1	9028	-0.464	0.215	MELO.jh000628.1	510	NA	NA	MELO.jh000627.1	5984	NA	NA
MELO.jh000630.1	-	-	-	-	-	-	-	-	-	-	MELO.jh000629.1	310	NA	NA	-	-	-	-
MELO.jh000631.1	-	-	MELO.jh201139.1	9366	NA	NA	-	-	-	-	-	-	-	-	-	-	-	-
MELO.jh000632.1	-	-	MELO.jh000633.1	412	NA	NA	MELO.jh000634.1	5460	NA	NA	MELO.jh100901.1	7482	NA	NA	-	-	-	-
MELO.jh000633.1	-	-	MELO.jh000634.1	4677	NA	NA	MELO.jh000635.1	6287	NA	NA	MELO.jh000632.1	412	NA	NA	MELO.jh100901.1	8538	NA	NA
MELO.jh000634.1	-	-	MELO.jh000635.1	1181	NA	NA	-	-	-	-	MELO.jh000633.1	4677	NA	NA	MELO.jh000632.1	5460	NA	NA
MELO.jh000635.1	-	-	-	-	-	-	-	-	-	-	MELO.jh000634.1	1181	NA	NA	MELO.jh000633.1	6287	NA	NA
MELO.jh000636.1	-	-	MELO.jh100902.1	4339	NA	NA	-	-	-	-	-	-	-	-	-	-	-	-
MELO.jh000637.1	-	-	MELO.jh100902.1	62	NA	NA	-	-	-	-	MELO.jh033025.1	4150	NA	NA	-	-	-	-
MELO.jh000638.1	-	-	MELO.jh000639.1	475	NA	NA	MELO.jh000640.1	8706	NA	NA	-	-	-	-	-	-	-	-
MELO.jh000639.1	-	-	MELO.jh000640.1	4905	NA	NA	MELO.jh000641.1	7954	NA	NA	MELO.jh000638.1	475	NA	NA	-	-	-	-
MELO.jh000640.1	-	-	MELO.jh000639.1	4905	NA	NA	MELO.jh000638.1	8706	NA	NA	MELO.jh000641.1	1229	NA	NA	MELO.jh000642.1	5566	NA	NA
MELO.jh000641.1	-	-	MELO.jh000642.1	2671	NA	NA	-	-	-	-	MELO.jh000640.1	1229	NA	NA	MELO.jh000639.1	7954	NA	NA
MELO.jh000642.1	-	-	MELO.jh000641.1	2671	NA	NA	MELO.jh000640.1	5566	NA	NA	-	-	-	-	-	-	-	-
MELO.jh000643.1	-	-	-	-	-	-	-	-	-	-	-	-	-	-	-	-	-	-
MELO.jh000644.1	-	-	-	-	-	-	-	-	-	-	-	-	-	-	-	-	-	-
MELO.jh000645.1	-	-	-	-	-	-	-	-	-	-	MELO.jh200990.1	3449	NA	NA	MELO.jh000646.1	7705	NA	NA
MELO.jh000646.1	-	-	MELO.jh200990.1	3869	NA	NA	MELO.jh000645.1	7705	NA	NA	-	-	-	-	-	-	-	-
MELO.jh000647.1	-	-	MELO.jh000648.1	4310	NA	NA	-	-	-	-	-	-	-	-	-	-	-	-
MELO.jh000648.1	-	-	MELO.jh000647.1	4310	NA	NA	-	-	-	-	-	-	-	-	-	-	-	-
MELO.jh000649.1	-	-	-	-	-	-	-	-	-	-	MELO.jh030037.1	1022	NA	NA	-	-	-	-
MELO.jh000650.1	-	-	-	-	-	-	-	-	-	-	-	-	-	-	-	-	-	-
MELO.jh000651.1	-	-	-	-	-	-	-	-	-	-	MELO.jh000652.1	2485	NA	NA	-	-	-	-
MELO.jh000652.1	-	-	MELO.jh000651.1	2485	NA	NA	-	-	-	-	-	-	-	-	-	-	-	-
MELO.jh000653.1	-	-	-	-	-	-	-	-	-	-	-	-	-	-	-	-	-	-
MELO.jh000654.1	-	-	MELO.jh033026.1	2002	NA	NA	MELO.jh100905.1	6033	NA	NA	MELO.jh100904.1	433	NA	NA	-	-	-	-
MELO.jh000655.1	-	-	-	-	-	-	-	-	-	-	MELO.jh200015.1	162	NA	NA	MELO.jh100905.1	2277	NA	NA
MELO.jh000656.1	-	-	MELO.jh000657.1	1466	NA	NA	-	-	-	-	-	-	-	-	-	-	-	-
MELO.jh000657.1	-	-	MELO.jh000656.1	1466	NA	NA	-	-	-	-	-	-	-	-	-	-	-	-
MELO.jh000658.1	-	-	-	-	-	-	-	-	-	-	-	-	-	-	-	-	-	-
MELO.jh000659.1	-	-	MELO.jh000660.1	954	NA	NA	-	-	-	-	-	-	-	-	-	-	-	-
MELO.jh000660.1	-	-	-	-	-	-	-	-	-	-	MELO.jh000659.1	954	NA	NA	-	-	-	-
MELO.jh000661.1	-	-	-	-	-	-	-	-	-	-	MELO.jh000662.1	2461	NA	NA	-	-	-	-
MELO.jh000662.1	-	-	-	-	-	-	-	-	-	-	MELO.jh000661.1	2461	NA	NA	-	-	-	-
MELO.jh000663.1	-	-	MELO.jh100906.1	26	0.618	0.382	MELO.jh301213.1	1434	NA	NA	-	-	-	-	-	-	-	-
MELO.jh000664.1	-	-	-	-	-	-	-	-	-	-	-	-	-	-	-	-	-	-
MELO.jh000665.1	-	-	-	-	-	-	-	-	-	-	-	-	-	-	-	-	-	-
MELO.jh000666.1	-	-	-	-	-	-	-	-	-	-	-	-	-	-	-	-	-	-
MELO.jh000667.1	-	-	-	-	-	-	-	-	-	-	-	-	-	-	-	-	-	-
MELO.jh000668.1	-	-	-	-	-	-	-	-	-	-	-	-	-	-	-	-	-	-
MELO.jh000669.1	-	-	-	-	-	-	-	-	-	-	MELO.jh200018.1	2146	NA	NA	MELO.jh000670.1	7430	NA	NA
MELO.jh000670.1	-	-	-	-	-	-	-	-	-	-	MELO.jh200018.1	4826	NA	NA	MELO.jh000669.1	7430	NA	NA
MELO.jh000671.1	-	-	-	-	-	-	-	-	-	-	MELO.jh000672.1	44	NA	NA	MELO.jh000673.1	2363	NA	NA
MELO.jh000672.1	-	-	MELO.jh000671.1	44	NA	NA	-	-	-	-	MELO.jh000673.1	1937	NA	NA	-	-	-	-
MELO.jh000673.1	-	-	MELO.jh000672.1	1937	NA	NA	MELO.jh000671.1	2363	NA	NA	MELO.jh000674.1	5281	NA	NA	MELO.jh000675.1	8421	NA	NA
MELO.jh000674.1	-	-	MELO.jh000673.1	5281	NA	NA	-	-	-	-	MELO.jh000675.1	1748	NA	NA	MELO.jh000676.1	4965	NA	NA
MELO.jh000675.1	-	-	MELO.jh000674.1	1748	NA	NA	MELO.jh000673.1	8421	NA	NA	MELO.jh000676.1	743	0.34	0.116	-	-	-	-
MELO.jh000676.1	-	-	MELO.jh033034.1	4305	NA	NA	MELO.jh034657.1	5634	NA	NA	MELO.jh000675.1	743	0.34	0.116	MELO.jh000674.1	4965	NA	NA
MELO.jh000679.1	-	-	-	-	-	-	-	-	-	-	MELO.jh000680.1	5697	NA	NA	-	-	-	-
MELO.jh000680.1	-	-	MELO.jh000679.1	5697	NA	NA	-	-	-	-	-	-	-	-	-	-	-	-
MELO.jh000681.1	-	-	MELO.jh200019.1	5391	NA	NA	-	-	-	-	-	-	-	-	-	-	-	-
MELO.jh000682.1	-	-	-	-	-	-	-	-	-	-	-	-	-	-	-	-	-	-
MELO.jh000683.1	-	-	MELO.jh000684.1	7126	NA	NA	MELO.jh033035.1	7245	NA	NA	-	-	-	-	-	-	-	-
MELO.jh000684.1	-	-	MELO.jh000683.1	7126	NA	NA	-	-	-	-	MELO.jh033035.1	3290	NA	NA	MELO.jh000685.1	3104	0.635	0.403
MELO.jh000685.1	-	-	MELO.jh033035.1	252	NA	NA	MELO.jh000684.1	3104	0.635	0.403	-	-	-	-	-	-	-	-
MELO.jh000686.1	-	-	-	-	-	-	-	-	-	-	-	-	-	-	-	-	-	-
MELO.jh000687.1	-	-	-	-	-	-	-	-	-	-	MELO.jh030043.1	4322	NA	NA	-	-	-	-
MELO.jh000688.1	-	-	-	-	-	-	MELO.jh030043.1	5031	NA	NA	MELO.jh000689.1	2455	NA	NA	MELO.jh000690.1	2980	NA	NA
MELO.jh000689.1	-	-	MELO.jh000688.1	2455	NA	NA	-	-	-	-	MELO.jh000690.1	325	NA	NA	-	-	-	-
MELO.jh000690.1	-	-	MELO.jh000689.1	325	NA	NA	MELO.jh000688.1	2980	NA	NA	-	-	-	-	-	-	-	-
MELO.jh000691.1	-	-	-	-	-	-	-	-	-	-	MELO.jh000692.1	6424	NA	NA	-	-	-	-
MELO.jh000692.1	-	-	MELO.jh000691.1	6424	NA	NA	-	-	-	-	MELO.jh000693.1	9640	NA	NA	-	-	-	-
MELO.jh000693.1	-	-	MELO.jh000692.1	9640	NA	NA	-	-	-	-	-	-	-	-	-	-	-	-
MELO.jh000694.1	-	-	MELO.jh032325.1	9617	NA	NA	MELO.jh025230.1	9565	NA	NA	MELO.jh025231.1	3623	NA	NA	MELO.jh025232.1	9058	NA	NA
MELO.jh000695.1	-	-	-	-	-	-	-	-	-	-	MELO.jh000696.1	4390	NA	NA	-	-	-	-
MELO.jh000696.1	-	-	MELO.jh000695.1	4390	NA	NA	-	-	-	-	MELO.jh000697.1	4106	NA	NA	-	-	-	-
MELO.jh000697.1	-	-	-	-	-	-	-	-	-	-	MELO.jh000696.1	4106	NA	NA	-	-	-	-
MELO.jh000698.1	-	-	-	-	-	-	-	-	-	-	-	-	-	-	-	-	-	-
MELO.jh000699.1	-	-	-	-	-	-	-	-	-	-	-	-	-	-	-	-	-	-
MELO.jh000700.1	-	-	-	-	-	-	-	-	-	-	MELO.jh000701.1	4300	NA	NA	-	-	-	-
MELO.jh000701.1	-	-	MELO.jh000700.1	4300	NA	NA	-	-	-	-	-	-	-	-	-	-	-	-
MELO.jh000702.1	-	-	-	-	-	-	-	-	-	-	MELO.jh000703.1	3050	NA	NA	MELO.jh000704.1	169	NA	NA
MELO.jh000703.1	-	-	MELO.jh000704.1	2911	NA	NA	-	-	-	-	MELO.jh000702.1	3050	NA	NA	-	-	-	-
MELO.jh000704.1	-	-	-	-	-	-	-	-	-	-	MELO.jh000703.1	2911	NA	NA	MELO.jh000702.1	169	NA	NA
MELO.jh000705.1	-	-	-	-	-	-	-	-	-	-	MELO.jh300903.1	8282	NA	NA	MELO.jh030045.1	8219	0.303	0.092
MELO.jh000706.1	-	-	-	-	-	-	-	-	-	-	MELO.jh000707.1	1938	NA	NA	MELO.jh000708.1	6417	NA	NA
MELO.jh000707.1	-	-	MELO.jh000708.1	7739	NA	NA	-	-	-	-	MELO.jh000706.1	1938	NA	NA	-	-	-	-
MELO.jh000708.1	-	-	MELO.jh000707.1	7739	NA	NA	MELO.jh000706.1	6417	NA	NA	-	-	-	-	-	-	-	-
MELO.jh000709.1	-	-	-	-	-	-	-	-	-	-	-	-	-	-	-	-	-	-
MELO.jh000710.1	-	-	-	-	-	-	-	-	-	-	-	-	-	-	-	-	-	-
MELO.jh000711.1	-	-	-	-	-	-	-	-	-	-	MELO.jh033038.1	7438	NA	NA	MELO.jh100919.1	7613	NA	NA
MELO.jh000713.1	-	-	MELO.jh100919.1	8363	NA	NA	MELO.jh033038.1	8288	NA	NA	-	-	-	-	-	-	-	-
MELO.jh000714.1	-	-	-	-	-	-	-	-	-	-	MELO.jh301780.1	5046	NA	NA	-	-	-	-
MELO.jh000715.1	-	-	MELO.jh100920.1	64	NA	NA	-	-	-	-	MELO.jh301780.1	7544	NA	NA	-	-	-	-
MELO.jh000716.1	-	-	MELO.jh100920.1	372	NA	NA	-	-	-	-	-	-	-	-	-	-	-	-
MELO.jh000717.1	-	-	MELO.jh301380.1	3650	NA	NA	-	-	-	-	-	-	-	-	-	-	-	-
MELO.jh000718.1	-	-	-	-	-	-	-	-	-	-	-	-	-	-	-	-	-	-
MELO.jh000719.1	-	-	MELO.jh000720.1	3593	NA	NA	-	-	-	-	-	-	-	-	-	-	-	-
MELO.jh000720.1	-	-	MELO.jh000719.1	3593	NA	NA	-	-	-	-	MELO.jh000721.1	7232	NA	NA	-	-	-	-
MELO.jh000721.1	-	-	-	-	-	-	-	-	-	-	MELO.jh000720.1	7232	NA	NA	-	-	-	-
MELO.jh000722.1	-	-	-	-	-	-	-	-	-	-	-	-	-	-	-	-	-	-
MELO.jh000723.1	-	-	MELO.jh100921.1	4929	NA	NA	-	-	-	-	-	-	-	-	-	-	-	-
MELO.jh000724.1	-	-	MELO.jh100922.1	3343	NA	NA	-	-	-	-	-	-	-	-	-	-	-	-
MELO.jh000725.1	-	-	-	-	-	-	-	-	-	-	-	-	-	-	-	-	-	-
MELO.jh000726.1	-	-	-	-	-	-	-	-	-	-	-	-	-	-	-	-	-	-
MELO.jh000727.1	-	-	-	-	-	-	-	-	-	-	-	-	-	-	-	-	-	-
MELO.jh000728.1	-	-	-	-	-	-	-	-	-	-	-	-	-	-	-	-	-	-
MELO.jh000729.1	-	-	-	-	-	-	-	-	-	-	MELO.jh301391.1	2564	NA	NA	-	-	-	-
MELO.jh000730.1	-	-	MELO.jh000731.1	2819	NA	NA	-	-	-	-	-	-	-	-	-	-	-	-
MELO.jh000731.1	-	-	MELO.jh000730.1	2819	NA	NA	-	-	-	-	MELO.jh000732.1	710	NA	NA	-	-	-	-
MELO.jh000732.1	-	-	MELO.jh000733.1	8767	NA	NA	-	-	-	-	MELO.jh000731.1	710	NA	NA	-	-	-	-
MELO.jh000733.1	-	-	-	-	-	-	-	-	-	-	MELO.jh000732.1	8767	NA	NA	-	-	-	-
MELO.jh000734.1	-	-	-	-	-	-	-	-	-	-	-	-	-	-	-	-	-	-
MELO.jh000735.1	-	-	-	-	-	-	-	-	-	-	MELO.jh000736.1	2569	NA	NA	-	-	-	-
MELO.jh000736.1	-	-	MELO.jh000737.1	8193	NA	NA	-	-	-	-	MELO.jh000735.1	2569	NA	NA	-	-	-	-
MELO.jh000737.1	-	-	-	-	-	-	-	-	-	-	MELO.jh000736.1	8193	NA	NA	-	-	-	-
MELO.jh000738.1	-	-	-	-	-	-	-	-	-	-	-	-	-	-	-	-	-	-
MELO.jh000739.1	-	-	-	-	-	-	-	-	-	-	-	-	-	-	-	-	-	-
MELO.jh000740.1	-	-	-	-	-	-	-	-	-	-	MELO.jh000741.1	8583	NA	NA	MELO.jh000742.1	9085	NA	NA
MELO.jh000741.1	-	-	MELO.jh000740.1	8583	NA	NA	-	-	-	-	MELO.jh000742.1	210	NA	NA	-	-	-	-
MELO.jh000742.1	-	-	MELO.jh000741.1	210	NA	NA	MELO.jh000740.1	9085	NA	NA	-	-	-	-	-	-	-	-
MELO.jh000743.1	-	-	MELO.jh000744.1	24	NA	NA	MELO.jh000745.1	4555	NA	NA	-	-	-	-	-	-	-	-
MELO.jh000744.1	-	-	MELO.jh000745.1	1680	NA	NA	-	-	-	-	MELO.jh000743.1	24	NA	NA	-	-	-	-
MELO.jh000745.1	-	-	-	-	-	-	-	-	-	-	MELO.jh000744.1	1680	NA	NA	MELO.jh000743.1	4555	NA	NA
MELO.jh000746.1	-	-	MELO.jh100925.1	5532	NA	NA	-	-	-	-	MELO.jh000747.1	72	NA	NA	-	-	-	-
MELO.jh000747.1	-	-	MELO.jh000746.1	72	NA	NA	MELO.jh100925.1	7683	NA	NA	-	-	-	-	-	-	-	-
MELO.jh000748.1	-	-	MELO.jh000749.1	283	NA	NA	-	-	-	-	-	-	-	-	-	-	-	-
MELO.jh000749.1	-	-	MELO.jh000748.1	283	NA	NA	-	-	-	-	-	-	-	-	-	-	-	-
MELO.jh000750.1	-	-	-	-	-	-	-	-	-	-	MELO.jh013574.1	9938	NA	NA	-	-	-	-
MELO.jh000751.1	-	-	-	-	-	-	-	-	-	-	-	-	-	-	-	-	-	-
MELO.jh000753.1	-	-	-	-	-	-	-	-	-	-	MELO.jh030049.1	6636	0.999	0.999	MELO.jh030050.1	4990	0.998	0.997
MELO.jh000754.1	-	-	-	-	-	-	-	-	-	-	-	-	-	-	-	-	-	-
MELO.jh000755.1	-	-	-	-	-	-	-	-	-	-	-	-	-	-	-	-	-	-
MELO.jh000756.1	-	-	-	-	-	-	-	-	-	-	MELO.jh000757.1	256	NA	NA	-	-	-	-
MELO.jh000757.1	-	-	-	-	-	-	-	-	-	-	MELO.jh000756.1	256	NA	NA	-	-	-	-
MELO.jh000758.1	-	-	-	-	-	-	-	-	-	-	MELO.jh000759.1	3497	NA	NA	MELO.jh000760.1	6367	NA	NA
MELO.jh000759.1	-	-	MELO.jh000760.1	1904	0.701	0.492	MELO.jh000761.1	8806	NA	NA	MELO.jh000758.1	3497	NA	NA	-	-	-	-
MELO.jh000760.1	-	-	MELO.jh000761.1	4682	NA	NA	-	-	-	-	MELO.jh000759.1	1904	0.701	0.492	MELO.jh000758.1	6367	NA	NA
MELO.jh000761.1	-	-	MELO.jh000760.1	4682	NA	NA	MELO.jh000759.1	8806	NA	NA	MELO.jh000762.1	7531	NA	NA	-	-	-	-
MELO.jh000762.1	-	-	-	-	-	-	-	-	-	-	MELO.jh000761.1	7531	NA	NA	-	-	-	-
MELO.jh000763.1	-	-	-	-	-	-	-	-	-	-	-	-	-	-	-	-	-	-
MELO.jh000764.1	-	-	-	-	-	-	-	-	-	-	MELO.jh100927.1	9184	NA	NA	-	-	-	-
MELO.jh000765.1	-	-	-	-	-	-	-	-	-	-	MELO.jh100535.1	3339	0.806	0.65	-	-	-	-
MELO.jh000766.1	-	-	MELO.jh100948.1	41	NA	NA	-	-	-	-	MELO.jh000767.1	2018	NA	NA	-	-	-	-
MELO.jh000767.1	-	-	MELO.jh000768.1	6744	NA	NA	-	-	-	-	MELO.jh000766.1	2018	NA	NA	-	-	-	-
MELO.jh000768.1	-	-	MELO.jh000769.1	4182	NA	NA	-	-	-	-	MELO.jh000767.1	6744	NA	NA	-	-	-	-
MELO.jh000769.1	-	-	MELO.jh000768.1	4182	NA	NA	-	-	-	-	MELO.jh030052.1	1221	NA	NA	-	-	-	-
MELO.jh000770.1	-	-	MELO.jh000771.1	779	NA	NA	-	-	-	-	-	-	-	-	-	-	-	-
MELO.jh000771.1	-	-	MELO.jh000770.1	779	NA	NA	-	-	-	-	-	-	-	-	-	-	-	-
MELO.jh000772.1	-	-	MELO.jh030053.1	2269	NA	NA	-	-	-	-	MELO.jh000773.1	2597	NA	NA	-	-	-	-
MELO.jh000773.1	-	-	MELO.jh000772.1	2597	NA	NA	MELO.jh030053.1	6705	NA	NA	-	-	-	-	-	-	-	-
MELO.jh000774.1	-	-	MELO.jh000775.1	4438	NA	NA	MELO.jh000776.1	8505	NA	NA	-	-	-	-	-	-	-	-
MELO.jh000775.1	-	-	MELO.jh000776.1	3592	NA	NA	-	-	-	-	MELO.jh000774.1	4438	NA	NA	-	-	-	-
MELO.jh000776.1	-	-	-	-	-	-	-	-	-	-	MELO.jh000775.1	3592	NA	NA	MELO.jh000774.1	8505	NA	NA
MELO.jh000777.1	-	-	MELO.jh000778.1	829	NA	NA	MELO.jh100949.1	8509	NA	NA	-	-	-	-	-	-	-	-
MELO.jh000778.1	-	-	MELO.jh000777.1	829	NA	NA	-	-	-	-	MELO.jh100949.1	9105	NA	NA	-	-	-	-
MELO.jh000780.1	-	-	-	-	-	-	-	-	-	-	MELO.jh000781.1	3953	NA	NA	MELO.jh000782.1	9151	NA	NA
MELO.jh000781.1	-	-	MELO.jh000780.1	3953	NA	NA	-	-	-	-	MELO.jh000782.1	4586	NA	NA	-	-	-	-
MELO.jh000782.1	-	-	MELO.jh000781.1	4586	NA	NA	MELO.jh000780.1	9151	NA	NA	-	-	-	-	-	-	-	-
MELO.jh000783.1	-	-	-	-	-	-	-	-	-	-	MELO.jh000784.1	3458	NA	NA	-	-	-	-
MELO.jh000784.1	-	-	MELO.jh000783.1	3458	NA	NA	-	-	-	-	-	-	-	-	-	-	-	-
MELO.jh000785.1	-	-	-	-	-	-	-	-	-	-	MELO.jh033041.1	9760	NA	NA	-	-	-	-
MELO.jh000786.1	-	-	-	-	-	-	-	-	-	-	MELO.jh030055.1	5894	NA	NA	-	-	-	-
MELO.jh000787.1	-	-	-	-	-	-	-	-	-	-	-	-	-	-	-	-	-	-
MELO.jh000788.1	-	-	-	-	-	-	-	-	-	-	MELO.jh000789.1	514	NA	NA	-	-	-	-
MELO.jh000789.1	-	-	MELO.jh000790.1	9988	NA	NA	-	-	-	-	MELO.jh000788.1	514	NA	NA	-	-	-	-
MELO.jh000790.1	-	-	MELO.jh000791.1	4094	NA	NA	-	-	-	-	MELO.jh000789.1	9988	NA	NA	-	-	-	-
MELO.jh000791.1	-	-	MELO.jh000790.1	4094	NA	NA	-	-	-	-	MELO.jh000792.1	1577	NA	NA	MELO.jh000794.1	9130	NA	NA
MELO.jh000792.1	-	-	MELO.jh000794.1	1151	NA	NA	MELO.jh000793.1	6618	0.484	0.234	MELO.jh000791.1	1577	NA	NA	-	-	-	-
MELO.jh000793.1	-	-	MELO.jh000794.1	172	NA	NA	MELO.jh000792.1	6618	0.484	0.234	-	-	-	-	-	-	-	-
MELO.jh000794.1	-	-	MELO.jh000793.1	172	NA	NA	-	-	-	-	MELO.jh000792.1	1151	NA	NA	MELO.jh000791.1	9130	NA	NA
MELO.jh000795.1	-	-	-	-	-	-	-	-	-	-	-	-	-	-	-	-	-	-
MELO.jh000796.1	-	-	-	-	-	-	-	-	-	-	-	-	-	-	-	-	-	-
MELO.jh000797.1	-	-	MELO.jh100953.1	8540	NA	NA	-	-	-	-	-	-	-	-	-	-	-	-
MELO.jh000798.1	-	-	-	-	-	-	-	-	-	-	MELO.jh000799.1	5348	NA	NA	MELO.jh000800.1	6595	NA	NA
MELO.jh000799.1	-	-	-	-	-	-	-	-	-	-	MELO.jh000798.1	5348	NA	NA	-	-	-	-
MELO.jh000800.1	-	-	-	-	-	-	MELO.jh000798.1	6595	NA	NA	-	-	-	-	-	-	-	-
MELO.jh000801.1	-	-	-	-	-	-	-	-	-	-	-	-	-	-	-	-	-	-
MELO.jh000802.1	-	-	-	-	-	-	-	-	-	-	-	-	-	-	-	-	-	-
MELO.jh000803.1	-	-	MELO.jh000804.1	8036	NA	NA	-	-	-	-	-	-	-	-	-	-	-	-
MELO.jh000804.1	-	-	-	-	-	-	-	-	-	-	MELO.jh000803.1	8036	NA	NA	-	-	-	-
MELO.jh000805.1	-	-	MELO.jh033042.1	9343	NA	NA	-	-	-	-	-	-	-	-	-	-	-	-
MELO.jh000806.1	-	-	-	-	-	-	-	-	-	-	MELO.jh020214.1	3846	NA	NA	MELO.jh020215.1	106	NA	NA
MELO.jh000807.1	-	-	MELO.jh033042.1	166	NA	NA	-	-	-	-	-	-	-	-	-	-	-	-
MELO.jh000808.1	-	-	-	-	-	-	-	-	-	-	MELO.jh000809.1	5836	NA	NA	-	-	-	-
MELO.jh000809.1	-	-	-	-	-	-	-	-	-	-	MELO.jh000808.1	5836	NA	NA	-	-	-	-
MELO.jh000810.1	-	-	-	-	-	-	-	-	-	-	MELO.jh100954.1	3841	NA	NA	MELO.jh000811.1	9369	NA	NA
MELO.jh000811.1	-	-	MELO.jh030057.1	5048	NA	NA	MELO.jh000812.1	6327	0.553	0.306	MELO.jh100954.1	1597	NA	NA	MELO.jh000810.1	9369	NA	NA
MELO.jh000812.1	-	-	MELO.jh030057.1	1117	NA	NA	MELO.jh000811.1	6327	0.553	0.306	MELO.jh000813.1	5426	NA	NA	-	-	-	-
MELO.jh000813.1	-	-	MELO.jh000814.1	4633	NA	NA	-	-	-	-	MELO.jh000812.1	5426	NA	NA	-	-	-	-
MELO.jh000814.1	-	-	MELO.jh000813.1	4633	NA	NA	-	-	-	-	MELO.jh000815.1	3574	NA	NA	MELO.jh100955.1	3801	NA	NA
MELO.jh000815.1	-	-	MELO.jh100955.1	1804	0.389	0.152	-	-	-	-	MELO.jh000814.1	3574	NA	NA	-	-	-	-
MELO.jh000816.1	-	-	-	-	-	-	-	-	-	-	-	-	-	-	MELO.jh000818.1	3313	NA	NA
MELO.jh000817.1	-	-	-	-	-	-	-	-	-	-	-	-	-	-	-	-	-	-
MELO.jh000818.1	-	-	-	-	-	-	-	-	-	-	-	-	-	-	MELO.jh000816.1	3313	NA	NA
MELO.jh000819.1	-	-	-	-	-	-	-	-	-	-	-	-	-	-	-	-	-	-
MELO.jh000820.1	-	-	-	-	-	-	-	-	-	-	-	-	-	-	-	-	-	-
MELO.jh000821.1	-	-	-	-	-	-	-	-	-	-	-	-	-	-	-	-	-	-
MELO.jh000822.1	-	-	-	-	-	-	-	-	-	-	MELO.jh030058.1	9469	NA	NA	-	-	-	-
MELO.jh000824.1	-	-	MELO.jh300503.1	189	NA	NA	MELO.jh300747.1	817	NA	NA	MELO.jh300636.1	165	NA	NA	MELO.jh300670.1	207	NA	NA
MELO.jh000825.1	-	-	MELO.jh300002.1	1354	NA	NA	MELO.jh301136.1	4375	NA	NA	MELO.jh033043.1	3597	NA	NA	-	-	-	-
MELO.jh000826.1	-	-	-	-	-	-	-	-	-	-	-	-	-	-	-	-	-	-
MELO.jh000827.1	-	-	-	-	-	-	-	-	-	-	MELO.jh000828.1	169	NA	NA	MELO.jh000829.1	4688	NA	NA
MELO.jh000828.1	-	-	MELO.jh000829.1	2052	NA	NA	-	-	-	-	MELO.jh000827.1	169	NA	NA	-	-	-	-
MELO.jh000829.1	-	-	MELO.jh000828.1	2052	NA	NA	MELO.jh000827.1	4688	NA	NA	-	-	-	-	-	-	-	-
MELO.jh000830.1	-	-	MELO.jh034451.1	379	NA	NA	MELO.jh034452.1	387	NA	NA	-	-	-	-	-	-	-	-
MELO.jh000833.1	-	-	MELO.jh000834.1	7866	NA	NA	-	-	-	-	MELO.jh100959.1	38	NA	NA	-	-	-	-
MELO.jh000834.1	-	-	-	-	-	-	-	-	-	-	MELO.jh000833.1	7866	NA	NA	-	-	-	-
MELO.jh000835.1	-	-	MELO.jh000836.1	1545	0.833	0.694	MELO.jh000837.1	5137	NA	NA	-	-	-	-	-	-	-	-
MELO.jh000836.1	-	-	MELO.jh000837.1	2639	NA	NA	-	-	-	-	MELO.jh000835.1	1545	0.833	0.694	-	-	-	-
MELO.jh000837.1	-	-	-	-	-	-	-	-	-	-	MELO.jh000836.1	2639	NA	NA	MELO.jh000835.1	5137	NA	NA
MELO.jh000838.1	-	-	-	-	-	-	-	-	-	-	MELO.jh000839.1	494	NA	NA	-	-	-	-
MELO.jh000839.1	-	-	MELO.jh000838.1	494	NA	NA	-	-	-	-	-	-	-	-	-	-	-	-
MELO.jh000840.1	-	-	MELO.jh033044.1	5657	NA	NA	-	-	-	-	MELO.jh000841.1	1015	NA	NA	-	-	-	-
MELO.jh000841.1	-	-	MELO.jh000842.1	4714	NA	NA	-	-	-	-	MELO.jh000840.1	1015	NA	NA	-	-	-	-
MELO.jh000842.1	-	-	MELO.jh000841.1	4714	NA	NA	-	-	-	-	-	-	-	-	-	-	-	-
MELO.jh000843.1	-	-	MELO.jh000844.1	2071	NA	NA	MELO.jh000845.1	5158	NA	NA	-	-	-	-	-	-	-	-
MELO.jh000844.1	-	-	MELO.jh000845.1	2079	NA	NA	MELO.jh030060.1	2220	NA	NA	MELO.jh000843.1	2071	NA	NA	-	-	-	-
MELO.jh000845.1	-	-	MELO.jh030060.1	82	NA	NA	MELO.jh000846.1	7976	NA	NA	MELO.jh000844.1	2079	NA	NA	MELO.jh000843.1	5158	NA	NA
MELO.jh000846.1	-	-	MELO.jh030060.1	7876	NA	NA	MELO.jh000845.1	7976	NA	NA	MELO.jh000847.1	1555	0.971	0.944	-	-	-	-
MELO.jh000847.1	-	-	-	-	-	-	-	-	-	-	MELO.jh000846.1	1555	0.971	0.944	MELO.jh030060.1	8207	NA	NA
MELO.jh000848.1	-	-	MELO.jh000849.1	3260	NA	NA	MELO.jh201141.1	3330	NA	NA	-	-	-	-	-	-	-	-
MELO.jh000849.1	-	-	MELO.jh201141.1	9376	0.364	0.132	MELO.jh100961.1	3315	NA	NA	MELO.jh000848.1	3260	NA	NA	-	-	-	-
MELO.jh000850.1	-	-	-	-	-	-	-	-	-	-	-	-	-	-	-	-	-	-
MELO.jh000851.1	-	-	-	-	-	-	-	-	-	-	MELO.jh000852.1	6016	NA	NA	-	-	-	-
MELO.jh000852.1	-	-	MELO.jh100962.1	7644	NA	NA	-	-	-	-	MELO.jh000851.1	6016	NA	NA	-	-	-	-
MELO.jh000853.1	-	-	-	-	-	-	-	-	-	-	MELO.jh100962.1	925	NA	NA	-	-	-	-
MELO.jh000854.1	-	-	-	-	-	-	-	-	-	-	-	-	-	-	-	-	-	-
MELO.jh000855.1	-	-	MELO.jh000856.1	6160	NA	NA	-	-	-	-	-	-	-	-	-	-	-	-
MELO.jh000856.1	-	-	MELO.jh000855.1	6160	NA	NA	-	-	-	-	MELO.jh000857.1	8364	NA	NA	-	-	-	-
MELO.jh000857.1	-	-	MELO.jh000858.1	3607	NA	NA	-	-	-	-	MELO.jh000856.1	8364	NA	NA	-	-	-	-
MELO.jh000858.1	-	-	MELO.jh000859.1	2694	NA	NA	-	-	-	-	MELO.jh000857.1	3607	NA	NA	-	-	-	-
MELO.jh000859.1	-	-	MELO.jh000858.1	2694	NA	NA	-	-	-	-	-	-	-	-	-	-	-	-
MELO.jh000860.1	-	-	MELO.jh000861.1	2358	NA	NA	MELO.jh000862.1	5076	NA	NA	-	-	-	-	-	-	-	-
MELO.jh000861.1	-	-	MELO.jh000862.1	251	NA	NA	MELO.jh030063.1	164	0.618	0.381	MELO.jh000860.1	2358	NA	NA	-	-	-	-
MELO.jh000862.1	-	-	MELO.jh030063.1	2862	NA	NA	-	-	-	-	MELO.jh000861.1	251	NA	NA	MELO.jh000860.1	5076	NA	NA
MELO.jh000864.1	-	-	-	-	-	-	-	-	-	-	MELO.jh000865.1	3201	NA	NA	-	-	-	-
MELO.jh000865.1	-	-	-	-	-	-	-	-	-	-	MELO.jh000864.1	3201	NA	NA	-	-	-	-
MELO.jh000866.1	-	-	MELO.jh000867.1	2125	NA	NA	-	-	-	-	-	-	-	-	-	-	-	-
MELO.jh000867.1	-	-	MELO.jh000868.1	5663	NA	NA	MELO.jh000869.1	7762	NA	NA	MELO.jh000866.1	2125	NA	NA	-	-	-	-
MELO.jh000868.1	-	-	MELO.jh000867.1	5663	NA	NA	-	-	-	-	MELO.jh000869.1	78	NA	NA	MELO.jh033045.1	2476	NA	NA
MELO.jh000869.1	-	-	MELO.jh033045.1	1047	NA	NA	-	-	-	-	MELO.jh000868.1	78	NA	NA	MELO.jh000867.1	7762	NA	NA
MELO.jh000870.1	-	-	-	-	-	-	-	-	-	-	-	-	-	-	-	-	-	-
MELO.jh000871.1	-	-	-	-	-	-	-	-	-	-	MELO.jh201142.1	8673	NA	NA	-	-	-	-
MELO.jh000872.1	-	-	-	-	-	-	-	-	-	-	MELO.jh000873.1	2550	NA	NA	-	-	-	-
MELO.jh000873.1	-	-	-	-	-	-	-	-	-	-	MELO.jh000872.1	2550	NA	NA	-	-	-	-
MELO.jh000874.1	-	-	MELO.jh030065.1	9277	NA	NA	-	-	-	-	-	-	-	-	-	-	-	-
MELO.jh000875.1	-	-	-	-	-	-	-	-	-	-	MELO.jh030066.1	5944	0.616	0.38	MELO.jh000876.1	3225	NA	NA
MELO.jh000876.1	-	-	MELO.jh030066.1	8722	NA	NA	MELO.jh000875.1	3225	NA	NA	-	-	-	-	-	-	-	-
MELO.jh000877.1	-	-	MELO.jh000878.1	283	NA	NA	MELO.jh000879.1	587	NA	NA	-	-	-	-	-	-	-	-
MELO.jh000878.1	-	-	MELO.jh000877.1	283	NA	NA	-	-	-	-	MELO.jh000879.1	3243	0.841	0.708	MELO.jh301069.1	2290	NA	NA
MELO.jh000879.1	-	-	MELO.jh301069.1	610	NA	NA	MELO.jh000880.1	1679	NA	NA	MELO.jh000878.1	3243	0.841	0.708	MELO.jh000877.1	587	NA	NA
MELO.jh000880.1	-	-	-	-	-	-	-	-	-	-	MELO.jh301069.1	2163	NA	NA	MELO.jh000879.1	1679	NA	NA
MELO.jh000881.1	-	-	MELO.jh000882.1	4392	NA	NA	-	-	-	-	-	-	-	-	-	-	-	-
MELO.jh000882.1	-	-	-	-	-	-	-	-	-	-	MELO.jh000881.1	4392	NA	NA	-	-	-	-
MELO.jh000883.1	-	-	-	-	-	-	-	-	-	-	-	-	-	-	-	-	-	-
MELO.jh000884.1	-	-	-	-	-	-	-	-	-	-	-	-	-	-	-	-	-	-
MELO.jh000885.1	-	-	-	-	-	-	-	-	-	-	-	-	-	-	-	-	-	-
MELO.jh000886.1	-	-	MELO.jh000887.1	578	NA	NA	MELO.jh200025.1	3808	NA	NA	-	-	-	-	-	-	-	-
MELO.jh000887.1	-	-	MELO.jh200025.1	1256	NA	NA	-	-	-	-	MELO.jh000886.1	578	NA	NA	-	-	-	-
MELO.jh000888.1	-	-	MELO.jh100967.1	184	NA	NA	-	-	-	-	-	-	-	-	-	-	-	-
MELO.jh000890.1	-	-	MELO.jh000892.1	1649	NA	NA	MELO.jh000891.1	1658	NA	NA	-	-	-	-	-	-	-	-
MELO.jh000891.1	-	-	MELO.jh030067.1	815	NA	NA	MELO.jh000893.1	4163	NA	NA	MELO.jh000892.1	5484	NA	NA	MELO.jh000890.1	1658	NA	NA
MELO.jh000892.1	-	-	MELO.jh000891.1	5484	NA	NA	MELO.jh030067.1	4061	NA	NA	MELO.jh000890.1	1649	NA	NA	-	-	-	-
MELO.jh000893.1	-	-	MELO.jh000894.1	3968	NA	NA	-	-	-	-	MELO.jh030067.1	4543	NA	NA	MELO.jh000891.1	4163	NA	NA
MELO.jh000894.1	-	-	MELO.jh301402.1	2483	NA	NA	MELO.jh000895.1	5424	0.475	0.225	MELO.jh000893.1	3968	NA	NA	MELO.jh030067.1	8980	NA	NA
MELO.jh000895.1	-	-	MELO.jh030068.1	7044	NA	NA	-	-	-	-	MELO.jh301402.1	2871	NA	NA	MELO.jh000894.1	5424	0.475	0.225
MELO.jh000896.1	-	-	-	-	-	-	-	-	-	-	MELO.jh000897.1	541	0.605	0.366	MELO.jh000898.1	9077	NA	NA
MELO.jh000897.1	-	-	MELO.jh000898.1	5755	NA	NA	-	-	-	-	MELO.jh000896.1	541	0.605	0.366	-	-	-	-
MELO.jh000898.1	-	-	MELO.jh000897.1	5755	NA	NA	MELO.jh000896.1	9077	NA	NA	MELO.jh100968.1	9796	NA	NA	-	-	-	-
MELO.jh000899.1	-	-	MELO.jh100968.1	7445	NA	NA	-	-	-	-	MELO.jh200026.1	3282	NA	NA	-	-	-	-
MELO.jh000900.1	-	-	-	-	-	-	-	-	-	-	MELO.jh000901.1	6627	NA	NA	-	-	-	-
MELO.jh000901.1	-	-	MELO.jh000900.1	6627	NA	NA	-	-	-	-	-	-	-	-	-	-	-	-
MELO.jh000902.1	-	-	-	-	-	-	-	-	-	-	-	-	-	-	-	-	-	-
MELO.jh000903.1	-	-	MELO.jh000904.1	5257	NA	NA	-	-	-	-	MELO.jh200027.1	6474	NA	NA	MELO.jh030070.1	6586	NA	NA
MELO.jh000904.1	-	-	MELO.jh000903.1	5257	NA	NA	-	-	-	-	-	-	-	-	-	-	-	-
MELO.jh000905.1	-	-	-	-	-	-	-	-	-	-	MELO.jh000906.1	4266	0.566	0.321	MELO.jh000907.1	536	NA	NA
MELO.jh000906.1	-	-	MELO.jh000907.1	3521	NA	NA	MELO.jh000908.1	8905	NA	NA	MELO.jh000905.1	4266	0.566	0.321	-	-	-	-
MELO.jh000907.1	-	-	MELO.jh000908.1	4830	NA	NA	-	-	-	-	MELO.jh000906.1	3521	NA	NA	MELO.jh000905.1	536	NA	NA
MELO.jh000908.1	-	-	MELO.jh000909.1	4125	NA	NA	MELO.jh000910.1	7543	NA	NA	MELO.jh000907.1	4830	NA	NA	MELO.jh000906.1	8905	NA	NA
MELO.jh000909.1	-	-	MELO.jh000908.1	4125	NA	NA	-	-	-	-	MELO.jh000910.1	119	NA	NA	-	-	-	-
MELO.jh000910.1	-	-	MELO.jh000911.1	2856	0.342	0.117	MELO.jh000912.1	7774	NA	NA	MELO.jh000909.1	119	NA	NA	MELO.jh000908.1	7543	NA	NA
MELO.jh000911.1	-	-	MELO.jh000910.1	2856	0.342	0.117	-	-	-	-	MELO.jh000912.1	1564	NA	NA	-	-	-	-
MELO.jh000912.1	-	-	MELO.jh000913.1	7931	NA	NA	-	-	-	-	MELO.jh000911.1	1564	NA	NA	MELO.jh000910.1	7774	NA	NA
MELO.jh000913.1	-	-	MELO.jh000914.1	144	0.842	0.709	-	-	-	-	MELO.jh000912.1	7931	NA	NA	-	-	-	-
MELO.jh000914.1	-	-	MELO.jh000913.1	144	0.842	0.709	-	-	-	-	MELO.jh000915.1	9730	NA	NA	-	-	-	-
MELO.jh000915.1	-	-	MELO.jh000914.1	9730	NA	NA	-	-	-	-	-	-	-	-	-	-	-	-
MELO.jh000916.1	-	-	-	-	-	-	-	-	-	-	-	-	-	-	-	-	-	-
MELO.jh000918.1	-	-	MELO.jh030072.1	5504	0.368	0.136	-	-	-	-	MELO.jh000919.1	3380	NA	NA	MELO.jh000920.1	4359	NA	NA
MELO.jh000919.1	-	-	MELO.jh000920.1	249	0.761	0.58	MELO.jh000921.1	2370	0.877	0.77	MELO.jh000918.1	3380	NA	NA	-	-	-	-
MELO.jh000920.1	-	-	MELO.jh000921.1	1439	0.727	0.529	MELO.jh000922.1	3446	0.671	0.451	MELO.jh000919.1	249	0.761	0.58	MELO.jh000918.1	4359	NA	NA
MELO.jh000921.1	-	-	MELO.jh000922.1	413	0.905	0.819	MELO.jh000923.1	4224	NA	NA	MELO.jh000920.1	1439	0.727	0.529	MELO.jh000919.1	2370	0.877	0.77
MELO.jh000922.1	-	-	MELO.jh000921.1	413	0.905	0.819	MELO.jh000920.1	3446	0.671	0.451	MELO.jh000923.1	4287	NA	NA	-	-	-	-
MELO.jh000923.1	-	-	MELO.jh000922.1	4287	NA	NA	MELO.jh000921.1	4224	NA	NA	-	-	-	-	-	-	-	-
MELO.jh000924.1	-	-	-	-	-	-	-	-	-	-	MELO.jh033048.1	6421	NA	NA	MELO.jh301413.1	4371	NA	NA
MELO.jh000925.1	-	-	MELO.jh000926.1	210	NA	NA	MELO.jh000927.1	6568	NA	NA	MELO.jh301413.1	5331	NA	NA	MELO.jh033048.1	5528	NA	NA
MELO.jh000926.1	-	-	MELO.jh000927.1	5363	NA	NA	-	-	-	-	MELO.jh000925.1	210	NA	NA	MELO.jh301413.1	5749	NA	NA
MELO.jh000927.1	-	-	MELO.jh000928.1	9932	NA	NA	-	-	-	-	MELO.jh000926.1	5363	NA	NA	MELO.jh000925.1	6568	NA	NA
MELO.jh000928.1	-	-	-	-	-	-	-	-	-	-	MELO.jh000927.1	9932	NA	NA	-	-	-	-
MELO.jh000929.1	-	-	-	-	-	-	-	-	-	-	-	-	-	-	-	-	-	-
MELO.jh000930.1	-	-	MELO.jh100969.1	1153	NA	NA	MELO.jh024717.1	829	NA	NA	-	-	-	-	-	-	-	-
MELO.jh000931.1	-	-	MELO.jh000932.1	8312	NA	NA	-	-	-	-	-	-	-	-	-	-	-	-
MELO.jh000932.1	-	-	MELO.jh000931.1	8312	NA	NA	-	-	-	-	MELO.jh000933.1	4274	NA	NA	MELO.jh000934.1	5646	NA	NA
MELO.jh000933.1	-	-	MELO.jh000934.1	9729	NA	NA	-	-	-	-	MELO.jh000932.1	4274	NA	NA	-	-	-	-
MELO.jh000934.1	-	-	-	-	-	-	-	-	-	-	MELO.jh000933.1	9729	NA	NA	MELO.jh000932.1	5646	NA	NA
MELO.jh000935.1	-	-	-	-	-	-	-	-	-	-	-	-	-	-	-	-	-	-
MELO.jh000936.1	-	-	-	-	-	-	-	-	-	-	-	-	-	-	-	-	-	-
MELO.jh000937.1	-	-	-	-	-	-	-	-	-	-	-	-	-	-	-	-	-	-
MELO.jh000938.1	-	-	-	-	-	-	-	-	-	-	MELO.jh100970.1	569	NA	NA	-	-	-	-
MELO.jh000939.1	-	-	MELO.jh100970.1	846	NA	NA	-	-	-	-	MELO.jh000940.1	6257	NA	NA	MELO.jh300792.1	7135	NA	NA
MELO.jh000940.1	-	-	MELO.jh300792.1	2213	NA	NA	-	-	-	-	MELO.jh000939.1	6257	NA	NA	MELO.jh100970.1	6105	NA	NA
MELO.jh000941.1	-	-	-	-	-	-	-	-	-	-	MELO.jh000942.1	94	0.527	0.277	MELO.jh000943.1	2023	NA	NA
MELO.jh000942.1	-	-	MELO.jh000943.1	526	NA	NA	-	-	-	-	MELO.jh000941.1	94	0.527	0.277	-	-	-	-
MELO.jh000943.1	-	-	MELO.jh000942.1	526	NA	NA	MELO.jh000941.1	2023	NA	NA	-	-	-	-	-	-	-	-
MELO.jh000944.1	-	-	MELO.jh000952.1	838	NA	NA	-	-	-	-	MELO.jh000951.1	7634	NA	NA	-	-	-	-
MELO.jh000945.1	-	-	-	-	-	-	-	-	-	-	MELO.jh030073.1	843	NA	NA	MELO.jh201144.1	1029	NA	NA
MELO.jh000946.1	-	-	MELO.jh201146.1	298	NA	NA	MELO.jh201145.1	390	NA	NA	-	-	-	-	-	-	-	-
MELO.jh000947.1	-	-	-	-	-	-	-	-	-	-	MELO.jh000948.1	3746	NA	NA	-	-	-	-
MELO.jh000948.1	-	-	-	-	-	-	-	-	-	-	MELO.jh000947.1	3746	NA	NA	-	-	-	-
MELO.jh000949.1	-	-	MELO.jh030074.1	6089	NA	NA	-	-	-	-	-	-	-	-	-	-	-	-
MELO.jh000950.1	-	-	-	-	-	-	-	-	-	-	MELO.jh000951.1	7957	NA	NA	-	-	-	-
MELO.jh000951.1	-	-	MELO.jh000944.1	7634	NA	NA	MELO.jh000952.1	9586	NA	NA	MELO.jh000950.1	7957	NA	NA	-	-	-	-
MELO.jh000952.1	-	-	MELO.jh000944.1	838	NA	NA	MELO.jh000951.1	9586	NA	NA	-	-	-	-	-	-	-	-
MELO.jh000953.1	-	-	-	-	-	-	-	-	-	-	MELO.jh200031.1	3195	NA	NA	-	-	-	-
MELO.jh000954.1	-	-	-	-	-	-	-	-	-	-	MELO.jh000955.1	2708	NA	NA	-	-	-	-
MELO.jh000955.1	-	-	-	-	-	-	-	-	-	-	MELO.jh000954.1	2708	NA	NA	-	-	-	-
MELO.jh000956.1	-	-	-	-	-	-	-	-	-	-	-	-	-	-	-	-	-	-
MELO.jh000957.1	-	-	-	-	-	-	-	-	-	-	-	-	-	-	-	-	-	-
MELO.jh000958.1	-	-	-	-	-	-	-	-	-	-	MELO.jh000959.1	4964	NA	NA	-	-	-	-
MELO.jh000959.1	-	-	MELO.jh000958.1	4964	NA	NA	-	-	-	-	-	-	-	-	-	-	-	-
MELO.jh000960.1	-	-	-	-	-	-	-	-	-	-	-	-	-	-	-	-	-	-
MELO.jh000961.1	-	-	-	-	-	-	-	-	-	-	-	-	-	-	-	-	-	-
MELO.jh000962.1	-	-	MELO.jh000963.1	6725	NA	NA	-	-	-	-	-	-	-	-	-	-	-	-
MELO.jh000963.1	-	-	MELO.jh000962.1	6725	NA	NA	-	-	-	-	MELO.jh000964.1	1628	NA	NA	-	-	-	-
MELO.jh000964.1	-	-	MELO.jh000963.1	1628	NA	NA	-	-	-	-	-	-	-	-	-	-	-	-
MELO.jh000965.1	-	-	-	-	-	-	-	-	-	-	-	-	-	-	-	-	-	-
MELO.jh000966.1	-	-	MELO.jh100971.1	5406	NA	NA	-	-	-	-	-	-	-	-	-	-	-	-
MELO.jh000967.1	-	-	-	-	-	-	-	-	-	-	-	-	-	-	-	-	-	-
MELO.jh000968.1	-	-	-	-	-	-	-	-	-	-	MELO.jh000969.1	1741	0.37	0.137	MELO.jh000970.1	2853	0.638	0.407
MELO.jh000969.1	-	-	MELO.jh000970.1	5169	NA	NA	MELO.jh000971.1	4236	0.659	0.435	MELO.jh000968.1	1741	0.37	0.137	-	-	-	-
MELO.jh000970.1	-	-	MELO.jh000969.1	5169	NA	NA	MELO.jh000968.1	2853	0.638	0.407	MELO.jh000971.1	279	NA	NA	-	-	-	-
MELO.jh000971.1	-	-	MELO.jh000970.1	279	NA	NA	MELO.jh000969.1	4236	0.659	0.435	-	-	-	-	-	-	-	-
MELO.jh000972.1	-	-	-	-	-	-	-	-	-	-	MELO.jh000973.1	261	NA	NA	MELO.jh000974.1	8048	NA	NA
MELO.jh000973.1	-	-	MELO.jh000974.1	5387	NA	NA	-	-	-	-	MELO.jh000972.1	261	NA	NA	-	-	-	-
MELO.jh000974.1	-	-	MELO.jh000973.1	5387	NA	NA	MELO.jh000972.1	8048	NA	NA	MELO.jh000975.1	1828	NA	NA	-	-	-	-
MELO.jh000975.1	-	-	MELO.jh000974.1	1828	NA	NA	-	-	-	-	-	-	-	-	-	-	-	-
MELO.jh000976.1	-	-	-	-	-	-	-	-	-	-	MELO.jh000977.1	9777	NA	NA	-	-	-	-
MELO.jh000977.1	-	-	MELO.jh000976.1	9777	NA	NA	-	-	-	-	-	-	-	-	-	-	-	-
MELO.jh000978.1	-	-	-	-	-	-	-	-	-	-	MELO.jh000979.1	963	NA	NA	-	-	-	-
MELO.jh000979.1	-	-	-	-	-	-	-	-	-	-	MELO.jh000978.1	963	NA	NA	-	-	-	-
MELO.jh000980.1	-	-	-	-	-	-	-	-	-	-	-	-	-	-	-	-	-	-
MELO.jh000981.1	-	-	-	-	-	-	-	-	-	-	-	-	-	-	-	-	-	-
MELO.jh000982.1	-	-	MELO.jh000983.1	782	NA	NA	-	-	-	-	MELO.jh100973.1	3516	NA	NA	MELO.jh100972.1	9929	NA	NA
MELO.jh000983.1	-	-	MELO.jh000982.1	782	NA	NA	MELO.jh100973.1	8399	NA	NA	-	-	-	-	-	-	-	-
MELO.jh000984.1	-	-	-	-	-	-	-	-	-	-	MELO.jh000985.1	5239	NA	NA	-	-	-	-
MELO.jh000985.1	-	-	-	-	-	-	-	-	-	-	MELO.jh000984.1	5239	NA	NA	-	-	-	-
MELO.jh000986.1	-	-	-	-	-	-	-	-	-	-	MELO.jh100974.1	9574	NA	NA	-	-	-	-
MELO.jh000987.1	-	-	MELO.jh000988.1	1603	NA	NA	MELO.jh000989.1	9132	NA	NA	MELO.jh100975.1	54	NA	NA	-	-	-	-
MELO.jh000988.1	-	-	MELO.jh000987.1	1603	NA	NA	MELO.jh100975.1	4748	NA	NA	MELO.jh000989.1	7344	NA	NA	-	-	-	-
MELO.jh000989.1	-	-	-	-	-	-	-	-	-	-	MELO.jh000988.1	7344	NA	NA	MELO.jh000987.1	9132	NA	NA
MELO.jh000990.1	-	-	-	-	-	-	-	-	-	-	MELO.jh000991.1	9784	NA	NA	-	-	-	-
MELO.jh000991.1	-	-	-	-	-	-	-	-	-	-	MELO.jh000990.1	9784	NA	NA	-	-	-	-
MELO.jh000992.1	-	-	MELO.jh000993.1	6197	NA	NA	-	-	-	-	-	-	-	-	-	-	-	-
MELO.jh000993.1	-	-	MELO.jh000994.1	3061	NA	NA	MELO.jh000995.1	4762	NA	NA	MELO.jh000992.1	6197	NA	NA	-	-	-	-
MELO.jh000994.1	-	-	-	-	-	-	-	-	-	-	MELO.jh000993.1	3061	NA	NA	-	-	-	-
MELO.jh000995.1	-	-	-	-	-	-	MELO.jh000993.1	4762	NA	NA	-	-	-	-	-	-	-	-
MELO.jh000996.1	-	-	-	-	-	-	-	-	-	-	-	-	-	-	MELO.jh100976.1	4912	NA	NA
MELO.jh000997.1	-	-	-	-	-	-	-	-	-	-	MELO.jh100978.1	3801	NA	NA	-	-	-	-
MELO.jh000998.1	-	-	-	-	-	-	-	-	-	-	MELO.jh000999.1	850	NA	NA	-	-	-	-
MELO.jh000999.1	-	-	MELO.jh001000.1	1081	0.493	0.243	-	-	-	-	MELO.jh000998.1	850	NA	NA	-	-	-	-
MELO.jh001000.1	-	-	-	-	-	-	-	-	-	-	MELO.jh000999.1	1081	0.493	0.243	-	-	-	-
MELO.jh001001.1	-	-	MELO.jh200032.1	180	NA	NA	MELO.jh001002.1	8711	NA	NA	-	-	-	-	-	-	-	-
MELO.jh001002.1	-	-	MELO.jh200032.1	8739	NA	NA	MELO.jh001001.1	8711	NA	NA	MELO.jh001003.1	3590	0.387	0.149	-	-	-	-
MELO.jh001003.1	-	-	-	-	-	-	-	-	-	-	MELO.jh001002.1	3590	0.387	0.149	-	-	-	-
MELO.jh001004.1	-	-	MELO.jh001005.1	831	0.719	0.517	-	-	-	-	-	-	-	-	-	-	-	-
MELO.jh001005.1	-	-	MELO.jh001004.1	831	0.719	0.517	-	-	-	-	-	-	-	-	-	-	-	-
MELO.jh001006.1	-	-	MELO.jh001007.1	4187	NA	NA	MELO.jh033049.1	4292	NA	NA	-	-	-	-	-	-	-	-
MELO.jh001007.1	-	-	MELO.jh033049.1	697	0.266	0.071	-	-	-	-	MELO.jh001006.1	4187	NA	NA	-	-	-	-
MELO.jh001008.1	-	-	-	-	-	-	-	-	-	-	MELO.jh030078.1	5526	NA	NA	MELO.jh100979.1	5527	NA	NA
MELO.jh001009.1	-	-	MELO.jh001010.1	3088	NA	NA	MELO.jh001011.1	9142	NA	NA	-	-	-	-	-	-	-	-
MELO.jh001010.1	-	-	MELO.jh001009.1	3088	NA	NA	-	-	-	-	MELO.jh001011.1	5833	NA	NA	-	-	-	-
MELO.jh001011.1	-	-	MELO.jh001010.1	5833	NA	NA	MELO.jh001009.1	9142	NA	NA	MELO.jh001012.1	6733	-0.514	0.264	MELO.jh201148.1	8107	NA	NA
MELO.jh001012.1	-	-	MELO.jh001011.1	6733	-0.514	0.264	-	-	-	-	MELO.jh201148.1	109	0.535	0.286	MELO.jh200035.1	4973	NA	NA
MELO.jh001013.1	-	-	MELO.jh100980.1	1188	NA	NA	-	-	-	-	MELO.jh001014.1	1584	NA	NA	MELO.jh001015.1	2180	NA	NA
MELO.jh001014.1	-	-	MELO.jh001013.1	1584	NA	NA	MELO.jh100980.1	6477	NA	NA	MELO.jh001015.1	51	NA	NA	MELO.jh033050.1	9399	NA	NA
MELO.jh001015.1	-	-	MELO.jh001014.1	51	NA	NA	MELO.jh001013.1	2180	NA	NA	MELO.jh033050.1	8685	NA	NA	-	-	-	-
MELO.jh001016.1	-	-	MELO.jh033050.1	3529	0.934	0.872	-	-	-	-	-	-	-	-	-	-	-	-
MELO.jh001017.1	-	-	-	-	-	-	-	-	-	-	MELO.jh001018.1	5512	NA	NA	-	-	-	-
MELO.jh001018.1	-	-	MELO.jh001017.1	5512	NA	NA	-	-	-	-	MELO.jh001019.1	2465	0.372	0.138	-	-	-	-
MELO.jh001019.1	-	-	MELO.jh001018.1	2465	0.372	0.138	-	-	-	-	-	-	-	-	-	-	-	-
MELO.jh001020.1	-	-	MELO.jh200731.1	3659	NA	NA	MELO.jh020764.1	4832	NA	NA	MELO.jh102393.1	615	NA	NA	-	-	-	-
MELO.jh001021.1	-	-	-	-	-	-	-	-	-	-	MELO.jh001022.1	1166	NA	NA	MELO.jh001023.1	6646	NA	NA
MELO.jh001022.1	-	-	MELO.jh001021.1	1166	NA	NA	-	-	-	-	MELO.jh001023.1	1600	0.409	0.167	MELO.jh001024.1	2204	NA	NA
MELO.jh001023.1	-	-	MELO.jh001024.1	961	NA	NA	MELO.jh001025.1	1038	0.275	0.075	MELO.jh001022.1	1600	0.409	0.167	MELO.jh001021.1	6646	NA	NA
MELO.jh001024.1	-	-	MELO.jh001023.1	961	NA	NA	MELO.jh001022.1	2204	NA	NA	MELO.jh001025.1	474	NA	NA	-	-	-	-
MELO.jh001025.1	-	-	-	-	-	-	-	-	-	-	MELO.jh001024.1	474	NA	NA	MELO.jh001023.1	1038	0.275	0.075
MELO.jh001026.1	-	-	-	-	-	-	-	-	-	-	MELO.jh033051.1	1757	NA	NA	MELO.jh001027.1	1882	NA	NA
MELO.jh001027.1	-	-	MELO.jh033051.1	593	NA	NA	MELO.jh001026.1	1882	NA	NA	-	-	-	-	-	-	-	-
MELO.jh001028.1	-	-	MELO.jh100981.1	4489	NA	NA	-	-	-	-	MELO.jh201149.1	71	NA	NA	-	-	-	-
MELO.jh001029.1	-	-	-	-	-	-	-	-	-	-	MELO.jh001030.1	2576	NA	NA	-	-	-	-
MELO.jh001030.1	-	-	-	-	-	-	-	-	-	-	MELO.jh001029.1	2576	NA	NA	-	-	-	-
MELO.jh001031.1	-	-	MELO.jh001032.1	9474	NA	NA	-	-	-	-	-	-	-	-	-	-	-	-
MELO.jh001032.1	-	-	MELO.jh001033.1	4280	NA	NA	-	-	-	-	MELO.jh001031.1	9474	NA	NA	-	-	-	-
MELO.jh001033.1	-	-	-	-	-	-	-	-	-	-	MELO.jh001032.1	4280	NA	NA	-	-	-	-
MELO.jh001034.1	-	-	MELO.jh200037.1	7972	NA	NA	-	-	-	-	MELO.jh001035.1	2009	NA	NA	MELO.jh001036.1	8106	NA	NA
MELO.jh001035.1	-	-	MELO.jh001036.1	1573	NA	NA	MELO.jh001037.1	2245	NA	NA	MELO.jh001034.1	2009	NA	NA	-	-	-	-
MELO.jh001036.1	-	-	MELO.jh001037.1	188	NA	NA	-	-	-	-	MELO.jh001035.1	1573	NA	NA	MELO.jh001034.1	8106	NA	NA
MELO.jh001037.1	-	-	-	-	-	-	-	-	-	-	MELO.jh001036.1	188	NA	NA	MELO.jh001035.1	2245	NA	NA
MELO.jh001038.1	-	-	-	-	-	-	-	-	-	-	MELO.jh001039.1	3757	NA	NA	-	-	-	-
MELO.jh001039.1	-	-	-	-	-	-	-	-	-	-	MELO.jh001038.1	3757	NA	NA	-	-	-	-
MELO.jh001040.1	-	-	MELO.jh001041.1	8201	NA	NA	MELO.jh001042.1	9865	NA	NA	-	-	-	-	-	-	-	-
MELO.jh001041.1	-	-	MELO.jh001040.1	8201	NA	NA	-	-	-	-	MELO.jh001042.1	572	NA	NA	MELO.jh001043.1	2024	NA	NA
MELO.jh001042.1	-	-	MELO.jh001041.1	572	NA	NA	MELO.jh001040.1	9865	NA	NA	MELO.jh001043.1	548	NA	NA	-	-	-	-
MELO.jh001043.1	-	-	-	-	-	-	-	-	-	-	MELO.jh001042.1	548	NA	NA	MELO.jh001041.1	2024	NA	NA
MELO.jh001044.1	-	-	MELO.jh100768.1	5018	NA	NA	MELO.jh001045.1	352	NA	NA	-	-	-	-	-	-	-	-
MELO.jh001045.1	-	-	MELO.jh100768.1	19	NA	NA	MELO.jh001044.1	352	NA	NA	-	-	-	-	-	-	-	-
MELO.jh001046.1	-	-	MELO.jh030080.1	1412	NA	NA	-	-	-	-	-	-	-	-	-	-	-	-
MELO.jh001047.1	-	-	-	-	-	-	-	-	-	-	MELO.jh001048.1	5167	0.575	0.33	MELO.jh001049.1	1956	NA	NA
MELO.jh001048.1	-	-	MELO.jh001047.1	5167	0.575	0.33	-	-	-	-	MELO.jh001049.1	6821	NA	NA	-	-	-	-
MELO.jh001049.1	-	-	MELO.jh001050.1	5327	NA	NA	-	-	-	-	MELO.jh001048.1	6821	NA	NA	MELO.jh001047.1	1956	NA	NA
MELO.jh001050.1	-	-	-	-	-	-	-	-	-	-	MELO.jh001049.1	5327	NA	NA	-	-	-	-
MELO.jh001051.1	-	-	-	-	-	-	-	-	-	-	-	-	-	-	-	-	-	-
MELO.jh001052.1	-	-	MELO.jh100982.1	4817	NA	NA	MELO.jh033052.1	5920	NA	NA	-	-	-	-	-	-	-	-
MELO.jh001053.1	-	-	MELO.jh001054.1	3949	0.859	0.738	MELO.jh201150.1	3887	NA	NA	MELO.jh301158.1	4647	NA	NA	-	-	-	-
MELO.jh001054.1	-	-	MELO.jh001053.1	3949	0.859	0.738	MELO.jh301158.1	4714	NA	NA	MELO.jh201150.1	3998	NA	NA	-	-	-	-
MELO.jh001055.1	-	-	MELO.jh001056.1	9775	NA	NA	-	-	-	-	-	-	-	-	-	-	-	-
MELO.jh001056.1	-	-	MELO.jh200038.1	1878	NA	NA	-	-	-	-	MELO.jh001055.1	9775	NA	NA	-	-	-	-
MELO.jh001057.1	-	-	-	-	-	-	-	-	-	-	-	-	-	-	-	-	-	-
MELO.jh001058.1	-	-	MELO.jh030082.1	6018	NA	NA	MELO.jh030083.1	6115	NA	NA	-	-	-	-	-	-	-	-
MELO.jh001059.1	-	-	MELO.jh030083.1	2178	NA	NA	MELO.jh030082.1	3323	NA	NA	MELO.jh001060.1	2275	NA	NA	-	-	-	-
MELO.jh001060.1	-	-	MELO.jh001059.1	2275	NA	NA	MELO.jh030083.1	5003	NA	NA	-	-	-	-	-	-	-	-
MELO.jh001061.1	-	-	MELO.jh001062.1	9212	NA	NA	-	-	-	-	-	-	-	-	-	-	-	-
MELO.jh001062.1	-	-	MELO.jh001061.1	9212	NA	NA	-	-	-	-	MELO.jh001063.1	1373	0.51	0.261	-	-	-	-
MELO.jh001063.1	-	-	MELO.jh001062.1	1373	0.51	0.261	-	-	-	-	-	-	-	-	-	-	-	-
MELO.jh001064.1	-	-	MELO.jh001065.1	4914	NA	NA	-	-	-	-	-	-	-	-	-	-	-	-
MELO.jh001065.1	-	-	MELO.jh001064.1	4914	NA	NA	-	-	-	-	-	-	-	-	-	-	-	-
MELO.jh001066.1	-	-	-	-	-	-	-	-	-	-	MELO.jh001067.1	1081	NA	NA	MELO.jh001068.1	5511	NA	NA
MELO.jh001067.1	-	-	MELO.jh001068.1	2161	NA	NA	-	-	-	-	MELO.jh001066.1	1081	NA	NA	-	-	-	-
MELO.jh001068.1	-	-	-	-	-	-	-	-	-	-	MELO.jh001067.1	2161	NA	NA	MELO.jh001066.1	5511	NA	NA
MELO.jh001069.1	-	-	-	-	-	-	-	-	-	-	-	-	-	-	-	-	-	-
MELO.jh001070.1	-	-	MELO.jh001071.1	7498	NA	NA	-	-	-	-	-	-	-	-	-	-	-	-
MELO.jh001071.1	-	-	MELO.jh100983.1	1444	NA	NA	MELO.jh100984.1	4337	NA	NA	MELO.jh001070.1	7498	NA	NA	-	-	-	-
MELO.jh001072.1	-	-	-	-	-	-	-	-	-	-	-	-	-	-	-	-	-	-
MELO.jh001073.1	-	-	-	-	-	-	-	-	-	-	MELO.jh100985.1	6366	NA	NA	-	-	-	-
MELO.jh001074.1	-	-	-	-	-	-	-	-	-	-	MELO.jh001075.1	230	NA	NA	-	-	-	-
MELO.jh001075.1	-	-	-	-	-	-	-	-	-	-	MELO.jh001074.1	230	NA	NA	-	-	-	-
MELO.jh001076.1	-	-	MELO.jh001077.1	6457	NA	NA	-	-	-	-	-	-	-	-	-	-	-	-
MELO.jh001077.1	-	-	-	-	-	-	-	-	-	-	MELO.jh001076.1	6457	NA	NA	-	-	-	-
MELO.jh001078.1	-	-	MELO.jh001079.1	914	NA	NA	MELO.jh001080.1	813	0.663	0.44	-	-	-	-	-	-	-	-
MELO.jh001079.1	-	-	MELO.jh001078.1	914	NA	NA	-	-	-	-	MELO.jh001080.1	1163	0.623	0.388	MELO.jh001081.1	9052	NA	NA
MELO.jh001080.1	-	-	MELO.jh001081.1	8074	NA	NA	-	-	-	-	MELO.jh001079.1	1163	0.623	0.388	MELO.jh001078.1	813	0.663	0.44
MELO.jh001081.1	-	-	MELO.jh001082.1	3273	NA	NA	-	-	-	-	MELO.jh001080.1	8074	NA	NA	MELO.jh001079.1	9052	NA	NA
MELO.jh001082.1	-	-	-	-	-	-	-	-	-	-	MELO.jh001081.1	3273	NA	NA	-	-	-	-
MELO.jh001083.1	-	-	-	-	-	-	-	-	-	-	-	-	-	-	-	-	-	-
MELO.jh001084.1	-	-	MELO.jh001085.1	2005	NA	NA	-	-	-	-	-	-	-	-	-	-	-	-
MELO.jh001085.1	-	-	-	-	-	-	-	-	-	-	MELO.jh001084.1	2005	NA	NA	-	-	-	-
MELO.jh001086.1	-	-	-	-	-	-	-	-	-	-	-	-	-	-	-	-	-	-
MELO.jh001087.1	-	-	-	-	-	-	-	-	-	-	-	-	-	-	-	-	-	-
MELO.jh001088.1	-	-	MELO.jh001089.1	5198	NA	NA	-	-	-	-	-	-	-	-	-	-	-	-
MELO.jh001089.1	-	-	MELO.jh001088.1	5198	NA	NA	-	-	-	-	MELO.jh001090.1	7563	NA	NA	MELO.jh030084.1	3310	NA	NA
MELO.jh001090.1	-	-	-	-	-	-	-	-	-	-	MELO.jh001089.1	7563	NA	NA	-	-	-	-
MELO.jh001091.1	-	-	-	-	-	-	-	-	-	-	MELO.jh001092.1	3662	NA	NA	-	-	-	-
MELO.jh001092.1	-	-	-	-	-	-	-	-	-	-	MELO.jh001091.1	3662	NA	NA	-	-	-	-
MELO.jh001093.1	-	-	-	-	-	-	-	-	-	-	-	-	-	-	-	-	-	-
MELO.jh001094.1	-	-	MELO.jh100987.1	6489	NA	NA	MELO.jh200423.1	9970	NA	NA	MELO.jh001095.1	6006	NA	NA	-	-	-	-
MELO.jh001095.1	-	-	MELO.jh001094.1	6006	NA	NA	-	-	-	-	-	-	-	-	-	-	-	-
MELO.jh001096.1	-	-	-	-	-	-	-	-	-	-	-	-	-	-	-	-	-	-
MELO.jh001097.1	-	-	MELO.jh100988.1	41	NA	NA	-	-	-	-	-	-	-	-	-	-	-	-
MELO.jh001098.1	-	-	-	-	-	-	-	-	-	-	-	-	-	-	-	-	-	-
MELO.jh001099.1	-	-	-	-	-	-	-	-	-	-	MELO.jh001100.1	2122	NA	NA	MELO.jh001101.1	9932	NA	NA
MELO.jh001100.1	-	-	MELO.jh001101.1	4910	0.506	0.256	-	-	-	-	MELO.jh001099.1	2122	NA	NA	-	-	-	-
MELO.jh001101.1	-	-	MELO.jh001100.1	4910	0.506	0.256	MELO.jh001099.1	9932	NA	NA	-	-	-	-	-	-	-	-
MELO.jh001102.1	-	-	-	-	-	-	-	-	-	-	MELO.jh001103.1	7553	NA	NA	-	-	-	-
MELO.jh001103.1	-	-	MELO.jh001104.1	3723	NA	NA	-	-	-	-	MELO.jh001102.1	7553	NA	NA	-	-	-	-
MELO.jh001104.1	-	-	MELO.jh001103.1	3723	NA	NA	-	-	-	-	MELO.jh033053.1	3393	0.31	0.096	MELO.jh030085.1	2079	0.389	0.151
MELO.jh001105.1	-	-	MELO.jh300858.1	8670	NA	NA	MELO.jh300925.1	8941	NA	NA	MELO.jh030086.1	5663	NA	NA	MELO.jh001106.1	6702	NA	NA
MELO.jh001106.1	-	-	-	-	-	-	-	-	-	-	MELO.jh030086.1	285	NA	NA	MELO.jh001105.1	6702	NA	NA
MELO.jh001107.1	-	-	MELO.jh001108.1	702	NA	NA	MELO.jh100989.1	702	NA	NA	-	-	-	-	-	-	-	-
MELO.jh001108.1	-	-	MELO.jh001107.1	702	NA	NA	-	-	-	-	MELO.jh100989.1	1143	NA	NA	-	-	-	-
MELO.jh001109.1	-	-	-	-	-	-	-	-	-	-	-	-	-	-	-	-	-	-
MELO.jh001110.1	-	-	-	-	-	-	-	-	-	-	-	-	-	-	-	-	-	-
MELO.jh001111.1	-	-	MELO.jh001112.1	7423	NA	NA	-	-	-	-	-	-	-	-	-	-	-	-
MELO.jh001112.1	-	-	MELO.jh001113.1	1525	NA	NA	-	-	-	-	MELO.jh001111.1	7423	NA	NA	-	-	-	-
MELO.jh001113.1	-	-	MELO.jh001114.1	3954	0.414	0.171	-	-	-	-	MELO.jh001112.1	1525	NA	NA	-	-	-	-
MELO.jh001114.1	-	-	MELO.jh001113.1	3954	0.414	0.171	-	-	-	-	MELO.jh001115.1	829	NA	NA	MELO.jh001116.1	9508	NA	NA
MELO.jh001115.1	-	-	MELO.jh001116.1	1649	NA	NA	MELO.jh100990.1	2071	NA	NA	MELO.jh001114.1	829	NA	NA	-	-	-	-
MELO.jh001116.1	-	-	MELO.jh100990.1	8719	NA	NA	-	-	-	-	MELO.jh001115.1	1649	NA	NA	MELO.jh001114.1	9508	NA	NA
MELO.jh001117.1	-	-	-	-	-	-	-	-	-	-	MELO.jh001118.1	2680	NA	NA	-	-	-	-
MELO.jh001118.1	-	-	MELO.jh001119.1	7930	NA	NA	-	-	-	-	MELO.jh001117.1	2680	NA	NA	-	-	-	-
MELO.jh001119.1	-	-	MELO.jh001118.1	7930	NA	NA	-	-	-	-	MELO.jh001120.1	6982	NA	NA	-	-	-	-
MELO.jh001120.1	-	-	MELO.jh001119.1	6982	NA	NA	-	-	-	-	MELO.jh001121.1	9792	NA	NA	-	-	-	-
MELO.jh001121.1	-	-	MELO.jh001120.1	9792	NA	NA	-	-	-	-	MELO.jh001122.1	2683	NA	NA	MELO.jh001123.1	8598	NA	NA
MELO.jh001122.1	-	-	MELO.jh001121.1	2683	NA	NA	-	-	-	-	MELO.jh001123.1	797	NA	NA	-	-	-	-
MELO.jh001123.1	-	-	MELO.jh001122.1	797	NA	NA	MELO.jh001121.1	8598	NA	NA	MELO.jh001124.1	832	NA	NA	MELO.jh001125.1	6416	NA	NA
MELO.jh001124.1	-	-	MELO.jh001125.1	6847	NA	NA	-	-	-	-	MELO.jh001123.1	832	NA	NA	-	-	-	-
MELO.jh001125.1	-	-	MELO.jh001126.1	9504	NA	NA	-	-	-	-	MELO.jh001124.1	6847	NA	NA	MELO.jh001123.1	6416	NA	NA
MELO.jh001126.1	-	-	MELO.jh001125.1	9504	NA	NA	-	-	-	-	MELO.jh001127.1	1499	NA	NA	-	-	-	-
MELO.jh001127.1	-	-	MELO.jh001126.1	1499	NA	NA	-	-	-	-	MELO.jh001128.1	2120	NA	NA	MELO.jh001129.1	5718	NA	NA
MELO.jh001128.1	-	-	MELO.jh001127.1	2120	NA	NA	-	-	-	-	MELO.jh001129.1	661	0.621	0.386	-	-	-	-
MELO.jh001129.1	-	-	MELO.jh001130.1	3950	NA	NA	MELO.jh001131.1	8375	NA	NA	MELO.jh001128.1	661	0.621	0.386	MELO.jh001127.1	5718	NA	NA
MELO.jh001130.1	-	-	MELO.jh001131.1	980	NA	NA	MELO.jh001132.1	2436	NA	NA	MELO.jh001129.1	3950	NA	NA	-	-	-	-
MELO.jh001131.1	-	-	MELO.jh001130.1	980	NA	NA	MELO.jh001129.1	8375	NA	NA	MELO.jh001132.1	2239	NA	NA	-	-	-	-
MELO.jh001132.1	-	-	-	-	-	-	-	-	-	-	MELO.jh001131.1	2239	NA	NA	MELO.jh001130.1	2436	NA	NA
MELO.jh001133.1	-	-	MELO.jh001134.1	1202	0.698	0.488	MELO.jh001135.1	5457	NA	NA	-	-	-	-	-	-	-	-
MELO.jh001134.1	-	-	MELO.jh001133.1	1202	0.698	0.488	-	-	-	-	MELO.jh001135.1	2031	NA	NA	MELO.jh001136.1	5775	NA	NA
MELO.jh001135.1	-	-	MELO.jh001134.1	2031	NA	NA	MELO.jh001133.1	5457	NA	NA	MELO.jh001136.1	2863	0.29	0.084	MELO.jh001137.1	3091	NA	NA
MELO.jh001136.1	-	-	MELO.jh001135.1	2863	0.29	0.084	MELO.jh001134.1	5775	NA	NA	MELO.jh001137.1	847	NA	NA	MELO.jh001138.1	1513	0.386	0.149
MELO.jh001137.1	-	-	MELO.jh001138.1	7257	NA	NA	MELO.jh001139.1	3631	NA	NA	MELO.jh001136.1	847	NA	NA	MELO.jh001135.1	3091	NA	NA
MELO.jh001138.1	-	-	MELO.jh001137.1	7257	NA	NA	MELO.jh001136.1	1513	0.386	0.149	MELO.jh001139.1	2565	0.609	0.371	MELO.jh001140.1	5019	0.481	0.232
MELO.jh001139.1	-	-	MELO.jh001138.1	2565	0.609	0.371	MELO.jh001137.1	3631	NA	NA	MELO.jh001140.1	1464	0.795	0.632	MELO.jh001141.1	5283	0.715	0.511
MELO.jh001140.1	-	-	MELO.jh001139.1	1464	0.795	0.632	MELO.jh001138.1	5019	0.481	0.232	MELO.jh001141.1	2763	0.663	0.44	MELO.jh001142.1	5091	0.571	0.326
MELO.jh001141.1	-	-	MELO.jh001140.1	2763	0.663	0.44	MELO.jh001139.1	5283	0.715	0.511	MELO.jh001142.1	1286	0.551	0.303	MELO.jh001143.1	5805	NA	NA
MELO.jh001142.1	-	-	MELO.jh001141.1	1286	0.551	0.303	MELO.jh001140.1	5091	0.571	0.326	MELO.jh001143.1	3391	NA	NA	MELO.jh030088.1	6599	NA	NA
MELO.jh001143.1	-	-	MELO.jh001142.1	3391	NA	NA	MELO.jh001141.1	5805	NA	NA	MELO.jh030088.1	2227	NA	NA	MELO.jh001144.1	4692	NA	NA
MELO.jh001144.1	-	-	MELO.jh030088.1	1817	NA	NA	MELO.jh001143.1	4692	NA	NA	MELO.jh001145.1	2701	NA	NA	MELO.jh001146.1	6778	0.904	0.818
MELO.jh001145.1	-	-	MELO.jh001146.1	1374	NA	NA	-	-	-	-	MELO.jh001144.1	2701	NA	NA	MELO.jh030088.1	5515	NA	NA
MELO.jh001146.1	-	-	MELO.jh001145.1	1374	NA	NA	MELO.jh001144.1	6778	0.904	0.818	-	-	-	-	-	-	-	-
MELO.jh001147.1	-	-	-	-	-	-	-	-	-	-	-	-	-	-	-	-	-	-
MELO.jh001148.1	-	-	-	-	-	-	-	-	-	-	MELO.jh001149.1	5313	0.975	0.95	MELO.jh001150.1	7438	0.796	0.634
MELO.jh001149.1	-	-	MELO.jh001148.1	5313	0.975	0.95	-	-	-	-	MELO.jh001150.1	1101	0.744	0.553	MELO.jh200039.1	5825	NA	NA
MELO.jh001150.1	-	-	MELO.jh001149.1	1101	0.744	0.553	MELO.jh001148.1	7438	NA	NA	MELO.jh200039.1	3734	NA	NA	MELO.jh100991.1	4398	NA	NA
MELO.jh001151.1	-	-	MELO.jh100991.1	5218	NA	NA	-	-	-	-	MELO.jh001152.1	127	NA	NA	MELO.jh001153.1	402	NA	NA
MELO.jh001152.1	-	-	MELO.jh001151.1	127	NA	NA	MELO.jh100991.1	6120	NA	NA	MELO.jh001153.1	1542	0.871	0.759	-	-	-	-
MELO.jh001153.1	-	-	-	-	-	-	-	-	-	-	MELO.jh001152.1	1542	0.871	0.759	MELO.jh001151.1	402	NA	NA
MELO.jh001154.1	-	-	-	-	-	-	-	-	-	-	-	-	-	-	-	-	-	-
MELO.jh001155.1	-	-	MELO.jh100992.1	1472	NA	NA	-	-	-	-	-	-	-	-	-	-	-	-
MELO.jh001156.1	-	-	MELO.jh001157.1	1388	NA	NA	MELO.jh001158.1	1923	NA	NA	-	-	-	-	-	-	-	-
MELO.jh001157.1	-	-	MELO.jh001158.1	2376	NA	NA	MELO.jh030090.1	1653	NA	NA	MELO.jh001156.1	1388	NA	NA	-	-	-	-
MELO.jh001158.1	-	-	MELO.jh001157.1	2376	NA	NA	MELO.jh001156.1	1923	NA	NA	MELO.jh030090.1	475	NA	NA	MELO.jh001159.1	6688	NA	NA
MELO.jh001159.1	-	-	MELO.jh001160.1	8200	0.659	0.434	MELO.jh100993.1	8359	NA	NA	MELO.jh030090.1	6029	NA	NA	MELO.jh001158.1	6688	NA	NA
MELO.jh001160.1	-	-	MELO.jh100993.1	6157	NA	NA	MELO.jh001161.1	3179	0.738	0.544	MELO.jh001159.1	8200	0.659	0.434	-	-	-	-
MELO.jh001161.1	-	-	MELO.jh001162.1	7814	NA	NA	-	-	-	-	MELO.jh100993.1	4791	NA	NA	MELO.jh001160.1	3179	0.738	0.544
MELO.jh001162.1	-	-	MELO.jh001163.1	3719	0.687	0.471	-	-	-	-	MELO.jh001161.1	7814	0.998	0.996	-	-	-	-
MELO.jh001163.1	-	-	-	-	-	-	-	-	-	-	MELO.jh001162.1	3719	0.687	0.471	-	-	-	-
MELO.jh001164.1	-	-	MELO.jh001165.1	3538	NA	NA	-	-	-	-	-	-	-	-	-	-	-	-
MELO.jh001165.1	-	-	MELO.jh001166.1	3720	NA	NA	-	-	-	-	MELO.jh001164.1	3538	NA	NA	-	-	-	-
MELO.jh001166.1	-	-	MELO.jh001165.1	3720	NA	NA	-	-	-	-	MELO.jh030091.1	7826	NA	NA	-	-	-	-
MELO.jh001167.1	-	-	-	-	-	-	-	-	-	-	-	-	-	-	-	-	-	-
MELO.jh001168.1	-	-	-	-	-	-	-	-	-	-	MELO.jh001169.1	5002	NA	NA	MELO.jh001170.1	9724	NA	NA
MELO.jh001169.1	-	-	MELO.jh001168.1	5002	NA	NA	-	-	-	-	MELO.jh001170.1	1250	NA	NA	MELO.jh001171.1	4924	NA	NA
MELO.jh001170.1	-	-	MELO.jh001171.1	169	NA	NA	MELO.jh034453.1	1650	NA	NA	MELO.jh001169.1	1250	NA	NA	MELO.jh001168.1	9724	NA	NA
MELO.jh001171.1	-	-	MELO.jh001170.1	169	NA	NA	MELO.jh001169.1	4924	NA	NA	MELO.jh034453.1	1203	NA	NA	MELO.jh034454.1	1468	NA	NA
MELO.jh001173.1	-	-	MELO.jh033055.1	7124	0.87	0.756	-	-	-	-	MELO.jh001174.1	121	NA	NA	MELO.jh030092.1	1624	NA	NA
MELO.jh001174.1	-	-	MELO.jh030092.1	3976	NA	NA	MELO.jh001175.1	174	NA	NA	MELO.jh001173.1	121	NA	NA	-	-	-	-
MELO.jh001175.1	-	-	MELO.jh001176.1	7989	NA	NA	MELO.jh001177.1	9361	NA	NA	MELO.jh030092.1	3524	NA	NA	MELO.jh001174.1	174	NA	NA
MELO.jh001176.1	-	-	MELO.jh001177.1	844	NA	NA	-	-	-	-	MELO.jh001175.1	7989	NA	NA	-	-	-	-
MELO.jh001177.1	-	-	MELO.jh001176.1	844	NA	NA	MELO.jh001175.1	9361	NA	NA	-	-	-	-	-	-	-	-
MELO.jh001178.1	-	-	-	-	-	-	-	-	-	-	-	-	-	-	-	-	-	-
MELO.jh001179.1	-	-	MELO.jh100995.1	6466	NA	NA	-	-	-	-	-	-	-	-	-	-	-	-
MELO.jh001180.1	-	-	-	-	-	-	-	-	-	-	MELO.jh001181.1	7533	NA	NA	-	-	-	-
MELO.jh001181.1	-	-	-	-	-	-	-	-	-	-	MELO.jh001180.1	7533	NA	NA	-	-	-	-
MELO.jh001182.1	-	-	MELO.jh100997.1	7688	NA	NA	MELO.jh033056.1	8639	0.482	0.232	MELO.jh100996.1	8605	NA	NA	-	-	-	-
MELO.jh001184.1	-	-	MELO.jh033056.1	586	NA	NA	MELO.jh100997.1	828	NA	NA	-	-	-	-	-	-	-	-
MELO.jh001185.1	-	-	-	-	-	-	-	-	-	-	MELO.jh001186.1	3529	NA	NA	MELO.jh001187.1	3792	NA	NA
MELO.jh001186.1	-	-	MELO.jh001187.1	7103	NA	NA	-	-	-	-	MELO.jh001185.1	3529	NA	NA	-	-	-	-
MELO.jh001187.1	-	-	MELO.jh001188.1	1092	-0.384	0.147	MELO.jh001189.1	4851	0.57	0.325	MELO.jh001186.1	7103	NA	NA	MELO.jh001185.1	3792	NA	NA
MELO.jh001188.1	-	-	MELO.jh001189.1	1270	NA	NA	MELO.jh001190.1	3547	NA	NA	MELO.jh001187.1	1092	-0.384	0.147	-	-	-	-
MELO.jh001189.1	-	-	MELO.jh001190.1	553	0.551	0.304	-	-	-	-	MELO.jh001188.1	1270	NA	NA	MELO.jh001187.1	4851	0.57	0.325
MELO.jh001190.1	-	-	MELO.jh001189.1	553	0.551	0.304	MELO.jh001188.1	3547	NA	NA	-	-	-	-	-	-	-	-
MELO.jh001191.1	-	-	-	-	-	-	-	-	-	-	MELO.jh030094.1	3017	NA	NA	MELO.jh001192.1	8767	NA	NA
MELO.jh001192.1	-	-	MELO.jh030094.1	4946	NA	NA	MELO.jh001191.1	8767	NA	NA	MELO.jh001193.1	2014	NA	NA	-	-	-	-
MELO.jh001193.1	-	-	MELO.jh001192.1	2014	NA	NA	-	-	-	-	MELO.jh001194.1	642	0.377	0.142	MELO.jh001195.1	3655	0.724	0.524
MELO.jh001194.1	-	-	MELO.jh001193.1	642	0.377	0.142	-	-	-	-	MELO.jh001195.1	3043	0.401	0.161	-	-	-	-
MELO.jh001195.1	-	-	MELO.jh001194.1	3043	0.401	0.161	MELO.jh001193.1	3655	0.724	0.524	-	-	-	-	-	-	-	-
MELO.jh001196.1	-	-	-	-	-	-	-	-	-	-	-	-	-	-	-	-	-	-
MELO.jh001197.1	-	-	MELO.jh001198.1	170	NA	NA	-	-	-	-	-	-	-	-	-	-	-	-
MELO.jh001198.1	-	-	MELO.jh001197.1	170	NA	NA	-	-	-	-	-	-	-	-	-	-	-	-
MELO.jh001199.1	-	-	MELO.jh100999.1	9722	NA	NA	-	-	-	-	-	-	-	-	MELO.jh100998.1	3907	NA	NA
MELO.jh001200.1	-	-	MELO.jh030097.1	347	NA	NA	MELO.jh101000.1	8374	NA	NA	MELO.jh100999.1	4017	NA	NA	-	-	-	-
MELO.jh001201.1	-	-	MELO.jh030098.1	347	NA	NA	MELO.jh001202.1	9795	NA	NA	MELO.jh101001.1	4542	NA	NA	MELO.jh101000.1	9051	NA	NA
MELO.jh001202.1	-	-	MELO.jh030099.1	169	NA	NA	MELO.jh001203.1	1899	NA	NA	MELO.jh030098.1	9963	NA	NA	MELO.jh001201.1	9795	NA	NA
MELO.jh001203.1	-	-	MELO.jh030100.1	347	NA	NA	-	-	-	-	MELO.jh030099.1	1889	NA	NA	MELO.jh001202.1	1899	NA	NA
MELO.jh001205.1	-	-	MELO.jh001208.1	184	NA	NA	MELO.jh001206.1	2462	NA	NA	MELO.jh030101.1	5356	NA	NA	-	-	-	-
MELO.jh001206.1	-	-	MELO.jh001208.1	4581	NA	NA	MELO.jh001205.1	2462	NA	NA	MELO.jh001207.1	285	NA	NA	MELO.jh001209.1	1761	NA	NA
MELO.jh001207.1	-	-	MELO.jh001209.1	1799	NA	NA	MELO.jh001210.1	5355	NA	NA	MELO.jh001206.1	285	NA	NA	MELO.jh001208.1	4404	NA	NA
MELO.jh001208.1	-	-	MELO.jh001205.1	184	NA	NA	MELO.jh030101.1	6869	NA	NA	MELO.jh001206.1	4581	NA	NA	MELO.jh001207.1	4404	NA	NA
MELO.jh001209.1	-	-	MELO.jh001210.1	3266	NA	NA	MELO.jh001211.1	7709	NA	NA	MELO.jh001207.1	1799	NA	NA	MELO.jh001206.1	1761	NA	NA
MELO.jh001210.1	-	-	MELO.jh001209.1	3266	NA	NA	MELO.jh001207.1	5355	NA	NA	MELO.jh001211.1	186	NA	NA	-	-	-	-
MELO.jh001211.1	-	-	MELO.jh101002.1	1901	NA	NA	MELO.jh001212.1	9084	NA	NA	MELO.jh001210.1	186	NA	NA	MELO.jh001209.1	7709	NA	NA
MELO.jh001212.1	-	-	MELO.jh101002.1	6809	NA	NA	MELO.jh001211.1	9084	NA	NA	-	-	-	-	-	-	-	-
MELO.jh001213.1	-	-	-	-	-	-	-	-	-	-	MELO.jh001214.1	3368	NA	NA	MELO.jh200040.1	9820	NA	NA
MELO.jh001214.1	-	-	MELO.jh001213.1	3368	NA	NA	-	-	-	-	MELO.jh200040.1	2213	NA	NA	MELO.jh001215.1	2713	NA	NA
MELO.jh001215.1	-	-	MELO.jh001216.1	6344	NA	NA	MELO.jh101003.1	9146	NA	NA	MELO.jh200040.1	326	NA	NA	MELO.jh001214.1	2713	NA	NA
MELO.jh001216.1	-	-	MELO.jh001215.1	6344	NA	NA	-	-	-	-	MELO.jh101003.1	22	NA	NA	-	-	-	-
MELO.jh001217.1	-	-	-	-	-	-	-	-	-	-	MELO.jh101003.1	2297	0.426	0.181	-	-	-	-
MELO.jh001218.1	-	-	MELO.jh001219.1	4402	NA	NA	MELO.jh030104.1	4456	NA	NA	-	-	-	-	-	-	-	-
MELO.jh001219.1	-	-	MELO.jh030104.1	402	NA	NA	MELO.jh030105.1	7925	NA	NA	MELO.jh001218.1	4402	NA	NA	-	-	-	-
MELO.jh001220.1	-	-	MELO.jh030105.1	2267	NA	NA	-	-	-	-	MELO.jh001221.1	496	NA	NA	-	-	-	-
MELO.jh001221.1	-	-	MELO.jh001220.1	496	NA	NA	-	-	-	-	MELO.jh001222.1	4020	0.556	0.309	-	-	-	-
MELO.jh001222.1	-	-	MELO.jh001221.1	4020	0.556	0.309	-	-	-	-	-	-	-	-	-	-	-	-
MELO.jh001223.1	-	-	-	-	-	-	-	-	-	-	MELO.jh001224.1	4781	NA	NA	-	-	-	-
MELO.jh001224.1	-	-	MELO.jh001223.1	4781	NA	NA	-	-	-	-	MELO.jh030107.1	2878	NA	NA	MELO.jh001225.1	2947	NA	NA
MELO.jh001225.1	-	-	MELO.jh030107.1	459	NA	NA	MELO.jh001224.1	2947	NA	NA	MELO.jh001226.1	707	NA	NA	MELO.jh001227.1	4971	0.457	0.209
MELO.jh001226.1	-	-	MELO.jh001225.1	707	NA	NA	MELO.jh030107.1	5119	NA	NA	MELO.jh001227.1	674	NA	NA	-	-	-	-
MELO.jh001227.1	-	-	-	-	-	-	-	-	-	-	MELO.jh001226.1	674	NA	NA	MELO.jh001225.1	4971	0.457	0.209
MELO.jh001228.1	-	-	-	-	-	-	-	-	-	-	MELO.jh001229.1	3122	-0.524	0.275	-	-	-	-
MELO.jh001229.1	-	-	MELO.jh001230.1	6877	NA	NA	-	-	-	-	MELO.jh001228.1	3122	-0.524	0.275	-	-	-	-
MELO.jh001230.1	-	-	MELO.jh001229.1	6877	0.489	0.239	-	-	-	-	MELO.jh001231.1	1481	NA	NA	MELO.jh300814.1	3589	NA	NA
MELO.jh001231.1	-	-	MELO.jh300814.1	4939	NA	NA	MELO.jh001232.1	623	-0.455	0.207	MELO.jh001230.1	1481	NA	NA	-	-	-	-
MELO.jh001232.1	-	-	MELO.jh001233.1	1192	-0.513	0.264	MELO.jh001234.1	8206	NA	NA	MELO.jh300814.1	5446	NA	NA	MELO.jh001231.1	623	-0.455	0.207
MELO.jh001233.1	-	-	MELO.jh001234.1	3594	NA	NA	-	-	-	-	MELO.jh001232.1	1192	-0.513	0.264	MELO.jh300814.1	8380	NA	NA
MELO.jh001234.1	-	-	MELO.jh001233.1	3594	NA	NA	MELO.jh001232.1	8206	NA	NA	MELO.jh001235.1	3781	NA	NA	-	-	-	-
MELO.jh001235.1	-	-	-	-	-	-	-	-	-	-	MELO.jh001234.1	3781	NA	NA	-	-	-	-
MELO.jh001236.1	-	-	MELO.jh033059.1	6167	NA	NA	-	-	-	-	MELO.jh001237.1	8167	NA	NA	-	-	-	-
MELO.jh001237.1	-	-	MELO.jh001236.1	8167	NA	NA	-	-	-	-	MELO.jh001238.1	4970	NA	NA	MELO.jh001239.1	7716	NA	NA
MELO.jh001238.1	-	-	MELO.jh001237.1	4970	NA	NA	-	-	-	-	MELO.jh001239.1	238	0.474	0.225	MELO.jh001240.1	8692	NA	NA
MELO.jh001239.1	-	-	MELO.jh001240.1	5716	NA	NA	MELO.jh001241.1	7133	NA	NA	MELO.jh001238.1	238	0.474	0.225	MELO.jh001237.1	7716	NA	NA
MELO.jh001240.1	-	-	MELO.jh001241.1	1127	0.608	0.37	MELO.jh001242.1	5771	NA	NA	MELO.jh001239.1	5716	NA	NA	MELO.jh001238.1	8692	NA	NA
MELO.jh001241.1	-	-	MELO.jh001242.1	2686	NA	NA	MELO.jh001243.1	4390	NA	NA	MELO.jh001240.1	1127	0.608	0.37	MELO.jh001239.1	7133	NA	NA
MELO.jh001242.1	-	-	MELO.jh001241.1	2686	NA	NA	MELO.jh001240.1	5771	NA	NA	MELO.jh001243.1	3567	0.937	0.878	MELO.jh001244.1	1694	0.432	0.186
MELO.jh001243.1	-	-	MELO.jh001244.1	1860	0.427	0.182	MELO.jh001245.1	9245	NA	NA	MELO.jh001242.1	3567	0.937	0.878	MELO.jh001241.1	4390	NA	NA
MELO.jh001244.1	-	-	MELO.jh001243.1	1860	0.427	0.182	MELO.jh001242.1	1694	0.432	0.186	MELO.jh001245.1	1078	NA	NA	MELO.jh030108.1	9189	NA	NA
MELO.jh001245.1	-	-	MELO.jh001244.1	1078	NA	NA	MELO.jh001243.1	9245	NA	NA	MELO.jh030108.1	2911	NA	NA	MELO.jh001246.1	5214	NA	NA
MELO.jh001246.1	-	-	MELO.jh030108.1	1955	NA	NA	MELO.jh001245.1	5214	NA	NA	-	-	-	-	-	-	-	-
MELO.jh001247.1	-	-	-	-	-	-	-	-	-	-	-	-	-	-	-	-	-	-
MELO.jh001249.1	-	-	-	-	-	-	-	-	-	-	-	-	-	-	-	-	-	-
MELO.jh001250.1	-	-	-	-	-	-	-	-	-	-	MELO.jh001251.1	526	0.54	0.292	MELO.jh100769.1	1003	0.68	0.463
MELO.jh001251.1	-	-	MELO.jh100769.1	795	0.584	0.341	MELO.jh001252.1	3651	NA	NA	MELO.jh001250.1	526	0.54	0.292	-	-	-	-
MELO.jh001252.1	-	-	MELO.jh100769.1	3829	NA	NA	MELO.jh001251.1	3651	NA	NA	MELO.jh001253.1	3207	0.774	0.598	MELO.jh033060.1	8509	NA	NA
MELO.jh001253.1	-	-	MELO.jh001252.1	3207	0.774	0.598	-	-	-	-	MELO.jh033060.1	521	NA	NA	MELO.jh001254.1	3046	NA	NA
MELO.jh001254.1	-	-	MELO.jh001255.1	2156	NA	NA	MELO.jh001256.1	646	NA	NA	MELO.jh033060.1	2291	NA	NA	MELO.jh001253.1	3046	NA	NA
MELO.jh001255.1	-	-	MELO.jh001254.1	2156	NA	NA	MELO.jh033060.1	2599	NA	NA	MELO.jh001256.1	285	NA	NA	MELO.jh001257.1	7475	NA	NA
MELO.jh001256.1	-	-	MELO.jh001257.1	3424	NA	NA	MELO.jh001258.1	9693	NA	NA	MELO.jh001255.1	285	NA	NA	MELO.jh001254.1	646	NA	NA
MELO.jh001257.1	-	-	MELO.jh001258.1	4406	NA	NA	-	-	-	-	MELO.jh001256.1	3424	NA	NA	MELO.jh001255.1	7475	NA	NA
MELO.jh001258.1	-	-	MELO.jh001259.1	6967	NA	NA	-	-	-	-	MELO.jh001257.1	4406	NA	NA	MELO.jh001256.1	9693	NA	NA
MELO.jh001259.1	-	-	MELO.jh001260.1	5583	NA	NA	MELO.jh001261.1	9709	NA	NA	MELO.jh001258.1	6967	NA	NA	-	-	-	-
MELO.jh001260.1	-	-	MELO.jh001261.1	1915	NA	NA	-	-	-	-	MELO.jh001259.1	5583	NA	NA	-	-	-	-
MELO.jh001261.1	-	-	-	-	-	-	-	-	-	-	MELO.jh001260.1	1915	NA	NA	MELO.jh001259.1	9709	NA	NA
MELO.jh001262.1	-	-	MELO.jh001263.1	319	NA	NA	MELO.jh001264.1	5333	NA	NA	-	-	-	-	-	-	-	-
MELO.jh001263.1	-	-	MELO.jh001262.1	319	NA	NA	-	-	-	-	MELO.jh001264.1	5368	NA	NA	-	-	-	-
MELO.jh001264.1	-	-	MELO.jh001263.1	5368	NA	NA	MELO.jh001262.1	5333	NA	NA	MELO.jh001265.1	2420	NA	NA	-	-	-	-
MELO.jh001265.1	-	-	MELO.jh001264.1	2420	NA	NA	-	-	-	-	MELO.jh001266.1	9233	NA	NA	-	-	-	-
MELO.jh001266.1	-	-	MELO.jh001267.1	2516	NA	NA	MELO.jh001268.1	8393	NA	NA	MELO.jh001265.1	9233	NA	NA	-	-	-	-
MELO.jh001267.1	-	-	MELO.jh001266.1	2516	NA	NA	-	-	-	-	MELO.jh001268.1	2173	NA	NA	-	-	-	-
MELO.jh001268.1	-	-	-	-	-	-	-	-	-	-	MELO.jh001267.1	2173	NA	NA	MELO.jh001266.1	8393	NA	NA
MELO.jh001269.1	-	-	MELO.jh001270.1	23	NA	NA	-	-	-	-	MELO.jh101004.1	916	NA	NA	-	-	-	-
MELO.jh001270.1	-	-	MELO.jh001269.1	23	NA	NA	MELO.jh101004.1	3951	NA	NA	-	-	-	-	-	-	-	-
MELO.jh001271.1	-	-	MELO.jh001272.1	578	NA	NA	MELO.jh001274.1	6348	0.982	0.965	-	-	-	-	-	-	-	-
MELO.jh001272.1	-	-	MELO.jh001271.1	578	NA	NA	-	-	-	-	MELO.jh001274.1	4884	NA	NA	MELO.jh033061.1	8820	NA	NA
MELO.jh001274.1	-	-	MELO.jh001272.1	4884	NA	NA	MELO.jh001271.1	6348	0.982	0.965	MELO.jh033061.1	3285	NA	NA	-	-	-	-
MELO.jh001275.1	-	-	MELO.jh001276.1	1905	0.633	0.401	MELO.jh001277.1	4099	0.805	0.649	-	-	-	-	-	-	-	-
MELO.jh001276.1	-	-	MELO.jh001277.1	1643	0.815	0.665	-	-	-	-	MELO.jh001275.1	1905	0.633	0.401	-	-	-	-
MELO.jh001277.1	-	-	-	-	-	-	-	-	-	-	MELO.jh001276.1	1643	0.815	0.665	MELO.jh001275.1	4099	0.805	0.649
MELO.jh001278.1	-	-	MELO.jh101006.1	5268	NA	NA	MELO.jh101005.1	6662	NA	NA	MELO.jh001279.1	5471	NA	NA	-	-	-	-
MELO.jh001279.1	-	-	MELO.jh001278.1	5471	NA	NA	-	-	-	-	MELO.jh001280.1	15	0.384	0.147	MELO.jh001281.1	3947	NA	NA
MELO.jh001280.1	-	-	MELO.jh001279.1	15	0.384	0.147	-	-	-	-	MELO.jh001281.1	1992	NA	NA	MELO.jh001282.1	4529	NA	NA
MELO.jh001281.1	-	-	MELO.jh001280.1	1992	NA	NA	MELO.jh001279.1	3947	NA	NA	MELO.jh001282.1	1980	NA	NA	MELO.jh001283.1	5780	NA	NA
MELO.jh001282.1	-	-	MELO.jh001283.1	2022	0.472	0.222	MELO.jh001284.1	3982	NA	NA	MELO.jh001281.1	1980	NA	NA	MELO.jh001280.1	4529	NA	NA
MELO.jh001283.1	-	-	MELO.jh001282.1	2022	0.472	0.222	MELO.jh001281.1	5780	NA	NA	MELO.jh001284.1	1664	0.755	0.571	MELO.jh001285.1	8746	NA	NA
MELO.jh001284.1	-	-	MELO.jh001283.1	1664	0.755	0.571	MELO.jh001282.1	3982	NA	NA	MELO.jh001285.1	6532	NA	NA	-	-	-	-
MELO.jh001285.1	-	-	MELO.jh001284.1	6532	NA	NA	MELO.jh001283.1	8746	NA	NA	MELO.jh001286.1	7013	NA	NA	MELO.jh001287.1	8669	NA	NA
MELO.jh001286.1	-	-	MELO.jh001285.1	7013	NA	NA	-	-	-	-	MELO.jh001287.1	1165	0.598	0.358	MELO.jh001288.1	5304	0.799	0.639
MELO.jh001287.1	-	-	MELO.jh001286.1	1165	0.598	0.358	MELO.jh001285.1	8669	NA	NA	MELO.jh001288.1	2941	0.727	0.529	MELO.jh001289.1	4653	0.972	0.945
MELO.jh001288.1	-	-	MELO.jh001287.1	2941	0.727	0.529	MELO.jh001286.1	5304	0.799	0.639	MELO.jh001289.1	1132	0.698	0.488	MELO.jh001290.1	4288	0.664	0.441
MELO.jh001289.1	-	-	MELO.jh001288.1	1132	0.698	0.488	MELO.jh001287.1	4653	0.972	0.945	MELO.jh001290.1	2613	NA	NA	MELO.jh034455.1	3828	NA	NA
MELO.jh001290.1	-	-	MELO.jh001289.1	2613	NA	NA	MELO.jh001288.1	4288	0.664	0.441	MELO.jh034455.1	620	NA	NA	MELO.jh034456.1	1091	NA	NA
MELO.jh001292.1	-	-	-	-	-	-	-	-	-	-	MELO.jh001293.1	8768	NA	NA	-	-	-	-
MELO.jh001293.1	-	-	MELO.jh001292.1	8768	NA	NA	MELO.jh034456.1	3807	NA	NA	MELO.jh001294.1	388	0.571	0.325	-	-	-	-
MELO.jh001294.1	-	-	MELO.jh001293.1	388	NA	NA	-	-	-	-	-	-	-	-	-	-	-	-
MELO.jh001295.1	-	-	-	-	-	-	-	-	-	-	-	-	-	-	-	-	-	-
MELO.jh001296.1	-	-	-	-	-	-	-	-	-	-	-	-	-	-	-	-	-	-
MELO.jh001297.1	-	-	-	-	-	-	-	-	-	-	-	-	-	-	-	-	-	-
MELO.jh001298.1	-	-	MELO.jh001299.1	9996	NA	NA	-	-	-	-	-	-	-	-	-	-	-	-
MELO.jh001299.1	-	-	-	-	-	-	-	-	-	-	MELO.jh001298.1	9996	NA	NA	-	-	-	-
MELO.jh001300.1	-	-	MELO.jh001301.1	298	0.342	0.117	-	-	-	-	MELO.jh030110.1	196	0.571	0.326	-	-	-	-
MELO.jh001301.1	-	-	MELO.jh001300.1	298	0.342	0.117	MELO.jh030110.1	2086	NA	NA	MELO.jh001302.1	514	NA	NA	MELO.jh001303.1	3791	NA	NA
MELO.jh001302.1	-	-	MELO.jh001303.1	7965	NA	NA	MELO.jh001304.1	2442	0.519	0.269	MELO.jh001301.1	514	NA	NA	-	-	-	-
MELO.jh001303.1	-	-	MELO.jh001302.1	7965	NA	NA	MELO.jh001301.1	3791	NA	NA	-	-	-	-	-	-	-	-
MELO.jh001304.1	-	-	MELO.jh001305.1	7362	0.781	0.61	-	-	-	-	-	-	-	-	MELO.jh001302.1	2442	0.519	0.269
MELO.jh001305.1	-	-	-	-	-	-	-	-	-	-	MELO.jh001304.1	7362	0.781	0.61	-	-	-	-
MELO.jh001306.1	-	-	MELO.jh001307.1	2327	NA	NA	MELO.jh001308.1	7196	NA	NA	-	-	-	-	-	-	-	-
MELO.jh001307.1	-	-	MELO.jh001306.1	2327	NA	NA	-	-	-	-	MELO.jh001308.1	1730	NA	NA	-	-	-	-
MELO.jh001308.1	-	-	MELO.jh001309.1	5244	NA	NA	-	-	-	-	MELO.jh001307.1	1730	NA	NA	MELO.jh001306.1	7196	NA	NA
MELO.jh001309.1	-	-	-	-	-	-	-	-	-	-	MELO.jh001308.1	5244	NA	NA	-	-	-	-
MELO.jh001310.1	-	-	MELO.jh001311.1	7533	NA	NA	MELO.jh001312.1	8837	NA	NA	-	-	-	-	-	-	-	-
MELO.jh001311.1	-	-	MELO.jh001310.1	7533	NA	NA	-	-	-	-	MELO.jh001312.1	325	NA	NA	MELO.jh001313.1	922	NA	NA
MELO.jh001312.1	-	-	MELO.jh001311.1	325	NA	NA	MELO.jh001310.1	8837	NA	NA	MELO.jh001313.1	130	NA	NA	-	-	-	-
MELO.jh001313.1	-	-	MELO.jh001312.1	130	NA	NA	MELO.jh001311.1	922	NA	NA	-	-	-	-	-	-	-	-
MELO.jh001314.1	-	-	MELO.jh001315.1	5979	NA	NA	-	-	-	-	-	-	-	-	-	-	-	-
MELO.jh001315.1	-	-	MELO.jh101008.1	6679	NA	NA	-	-	-	-	MELO.jh001314.1	5979	NA	NA	-	-	-	-
MELO.jh001316.1	-	-	-	-	-	-	-	-	-	-	MELO.jh010632.1	66	NA	NA	MELO.jh010633.1	1473	NA	NA
MELO.jh001317.1	-	-	-	-	-	-	-	-	-	-	MELO.jh001318.1	1279	NA	NA	-	-	-	-
MELO.jh001318.1	-	-	-	-	-	-	-	-	-	-	MELO.jh001317.1	1279	NA	NA	-	-	-	-
MELO.jh001319.1	-	-	-	-	-	-	MELO.jh030111.1	2505	NA	NA	-	-	-	-	-	-	-	-
MELO.jh001320.1	-	-	MELO.jh001321.1	96	NA	NA	MELO.jh001322.1	6401	NA	NA	-	-	-	-	-	-	-	-
MELO.jh001321.1	-	-	MELO.jh001320.1	96	NA	NA	-	-	-	-	MELO.jh001322.1	1219	0.373	0.139	-	-	-	-
MELO.jh001322.1	-	-	MELO.jh001321.1	1219	0.373	0.139	MELO.jh001320.1	6401	NA	NA	MELO.jh001323.1	8647	NA	NA	-	-	-	-
MELO.jh001323.1	-	-	MELO.jh001324.1	2549	NA	NA	MELO.jh301424.1	5684	NA	NA	MELO.jh001322.1	8647	NA	NA	-	-	-	-
MELO.jh001324.1	-	-	MELO.jh301424.1	103	NA	NA	-	-	-	-	MELO.jh001323.1	2549	NA	NA	-	-	-	-
MELO.jh001325.1	-	-	-	-	-	-	-	-	-	-	MELO.jh030112.1	4824	0.346	0.12	MELO.jh001326.1	8683	NA	NA
MELO.jh001326.1	-	-	MELO.jh033063.1	1308	0.691	0.478	-	-	-	-	MELO.jh030112.1	1926	NA	NA	MELO.jh001325.1	8683	NA	NA
MELO.jh001327.1	-	-	MELO.jh001328.1	1448	NA	NA	MELO.jh001329.1	2332	NA	NA	MELO.jh200042.1	686	NA	NA	MELO.jh300869.1	8734	NA	NA
MELO.jh001328.1	-	-	MELO.jh001329.1	321	NA	NA	-	-	-	-	MELO.jh001327.1	1448	NA	NA	MELO.jh200042.1	5615	NA	NA
MELO.jh001329.1	-	-	MELO.jh001328.1	321	NA	NA	MELO.jh001327.1	2332	NA	NA	-	-	-	-	-	-	-	-
MELO.jh001330.1	-	-	-	-	-	-	-	-	-	-	MELO.jh001331.1	1351	NA	NA	MELO.jh001332.1	9241	0.4	0.16
MELO.jh001331.1	-	-	MELO.jh001330.1	1351	NA	NA	-	-	-	-	MELO.jh001332.1	6780	NA	NA	-	-	-	-
MELO.jh001332.1	-	-	MELO.jh001331.1	6780	NA	NA	MELO.jh001330.1	9241	0.4	0.16	MELO.jh001333.1	2738	NA	NA	-	-	-	-
MELO.jh001333.1	-	-	MELO.jh001332.1	2738	NA	NA	-	-	-	-	MELO.jh001334.1	1020	NA	NA	MELO.jh001335.1	4764	NA	NA
MELO.jh001334.1	-	-	MELO.jh001335.1	1970	0.704	0.495	MELO.jh001336.1	6279	NA	NA	MELO.jh001333.1	1020	NA	NA	-	-	-	-
MELO.jh001335.1	-	-	MELO.jh001334.1	1970	0.704	0.495	MELO.jh001333.1	4764	NA	NA	MELO.jh001336.1	946	NA	NA	-	-	-	-
MELO.jh001336.1	-	-	MELO.jh001337.1	5953	NA	NA	-	-	-	-	MELO.jh001335.1	946	NA	NA	MELO.jh001334.1	6279	NA	NA
MELO.jh001337.1	-	-	MELO.jh001338.1	4519	NA	NA	-	-	-	-	MELO.jh001336.1	5953	NA	NA	-	-	-	-
MELO.jh001338.1	-	-	-	-	-	-	-	-	-	-	MELO.jh001337.1	4519	NA	NA	-	-	-	-
MELO.jh001339.1	-	-	-	-	-	-	-	-	-	-	-	-	-	-	-	-	-	-
MELO.jh001340.1	-	-	-	-	-	-	MELO.jh001342.1	8235	NA	NA	-	-	-	-	-	-	-	-
MELO.jh001341.1	-	-	-	-	-	-	-	-	-	-	-	-	-	-	-	-	-	-
MELO.jh001342.1	-	-	-	-	-	-	MELO.jh001340.1	8235	NA	NA	MELO.jh001343.1	191	NA	NA	-	-	-	-
MELO.jh001343.1	-	-	MELO.jh001342.1	191	NA	NA	-	-	-	-	-	-	-	-	-	-	-	-
MELO.jh001344.1	-	-	-	-	-	-	-	-	-	-	-	-	-	-	-	-	-	-
MELO.jh001345.1	-	-	MELO.jh101010.1	9243	NA	NA	-	-	-	-	-	-	-	-	-	-	-	-
MELO.jh001346.1	-	-	-	-	-	-	-	-	-	-	MELO.jh001347.1	5383	NA	NA	-	-	-	-
MELO.jh001347.1	-	-	MELO.jh001348.1	3401	NA	NA	-	-	-	-	MELO.jh001346.1	5383	NA	NA	-	-	-	-
MELO.jh001348.1	-	-	MELO.jh001347.1	3401	NA	NA	-	-	-	-	-	-	-	-	-	-	-	-
MELO.jh001349.1	-	-	-	-	-	-	-	-	-	-	-	-	-	-	-	-	-	-
MELO.jh001350.1	-	-	-	-	-	-	-	-	-	-	-	-	-	-	-	-	-	-
MELO.jh001351.1	-	-	MELO.jh030114.1	2203	0.859	0.739	MELO.jh033064.1	865	0.838	0.703	-	-	-	-	-	-	-	-
MELO.jh001352.1	-	-	MELO.jh001353.1	379	NA	NA	MELO.jh200045.1	1506	NA	NA	-	-	-	-	-	-	-	-
MELO.jh001353.1	-	-	MELO.jh200045.1	199	NA	NA	-	-	-	-	MELO.jh001352.1	379	NA	NA	-	-	-	-
MELO.jh001354.1	-	-	-	-	-	-	-	-	-	-	MELO.jh101011.1	8556	NA	NA	-	-	-	-
MELO.jh001355.1	-	-	-	-	-	-	-	-	-	-	-	-	-	-	-	-	-	-
MELO.jh001356.1	-	-	-	-	-	-	-	-	-	-	-	-	-	-	-	-	-	-
MELO.jh001357.1	-	-	MELO.jh001358.1	6350	NA	NA	-	-	-	-	MELO.jh100093.1	8924	NA	NA	-	-	-	-
MELO.jh001358.1	-	-	-	-	-	-	-	-	-	-	MELO.jh001357.1	6350	NA	NA	-	-	-	-
MELO.jh001359.1	-	-	MELO.jh030118.1	9454	NA	NA	-	-	-	-	-	-	-	-	-	-	-	-
MELO.jh001360.1	-	-	-	-	-	-	-	-	-	-	MELO.jh030118.1	1912	NA	NA	-	-	-	-
MELO.jh001361.1	-	-	-	-	-	-	-	-	-	-	-	-	-	-	-	-	-	-
MELO.jh001362.1	-	-	-	-	-	-	-	-	-	-	-	-	-	-	-	-	-	-
MELO.jh001363.1	-	-	-	-	-	-	-	-	-	-	MELO.jh001364.1	22	NA	NA	-	-	-	-
MELO.jh001364.1	-	-	MELO.jh001363.1	22	NA	NA	-	-	-	-	-	-	-	-	-	-	-	-
MELO.jh001365.1	-	-	-	-	-	-	-	-	-	-	MELO.jh200206.1	8634	NA	NA	-	-	-	-
MELO.jh001366.1	-	-	MELO.jh200047.1	4187	NA	NA	-	-	-	-	MELO.jh001367.1	4785	NA	NA	-	-	-	-
MELO.jh001367.1	-	-	MELO.jh001368.1	1704	NA	NA	-	-	-	-	MELO.jh001366.1	4785	NA	NA	MELO.jh200047.1	9439	NA	NA
MELO.jh001368.1	-	-	MELO.jh001367.1	1704	NA	NA	-	-	-	-	-	-	-	-	-	-	-	-
MELO.jh001369.1	-	-	MELO.jh001370.1	1797	NA	NA	MELO.jh001371.1	6489	NA	NA	-	-	-	-	-	-	-	-
MELO.jh001370.1	-	-	MELO.jh001369.1	1797	NA	NA	-	-	-	-	MELO.jh001371.1	4081	NA	NA	MELO.jh200048.1	8197	NA	NA
MELO.jh001371.1	-	-	MELO.jh001370.1	4081	NA	NA	MELO.jh001369.1	6489	NA	NA	MELO.jh200048.1	3847	NA	NA	MELO.jh033066.1	3847	NA	NA
MELO.jh001372.1	-	-	-	-	-	-	-	-	-	-	MELO.jh001373.1	3932	NA	NA	-	-	-	-
MELO.jh001373.1	-	-	-	-	-	-	-	-	-	-	MELO.jh001372.1	3932	NA	NA	-	-	-	-
MELO.jh001374.1	-	-	-	-	-	-	-	-	-	-	MELO.jh301025.1	731	NA	NA	MELO.jh001375.1	1086	NA	NA
MELO.jh001375.1	-	-	MELO.jh001376.1	1494	NA	NA	MELO.jh001377.1	5177	NA	NA	MELO.jh301025.1	1720	NA	NA	MELO.jh001374.1	1086	NA	NA
MELO.jh001376.1	-	-	MELO.jh001375.1	1494	NA	NA	MELO.jh301025.1	6855	NA	NA	MELO.jh001377.1	1109	NA	NA	-	-	-	-
MELO.jh001377.1	-	-	-	-	-	-	-	-	-	-	MELO.jh001376.1	1109	NA	NA	MELO.jh001375.1	5177	NA	NA
MELO.jh001378.1	-	-	-	-	-	-	-	-	-	-	-	-	-	-	-	-	-	-
MELO.jh001379.1	-	-	-	-	-	-	-	-	-	-	-	-	-	-	-	-	-	-
MELO.jh001380.1	-	-	-	-	-	-	-	-	-	-	MELO.jh001381.1	1997	NA	NA	MELO.jh101017.1	2559	0.502	0.252
MELO.jh001381.1	-	-	MELO.jh101017.1	6497	NA	NA	-	-	-	-	MELO.jh001380.1	1997	NA	NA	-	-	-	-
MELO.jh001382.1	-	-	-	-	-	-	-	-	-	-	MELO.jh001383.1	2166	NA	NA	-	-	-	-
MELO.jh001383.1	-	-	-	-	-	-	-	-	-	-	MELO.jh001382.1	2166	NA	NA	-	-	-	-
MELO.jh001384.1	-	-	-	-	-	-	-	-	-	-	-	-	-	-	-	-	-	-
MELO.jh001385.1	-	-	-	-	-	-	-	-	-	-	MELO.jh001386.1	1684	NA	NA	-	-	-	-
MELO.jh001386.1	-	-	MELO.jh001387.1	6908	NA	NA	MELO.jh001388.1	6929	NA	NA	MELO.jh001385.1	1684	NA	NA	-	-	-	-
MELO.jh001387.1	-	-	-	-	-	-	-	-	-	-	MELO.jh001386.1	6908	NA	NA	-	-	-	-
MELO.jh001388.1	-	-	-	-	-	-	MELO.jh001386.1	6929	NA	NA	-	-	-	-	-	-	-	-
MELO.jh001389.1	-	-	MELO.jh011382.1	409	NA	NA	MELO.jh001391.1	1419	NA	NA	MELO.jh030119.1	3318	NA	NA	-	-	-	-
MELO.jh001390.1	-	-	-	-	-	-	-	-	-	-	-	-	-	-	-	-	-	-
MELO.jh001391.1	-	-	MELO.jh001392.1	7838	NA	NA	-	-	-	-	MELO.jh011382.1	1012	0.591	0.35	MELO.jh001389.1	1419	NA	NA
MELO.jh001392.1	-	-	-	-	-	-	-	-	-	-	MELO.jh001391.1	7838	NA	NA	-	-	-	-
MELO.jh001393.1	-	-	-	-	-	-	-	-	-	-	MELO.jh200049.1	2436	NA	NA	MELO.jh001394.1	8787	NA	NA
MELO.jh001394.1	-	-	MELO.jh200049.1	6105	NA	NA	MELO.jh001393.1	8787	NA	NA	MELO.jh001396.1	6653	NA	NA	-	-	-	-
MELO.jh001396.1	-	-	MELO.jh001394.1	6653	NA	NA	-	-	-	-	-	-	-	-	-	-	-	-
MELO.jh001397.1	-	-	-	-	-	-	-	-	-	-	MELO.jh001398.1	6940	NA	NA	-	-	-	-
MELO.jh001398.1	-	-	MELO.jh001399.1	4222	NA	NA	-	-	-	-	MELO.jh001397.1	6940	NA	NA	-	-	-	-
MELO.jh001399.1	-	-	-	-	-	-	-	-	-	-	MELO.jh001398.1	4222	NA	NA	-	-	-	-
MELO.jh001400.1	-	-	-	-	-	-	-	-	-	-	MELO.jh001401.1	5833	NA	NA	-	-	-	-
MELO.jh001401.1	-	-	MELO.jh001400.1	5833	NA	NA	-	-	-	-	-	-	-	-	-	-	-	-
MELO.jh001402.1	-	-	MELO.jh101022.1	9074	NA	NA	-	-	-	-	-	-	-	-	-	-	-	-
MELO.jh001403.1	-	-	MELO.jh101024.1	4283	NA	NA	MELO.jh030122.1	8839	NA	NA	MELO.jh001404.1	5571	NA	NA	MELO.jh001405.1	7648	NA	NA
MELO.jh001404.1	-	-	MELO.jh001405.1	6671	NA	NA	MELO.jh001406.1	24	NA	NA	MELO.jh001403.1	5571	NA	NA	-	-	-	-
MELO.jh001405.1	-	-	MELO.jh001406.1	6426	NA	NA	-	-	-	-	MELO.jh001404.1	6671	NA	NA	MELO.jh001403.1	7648	NA	NA
MELO.jh001406.1	-	-	MELO.jh001407.1	1843	NA	NA	MELO.jh001408.1	2014	NA	NA	MELO.jh001405.1	6426	NA	NA	MELO.jh001404.1	24	NA	NA
MELO.jh001407.1	-	-	MELO.jh001408.1	50	NA	NA	-	-	-	-	MELO.jh001406.1	1843	NA	NA	-	-	-	-
MELO.jh001408.1	-	-	MELO.jh001407.1	50	NA	NA	MELO.jh001406.1	2014	NA	NA	-	-	-	-	-	-	-	-
MELO.jh001409.1	-	-	MELO.jh001410.1	3157	NA	NA	-	-	-	-	-	-	-	-	-	-	-	-
MELO.jh001410.1	-	-	MELO.jh001409.1	3157	NA	NA	-	-	-	-	MELO.jh033069.1	3619	NA	NA	MELO.jh030124.1	8027	NA	NA
MELO.jh001412.1	-	-	MELO.jh030124.1	2185	NA	NA	MELO.jh033069.1	3895	NA	NA	-	-	-	-	-	-	-	-
MELO.jh001414.1	-	-	MELO.jh001415.1	4128	NA	NA	-	-	-	-	MELO.jh034458.1	463	NA	NA	MELO.jh034457.1	1566	NA	NA
MELO.jh001415.1	-	-	-	-	-	-	-	-	-	-	MELO.jh001414.1	4128	NA	NA	MELO.jh034458.1	3889	NA	NA
MELO.jh001416.1	-	-	-	-	-	-	-	-	-	-	-	-	-	-	-	-	-	-
MELO.jh001417.1	-	-	MELO.jh001418.1	1401	NA	NA	-	-	-	-	-	-	-	-	-	-	-	-
MELO.jh001418.1	-	-	MELO.jh001417.1	1401	NA	NA	-	-	-	-	-	-	-	-	-	-	-	-
MELO.jh001419.1	-	-	MELO.jh001420.1	6688	NA	NA	-	-	-	-	-	-	-	-	-	-	-	-
MELO.jh001420.1	-	-	-	-	-	-	-	-	-	-	MELO.jh001419.1	6688	NA	NA	-	-	-	-
MELO.jh001421.1	-	-	-	-	-	-	-	-	-	-	MELO.jh001422.1	1617	NA	NA	MELO.jh001423.1	5003	NA	NA
MELO.jh001422.1	-	-	MELO.jh001421.1	1617	NA	NA	-	-	-	-	MELO.jh001423.1	1204	NA	NA	MELO.jh030126.1	1251	NA	NA
MELO.jh001423.1	-	-	MELO.jh001422.1	1204	NA	NA	MELO.jh001421.1	5003	NA	NA	MELO.jh030126.1	8272	NA	NA	MELO.jh001424.1	4259	0.499	0.249
MELO.jh001424.1	-	-	MELO.jh030126.1	3613	NA	NA	MELO.jh001423.1	4259	NA	NA	MELO.jh001425.1	336	NA	NA	MELO.jh101025.1	3578	NA	NA
MELO.jh001425.1	-	-	MELO.jh101025.1	81	NA	NA	-	-	-	-	MELO.jh001424.1	336	NA	NA	MELO.jh030126.1	8638	NA	NA
MELO.jh001426.1	-	-	-	-	-	-	-	-	-	-	-	-	-	-	-	-	-	-
MELO.jh001427.1	-	-	-	-	-	-	-	-	-	-	-	-	-	-	-	-	-	-
MELO.jh001428.1	-	-	MELO.jh001429.1	3556	NA	NA	-	-	-	-	-	-	-	-	-	-	-	-
MELO.jh001429.1	-	-	MELO.jh001430.1	1833	0.403	0.163	MELO.jh001431.1	6371	NA	NA	MELO.jh001428.1	3556	NA	NA	-	-	-	-
MELO.jh001430.1	-	-	MELO.jh001431.1	6119	NA	NA	MELO.jh001432.1	7610	NA	NA	MELO.jh001429.1	1833	0.403	0.163	-	-	-	-
MELO.jh001431.1	-	-	MELO.jh001432.1	274	NA	NA	-	-	-	-	MELO.jh001430.1	6119	NA	NA	MELO.jh001429.1	6371	NA	NA
MELO.jh001432.1	-	-	MELO.jh001431.1	274	NA	NA	MELO.jh001430.1	7610	NA	NA	-	-	-	-	-	-	-	-
MELO.jh001433.1	-	-	MELO.jh001434.1	496	NA	NA	MELO.jh001435.1	8428	-0.349	0.122	MELO.jh101026.1	5391	NA	NA	-	-	-	-
MELO.jh001434.1	-	-	MELO.jh001433.1	496	NA	NA	-	-	-	-	MELO.jh001435.1	8763	NA	NA	-	-	-	-
MELO.jh001435.1	-	-	-	-	-	-	MELO.jh001437.1	5401	NA	NA	MELO.jh001434.1	8763	NA	NA	MELO.jh001433.1	8428	-0.349	0.122
MELO.jh001436.1	-	-	-	-	-	-	-	-	-	-	-	-	-	-	-	-	-	-
MELO.jh001437.1	-	-	-	-	-	-	-	-	-	-	-	-	-	-	MELO.jh001435.1	5401	NA	NA
MELO.jh001438.1	-	-	MELO.jh001439.1	3022	NA	NA	MELO.jh001440.1	5814	NA	NA	-	-	-	-	-	-	-	-
MELO.jh001439.1	-	-	MELO.jh001438.1	3022	NA	NA	-	-	-	-	MELO.jh001440.1	2039	NA	NA	-	-	-	-
MELO.jh001440.1	-	-	MELO.jh001441.1	0	0.554	0.307	MELO.jh001442.1	9099	NA	NA	MELO.jh001439.1	2039	NA	NA	MELO.jh001438.1	5814	NA	NA
MELO.jh001441.1	-	-	MELO.jh001442.1	6708	NA	NA	-	-	-	-	MELO.jh001440.1	0	0.554	0.307	-	-	-	-
MELO.jh001442.1	-	-	MELO.jh001441.1	6708	NA	NA	MELO.jh001440.1	9099	NA	NA	-	-	-	-	-	-	-	-
MELO.jh001443.1	-	-	-	-	-	-	-	-	-	-	MELO.jh001444.1	9201	NA	NA	-	-	-	-
MELO.jh001444.1	-	-	-	-	-	-	-	-	-	-	MELO.jh001443.1	9201	NA	NA	-	-	-	-
MELO.jh001445.1	-	-	-	-	-	-	-	-	-	-	-	-	-	-	-	-	-	-
MELO.jh001446.1	-	-	MELO.jh001447.1	5296	NA	NA	-	-	-	-	-	-	-	-	-	-	-	-
MELO.jh001447.1	-	-	MELO.jh001446.1	5296	NA	NA	-	-	-	-	MELO.jh001448.1	7999	NA	NA	-	-	-	-
MELO.jh001448.1	-	-	MELO.jh001449.1	3136	NA	NA	MELO.jh001450.1	9893	NA	NA	MELO.jh001447.1	7999	NA	NA	-	-	-	-
MELO.jh001449.1	-	-	MELO.jh001448.1	3136	NA	NA	-	-	-	-	MELO.jh001450.1	764	NA	NA	-	-	-	-
MELO.jh001450.1	-	-	-	-	-	-	-	-	-	-	MELO.jh001449.1	764	NA	NA	MELO.jh001448.1	9893	NA	NA
MELO.jh001451.1	-	-	-	-	-	-	-	-	-	-	MELO.jh101027.1	4143	NA	NA	-	-	-	-
MELO.jh001452.1	-	-	MELO.jh101028.1	66	NA	NA	MELO.jh001453.1	8849	0.786	0.618	MELO.jh101027.1	4401	NA	NA	-	-	-	-
MELO.jh001453.1	-	-	MELO.jh301435.1	2878	NA	NA	MELO.jh001454.1	3104	NA	NA	MELO.jh101028.1	49	NA	NA	MELO.jh001452.1	8849	0.786	0.618
MELO.jh001454.1	-	-	MELO.jh301435.1	153	NA	NA	MELO.jh001453.1	3104	NA	NA	MELO.jh030127.1	100	0.368	0.135	MELO.jh301102.1	1849	NA	NA
MELO.jh001455.1	-	-	-	-	-	-	-	-	-	-	MELO.jh001456.1	3521	NA	NA	-	-	-	-
MELO.jh001456.1	-	-	MELO.jh001457.1	8340	NA	NA	-	-	-	-	MELO.jh001455.1	3521	NA	NA	-	-	-	-
MELO.jh001457.1	-	-	MELO.jh001458.1	748	NA	NA	MELO.jh001459.1	7425	NA	NA	MELO.jh001456.1	8340	NA	NA	-	-	-	-
MELO.jh001458.1	-	-	MELO.jh001459.1	2869	NA	NA	-	-	-	-	MELO.jh001457.1	748	NA	NA	-	-	-	-
MELO.jh001459.1	-	-	-	-	-	-	-	-	-	-	MELO.jh001458.1	2869	NA	NA	MELO.jh001457.1	7425	NA	NA
MELO.jh001460.1	-	-	MELO.jh030128.1	364	NA	NA	-	-	-	-	MELO.jh101029.1	255	NA	NA	-	-	-	-
MELO.jh001461.1	-	-	MELO.jh101029.1	8799	NA	NA	-	-	-	-	MELO.jh001462.1	2558	NA	NA	-	-	-	-
MELO.jh001462.1	-	-	MELO.jh001463.1	8559	NA	NA	-	-	-	-	MELO.jh001461.1	2558	NA	NA	-	-	-	-
MELO.jh001463.1	-	-	MELO.jh001464.1	4457	0.553	0.305	MELO.jh001465.1	3110	NA	NA	MELO.jh001462.1	8559	NA	NA	-	-	-	-
MELO.jh001464.1	-	-	MELO.jh001463.1	4457	NA	NA	-	-	-	-	MELO.jh001465.1	1168	0.541	0.293	MELO.jh001466.1	6391	NA	NA
MELO.jh001465.1	TRUE	-	MELO.jh001464.1	1168	0.541	0.293	MELO.jh001463.1	3110	0.617	0.381	MELO.jh001466.1	4708	NA	NA	-	-	-	-
MELO.jh001466.1	-	-	MELO.jh001467.1	4162	NA	NA	-	-	-	-	MELO.jh001465.1	4708	NA	NA	MELO.jh001464.1	6391	NA	NA
MELO.jh001467.1	-	-	MELO.jh001466.1	4162	NA	NA	-	-	-	-	MELO.jh001468.1	382	NA	NA	MELO.jh001469.1	4439	0.51	0.26
MELO.jh001468.1	-	-	MELO.jh001467.1	382	NA	NA	-	-	-	-	MELO.jh001469.1	3353	NA	NA	-	-	-	-
MELO.jh001469.1	-	-	MELO.jh001468.1	3353	NA	NA	MELO.jh001467.1	4439	NA	NA	MELO.jh001470.1	123	-0.445	0.198	-	-	-	-
MELO.jh001470.1	-	-	MELO.jh101030.1	8288	NA	NA	-	-	-	-	MELO.jh001469.1	123	-0.445	0.198	-	-	-	-
MELO.jh001471.1	-	-	MELO.jh001472.1	9802	NA	NA	-	-	-	-	MELO.jh101030.1	4124	NA	NA	-	-	-	-
MELO.jh001472.1	-	-	MELO.jh001471.1	9802	NA	NA	-	-	-	-	MELO.jh001473.1	1076	0.474	0.225	-	-	-	-
MELO.jh001473.1	-	-	-	-	-	-	-	-	-	-	MELO.jh001472.1	1076	0.474	0.225	-	-	-	-
MELO.jh001474.1	-	-	-	-	-	-	-	-	-	-	-	-	-	-	-	-	-	-
MELO.jh001475.1	-	-	-	-	-	-	-	-	-	-	MELO.jh001476.1	2843	0.606	0.367	-	-	-	-
MELO.jh001476.1	-	-	MELO.jh001475.1	2843	0.606	0.367	-	-	-	-	MELO.jh001477.1	3749	NA	NA	MELO.jh200051.1	3812	NA	NA
MELO.jh001477.1	-	-	MELO.jh200051.1	635	NA	NA	-	-	-	-	MELO.jh001476.1	3749	NA	NA	-	-	-	-
MELO.jh001478.1	-	-	-	-	-	-	-	-	-	-	MELO.jh001479.1	455	NA	NA	MELO.jh001480.1	7709	NA	NA
MELO.jh001479.1	-	-	MELO.jh001480.1	6467	NA	NA	MELO.jh001481.1	6676	NA	NA	MELO.jh001478.1	455	NA	NA	-	-	-	-
MELO.jh001480.1	-	-	MELO.jh001479.1	6467	NA	NA	MELO.jh001478.1	7709	NA	NA	MELO.jh001481.1	210	NA	NA	-	-	-	-
MELO.jh001481.1	-	-	MELO.jh001480.1	210	NA	NA	MELO.jh001479.1	6676	NA	NA	-	-	-	-	-	-	-	-
MELO.jh001482.1	-	-	MELO.jh001483.1	4395	NA	NA	-	-	-	-	MELO.jh030129.1	2349	NA	NA	-	-	-	-
MELO.jh001483.1	-	-	-	-	-	-	-	-	-	-	MELO.jh001482.1	4395	NA	NA	MELO.jh030129.1	7648	NA	NA
MELO.jh001484.1	-	-	-	-	-	-	-	-	-	-	MELO.jh001485.1	3350	NA	NA	-	-	-	-
MELO.jh001485.1	-	-	MELO.jh001484.1	3350	NA	NA	-	-	-	-	MELO.jh001486.1	1741	NA	NA	MELO.jh001487.1	6839	NA	NA
MELO.jh001486.1	-	-	MELO.jh001485.1	1741	NA	NA	-	-	-	-	MELO.jh001487.1	1229	NA	NA	-	-	-	-
MELO.jh001487.1	-	-	MELO.jh001488.1	9247	NA	NA	-	-	-	-	MELO.jh001486.1	1229	NA	NA	MELO.jh001485.1	6839	NA	NA
MELO.jh001488.1	-	-	-	-	-	-	-	-	-	-	MELO.jh001487.1	9247	NA	NA	-	-	-	-
MELO.jh001489.1	-	-	-	-	-	-	-	-	-	-	MELO.jh001490.1	6530	NA	NA	-	-	-	-
MELO.jh001490.1	-	-	-	-	-	-	-	-	-	-	MELO.jh001489.1	6530	NA	NA	-	-	-	-
MELO.jh001491.1	-	-	-	-	-	-	-	-	-	-	MELO.jh030130.1	4144	0.466	0.217	MELO.jh033070.1	6722	0.412	0.17
MELO.jh001492.1	-	-	-	-	-	-	-	-	-	-	MELO.jh001493.1	3064	NA	NA	-	-	-	-
MELO.jh001493.1	-	-	MELO.jh001492.1	3064	NA	NA	-	-	-	-	MELO.jh001494.1	7707	NA	NA	-	-	-	-
MELO.jh001494.1	-	-	MELO.jh001493.1	7707	NA	NA	-	-	-	-	MELO.jh001495.1	7885	NA	NA	-	-	-	-
MELO.jh001495.1	-	-	MELO.jh001494.1	7885	NA	NA	-	-	-	-	-	-	-	-	-	-	-	-
MELO.jh001496.1	-	-	-	-	-	-	-	-	-	-	MELO.jh001497.1	7444	NA	NA	-	-	-	-
MELO.jh001497.1	-	-	MELO.jh001498.1	7703	NA	NA	-	-	-	-	MELO.jh001496.1	7444	NA	NA	-	-	-	-
MELO.jh001498.1	-	-	MELO.jh001499.1	7416	NA	NA	-	-	-	-	MELO.jh001497.1	7703	NA	NA	-	-	-	-
MELO.jh001499.1	-	-	MELO.jh001498.1	7416	NA	NA	-	-	-	-	-	-	-	-	-	-	-	-
MELO.jh001500.1	-	-	MELO.jh001501.1	1408	NA	NA	MELO.jh001502.1	3932	NA	NA	-	-	-	-	-	-	-	-
MELO.jh001501.1	-	-	MELO.jh001500.1	1408	NA	NA	-	-	-	-	MELO.jh001502.1	384	NA	NA	MELO.jh001503.1	5661	NA	NA
MELO.jh001502.1	-	-	MELO.jh001503.1	16	0.624	0.39	MELO.jh001504.1	3077	NA	NA	MELO.jh001501.1	384	NA	NA	MELO.jh001500.1	3932	NA	NA
MELO.jh001503.1	-	-	MELO.jh001504.1	67	NA	NA	MELO.jh001505.1	495	NA	NA	MELO.jh001502.1	16	0.624	0.39	MELO.jh001501.1	5661	NA	NA
MELO.jh001504.1	-	-	MELO.jh001505.1	9	NA	NA	MELO.jh001506.1	1632	NA	NA	MELO.jh001503.1	67	NA	NA	MELO.jh001502.1	3077	NA	NA
MELO.jh001505.1	-	-	MELO.jh001506.1	565	NA	NA	-	-	-	-	MELO.jh001504.1	9	NA	NA	MELO.jh001503.1	495	NA	NA
MELO.jh001506.1	-	-	MELO.jh001507.1	8525	NA	NA	-	-	-	-	MELO.jh001505.1	565	NA	NA	MELO.jh001504.1	1632	NA	NA
MELO.jh001507.1	-	-	MELO.jh001506.1	8525	NA	NA	-	-	-	-	-	-	-	-	-	-	-	-
MELO.jh001508.1	-	-	MELO.jh001509.1	815	NA	NA	-	-	-	-	-	-	-	-	-	-	-	-
MELO.jh001509.1	-	-	MELO.jh001508.1	815	NA	NA	-	-	-	-	-	-	-	-	-	-	-	-
MELO.jh001510.1	-	-	MELO.jh001511.1	524	0.612	0.375	-	-	-	-	-	-	-	-	-	-	-	-
MELO.jh001511.1	-	-	MELO.jh001510.1	524	0.612	0.375	-	-	-	-	-	-	-	-	-	-	-	-
MELO.jh001512.1	-	-	-	-	-	-	-	-	-	-	MELO.jh001513.1	4092	NA	NA	-	-	-	-
MELO.jh001513.1	-	-	MELO.jh001512.1	4092	NA	NA	-	-	-	-	-	-	-	-	-	-	-	-
MELO.jh001514.1	-	-	-	-	-	-	-	-	-	-	MELO.jh001515.1	1040	NA	NA	MELO.jh001516.1	4316	NA	NA
MELO.jh001515.1	-	-	MELO.jh001514.1	1040	NA	NA	-	-	-	-	MELO.jh001516.1	1114	NA	NA	MELO.jh030131.1	7571	NA	NA
MELO.jh001516.1	-	-	MELO.jh030131.1	6521	NA	NA	-	-	-	-	MELO.jh001515.1	1114	NA	NA	MELO.jh001514.1	4316	NA	NA
MELO.jh001517.1	-	-	MELO.jh030131.1	7704	NA	NA	-	-	-	-	MELO.jh001518.1	6382	NA	NA	-	-	-	-
MELO.jh001518.1	-	-	MELO.jh001517.1	6382	NA	NA	-	-	-	-	MELO.jh001519.1	4656	NA	NA	MELO.jh301014.1	6522	NA	NA
MELO.jh001519.1	-	-	MELO.jh001518.1	4656	NA	NA	-	-	-	-	MELO.jh301014.1	2855	NA	NA	MELO.jh101031.1	7461	NA	NA
MELO.jh001520.1	-	-	MELO.jh001521.1	2968	NA	NA	-	-	-	-	MELO.jh101031.1	2086	0.436	0.19	-	-	-	-
MELO.jh001521.1	-	-	-	-	-	-	-	-	-	-	MELO.jh001520.1	2968	NA	NA	-	-	-	-
MELO.jh001522.1	-	-	MELO.jh001523.1	9460	NA	NA	-	-	-	-	-	-	-	-	-	-	-	-
MELO.jh001523.1	-	-	MELO.jh033071.1	8947	NA	NA	MELO.jh001524.1	2183	0.542	0.294	MELO.jh001522.1	9460	NA	NA	-	-	-	-
MELO.jh001524.1	-	-	-	-	-	-	-	-	-	-	-	-	-	-	MELO.jh001523.1	2183	0.542	0.294
MELO.jh001525.1	-	-	MELO.jh001526.1	3581	0.762	0.581	MELO.jh001527.1	5108	NA	NA	-	-	-	-	-	-	-	-
MELO.jh001526.1	-	-	MELO.jh001525.1	3581	0.762	0.581	-	-	-	-	MELO.jh001527.1	85	0.399	0.159	MELO.jh001528.1	1762	NA	NA
MELO.jh001527.1	-	-	MELO.jh001526.1	85	0.399	0.159	MELO.jh001525.1	5108	NA	NA	MELO.jh001528.1	8	NA	NA	-	-	-	-
MELO.jh001528.1	-	-	-	-	-	-	-	-	-	-	MELO.jh001527.1	8	NA	NA	MELO.jh001526.1	1762	NA	NA
MELO.jh001529.1	-	-	-	-	-	-	-	-	-	-	-	-	-	-	-	-	-	-
MELO.jh001530.1	-	-	-	-	-	-	-	-	-	-	-	-	-	-	-	-	-	-
MELO.jh001531.1	-	-	MELO.jh030132.1	9333	NA	NA	-	-	-	-	MELO.jh001532.1	2236	NA	NA	MELO.jh001533.1	8182	NA	NA
MELO.jh001532.1	-	-	MELO.jh001531.1	2236	NA	NA	-	-	-	-	MELO.jh001533.1	1184	NA	NA	-	-	-	-
MELO.jh001533.1	-	-	MELO.jh001532.1	1184	NA	NA	MELO.jh001531.1	8182	NA	NA	MELO.jh001534.1	8500	NA	NA	MELO.jh300847.1	7345	NA	NA
MELO.jh001534.1	-	-	MELO.jh300847.1	1318	NA	NA	-	-	-	-	MELO.jh001533.1	8500	NA	NA	-	-	-	-
MELO.jh001535.1	-	-	-	-	-	-	-	-	-	-	-	-	-	-	-	-	-	-
MELO.jh001536.1	-	-	-	-	-	-	-	-	-	-	-	-	-	-	-	-	-	-
MELO.jh001537.1	-	-	MELO.jh001538.1	8327	NA	NA	-	-	-	-	-	-	-	-	-	-	-	-
MELO.jh001538.1	-	-	MELO.jh001537.1	8327	NA	NA	-	-	-	-	-	-	-	-	-	-	-	-
MELO.jh001539.1	-	-	-	-	-	-	-	-	-	-	-	-	-	-	-	-	-	-
MELO.jh001540.1	-	-	-	-	-	-	-	-	-	-	MELO.jh101032.1	17	NA	NA	-	-	-	-
MELO.jh001541.1	-	-	MELO.jh001542.1	5329	NA	NA	-	-	-	-	MELO.jh101032.1	67	NA	NA	-	-	-	-
MELO.jh001542.1	-	-	MELO.jh001541.1	5329	NA	NA	MELO.jh101032.1	5799	NA	NA	MELO.jh001543.1	7319	NA	NA	-	-	-	-
MELO.jh001543.1	-	-	MELO.jh001542.1	7319	NA	NA	-	-	-	-	-	-	-	-	-	-	-	-
MELO.jh001544.1	-	-	-	-	-	-	-	-	-	-	MELO.jh001545.1	8400	NA	NA	-	-	-	-
MELO.jh001545.1	-	-	MELO.jh001544.1	8400	NA	NA	-	-	-	-	MELO.jh200055.1	4919	NA	NA	-	-	-	-
MELO.jh001546.1	-	-	-	-	-	-	-	-	-	-	-	-	-	-	-	-	-	-
MELO.jh001547.1	-	-	MELO.jh001548.1	1817	NA	NA	-	-	-	-	-	-	-	-	-	-	-	-
MELO.jh001548.1	-	-	MELO.jh001547.1	1817	NA	NA	-	-	-	-	-	-	-	-	-	-	-	-
MELO.jh001549.1	-	-	-	-	-	-	-	-	-	-	MELO.jh001550.1	3545	NA	NA	-	-	-	-
MELO.jh001550.1	-	-	MELO.jh001549.1	3545	NA	NA	-	-	-	-	-	-	-	-	-	-	-	-
MELO.jh001551.1	-	-	-	-	-	-	MELO.jh001552.1	4037	NA	NA	-	-	-	-	-	-	-	-
MELO.jh001552.1	-	-	MELO.jh030135.1	3354	NA	NA	MELO.jh001551.1	4037	NA	NA	MELO.jh001553.1	2741	NA	NA	-	-	-	-
MELO.jh001553.1	-	-	-	-	-	-	-	-	-	-	MELO.jh001552.1	2741	NA	NA	MELO.jh030135.1	6721	NA	NA
MELO.jh001554.1	-	-	-	-	-	-	-	-	-	-	-	-	-	-	-	-	-	-
MELO.jh001555.1	-	-	-	-	-	-	-	-	-	-	MELO.jh001556.1	518	NA	NA	MELO.jh300880.1	4204	NA	NA
MELO.jh001556.1	-	-	MELO.jh001555.1	518	NA	NA	-	-	-	-	-	-	-	-	-	-	-	-
MELO.jh001557.1	-	-	MELO.jh200056.1	332	NA	NA	-	-	-	-	-	-	-	-	-	-	-	-
MELO.jh001558.1	-	-	MELO.jh001559.1	2468	NA	NA	MELO.jh001560.1	2501	NA	NA	-	-	-	-	-	-	-	-
MELO.jh001559.1	-	-	MELO.jh001560.1	967	NA	NA	MELO.jh001561.1	6259	0.532	0.283	MELO.jh001558.1	2468	NA	NA	-	-	-	-
MELO.jh001560.1	-	-	MELO.jh001559.1	967	NA	NA	MELO.jh001558.1	2501	NA	NA	MELO.jh001561.1	6795	NA	NA	-	-	-	-
MELO.jh001561.1	-	-	-	-	-	-	-	-	-	-	MELO.jh001560.1	6795	NA	NA	MELO.jh001559.1	6259	0.532	0.283
MELO.jh001562.1	-	-	-	-	-	-	-	-	-	-	-	-	-	-	-	-	-	-
MELO.jh001563.1	-	-	-	-	-	-	-	-	-	-	-	-	-	-	-	-	-	-
MELO.jh001564.1	-	-	-	-	-	-	-	-	-	-	-	-	-	-	-	-	-	-
MELO.jh001565.1	-	-	-	-	-	-	-	-	-	-	-	-	-	-	-	-	-	-
MELO.jh001566.1	-	-	-	-	-	-	-	-	-	-	-	-	-	-	-	-	-	-
MELO.jh001567.1	-	-	-	-	-	-	-	-	-	-	-	-	-	-	-	-	-	-
MELO.jh001568.1	-	-	-	-	-	-	-	-	-	-	-	-	-	-	-	-	-	-
MELO.jh001569.1	-	-	-	-	-	-	-	-	-	-	-	-	-	-	-	-	-	-
MELO.jh001570.1	-	-	-	-	-	-	-	-	-	-	-	-	-	-	-	-	-	-
MELO.jh001571.1	-	-	MELO.jh101033.1	2461	NA	NA	MELO.jh301447.1	6920	NA	NA	MELO.jh030138.1	9573	NA	NA	-	-	-	-
MELO.jh001572.1	-	-	MELO.jh101034.1	2100	NA	NA	-	-	-	-	MELO.jh030139.1	8250	NA	NA	MELO.jh001573.1	9819	NA	NA
MELO.jh001573.1	-	-	MELO.jh001574.1	2548	NA	NA	MELO.jh001575.1	3315	NA	NA	MELO.jh030139.1	916	NA	NA	MELO.jh001572.1	9819	NA	NA
MELO.jh001574.1	-	-	MELO.jh001575.1	438	0.655	0.428	MELO.jh030140.1	3086	NA	NA	MELO.jh001573.1	2548	NA	NA	MELO.jh030139.1	3631	0.848	0.718
MELO.jh001575.1	-	-	MELO.jh001574.1	438	0.655	0.428	MELO.jh001573.1	3315	NA	NA	-	-	-	-	MELO.jh001576.1	210	NA	NA
MELO.jh001576.1	-	-	MELO.jh001577.1	558	NA	NA	MELO.jh001578.1	1000	NA	NA	MELO.jh030140.1	8992	0.279	0.078	MELO.jh001575.1	210	NA	NA
MELO.jh001577.1	-	-	MELO.jh001576.1	558	NA	NA	-	-	-	-	MELO.jh001578.1	987	NA	NA	-	-	-	-
MELO.jh001578.1	-	-	MELO.jh001579.1	9141	NA	NA	-	-	-	-	MELO.jh001577.1	987	NA	NA	MELO.jh001576.1	1000	NA	NA
MELO.jh001579.1	-	-	-	-	-	-	-	-	-	-	MELO.jh001578.1	9141	NA	NA	-	-	-	-
MELO.jh001580.1	-	-	MELO.jh200057.1	8565	NA	NA	-	-	-	-	-	-	-	-	-	-	-	-
MELO.jh001581.1	-	-	-	-	-	-	-	-	-	-	MELO.jh001582.1	3953	NA	NA	-	-	-	-
MELO.jh001582.1	-	-	MELO.jh001581.1	3953	NA	NA	-	-	-	-	MELO.jh001583.1	8957	NA	NA	-	-	-	-
MELO.jh001583.1	-	-	MELO.jh001582.1	8957	NA	NA	-	-	-	-	MELO.jh001584.1	3582	NA	NA	MELO.jh001585.1	8750	NA	NA
MELO.jh001584.1	-	-	MELO.jh001583.1	3582	NA	NA	-	-	-	-	MELO.jh001585.1	404	0.477	0.227	MELO.jh001586.1	5662	NA	NA
MELO.jh001585.1	-	-	MELO.jh001586.1	643	NA	NA	-	-	-	-	MELO.jh001584.1	404	0.477	0.227	MELO.jh001583.1	8750	NA	NA
MELO.jh001586.1	-	-	MELO.jh001587.1	9414	NA	NA	-	-	-	-	MELO.jh001585.1	643	NA	NA	MELO.jh001584.1	5662	NA	NA
MELO.jh001587.1	-	-	MELO.jh001586.1	9414	NA	NA	-	-	-	-	MELO.jh001588.1	4824	NA	NA	MELO.jh001589.1	6311	NA	NA
MELO.jh001588.1	-	-	-	-	-	-	-	-	-	-	MELO.jh001587.1	4824	NA	NA	-	-	-	-
MELO.jh001589.1	-	-	-	-	-	-	MELO.jh001587.1	6311	NA	NA	MELO.jh001590.1	7845	NA	NA	-	-	-	-
MELO.jh001590.1	-	-	-	-	-	-	-	-	-	-	MELO.jh001589.1	7845	NA	NA	-	-	-	-
MELO.jh001592.1	-	-	MELO.jh201152.1	5082	NA	NA	-	-	-	-	MELO.jh001593.1	3368	NA	NA	-	-	-	-
MELO.jh001593.1	-	-	MELO.jh001592.1	3368	NA	NA	-	-	-	-	MELO.jh001594.1	6939	0.81	0.656	-	-	-	-
MELO.jh001594.1	-	-	-	-	-	-	-	-	-	-	MELO.jh001593.1	6939	0.81	0.656	-	-	-	-
MELO.jh001595.1	-	-	-	-	-	-	-	-	-	-	-	-	-	-	-	-	-	-
MELO.jh001596.1	-	-	-	-	-	-	-	-	-	-	MELO.jh001597.1	6256	NA	NA	MELO.jh001598.1	9891	NA	NA
MELO.jh001597.1	-	-	MELO.jh001596.1	6256	NA	NA	-	-	-	-	MELO.jh001598.1	85	NA	NA	-	-	-	-
MELO.jh001598.1	-	-	MELO.jh001597.1	85	NA	NA	MELO.jh001596.1	9891	NA	NA	MELO.jh001599.1	3947	NA	NA	-	-	-	-
MELO.jh001599.1	-	-	MELO.jh001600.1	7539	NA	NA	-	-	-	-	MELO.jh001598.1	3947	NA	NA	-	-	-	-
MELO.jh001600.1	-	-	MELO.jh001601.1	1213	NA	NA	MELO.jh001602.1	7191	NA	NA	MELO.jh001599.1	7539	NA	NA	-	-	-	-
MELO.jh001601.1	-	-	MELO.jh001600.1	1213	NA	NA	-	-	-	-	MELO.jh001602.1	322	NA	NA	MELO.jh001603.1	5174	NA	NA
MELO.jh001602.1	-	-	MELO.jh001603.1	3301	NA	NA	-	-	-	-	MELO.jh001601.1	322	NA	NA	MELO.jh001600.1	7191	NA	NA
MELO.jh001603.1	-	-	-	-	-	-	-	-	-	-	MELO.jh001602.1	3301	NA	NA	MELO.jh001601.1	5174	NA	NA
MELO.jh001605.1	-	-	MELO.jh001606.1	4077	NA	NA	MELO.jh001607.1	1765	NA	NA	-	-	-	-	-	-	-	-
MELO.jh001606.1	-	-	MELO.jh001605.1	4077	NA	NA	-	-	-	-	MELO.jh001607.1	2027	NA	NA	-	-	-	-
MELO.jh001607.1	-	-	MELO.jh001606.1	2027	NA	NA	MELO.jh001605.1	1765	NA	NA	MELO.jh001608.1	9218	NA	NA	MELO.jh001609.1	9657	NA	NA
MELO.jh001608.1	-	-	MELO.jh001607.1	9218	NA	NA	-	-	-	-	MELO.jh001609.1	46	NA	NA	-	-	-	-
MELO.jh001609.1	-	-	MELO.jh001608.1	46	NA	NA	MELO.jh001607.1	9657	NA	NA	-	-	-	-	-	-	-	-
MELO.jh001610.1	-	-	MELO.jh300780.1	7868	NA	NA	-	-	-	-	MELO.jh300725.1	2	NA	NA	MELO.jh300891.1	358	NA	NA
MELO.jh001611.1	-	-	MELO.jh200058.1	5114	NA	NA	MELO.jh001612.1	8508	NA	NA	MELO.jh300001.1	4897	NA	NA	MELO.jh301002.1	8038	NA	NA
MELO.jh001612.1	-	-	MELO.jh001613.1	4053	NA	NA	-	-	-	-	MELO.jh200058.1	3228	NA	NA	MELO.jh001611.1	8508	NA	NA
MELO.jh001613.1	-	-	MELO.jh001614.1	3840	NA	NA	MELO.jh030142.1	6545	NA	NA	MELO.jh001612.1	4053	NA	NA	-	-	-	-
MELO.jh001614.1	-	-	MELO.jh001613.1	3840	NA	NA	-	-	-	-	MELO.jh030142.1	1162	NA	NA	MELO.jh001615.1	6510	NA	NA
MELO.jh001615.1	-	-	MELO.jh030142.1	3310	0.668	0.446	MELO.jh001614.1	6510	NA	NA	MELO.jh001616.1	2046	NA	NA	-	-	-	-
MELO.jh001616.1	-	-	MELO.jh001615.1	2046	NA	NA	-	-	-	-	-	-	-	-	-	-	-	-
MELO.jh001617.1	-	-	-	-	-	-	-	-	-	-	MELO.jh001618.1	8767	NA	NA	MELO.jh001619.1	9640	NA	NA
MELO.jh001618.1	-	-	MELO.jh001617.1	8767	NA	NA	-	-	-	-	MELO.jh001619.1	706	NA	NA	-	-	-	-
MELO.jh001619.1	-	-	MELO.jh001618.1	706	NA	NA	MELO.jh001617.1	9640	NA	NA	-	-	-	-	-	-	-	-
MELO.jh001620.1	-	-	MELO.jh001621.1	1909	0.515	0.266	MELO.jh200059.1	1951	NA	NA	-	-	-	-	-	-	-	-
MELO.jh001621.1	-	-	MELO.jh001620.1	1909	0.515	0.266	-	-	-	-	MELO.jh200059.1	5571	NA	NA	MELO.jh001622.1	2926	NA	NA
MELO.jh001622.1	-	-	-	-	-	-	-	-	-	-	MELO.jh200059.1	7486	NA	NA	MELO.jh001621.1	2926	NA	NA
MELO.jh001623.1	-	-	-	-	-	-	-	-	-	-	-	-	-	-	-	-	-	-
MELO.jh001624.1	-	-	-	-	-	-	-	-	-	-	MELO.jh001625.1	8734	0.455	0.207	MELO.jh001626.1	4675	NA	NA
MELO.jh001625.1	-	-	MELO.jh001626.1	7339	NA	NA	-	-	-	-	MELO.jh001624.1	8734	0.455	0.207	-	-	-	-
MELO.jh001626.1	-	-	-	-	-	-	-	-	-	-	MELO.jh001625.1	7339	NA	NA	MELO.jh001624.1	4675	NA	NA
MELO.jh001627.1	-	-	-	-	-	-	-	-	-	-	-	-	-	-	-	-	-	-
MELO.jh001628.1	-	-	-	-	-	-	-	-	-	-	MELO.jh001629.1	6970	NA	NA	-	-	-	-
MELO.jh001629.1	-	-	MELO.jh001628.1	6970	NA	NA	-	-	-	-	-	-	-	-	-	-	-	-
MELO.jh001630.1	-	-	MELO.jh001631.1	764	NA	NA	-	-	-	-	MELO.jh030143.1	8103	NA	NA	-	-	-	-
MELO.jh001631.1	-	-	MELO.jh301113.1	6841	NA	NA	MELO.jh300692.1	7995	NA	NA	MELO.jh001630.1	764	NA	NA	MELO.jh030143.1	7019	NA	NA
MELO.jh001632.1	-	-	MELO.jh300692.1	160	NA	NA	MELO.jh301113.1	335	NA	NA	MELO.jh300669.1	2288	NA	NA	MELO.jh301058.1	4135	NA	NA
MELO.jh001633.1	-	-	-	-	-	-	-	-	-	-	-	-	-	-	-	-	-	-
MELO.jh001635.1	-	-	MELO.jh034659.1	1819	NA	NA	-	-	-	-	MELO.jh001636.1	3131	NA	NA	MELO.jh001637.1	8679	NA	NA
MELO.jh001636.1	-	-	-	-	-	-	-	-	-	-	MELO.jh001635.1	3131	NA	NA	MELO.jh034659.1	2544	NA	NA
MELO.jh001637.1	-	-	-	-	-	-	MELO.jh001635.1	8679	NA	NA	MELO.jh001638.1	43	NA	NA	-	-	-	-
MELO.jh001638.1	-	-	MELO.jh001637.1	43	NA	NA	-	-	-	-	-	-	-	-	-	-	-	-
MELO.jh001639.1	-	-	-	-	-	-	MELO.jh301036.1	3308	NA	NA	-	-	-	-	-	-	-	-
MELO.jh001640.1	-	-	-	-	-	-	-	-	-	-	MELO.jh301036.1	9621	NA	NA	-	-	-	-
MELO.jh001641.1	TRUE	-	-	-	-	-	-	-	-	-	-	-	-	-	-	-	-	-
MELO.jh001642.1	-	-	-	-	-	-	-	-	-	-	-	-	-	-	-	-	-	-
MELO.jh001643.1	-	-	MELO.jh101035.1	3218	NA	NA	-	-	-	-	-	-	-	-	-	-	-	-
MELO.jh001644.1	-	-	MELO.jh030144.1	7449	NA	NA	-	-	-	-	-	-	-	-	-	-	-	-
MELO.jh001645.1	-	-	MELO.jh030145.1	1732	0.537	0.288	-	-	-	-	MELO.jh033072.1	4047	NA	NA	-	-	-	-
MELO.jh001646.1	-	-	MELO.jh001647.1	3183	NA	NA	-	-	-	-	-	-	-	-	-	-	-	-
MELO.jh001647.1	-	-	MELO.jh001646.1	3183	NA	NA	-	-	-	-	-	-	-	-	-	-	-	-
MELO.jh001649.1	-	-	-	-	-	-	-	-	-	-	-	-	-	-	-	-	-	-
MELO.jh001650.1	-	-	-	-	-	-	-	-	-	-	-	-	-	-	-	-	-	-
MELO.jh001651.1	-	-	MELO.jh001652.1	1609	NA	NA	MELO.jh001653.1	3909	NA	NA	-	-	-	-	-	-	-	-
MELO.jh001652.1	-	-	MELO.jh001653.1	261	NA	NA	MELO.jh001654.1	7772	NA	NA	MELO.jh001651.1	1609	NA	NA	-	-	-	-
MELO.jh001653.1	-	-	MELO.jh001652.1	261	NA	NA	MELO.jh001651.1	3909	NA	NA	MELO.jh001654.1	7773	NA	NA	-	-	-	-
MELO.jh001654.1	TRUE	TRUE	MELO.jh001655.1	2065	NA	NA	-	-	-	-	MELO.jh001653.1	7773	NA	NA	MELO.jh001652.1	7772	-0.462	0.213
MELO.jh001655.1	-	-	-	-	-	-	-	-	-	-	MELO.jh001654.1	2065	NA	NA	-	-	-	-
MELO.jh001656.1	-	-	-	-	-	-	-	-	-	-	-	-	-	-	-	-	-	-
MELO.jh001657.1	-	-	MELO.jh200061.1	1043	0.779	0.607	-	-	-	-	MELO.jh001658.1	204	NA	NA	-	-	-	-
MELO.jh001658.1	-	-	MELO.jh001657.1	204	NA	NA	MELO.jh200061.1	3746	NA	NA	-	-	-	-	-	-	-	-
MELO.jh001659.1	-	-	MELO.jh001660.1	6930	NA	NA	-	-	-	-	-	-	-	-	-	-	-	-
MELO.jh001660.1	-	-	-	-	-	-	-	-	-	-	MELO.jh001659.1	6930	NA	NA	-	-	-	-
MELO.jh001661.1	-	-	-	-	-	-	-	-	-	-	MELO.jh001662.1	508	NA	NA	-	-	-	-
MELO.jh001662.1	-	-	-	-	-	-	-	-	-	-	MELO.jh001661.1	508	NA	NA	-	-	-	-
MELO.jh001663.1	-	-	-	-	-	-	-	-	-	-	MELO.jh001664.1	1372	NA	NA	MELO.jh001665.1	503	NA	NA
MELO.jh001664.1	-	-	MELO.jh001665.1	1588	NA	NA	MELO.jh001666.1	2012	NA	NA	MELO.jh001663.1	1372	NA	NA	-	-	-	-
MELO.jh001665.1	-	-	MELO.jh001666.1	3953	0.651	0.424	MELO.jh001667.1	6098	NA	NA	MELO.jh001664.1	1588	NA	NA	MELO.jh001663.1	503	NA	NA
MELO.jh001666.1	-	-	MELO.jh001665.1	3953	0.651	0.424	MELO.jh001664.1	2012	NA	NA	MELO.jh001667.1	8888	NA	NA	-	-	-	-
MELO.jh001667.1	-	-	MELO.jh001668.1	2823	NA	NA	-	-	-	-	MELO.jh001666.1	8888	NA	NA	MELO.jh001665.1	6098	NA	NA
MELO.jh001668.1	-	-	MELO.jh001667.1	2823	NA	NA	-	-	-	-	MELO.jh013756.1	5777	NA	NA	-	-	-	-
MELO.jh001669.1	-	-	MELO.jh001670.1	3176	NA	NA	-	-	-	-	MELO.jh013756.1	6333	NA	NA	-	-	-	-
MELO.jh001670.1	-	-	MELO.jh001671.1	1960	NA	NA	MELO.jh001672.1	3787	NA	NA	MELO.jh001669.1	3176	0.592	0.351	-	-	-	-
MELO.jh001671.1	-	-	MELO.jh001670.1	1960	NA	NA	-	-	-	-	MELO.jh001672.1	7406	NA	NA	MELO.jh101038.1	2579	NA	NA
MELO.jh001672.1	-	-	MELO.jh101038.1	10	NA	NA	MELO.jh030146.1	3564	NA	NA	MELO.jh001671.1	7406	NA	NA	MELO.jh001670.1	3787	NA	NA
MELO.jh001674.1	-	-	-	-	-	-	-	-	-	-	MELO.jh200062.1	2656	NA	NA	MELO.jh030147.1	5479	NA	NA
MELO.jh001675.1	-	-	MELO.jh001676.1	3883	NA	NA	MELO.jh001677.1	7631	NA	NA	-	-	-	-	-	-	-	-
MELO.jh001676.1	-	-	MELO.jh001675.1	3883	NA	NA	-	-	-	-	MELO.jh001677.1	3476	NA	NA	-	-	-	-
MELO.jh001677.1	-	-	MELO.jh001676.1	3476	NA	NA	MELO.jh001675.1	7631	NA	NA	-	-	-	-	-	-	-	-
MELO.jh001678.1	-	-	MELO.jh001679.1	4707	NA	NA	MELO.jh001680.1	4744	NA	NA	-	-	-	-	-	-	-	-
MELO.jh001679.1	-	-	MELO.jh001680.1	139	NA	NA	MELO.jh001681.1	2951	NA	NA	MELO.jh001678.1	4707	NA	NA	-	-	-	-
MELO.jh001680.1	-	-	MELO.jh001679.1	139	NA	NA	MELO.jh001678.1	4744	NA	NA	MELO.jh001681.1	1620	NA	NA	-	-	-	-
MELO.jh001681.1	-	-	MELO.jh001680.1	1620	NA	NA	MELO.jh001679.1	2951	NA	NA	-	-	-	-	-	-	-	-
MELO.jh001682.1	-	-	-	-	-	-	-	-	-	-	-	-	-	-	-	-	-	-
MELO.jh001683.1	-	-	-	-	-	-	-	-	-	-	MELO.jh030149.1	2677	NA	NA	MELO.jh030150.1	5990	NA	NA
MELO.jh001685.1	-	-	MELO.jh030150.1	1399	NA	NA	MELO.jh030149.1	1091	NA	NA	-	-	-	-	-	-	-	-
MELO.jh001686.1	-	-	-	-	-	-	-	-	-	-	-	-	-	-	-	-	-	-
MELO.jh001687.1	-	-	-	-	-	-	-	-	-	-	-	-	-	-	-	-	-	-
MELO.jh001688.1	-	-	MELO.jh033073.1	7788	NA	NA	MELO.jh001689.1	9498	NA	NA	-	-	-	-	-	-	-	-
MELO.jh001689.1	-	-	MELO.jh001690.1	6092	NA	NA	-	-	-	-	MELO.jh033073.1	317	NA	NA	MELO.jh001688.1	9498	NA	NA
MELO.jh001690.1	-	-	MELO.jh001689.1	6092	NA	NA	MELO.jh033073.1	6612	NA	NA	MELO.jh001691.1	9071	NA	NA	-	-	-	-
MELO.jh001691.1	-	-	MELO.jh001692.1	2153	0.631	0.399	MELO.jh001693.1	6317	NA	NA	MELO.jh001690.1	9071	NA	NA	-	-	-	-
MELO.jh001692.1	-	-	MELO.jh001691.1	2153	0.631	0.399	-	-	-	-	MELO.jh001693.1	8285	NA	NA	-	-	-	-
MELO.jh001693.1	-	-	-	-	-	-	-	-	-	-	MELO.jh001692.1	8285	NA	NA	MELO.jh001691.1	6317	NA	NA
MELO.jh001694.1	-	-	MELO.jh101039.1	3364	NA	NA	MELO.jh001695.1	109	NA	NA	-	-	-	-	-	-	-	-
MELO.jh001695.1	-	-	MELO.jh101039.1	448	NA	NA	MELO.jh001694.1	109	NA	NA	MELO.jh001696.1	7459	NA	NA	-	-	-	-
MELO.jh001696.1	-	-	MELO.jh001695.1	7459	NA	NA	MELO.jh101039.1	9107	NA	NA	-	-	-	-	-	-	-	-
MELO.jh001697.1	-	-	-	-	-	-	-	-	-	-	-	-	-	-	-	-	-	-
MELO.jh001698.1	-	-	-	-	-	-	-	-	-	-	MELO.jh001699.1	463	0.795	0.632	MELO.jh101040.1	6864	NA	NA
MELO.jh001699.1	-	-	MELO.jh101040.1	6542	NA	NA	-	-	-	-	MELO.jh001698.1	463	0.795	0.632	-	-	-	-
MELO.jh001700.1	-	-	MELO.jh101040.1	7529	NA	NA	-	-	-	-	-	-	-	-	-	-	-	-
MELO.jh001701.1	-	-	-	-	-	-	-	-	-	-	MELO.jh001702.1	3109	NA	NA	-	-	-	-
MELO.jh001702.1	-	-	MELO.jh001703.1	7032	NA	NA	-	-	-	-	MELO.jh001701.1	3109	NA	NA	-	-	-	-
MELO.jh001703.1	-	-	MELO.jh030152.1	1655	NA	NA	MELO.jh001704.1	5805	NA	NA	MELO.jh001702.1	7032	NA	NA	-	-	-	-
MELO.jh001704.1	-	-	MELO.jh030152.1	3981	NA	NA	MELO.jh001703.1	5805	NA	NA	MELO.jh030153.1	8407	NA	NA	-	-	-	-
MELO.jh001705.1	-	-	MELO.jh001706.1	3176	NA	NA	MELO.jh300547.1	6359	NA	NA	MELO.jh030153.1	7716	NA	NA	-	-	-	-
MELO.jh001706.1	-	-	MELO.jh001705.1	3176	NA	NA	-	-	-	-	MELO.jh300547.1	2968	NA	NA	MELO.jh033074.1	2969	NA	NA
MELO.jh001707.1	-	-	MELO.jh033074.1	9345	NA	NA	MELO.jh300547.1	9300	NA	NA	MELO.jh301768.1	709	NA	NA	MELO.jh301469.1	1130	NA	NA
MELO.jh001708.1	-	-	MELO.jh301469.1	5469	NA	NA	MELO.jh301768.1	5890	NA	NA	-	-	-	-	-	-	-	-
MELO.jh001709.1	-	-	-	-	-	-	-	-	-	-	MELO.jh300559.1	8055	NA	NA	MELO.jh030155.1	8057	NA	NA
MELO.jh001710.1	-	-	-	-	-	-	-	-	-	-	MELO.jh001711.1	5411	NA	NA	-	-	-	-
MELO.jh001711.1	-	-	-	-	-	-	-	-	-	-	MELO.jh001710.1	5411	NA	NA	-	-	-	-
MELO.jh001712.1	-	-	MELO.jh001713.1	284	-0.49	0.24	MELO.jh001714.1	9020	NA	NA	-	-	-	-	-	-	-	-
MELO.jh001713.1	-	-	MELO.jh001712.1	284	-0.49	0.24	-	-	-	-	MELO.jh001714.1	503	NA	NA	-	-	-	-
MELO.jh001714.1	-	-	-	-	-	-	-	-	-	-	MELO.jh001713.1	503	NA	NA	MELO.jh001712.1	9020	NA	NA
MELO.jh001715.1	-	-	-	-	-	-	-	-	-	-	-	-	-	-	-	-	-	-
MELO.jh001716.1	-	-	-	-	-	-	-	-	-	-	MELO.jh101041.1	443	NA	NA	-	-	-	-
MELO.jh001718.1	-	-	-	-	-	-	-	-	-	-	MELO.jh101042.1	5831	NA	NA	-	-	-	-
MELO.jh001719.1	-	-	-	-	-	-	-	-	-	-	MELO.jh101043.1	5784	NA	NA	-	-	-	-
MELO.jh001720.1	-	-	-	-	-	-	-	-	-	-	-	-	-	-	-	-	-	-
MELO.jh001721.1	-	-	-	-	-	-	-	-	-	-	MELO.jh030159.1	3633	NA	NA	-	-	-	-
MELO.jh001723.1	-	-	-	-	-	-	-	-	-	-	MELO.jh030159.1	3953	NA	NA	-	-	-	-
MELO.jh001724.1	-	-	-	-	-	-	-	-	-	-	MELO.jh001725.1	3856	NA	NA	-	-	-	-
MELO.jh001725.1	-	-	MELO.jh001724.1	3856	NA	NA	-	-	-	-	MELO.jh001726.1	6613	NA	NA	-	-	-	-
MELO.jh001726.1	-	-	MELO.jh001725.1	6613	NA	NA	-	-	-	-	MELO.jh001727.1	1530	NA	NA	-	-	-	-
MELO.jh001727.1	-	-	-	-	-	-	-	-	-	-	MELO.jh001726.1	1530	NA	NA	-	-	-	-
MELO.jh001728.1	-	-	-	-	-	-	-	-	-	-	MELO.jh001729.1	1546	NA	NA	-	-	-	-
MELO.jh001729.1	-	-	MELO.jh001730.1	8653	NA	NA	-	-	-	-	MELO.jh001728.1	1546	NA	NA	-	-	-	-
MELO.jh001730.1	-	-	MELO.jh001729.1	8653	NA	NA	-	-	-	-	MELO.jh001731.1	5954	NA	NA	MELO.jh101044.1	6633	NA	NA
MELO.jh001731.1	-	-	MELO.jh101044.1	3607	NA	NA	MELO.jh034459.1	912	NA	NA	MELO.jh001730.1	5954	NA	NA	-	-	-	-
MELO.jh001733.1	-	-	MELO.jh034460.1	303	NA	NA	MELO.jh034459.1	295	NA	NA	MELO.jh001734.1	3495	NA	NA	MELO.jh001735.1	8900	NA	NA
MELO.jh001734.1	-	-	MELO.jh001733.1	3495	NA	NA	MELO.jh034460.1	3436	NA	NA	MELO.jh001735.1	2037	NA	NA	MELO.jh001736.1	5553	NA	NA
MELO.jh001735.1	-	-	MELO.jh001734.1	2037	NA	NA	MELO.jh001733.1	8900	NA	NA	MELO.jh001736.1	992	NA	NA	-	-	-	-
MELO.jh001736.1	-	-	-	-	-	-	-	-	-	-	MELO.jh001735.1	992	NA	NA	MELO.jh001734.1	5553	NA	NA
MELO.jh001737.1	-	-	MELO.jh001738.1	5669	NA	NA	-	-	-	-	-	-	-	-	-	-	-	-
MELO.jh001738.1	-	-	MELO.jh001737.1	5669	NA	NA	-	-	-	-	-	-	-	-	-	-	-	-
MELO.jh001739.1	-	-	MELO.jh001740.1	84	NA	NA	MELO.jh001741.1	2452	NA	NA	-	-	-	-	-	-	-	-
MELO.jh001740.1	-	-	MELO.jh001739.1	84	NA	NA	-	-	-	-	MELO.jh001741.1	29	NA	NA	MELO.jh030165.1	6103	NA	NA
MELO.jh001741.1	-	-	MELO.jh001740.1	29	NA	NA	MELO.jh001739.1	2452	NA	NA	MELO.jh030165.1	942	0.426	0.182	MELO.jh001742.1	1057	NA	NA
MELO.jh001742.1	-	-	MELO.jh033077.1	440	0.891	0.794	-	-	-	-	MELO.jh030165.1	1747	NA	NA	MELO.jh001741.1	1057	NA	NA
MELO.jh001743.1	-	-	-	-	-	-	-	-	-	-	MELO.jh001744.1	2885	NA	NA	-	-	-	-
MELO.jh001744.1	-	-	MELO.jh001743.1	2885	NA	NA	-	-	-	-	-	-	-	-	-	-	-	-
MELO.jh001745.1	-	-	-	-	-	-	-	-	-	-	MELO.jh001746.1	1830	NA	NA	-	-	-	-
MELO.jh001746.1	-	-	-	-	-	-	-	-	-	-	MELO.jh001745.1	1830	NA	NA	-	-	-	-
MELO.jh001747.1	-	-	MELO.jh001748.1	2382	NA	NA	-	-	-	-	-	-	-	-	-	-	-	-
MELO.jh001748.1	-	-	MELO.jh001747.1	2382	NA	NA	-	-	-	-	-	-	-	-	-	-	-	-
MELO.jh001749.1	-	-	MELO.jh001750.1	6541	0.807	0.651	MELO.jh101045.1	5533	NA	NA	-	-	-	-	-	-	-	-
MELO.jh001750.1	-	-	MELO.jh001749.1	6541	NA	NA	-	-	-	-	MELO.jh101045.1	182	0.54	0.291	MELO.jh101046.1	1973	0.673	0.454
MELO.jh001751.1	-	-	MELO.jh001752.1	574	NA	NA	-	-	-	-	-	-	-	-	-	-	-	-
MELO.jh001752.1	-	-	MELO.jh001751.1	574	NA	NA	-	-	-	-	-	-	-	-	-	-	-	-
MELO.jh001753.1	-	-	MELO.jh100541.1	2696	0.707	0.5	MELO.jh001754.1	8703	NA	NA	-	-	-	-	-	-	-	-
MELO.jh001754.1	-	-	MELO.jh001755.1	850	NA	NA	MELO.jh301258.1	860	NA	NA	MELO.jh100541.1	9595	NA	NA	MELO.jh001753.1	8703	NA	NA
MELO.jh001755.1	-	-	MELO.jh001754.1	850	NA	NA	MELO.jh100541.1	9787	NA	NA	MELO.jh301258.1	2230	NA	NA	MELO.jh001756.1	1410	NA	NA
MELO.jh001756.1	-	-	-	-	-	-	-	-	-	-	MELO.jh301258.1	3562	NA	NA	MELO.jh001755.1	1410	NA	NA
MELO.jh001757.1	-	-	MELO.jh033078.1	4540	NA	NA	MELO.jh101047.1	9882	NA	NA	-	-	-	-	-	-	-	-
MELO.jh001758.1	-	-	MELO.jh101048.1	138	0.977	0.955	MELO.jh101047.1	2074	NA	NA	MELO.jh001759.1	7426	NA	NA	-	-	-	-
MELO.jh001759.1	-	-	-	-	-	-	-	-	-	-	MELO.jh001758.1	7426	NA	NA	MELO.jh101048.1	8611	NA	NA
MELO.jh001760.1	-	-	-	-	-	-	-	-	-	-	MELO.jh001761.1	1441	NA	NA	-	-	-	-
MELO.jh001761.1	-	-	-	-	-	-	-	-	-	-	MELO.jh001760.1	1441	NA	NA	-	-	-	-
MELO.jh001762.1	-	-	-	-	-	-	-	-	-	-	-	-	-	-	-	-	-	-
MELO.jh001763.1	-	-	-	-	-	-	-	-	-	-	MELO.jh001764.1	1021	NA	NA	-	-	-	-
MELO.jh001764.1	-	-	MELO.jh001763.1	1021	NA	NA	-	-	-	-	-	-	-	-	-	-	-	-
MELO.jh001765.1	-	-	MELO.jh001766.1	691	0.927	0.859	MELO.jh033079.1	6140	NA	NA	-	-	-	-	-	-	-	-
MELO.jh001766.1	-	-	MELO.jh033079.1	4628	NA	NA	MELO.jh001768.1	6568	NA	NA	MELO.jh001765.1	691	0.927	0.859	-	-	-	-
MELO.jh001768.1	-	-	-	-	-	-	-	-	-	-	MELO.jh033079.1	1358	NA	NA	MELO.jh001766.1	6568	NA	NA
MELO.jh001769.1	-	-	-	-	-	-	-	-	-	-	MELO.jh101049.1	9509	NA	NA	-	-	-	-
MELO.jh001770.1	-	-	-	-	-	-	-	-	-	-	MELO.jh030168.1	4242	NA	NA	MELO.jh001771.1	4374	NA	NA
MELO.jh001771.1	-	-	MELO.jh030168.1	627	NA	NA	MELO.jh001770.1	4374	NA	NA	MELO.jh001772.1	599	0.484	0.234	-	-	-	-
MELO.jh001772.1	-	-	MELO.jh001773.1	9935	NA	NA	-	-	-	-	MELO.jh001771.1	599	0.484	0.234	MELO.jh030168.1	4505	NA	NA
MELO.jh001773.1	-	-	-	-	-	-	-	-	-	-	MELO.jh001772.1	9935	NA	NA	-	-	-	-
MELO.jh001774.1	-	-	-	-	-	-	-	-	-	-	-	-	-	-	-	-	-	-
MELO.jh001775.1	-	-	-	-	-	-	-	-	-	-	-	-	-	-	-	-	-	-
MELO.jh001776.1	-	-	-	-	-	-	-	-	-	-	MELO.jh001777.1	4158	NA	NA	-	-	-	-
MELO.jh001777.1	-	-	MELO.jh001776.1	4158	NA	NA	-	-	-	-	MELO.jh001778.1	5118	NA	NA	-	-	-	-
MELO.jh001778.1	-	-	MELO.jh001777.1	5118	NA	NA	-	-	-	-	MELO.jh001779.1	7316	NA	NA	-	-	-	-
MELO.jh001779.1	-	-	-	-	-	-	-	-	-	-	MELO.jh001778.1	7316	NA	NA	-	-	-	-
MELO.jh001780.1	-	-	-	-	-	-	-	-	-	-	-	-	-	-	-	-	-	-
MELO.jh001781.1	-	-	MELO.jh001782.1	952	NA	NA	-	-	-	-	-	-	-	-	-	-	-	-
MELO.jh001782.1	-	-	MELO.jh001781.1	952	NA	NA	-	-	-	-	-	-	-	-	-	-	-	-
MELO.jh001783.1	-	-	MELO.jh001784.1	1276	NA	NA	-	-	-	-	-	-	-	-	-	-	-	-
MELO.jh001784.1	-	-	MELO.jh001783.1	1276	NA	NA	-	-	-	-	MELO.jh001785.1	8635	NA	NA	MELO.jh033080.1	9338	NA	NA
MELO.jh001785.1	-	-	MELO.jh001784.1	8635	NA	NA	-	-	-	-	MELO.jh033080.1	40	NA	NA	MELO.jh001787.1	1317	NA	NA
MELO.jh001787.1	-	-	MELO.jh033080.1	228	NA	NA	MELO.jh001785.1	1317	NA	NA	-	-	-	-	-	-	-	-
MELO.jh001788.1	-	-	MELO.jh001789.1	5899	NA	NA	MELO.jh001790.1	5479	NA	NA	-	-	-	-	-	-	-	-
MELO.jh001789.1	-	-	MELO.jh001788.1	5899	NA	NA	-	-	-	-	MELO.jh001790.1	217	NA	NA	MELO.jh100321.1	7453	NA	NA
MELO.jh001790.1	-	-	MELO.jh001789.1	217	NA	NA	MELO.jh001788.1	5479	NA	NA	MELO.jh100321.1	6624	NA	NA	MELO.jh001791.1	7584	NA	NA
MELO.jh001791.1	-	-	MELO.jh100321.1	5835	NA	NA	MELO.jh001790.1	7584	NA	NA	-	-	-	-	-	-	-	-
MELO.jh001793.1	-	-	-	-	-	-	-	-	-	-	-	-	-	-	-	-	-	-
MELO.jh001794.1	-	-	MELO.jh001795.1	3399	NA	NA	-	-	-	-	-	-	-	-	-	-	-	-
MELO.jh001795.1	-	-	MELO.jh001794.1	3399	NA	NA	-	-	-	-	-	-	-	-	-	-	-	-
MELO.jh001796.1	-	-	-	-	-	-	-	-	-	-	-	-	-	-	-	-	-	-
MELO.jh001797.1	-	-	-	-	-	-	-	-	-	-	MELO.jh030170.1	9489	NA	NA	-	-	-	-
MELO.jh001798.1	-	-	MELO.jh001799.1	532	NA	NA	MELO.jh001800.1	4005	NA	NA	MELO.jh033081.1	813	NA	NA	-	-	-	-
MELO.jh001799.1	-	-	MELO.jh001800.1	1487	NA	NA	-	-	-	-	MELO.jh001798.1	532	0.388	0.15	MELO.jh033081.1	2325	NA	NA
MELO.jh001800.1	-	-	-	-	-	-	-	-	-	-	MELO.jh001799.1	1487	NA	NA	MELO.jh001798.1	4005	NA	NA
MELO.jh001801.1	-	-	-	-	-	-	-	-	-	-	MELO.jh001802.1	9711	NA	NA	-	-	-	-
MELO.jh001802.1	-	-	MELO.jh001801.1	9711	NA	NA	-	-	-	-	MELO.jh001803.1	802	0.336	0.113	MELO.jh001804.1	8173	0.495	0.245
MELO.jh001803.1	-	-	MELO.jh001804.1	2732	NA	NA	-	-	-	-	MELO.jh001802.1	802	0.336	0.113	-	-	-	-
MELO.jh001804.1	-	-	-	-	-	-	-	-	-	-	MELO.jh001803.1	2732	NA	NA	MELO.jh001802.1	8173	0.495	0.245
MELO.jh001805.1	-	-	-	-	-	-	-	-	-	-	MELO.jh001806.1	3622	NA	NA	MELO.jh201154.1	62	NA	NA
MELO.jh001806.1	-	-	MELO.jh201154.1	4235	NA	NA	-	-	-	-	MELO.jh001805.1	3622	NA	NA	-	-	-	-
MELO.jh001807.1	-	-	-	-	-	-	-	-	-	-	MELO.jh001808.1	4042	NA	NA	-	-	-	-
MELO.jh001808.1	-	-	MELO.jh001807.1	4042	NA	NA	-	-	-	-	-	-	-	-	-	-	-	-
MELO.jh001809.1	-	-	-	-	-	-	-	-	-	-	MELO.jh001810.1	6362	NA	NA	-	-	-	-
MELO.jh001810.1	-	-	MELO.jh033082.1	4950	NA	NA	MELO.jh001811.1	7101	NA	NA	MELO.jh001809.1	6362	NA	NA	-	-	-	-
MELO.jh001811.1	-	-	MELO.jh001812.1	5795	0.391	0.153	-	-	-	-	MELO.jh033082.1	1678	0.392	0.153	MELO.jh001810.1	7101	NA	NA
MELO.jh001812.1	-	-	MELO.jh001811.1	5795	0.391	0.153	-	-	-	-	MELO.jh101050.1	3600	NA	NA	-	-	-	-
MELO.jh001813.1	-	-	MELO.jh001814.1	3682	NA	NA	-	-	-	-	-	-	-	-	-	-	-	-
MELO.jh001814.1	-	-	MELO.jh001813.1	3682	NA	NA	-	-	-	-	MELO.jh101051.1	5788	NA	NA	-	-	-	-
MELO.jh001815.1	-	-	MELO.jh001816.1	3130	NA	NA	MELO.jh001817.1	7753	0.618	0.382	-	-	-	-	-	-	-	-
MELO.jh001816.1	-	-	MELO.jh001817.1	2418	0.505	0.255	-	-	-	-	MELO.jh001815.1	3130	NA	NA	-	-	-	-
MELO.jh001817.1	-	-	MELO.jh001816.1	2418	0.505	0.255	MELO.jh001815.1	7753	0.618	0.382	MELO.jh001818.1	1319	NA	NA	-	-	-	-
MELO.jh001818.1	-	-	-	-	-	-	-	-	-	-	MELO.jh001817.1	1319	NA	NA	-	-	-	-
MELO.jh001819.1	-	-	-	-	-	-	-	-	-	-	-	-	-	-	-	-	-	-
MELO.jh001820.1	-	-	-	-	-	-	-	-	-	-	MELO.jh001821.1	821	0.463	0.214	-	-	-	-
MELO.jh001821.1	-	-	MELO.jh001822.1	7845	NA	NA	-	-	-	-	MELO.jh001820.1	821	0.463	0.214	-	-	-	-
MELO.jh001822.1	-	-	MELO.jh001821.1	7845	NA	NA	-	-	-	-	MELO.jh101052.1	1394	NA	NA	-	-	-	-
MELO.jh001823.1	-	-	-	-	-	-	-	-	-	-	MELO.jh001824.1	2630	NA	NA	MELO.jh001825.1	9476	NA	NA
MELO.jh001824.1	-	-	MELO.jh001825.1	2132	NA	NA	-	-	-	-	MELO.jh001823.1	2630	NA	NA	-	-	-	-
MELO.jh001825.1	-	-	-	-	-	-	-	-	-	-	MELO.jh001824.1	2132	NA	NA	MELO.jh001823.1	9476	NA	NA
MELO.jh001826.1	-	-	-	-	-	-	-	-	-	-	MELO.jh030171.1	3863	NA	NA	MELO.jh100853.1	4856	NA	NA
MELO.jh001827.1	-	-	-	-	-	-	MELO.jh030171.1	6923	NA	NA	-	-	-	-	-	-	-	-
MELO.jh001828.1	-	-	MELO.jh033083.1	7867	NA	NA	-	-	-	-	-	-	-	-	-	-	-	-
MELO.jh001829.1	-	-	MELO.jh100189.1	16	0.789	0.622	-	-	-	-	MELO.jh001830.1	2790	NA	NA	MELO.jh001831.1	5093	NA	NA
MELO.jh001830.1	-	-	MELO.jh001829.1	2790	NA	NA	MELO.jh100189.1	5545	NA	NA	MELO.jh001831.1	1807	NA	NA	-	-	-	-
MELO.jh001831.1	-	-	-	-	-	-	-	-	-	-	MELO.jh001830.1	1807	NA	NA	MELO.jh001829.1	5093	NA	NA
MELO.jh001832.1	-	-	-	-	-	-	-	-	-	-	MELO.jh026620.1	1627	NA	NA	MELO.jh102560.1	1655	NA	NA
MELO.jh001833.1	-	-	-	-	-	-	-	-	-	-	-	-	-	-	-	-	-	-
MELO.jh001835.1	-	-	MELO.jh001836.1	166	NA	NA	MELO.jh200067.1	34	NA	NA	-	-	-	-	-	-	-	-
MELO.jh001836.1	-	-	MELO.jh001835.1	166	NA	NA	-	-	-	-	MELO.jh200067.1	2860	NA	NA	MELO.jh201155.1	2571	NA	NA
MELO.jh001837.1	-	-	MELO.jh001838.1	832	NA	NA	-	-	-	-	-	-	-	-	-	-	-	-
MELO.jh001838.1	-	-	MELO.jh001837.1	832	NA	NA	-	-	-	-	-	-	-	-	-	-	-	-
MELO.jh001839.1	-	-	MELO.jh101055.1	6562	NA	NA	MELO.jh101054.1	5518	NA	NA	MELO.jh001840.1	8536	NA	NA	-	-	-	-
MELO.jh001840.1	-	-	MELO.jh001839.1	8536	NA	NA	MELO.jh101055.1	5856	NA	NA	MELO.jh033085.1	9896	NA	NA	-	-	-	-
MELO.jh001842.1	-	-	-	-	-	-	-	-	-	-	-	-	-	-	-	-	-	-
MELO.jh001843.1	-	-	-	-	-	-	-	-	-	-	MELO.jh001844.1	187	NA	NA	-	-	-	-
MELO.jh001844.1	-	-	MELO.jh101056.1	7576	NA	NA	-	-	-	-	MELO.jh001843.1	187	NA	NA	-	-	-	-
MELO.jh001845.1	-	-	MELO.jh001846.1	2213	NA	NA	MELO.jh001847.1	9419	NA	NA	-	-	-	-	-	-	-	-
MELO.jh001846.1	-	-	MELO.jh001847.1	2409	NA	NA	-	-	-	-	MELO.jh001845.1	2213	NA	NA	-	-	-	-
MELO.jh001847.1	-	-	MELO.jh001848.1	2737	NA	NA	-	-	-	-	MELO.jh001846.1	2409	NA	NA	MELO.jh001845.1	9419	NA	NA
MELO.jh001848.1	-	-	-	-	-	-	-	-	-	-	MELO.jh001847.1	2737	NA	NA	-	-	-	-
MELO.jh001849.1	-	-	MELO.jh001850.1	1470	NA	NA	-	-	-	-	-	-	-	-	-	-	-	-
MELO.jh001850.1	-	-	MELO.jh001849.1	1470	NA	NA	-	-	-	-	-	-	-	-	-	-	-	-
MELO.jh001851.1	-	-	MELO.jh001852.1	2293	NA	NA	-	-	-	-	MELO.jh100198.1	3861	NA	NA	-	-	-	-
MELO.jh001852.1	-	-	MELO.jh001853.1	2911	NA	NA	MELO.jh001854.1	4449	NA	NA	MELO.jh001851.1	2293	NA	NA	-	-	-	-
MELO.jh001853.1	-	-	MELO.jh001852.1	2911	NA	NA	-	-	-	-	MELO.jh001854.1	3658	NA	NA	MELO.jh001855.1	603	NA	NA
MELO.jh001854.1	-	-	MELO.jh001855.1	2202	0.284	0.081	MELO.jh001856.1	4135	NA	NA	MELO.jh001853.1	3658	NA	NA	MELO.jh001852.1	4449	NA	NA
MELO.jh001855.1	-	-	MELO.jh001856.1	1710	NA	NA	MELO.jh001857.1	5344	NA	NA	MELO.jh001854.1	2202	0.284	0.081	MELO.jh001853.1	603	NA	NA
MELO.jh001856.1	-	-	MELO.jh001855.1	1710	NA	NA	MELO.jh001854.1	4135	NA	NA	MELO.jh001857.1	2164	NA	NA	MELO.jh001858.1	7843	NA	NA
MELO.jh001857.1	-	-	MELO.jh001858.1	1050	NA	NA	MELO.jh001859.1	4729	NA	NA	MELO.jh001856.1	2164	NA	NA	MELO.jh001855.1	5344	NA	NA
MELO.jh001858.1	-	-	MELO.jh001857.1	1050	NA	NA	MELO.jh001856.1	7843	NA	NA	MELO.jh001859.1	1116	NA	NA	MELO.jh001860.1	7358	NA	NA
MELO.jh001859.1	-	-	MELO.jh001858.1	1116	NA	NA	MELO.jh001857.1	4729	NA	NA	MELO.jh001860.1	2626	NA	NA	MELO.jh001861.1	6989	NA	NA
MELO.jh001860.1	-	-	MELO.jh001859.1	2626	NA	NA	MELO.jh001858.1	7358	NA	NA	MELO.jh001861.1	16	NA	NA	-	-	-	-
MELO.jh001861.1	-	-	MELO.jh001862.1	9288	NA	NA	-	-	-	-	MELO.jh001860.1	16	NA	NA	MELO.jh001859.1	6989	NA	NA
MELO.jh001862.1	-	-	MELO.jh001861.1	9288	NA	NA	-	-	-	-	MELO.jh001863.1	720	NA	NA	-	-	-	-
MELO.jh001863.1	-	-	MELO.jh001862.1	720	NA	NA	-	-	-	-	MELO.jh001864.1	2867	NA	NA	MELO.jh001865.1	6387	NA	NA
MELO.jh001864.1	-	-	MELO.jh001863.1	2867	NA	NA	-	-	-	-	MELO.jh001865.1	2503	NA	NA	MELO.jh001866.1	5514	0.531	0.282
MELO.jh001865.1	-	-	MELO.jh001864.1	2503	NA	NA	MELO.jh001863.1	6387	NA	NA	MELO.jh001866.1	230	NA	NA	MELO.jh001867.1	3295	NA	NA
MELO.jh001866.1	-	-	MELO.jh001867.1	3436	0.465	0.216	MELO.jh001868.1	3448	NA	NA	MELO.jh001865.1	230	NA	NA	MELO.jh001864.1	5514	0.531	0.282
MELO.jh001867.1	-	-	MELO.jh001866.1	3436	0.465	0.216	MELO.jh001865.1	3295	NA	NA	MELO.jh001868.1	5598	NA	NA	-	-	-	-
MELO.jh001868.1	-	-	MELO.jh001869.1	2817	NA	NA	-	-	-	-	MELO.jh001867.1	5598	NA	NA	MELO.jh001866.1	3448	NA	NA
MELO.jh001869.1	-	-	-	-	-	-	-	-	-	-	MELO.jh001868.1	2817	NA	NA	-	-	-	-
MELO.jh001870.1	-	-	MELO.jh001871.1	3881	NA	NA	-	-	-	-	-	-	-	-	-	-	-	-
MELO.jh001871.1	-	-	-	-	-	-	-	-	-	-	MELO.jh001870.1	3881	NA	NA	-	-	-	-
MELO.jh001872.1	-	-	-	-	-	-	-	-	-	-	-	-	-	-	-	-	-	-
MELO.jh001873.1	-	-	-	-	-	-	-	-	-	-	MELO.jh001874.1	1379	NA	NA	-	-	-	-
MELO.jh001874.1	-	-	MELO.jh001875.1	5072	NA	NA	-	-	-	-	MELO.jh001873.1	1379	NA	NA	-	-	-	-
MELO.jh001875.1	-	-	MELO.jh001874.1	5072	NA	NA	-	-	-	-	MELO.jh001876.1	4689	NA	NA	-	-	-	-
MELO.jh001876.1	-	-	MELO.jh001877.1	6083	NA	NA	-	-	-	-	MELO.jh001875.1	4689	NA	NA	-	-	-	-
MELO.jh001877.1	-	-	MELO.jh001876.1	6083	NA	NA	-	-	-	-	MELO.jh001878.1	197	NA	NA	MELO.jh033086.1	819	NA	NA
MELO.jh001878.1	-	-	MELO.jh033086.1	404	NA	NA	MELO.jh001879.1	2429	NA	NA	MELO.jh001877.1	197	NA	NA	-	-	-	-
MELO.jh001879.1	-	-	MELO.jh033086.1	2668	NA	NA	MELO.jh001878.1	2429	NA	NA	MELO.jh001880.1	1528	NA	NA	MELO.jh001881.1	425	NA	NA
MELO.jh001880.1	-	-	MELO.jh001881.1	1504	NA	NA	-	-	-	-	MELO.jh001879.1	1528	NA	NA	MELO.jh033086.1	9197	NA	NA
MELO.jh001881.1	-	-	MELO.jh001882.1	2303	NA	NA	MELO.jh001883.1	8117	0.506	0.256	MELO.jh001880.1	1504	NA	NA	MELO.jh001879.1	425	NA	NA
MELO.jh001882.1	-	-	MELO.jh001881.1	2303	NA	NA	-	-	-	-	MELO.jh001883.1	4906	NA	NA	-	-	-	-
MELO.jh001883.1	-	-	MELO.jh001882.1	4906	NA	NA	MELO.jh001881.1	8117	0.506	0.256	MELO.jh001884.1	391	NA	NA	-	-	-	-
MELO.jh001884.1	-	-	MELO.jh001885.1	3919	0.372	0.138	-	-	-	-	MELO.jh001883.1	391	NA	NA	-	-	-	-
MELO.jh001885.1	-	-	MELO.jh001884.1	3919	0.372	0.138	-	-	-	-	MELO.jh001886.1	2277	0.374	0.14	MELO.jh001887.1	8652	NA	NA
MELO.jh001886.1	-	-	MELO.jh001887.1	7520	NA	NA	MELO.jh001888.1	2703	NA	NA	MELO.jh001885.1	2277	0.374	0.14	-	-	-	-
MELO.jh001887.1	-	-	MELO.jh001888.1	2904	NA	NA	MELO.jh001889.1	8677	NA	NA	MELO.jh001886.1	7520	NA	NA	MELO.jh001885.1	8652	NA	NA
MELO.jh001888.1	-	-	MELO.jh001889.1	3120	NA	NA	MELO.jh001890.1	4236	NA	NA	MELO.jh001887.1	2904	NA	NA	MELO.jh001886.1	2703	NA	NA
MELO.jh001889.1	-	-	MELO.jh001890.1	907	NA	NA	-	-	-	-	MELO.jh001888.1	3120	NA	NA	MELO.jh001887.1	8677	NA	NA
MELO.jh001890.1	-	-	MELO.jh001889.1	907	NA	NA	MELO.jh001888.1	4236	NA	NA	-	-	-	-	-	-	-	-
MELO.jh001891.1	-	-	MELO.jh001892.1	2736	NA	NA	MELO.jh001893.1	7897	NA	NA	MELO.jh101058.1	5243	NA	NA	-	-	-	-
MELO.jh001892.1	-	-	MELO.jh001891.1	2736	NA	NA	MELO.jh101058.1	9037	NA	NA	MELO.jh001893.1	6811	NA	NA	MELO.jh001894.1	2802	NA	NA
MELO.jh001893.1	-	-	MELO.jh001892.1	6811	NA	NA	MELO.jh001891.1	7897	NA	NA	MELO.jh001894.1	2503	NA	NA	MELO.jh001895.1	4789	NA	NA
MELO.jh001894.1	-	-	MELO.jh001895.1	1388	0.607	0.368	-	-	-	-	MELO.jh001893.1	2503	NA	NA	MELO.jh001892.1	2802	NA	NA
MELO.jh001895.1	-	-	MELO.jh001894.1	1388	0.607	0.368	MELO.jh001893.1	4789	NA	NA	MELO.jh001896.1	9623	NA	NA	-	-	-	-
MELO.jh001896.1	-	-	MELO.jh001895.1	9623	NA	NA	-	-	-	-	MELO.jh001897.1	1946	NA	NA	MELO.jh001898.1	8374	NA	NA
MELO.jh001897.1	-	-	MELO.jh001898.1	1622	NA	NA	-	-	-	-	MELO.jh001896.1	1946	NA	NA	-	-	-	-
MELO.jh001898.1	-	-	-	-	-	-	-	-	-	-	MELO.jh001897.1	1622	NA	NA	MELO.jh001896.1	8374	NA	NA
MELO.jh001899.1	-	-	-	-	-	-	-	-	-	-	-	-	-	-	-	-	-	-
MELO.jh001900.1	-	-	-	-	-	-	-	-	-	-	MELO.jh001901.1	1857	NA	NA	MELO.jh001902.1	4227	NA	NA
MELO.jh001901.1	-	-	MELO.jh001900.1	1857	NA	NA	-	-	-	-	MELO.jh001902.1	2134	NA	NA	-	-	-	-
MELO.jh001902.1	-	-	-	-	-	-	-	-	-	-	MELO.jh001901.1	2134	NA	NA	MELO.jh001900.1	4227	NA	NA
MELO.jh001903.1	-	-	-	-	-	-	-	-	-	-	-	-	-	-	-	-	-	-
MELO.jh001904.1	-	-	-	-	-	-	-	-	-	-	MELO.jh001905.1	5573	NA	NA	-	-	-	-
MELO.jh001905.1	-	-	MELO.jh001906.1	5659	NA	NA	MELO.jh001907.1	6272	NA	NA	MELO.jh001904.1	5573	NA	NA	-	-	-	-
MELO.jh001906.1	-	-	MELO.jh001907.1	525	NA	NA	-	-	-	-	MELO.jh001905.1	5659	NA	NA	-	-	-	-
MELO.jh001907.1	-	-	MELO.jh001906.1	525	NA	NA	MELO.jh001905.1	6272	NA	NA	-	-	-	-	-	-	-	-
MELO.jh001908.1	-	-	-	-	-	-	-	-	-	-	MELO.jh001909.1	9151	NA	NA	-	-	-	-
MELO.jh001909.1	-	-	MELO.jh001910.1	281	NA	NA	-	-	-	-	MELO.jh001908.1	9151	NA	NA	-	-	-	-
MELO.jh001910.1	-	-	-	-	-	-	-	-	-	-	MELO.jh001909.1	281	NA	NA	-	-	-	-
MELO.jh001911.1	-	-	-	-	-	-	-	-	-	-	-	-	-	-	-	-	-	-
MELO.jh001912.1	-	-	MELO.jh201156.1	9800	0.62	0.385	-	-	-	-	-	-	-	-	-	-	-	-
MELO.jh001913.1	-	-	-	-	-	-	-	-	-	-	-	-	-	-	-	-	-	-
MELO.jh001915.1	-	-	MELO.jh001916.1	531	NA	NA	-	-	-	-	MELO.jh030174.1	2790	NA	NA	-	-	-	-
MELO.jh001916.1	-	-	MELO.jh001915.1	531	NA	NA	MELO.jh030174.1	6914	NA	NA	-	-	-	-	-	-	-	-
MELO.jh001917.1	-	-	MELO.jh030175.1	1797	NA	NA	-	-	-	-	MELO.jh001918.1	1059	NA	NA	-	-	-	-
MELO.jh001918.1	-	-	MELO.jh001919.1	7705	NA	NA	-	-	-	-	MELO.jh001917.1	1059	NA	NA	MELO.jh030175.1	4340	NA	NA
MELO.jh001919.1	-	-	MELO.jh001920.1	2158	NA	NA	-	-	-	-	MELO.jh001918.1	7705	NA	NA	-	-	-	-
MELO.jh001920.1	-	-	-	-	-	-	-	-	-	-	MELO.jh001919.1	2158	NA	NA	-	-	-	-
MELO.jh001921.1	-	-	-	-	-	-	-	-	-	-	-	-	-	-	-	-	-	-
MELO.jh001922.1	-	-	MELO.jh001923.1	5475	NA	NA	-	-	-	-	-	-	-	-	-	-	-	-
MELO.jh001923.1	-	-	MELO.jh001922.1	5475	NA	NA	-	-	-	-	MELO.jh030176.1	9977	NA	NA	-	-	-	-
MELO.jh001924.1	-	-	-	-	-	-	-	-	-	-	MELO.jh030178.1	450	NA	NA	MELO.jh001925.1	3011	NA	NA
MELO.jh001925.1	-	-	MELO.jh001926.1	7104	NA	NA	-	-	-	-	MELO.jh030178.1	1633	NA	NA	MELO.jh001924.1	3011	NA	NA
MELO.jh001926.1	-	-	MELO.jh001925.1	7104	NA	NA	-	-	-	-	MELO.jh200054.1	2525	NA	NA	-	-	-	-
MELO.jh001927.1	-	-	-	-	-	-	-	-	-	-	MELO.jh001928.1	807	NA	NA	MELO.jh001929.1	5571	NA	NA
MELO.jh001928.1	-	-	MELO.jh001929.1	5920	NA	NA	MELO.jh001930.1	6367	NA	NA	MELO.jh001927.1	807	NA	NA	-	-	-	-
MELO.jh001929.1	-	-	MELO.jh001930.1	46	NA	NA	-	-	-	-	MELO.jh001928.1	5920	NA	NA	MELO.jh001927.1	5571	NA	NA
MELO.jh001930.1	-	-	-	-	-	-	-	-	-	-	MELO.jh001929.1	46	NA	NA	MELO.jh001928.1	6367	NA	NA
MELO.jh001931.1	-	-	-	-	-	-	-	-	-	-	MELO.jh001932.1	3202	NA	NA	-	-	-	-
MELO.jh001932.1	-	-	MELO.jh001933.1	9911	0.488	0.238	-	-	-	-	MELO.jh001931.1	3202	NA	NA	-	-	-	-
MELO.jh001933.1	-	-	MELO.jh001932.1	9911	0.488	0.238	-	-	-	-	-	-	-	-	-	-	-	-
MELO.jh001934.1	-	-	-	-	-	-	-	-	-	-	MELO.jh001935.1	5702	NA	NA	-	-	-	-
MELO.jh001935.1	-	-	-	-	-	-	-	-	-	-	MELO.jh001934.1	5702	NA	NA	-	-	-	-
MELO.jh001936.1	-	-	MELO.jh001937.1	2317	NA	NA	-	-	-	-	-	-	-	-	-	-	-	-
MELO.jh001937.1	-	-	-	-	-	-	-	-	-	-	MELO.jh001936.1	2317	NA	NA	-	-	-	-
MELO.jh001938.1	-	-	MELO.jh001939.1	6629	NA	NA	MELO.jh001940.1	991	NA	NA	-	-	-	-	-	-	-	-
MELO.jh001939.1	-	-	MELO.jh001938.1	6629	NA	NA	-	-	-	-	MELO.jh001940.1	5456	NA	NA	-	-	-	-
MELO.jh001940.1	-	-	MELO.jh001939.1	5456	NA	NA	MELO.jh001938.1	991	NA	NA	MELO.jh001941.1	3120	NA	NA	-	-	-	-
MELO.jh001941.1	-	-	MELO.jh001943.1	2490	NA	NA	MELO.jh001942.1	7384	0.627	0.393	MELO.jh001940.1	3120	NA	NA	-	-	-	-
MELO.jh001942.1	-	-	MELO.jh001944.1	2110	NA	NA	-	-	-	-	MELO.jh001943.1	3944	NA	NA	MELO.jh001941.1	7384	0.627	0.393
MELO.jh001943.1	-	-	MELO.jh001942.1	3944	NA	NA	MELO.jh001944.1	7577	NA	NA	MELO.jh001941.1	2490	NA	NA	-	-	-	-
MELO.jh001944.1	-	-	MELO.jh200231.1	6325	NA	NA	MELO.jh001945.1	9226	NA	NA	MELO.jh001942.1	2110	NA	NA	MELO.jh001943.1	7577	NA	NA
MELO.jh001945.1	-	-	-	-	-	-	-	-	-	-	MELO.jh200231.1	2520	NA	NA	MELO.jh001944.1	9226	NA	NA
MELO.jh001946.1	-	-	MELO.jh001947.1	5116	NA	NA	MELO.jh030179.1	9795	NA	NA	-	-	-	-	-	-	-	-
MELO.jh001947.1	-	-	MELO.jh030179.1	1830	NA	NA	-	-	-	-	MELO.jh001946.1	5116	NA	NA	-	-	-	-
MELO.jh001948.1	-	-	-	-	-	-	-	-	-	-	-	-	-	-	-	-	-	-
MELO.jh001949.1	-	-	MELO.jh101059.1	8610	NA	NA	-	-	-	-	MELO.jh030182.1	4809	NA	NA	MELO.jh001950.1	4887	NA	NA
MELO.jh001950.1	-	-	MELO.jh030182.1	935	NA	NA	MELO.jh001949.1	4887	NA	NA	MELO.jh001951.1	3511	NA	NA	-	-	-	-
MELO.jh001951.1	-	-	MELO.jh030183.1	3023	NA	NA	MELO.jh001952.1	9424	NA	NA	MELO.jh001950.1	3511	NA	NA	MELO.jh030182.1	7561	NA	NA
MELO.jh001952.1	-	-	MELO.jh300836.1	188	NA	NA	-	-	-	-	MELO.jh030183.1	5927	NA	NA	MELO.jh001951.1	9424	NA	NA
MELO.jh001953.1	-	-	MELO.jh101060.1	3977	NA	NA	-	-	-	-	MELO.jh301202.1	8345	NA	NA	MELO.jh300958.1	8346	NA	NA
MELO.jh001954.1	-	-	MELO.jh030184.1	158	0.934	0.871	-	-	-	-	MELO.jh001955.1	1002	NA	NA	MELO.jh101061.1	3232	NA	NA
MELO.jh001955.1	-	-	MELO.jh001954.1	1002	NA	NA	MELO.jh030184.1	4759	NA	NA	MELO.jh101061.1	1242	NA	NA	MELO.jh001956.1	6489	NA	NA
MELO.jh001956.1	-	-	MELO.jh101061.1	96	NA	NA	MELO.jh001955.1	6489	NA	NA	MELO.jh001957.1	6427	NA	NA	MELO.jh001958.1	7353	NA	NA
MELO.jh001957.1	-	-	MELO.jh001958.1	433	NA	NA	-	-	-	-	MELO.jh001956.1	6427	NA	NA	-	-	-	-
MELO.jh001958.1	-	-	MELO.jh001959.1	6424	0.527	0.278	-	-	-	-	MELO.jh001957.1	433	0.854	0.73	MELO.jh001956.1	7353	NA	NA
MELO.jh001959.1	-	-	MELO.jh001958.1	6424	NA	NA	-	-	-	-	-	-	-	-	-	-	-	-
MELO.jh001960.1	-	-	-	-	-	-	-	-	-	-	MELO.jh101063.1	8733	NA	NA	-	-	-	-
MELO.jh001961.1	-	-	-	-	-	-	-	-	-	-	-	-	-	-	-	-	-	-
MELO.jh001962.1	-	-	MELO.jh001963.1	1660	NA	NA	MELO.jh001964.1	5247	NA	NA	-	-	-	-	-	-	-	-
MELO.jh001963.1	-	-	MELO.jh001962.1	1660	NA	NA	-	-	-	-	MELO.jh001964.1	1013	NA	NA	-	-	-	-
MELO.jh001964.1	-	-	MELO.jh001965.1	5750	0.53	0.281	-	-	-	-	MELO.jh001963.1	1013	NA	NA	MELO.jh001962.1	5247	NA	NA
MELO.jh001965.1	-	-	MELO.jh001966.1	6611	NA	NA	-	-	-	-	MELO.jh001964.1	5750	0.53	0.281	-	-	-	-
MELO.jh001966.1	-	-	-	-	-	-	-	-	-	-	MELO.jh001965.1	6611	NA	NA	-	-	-	-
MELO.jh001967.1	-	-	-	-	-	-	-	-	-	-	MELO.jh030185.1	8617	NA	NA	MELO.jh001968.1	1142	NA	NA
MELO.jh001968.1	-	-	MELO.jh030186.1	2315	0.635	0.404	-	-	-	-	MELO.jh030185.1	8918	0.57	0.325	MELO.jh001967.1	1142	NA	NA
MELO.jh001969.1	-	-	-	-	-	-	-	-	-	-	-	-	-	-	-	-	-	-
MELO.jh001970.1	-	-	-	-	-	-	-	-	-	-	MELO.jh001971.1	464	NA	NA	MELO.jh001972.1	957	0.327	0.107
MELO.jh001971.1	-	-	MELO.jh001970.1	464	NA	NA	-	-	-	-	MELO.jh001972.1	230	NA	NA	-	-	-	-
MELO.jh001972.1	-	-	MELO.jh001973.1	7576	NA	NA	-	-	-	-	MELO.jh001971.1	230	NA	NA	MELO.jh001970.1	957	0.327	0.107
MELO.jh001973.1	-	-	-	-	-	-	-	-	-	-	MELO.jh001972.1	7576	NA	NA	-	-	-	-
MELO.jh001974.1	-	-	-	-	-	-	-	-	-	-	MELO.jh030187.1	283	NA	NA	-	-	-	-
MELO.jh001975.1	-	-	-	-	-	-	-	-	-	-	MELO.jh200071.1	835	NA	NA	-	-	-	-
MELO.jh001976.1	-	-	-	-	-	-	-	-	-	-	MELO.jh001977.1	5838	NA	NA	-	-	-	-
MELO.jh001977.1	-	-	MELO.jh001976.1	5838	NA	NA	-	-	-	-	-	-	-	-	-	-	-	-
MELO.jh001978.1	-	-	-	-	-	-	-	-	-	-	MELO.jh001979.1	7218	NA	NA	-	-	-	-
MELO.jh001979.1	-	-	MELO.jh001978.1	7218	NA	NA	-	-	-	-	MELO.jh001980.1	5600	NA	NA	-	-	-	-
MELO.jh001980.1	-	-	MELO.jh034660.1	1402	NA	NA	MELO.jh001982.1	3386	NA	NA	MELO.jh001979.1	5600	NA	NA	-	-	-	-
MELO.jh001982.1	-	-	MELO.jh001983.1	1537	NA	NA	-	-	-	-	MELO.jh034660.1	2271	NA	NA	MELO.jh001980.1	3386	NA	NA
MELO.jh001983.1	-	-	-	-	-	-	-	-	-	-	MELO.jh001982.1	1537	NA	NA	MELO.jh034660.1	40	NA	NA
MELO.jh001984.1	-	-	MELO.jh001985.1	4137	NA	NA	MELO.jh001986.1	8120	NA	NA	-	-	-	-	-	-	-	-
MELO.jh001985.1	-	-	MELO.jh001984.1	4137	NA	NA	-	-	-	-	MELO.jh001986.1	3556	NA	NA	MELO.jh001987.1	4555	NA	NA
MELO.jh001986.1	-	-	MELO.jh001985.1	3556	NA	NA	MELO.jh001984.1	8120	NA	NA	MELO.jh001987.1	1196	NA	NA	-	-	-	-
MELO.jh001987.1	-	-	MELO.jh001986.1	1196	NA	NA	MELO.jh001985.1	4555	NA	NA	-	-	-	-	-	-	-	-
MELO.jh001988.1	-	-	MELO.jh030188.1	2876	NA	NA	-	-	-	-	-	-	-	-	-	-	-	-
MELO.jh001989.1	-	-	-	-	-	-	-	-	-	-	MELO.jh001990.1	3325	NA	NA	-	-	-	-
MELO.jh001990.1	-	-	MELO.jh001989.1	3325	NA	NA	-	-	-	-	MELO.jh001991.1	3269	NA	NA	-	-	-	-
MELO.jh001991.1	-	-	MELO.jh001990.1	3269	NA	NA	-	-	-	-	-	-	-	-	-	-	-	-
MELO.jh001992.1	-	-	-	-	-	-	-	-	-	-	-	-	-	-	-	-	-	-
MELO.jh001993.1	-	-	-	-	-	-	-	-	-	-	MELO.jh030189.1	4756	NA	NA	MELO.jh001994.1	4869	NA	NA
MELO.jh001994.1	-	-	MELO.jh001995.1	6105	NA	NA	-	-	-	-	MELO.jh030189.1	301	NA	NA	MELO.jh001993.1	4869	NA	NA
MELO.jh001995.1	-	-	MELO.jh001994.1	6105	NA	NA	MELO.jh030189.1	6103	NA	NA	MELO.jh001996.1	3839	NA	NA	-	-	-	-
MELO.jh001996.1	-	-	MELO.jh001997.1	5354	NA	NA	-	-	-	-	MELO.jh001995.1	3839	NA	NA	-	-	-	-
MELO.jh001997.1	-	-	MELO.jh030190.1	6668	NA	NA	MELO.jh001998.1	6879	NA	NA	MELO.jh001996.1	5354	NA	NA	-	-	-	-
MELO.jh001998.1	-	-	MELO.jh030191.1	468	NA	NA	MELO.jh030192.1	609	NA	NA	MELO.jh030190.1	1398	NA	NA	MELO.jh001997.1	6879	NA	NA
MELO.jh001999.1	-	-	MELO.jh030192.1	9394	NA	NA	MELO.jh030191.1	9560	NA	NA	MELO.jh002000.1	4473	-0.492	0.242	-	-	-	-
MELO.jh002000.1	-	-	MELO.jh002001.1	3545	NA	NA	MELO.jh301047.1	7848	NA	NA	MELO.jh001999.1	4473	-0.492	0.242	-	-	-	-
MELO.jh002001.1	-	-	MELO.jh301047.1	3447	NA	NA	MELO.jh002002.1	9636	0.891	0.795	MELO.jh002000.1	3545	NA	NA	-	-	-	-
MELO.jh002002.1	-	-	MELO.jh002003.1	3578	NA	NA	MELO.jh002004.1	481	NA	NA	-	-	-	-	MELO.jh002001.1	9636	0.891	0.795
MELO.jh002003.1	-	-	MELO.jh002002.1	3578	NA	NA	-	-	-	-	MELO.jh002004.1	3304	0.836	0.699	-	-	-	-
MELO.jh002004.1	-	-	MELO.jh002003.1	3304	0.836	0.699	MELO.jh002002.1	481	NA	NA	MELO.jh002005.1	4998	NA	NA	MELO.jh301147.1	8399	NA	NA
MELO.jh002005.1	-	-	MELO.jh002004.1	4998	NA	NA	-	-	-	-	MELO.jh301147.1	64	NA	NA	-	-	-	-
MELO.jh002006.1	-	-	-	-	-	-	-	-	-	-	MELO.jh002007.1	1939	NA	NA	MELO.jh002008.1	6084	NA	NA
MELO.jh002007.1	-	-	MELO.jh002006.1	1939	NA	NA	-	-	-	-	MELO.jh002008.1	791	NA	NA	-	-	-	-
MELO.jh002008.1	-	-	-	-	-	-	-	-	-	-	MELO.jh002007.1	791	NA	NA	MELO.jh002006.1	6084	NA	NA
MELO.jh002009.1	-	-	-	-	-	-	-	-	-	-	-	-	-	-	-	-	-	-
MELO.jh002010.1	-	-	MELO.jh002011.1	855	0.467	0.218	MELO.jh002012.1	6918	NA	NA	-	-	-	-	-	-	-	-
MELO.jh002011.1	-	-	MELO.jh002012.1	2957	NA	NA	-	-	-	-	MELO.jh002010.1	855	0.467	0.218	-	-	-	-
MELO.jh002012.1	-	-	MELO.jh002013.1	6132	NA	NA	MELO.jh002014.1	7187	NA	NA	MELO.jh002011.1	2957	NA	NA	MELO.jh002010.1	6918	NA	NA
MELO.jh002013.1	-	-	MELO.jh002014.1	3106	NA	NA	MELO.jh002015.1	415	NA	NA	MELO.jh002012.1	6132	NA	NA	-	-	-	-
MELO.jh002014.1	-	-	MELO.jh002013.1	3106	NA	NA	MELO.jh002012.1	7187	NA	NA	MELO.jh002015.1	1247	NA	NA	MELO.jh002016.1	5988	NA	NA
MELO.jh002015.1	-	-	MELO.jh002014.1	1247	NA	NA	MELO.jh002013.1	415	NA	NA	MELO.jh002016.1	4278	NA	NA	-	-	-	-
MELO.jh002016.1	-	-	MELO.jh002015.1	4278	NA	NA	MELO.jh002014.1	5988	NA	NA	MELO.jh002017.1	5734	NA	NA	-	-	-	-
MELO.jh002017.1	-	-	MELO.jh002016.1	5734	NA	NA	-	-	-	-	-	-	-	-	-	-	-	-
MELO.jh002018.1	-	-	MELO.jh002019.1	813	NA	NA	MELO.jh002020.1	5652	NA	NA	-	-	-	-	-	-	-	-
MELO.jh002019.1	-	-	MELO.jh002018.1	813	NA	NA	-	-	-	-	MELO.jh002020.1	1577	NA	NA	MELO.jh002021.1	2556	0.631	0.398
MELO.jh002020.1	-	-	MELO.jh002019.1	1577	NA	NA	MELO.jh002018.1	5652	NA	NA	MELO.jh002021.1	21	NA	NA	MELO.jh002022.1	8949	NA	NA
MELO.jh002021.1	-	-	MELO.jh002020.1	21	NA	NA	MELO.jh002019.1	2556	0.631	0.398	MELO.jh002022.1	4826	NA	NA	-	-	-	-
MELO.jh002022.1	-	-	MELO.jh002021.1	4826	NA	NA	MELO.jh002020.1	8949	NA	NA	MELO.jh002023.1	1932	NA	NA	MELO.jh002024.1	6851	NA	NA
MELO.jh002023.1	-	-	MELO.jh002022.1	1932	NA	NA	-	-	-	-	MELO.jh002024.1	1519	0.553	0.306	-	-	-	-
MELO.jh002024.1	-	-	MELO.jh002023.1	1519	0.553	0.306	MELO.jh002022.1	6851	NA	NA	MELO.jh002025.1	1889	NA	NA	-	-	-	-
MELO.jh002025.1	-	-	MELO.jh101064.1	9006	NA	NA	-	-	-	-	MELO.jh002024.1	1889	NA	NA	-	-	-	-
MELO.jh002026.1	-	-	MELO.jh002027.1	5006	NA	NA	-	-	-	-	MELO.jh101064.1	8920	NA	NA	-	-	-	-
MELO.jh002027.1	-	-	MELO.jh002028.1	5041	0.768	0.591	MELO.jh002029.1	7072	NA	NA	MELO.jh002026.1	5006	NA	NA	-	-	-	-
MELO.jh002028.1	-	-	MELO.jh002029.1	1540	NA	NA	MELO.jh002030.1	6052	NA	NA	MELO.jh002027.1	5041	0.768	0.591	-	-	-	-
MELO.jh002029.1	-	-	MELO.jh002030.1	284	NA	NA	MELO.jh002031.1	4429	NA	NA	MELO.jh002028.1	1540	NA	NA	MELO.jh002027.1	7072	NA	NA
MELO.jh002030.1	-	-	MELO.jh002031.1	3846	NA	NA	-	-	-	-	MELO.jh002029.1	284	NA	NA	MELO.jh002028.1	6052	NA	NA
MELO.jh002031.1	-	-	-	-	-	-	-	-	-	-	MELO.jh002030.1	3846	NA	NA	MELO.jh002029.1	4429	NA	NA
MELO.jh002032.1	-	-	MELO.jh002033.1	1349	0.889	0.791	MELO.jh002034.1	9828	NA	NA	-	-	-	-	-	-	-	-
MELO.jh002033.1	-	-	MELO.jh002032.1	1349	0.889	0.791	-	-	-	-	MELO.jh002034.1	9566	NA	NA	-	-	-	-
MELO.jh002034.1	-	-	MELO.jh002035.1	2937	NA	NA	MELO.jh101065.1	5461	NA	NA	MELO.jh002033.1	9566	NA	NA	MELO.jh002032.1	9828	NA	NA
MELO.jh002035.1	-	-	MELO.jh101065.1	1685	NA	NA	-	-	-	-	MELO.jh002034.1	2937	NA	NA	-	-	-	-
MELO.jh002036.1	-	-	MELO.jh002037.1	1208	NA	NA	-	-	-	-	-	-	-	-	-	-	-	-
MELO.jh002037.1	-	-	MELO.jh002036.1	1208	NA	NA	-	-	-	-	MELO.jh002038.1	7314	NA	NA	MELO.jh101066.1	7775	NA	NA
MELO.jh002038.1	-	-	-	-	-	-	MELO.jh002039.1	9911	NA	NA	MELO.jh002037.1	7314	NA	NA	-	-	-	-
MELO.jh002039.1	-	-	-	-	-	-	MELO.jh002038.1	9911	NA	NA	-	-	-	-	-	-	-	-
MELO.jh002040.1	-	-	-	-	-	-	-	-	-	-	MELO.jh002041.1	1301	NA	NA	MELO.jh002042.1	5103	NA	NA
MELO.jh002041.1	-	-	MELO.jh002040.1	1301	NA	NA	-	-	-	-	MELO.jh002042.1	54	NA	NA	MELO.jh002043.1	2391	NA	NA
[truncated: 34,096 more rows]
