# Supplementary material for: Comparative genomics of muskmelon reveals a potential role for retrotransposons in the modification of gene expression
Source: Commun Biol. 2020 Aug 13;3:432. doi: 10.1038/s42003-020-01172-0 (PMC7426833; doi:10.1038/s42003-020-01172-0)
Supplement: Supplementary file 10 — Supplementary Data 9 [file 42003_2020_1172_MOESM10_ESM.xlsx]

## Sheet: Supplementary data 8
Supplementary data 9 : FPKM gene expression levels in 75 leaf RNA-seq samples of Harukei-3 melon plant (calculated by Hisat2-Stringtie using Harukei-3 ver1.41 genome reference)
Harukei-3 ver1.41 genome reference
sampling date	2018-09-07	2018-08-17	2018-08-10	2018-08-24	2018-08-31	2018-08-24	2018-07-06	2018-07-06	2018-07-27	2018-07-27	2018-07-20	2018-07-20	2018-08-03	2018-08-03	2018-08-03	2018-08-03	2018-08-10	2018-08-17	2018-08-24	2018-08-10	2018-08-17	2018-08-24	2018-08-17	2018-08-10	2018-08-17	2018-08-24	2018-08-10	2018-08-17	2018-08-24	2018-08-10	2018-08-24	2018-08-17	2018-08-24	2018-08-31	2018-08-24	2018-08-10	2018-08-17	2018-08-31	2018-08-17	2018-08-31	2018-08-24	2018-08-24	2018-09-07	2018-09-07	2018-09-07	2018-09-14	2018-09-14	2018-09-07	2018-09-14
DAF (fruit)	50	25	21	32	39	36	11	11	32	32	14	14	14	14	11	11	46	53	60	46	53	60	53	36	43	50	35	42	49	35	49	28	35	42	35	22	29	43	25	39	32	32	49	49	46	53	53	46	53
individual plant ID	F5	G5	F3	G1	G5	F5	D3	D4	D3	D4	E3	E4	F3	F4	G1	G2	D1	D1	D1	D3	D3	D3	D4	E1	E1	E1	E3	E3	E3	E4	E4	F3	F3	F3	F4	F5	F5	F5	G1	G1	G2	G5	F3	F4	G1	G1	G2	G5	G5
	F5-L8	G5-L4	F3-L4	G1-L5	G5-L6	F5-L6	D3-L2	D4-L2	D3-L5	D4-L5	E3-L2	E4-L2	F3-L3	F4-L3	G1-L2	G2-L2	D1-L7	D1-L8	D1-L9	D3-L7	D3-L8	D3-L9	D4-L8	E1-L5	E1-L6	E1-L7	E3-L5	E3-L6	E3-L7	E4-L5	E4-L7	F3-L5	F3-L6	F3-L7	F4-L6	F5-L4	F5-L5	F5-L7	G1-L4	G1-L6	G2-L5	G5-L5	F3-L8	F4-L8	G1-L7	G1-L8	G2-L8	G5-L7	G5-L8
MELO.jh000001.1	28.83	29.76	31.52	31.62	34.87	30.72	17.75	17.49	24.26	26.18	28.81	28.68	33.75	33.57	37.06	33.25	26.14	31.57	24.76	25.59	32.19	26.55	27.04	24.99	28.54	27.78	22.65	29.21	26.65	25.64	25	24.68	27.45	30.37	25.94	28.08	27.26	30.58	33.03	30.12	27.3	29.16	26.92	27.14	28.71	23.93	24.89	28.36	23.06
MELO.jh000002.1	0.46	0.58	0.68	0.54	0.5	0.89	0.2	0.12	0.33	0.92	0.62	0.26	0.44	0.25	0.79	0.48	0.24	0.33	0.09	0.32	0.27	0.27	0.39	0.49	0.15	0.2	0.36	0.08	0.18	0.06	0.1	0.76	0.18	0.2	0.12	0.39	0.07	0.16	0.33	0.17	0.04	0.24	0.18	0.25	0.08	0.17	0.07	0.27	0.14
MELO.jh000003.1	24.66	15.55	10.44	27.83	21.73	24.44	21.73	19.21	20.59	23.85	16.65	19.29	16.89	17.4	17.61	18.68	10.41	20.64	18.49	7.91	20.94	23.02	16.51	12.11	20.16	20.28	11.39	17.16	22.58	10.08	20.88	15.36	25.67	20.13	26.34	10.18	17.24	22.67	18.27	21.19	23.47	25.66	23.22	25.55	25.28	18.65	14.92	21.4	18.21
MELO.jh000004.1	283.58	346.04	387.56	304.8	328.97	306.6	404.99	309.72	415.99	345.89	366.55	380.68	426.89	335.42	388.92	315.12	364.97	364.72	229.68	408.18	306.12	256.54	299.77	436.6	339.22	297.91	370.27	312.93	301.83	336.36	266.09	373.71	286.69	333.84	266.22	415.73	403.44	317.97	280.83	254.94	280.5	271.63	312.52	266.65	279.27	400.49	314.34	321.8	381.53
MELO.jh000005.1	5.5	5.42	6.32	4.13	5.02	4.2	6.86	6.42	3.64	7.28	3.33	6.14	4.98	6.39	5.65	7.42	6.22	5.8	3.4	5.39	5.01	3.96	7.8	5.4	4.28	3.86	5.11	4.44	5.79	5.26	6.48	5.88	5.23	7.87	7.71	7.07	5.35	6.2	4.54	5.37	7.77	6.64	4.51	5.76	4.25	6.38	7.86	5.84	7.86
MELO.jh000006.1	148.89	69.12	52.01	103.07	94.41	108.69	130.82	211.53	107.78	126.73	136.85	178.11	83.11	85.28	109.54	130.74	84.23	104.42	64.71	105.1	90.46	85.58	63.46	72.51	91.58	93.47	78.79	80.81	111.26	114.41	104.56	76.72	106.7	83.35	118.21	74.35	72.72	75.65	64.39	80.24	121.63	119.08	121.83	137.09	128.53	80.92	57.71	118.18	74.9
MELO.jh000007.1	6.99	4.98	12.95	7	7.25	5.75	4.58	3.57	6.85	6.24	8.81	8.27	9.36	7.07	8.98	8.28	16.88	7.86	6.08	14.43	7.74	5.68	5.76	16.74	7.8	5.91	10.23	7.6	7	10.97	4.52	6.82	5.95	7.12	5.82	13.85	6.45	7.73	5.86	6.15	5.77	7.06	5.94	5.6	7.53	6.75	5.26	5.78	6.66
MELO.jh000008.1	0	0	0	0	0	0	0	0	0	0	0	0	0	0	0	0.01	0	0	0	0	0	0	0	0	0	0	0	0	0	0	0	0	0	0	0	0	0	0	0	0	0	0	0	0	0	0	0	0	0
MELO.jh000009.1	0.41	3.18	2.47	1.33	0.36	1.49	0.57	0.4	1.8	0.6	1.58	0.29	1.09	0.46	1.6	0.45	1.4	1.09	1.14	1.9	1.44	3.52	0.81	3.26	1.09	1.55	1.67	1.39	0.59	0.62	0.26	1.91	0.87	0.31	0.43	1.9	3.8	0.71	3.78	1.19	0.27	0.43	0.36	0.22	0.87	1.18	0.44	0.34	0.6
MELO.jh000010.1	7.32	12.84	2.04	4.79	3.32	5.94	11.09	12.74	9.62	3.68	4.53	3.83	3.27	5.39	4.55	2.95	1.52	3.99	4.24	0.9	4.57	7.27	4.07	2.89	4.06	5.77	1.87	6.72	1.8	2.07	6.04	6.82	5.69	3.72	6.28	2.51	8.03	3.52	10.79	1.37	7.08	5.64	6.61	5.92	4	5.05	8.12	4.89	5.3
MELO.jh000011.1	1.62	1.49	1.82	1.57	1.59	1.5	1.12	1.41	1.24	1.03	0.78	1.15	1.31	1.37	1.15	1.22	1.28	1.44	1.01	0.95	1.47	0.82	1.11	1.14	1.21	1.13	1.24	1.26	1.19	1.62	1.26	1.14	1.52	1.52	1.29	1.58	1.14	1.43	1.05	1.33	1.38	1.48	1.63	1.41	1.46	1.33	1.5	1.59	1.7
MELO.jh000012.1	0.96	4.56	5.13	2.27	1.7	1.42	0.51	0.47	3.28	2.48	2.41	2.36	1.55	2.16	2.45	1.84	10.09	4.58	4.48	8.91	4.55	2.56	9.46	8.37	9.14	1.29	3.42	11.84	0.78	5.67	1.67	8.83	1.86	1.87	2.11	6.35	9.29	1.84	8.22	1.61	2.08	1.47	1.02	1.05	1.76	3.38	3.7	1.26	2.54
MELO.jh000013.1	18.73	38.38	41.23	27.96	26	26.22	21.6	19.28	27.09	36.63	27.91	21.42	33.1	31.07	29.86	29.82	45.46	25.25	33.47	34.74	27.69	32.07	37.06	44.22	31.41	30.07	40.62	34.89	29.67	38.59	27.41	36.49	23.62	23.71	22.2	49.05	36.81	28.36	35.7	28.71	23.31	22.69	22.06	23.11	19.33	24.82	32.61	22.82	25.52
MELO.jh000014.1	3.28	0	0	2.66	0	1.82	0	0	0	0	0	0	0	0	1.39	0	0	0	3.31	0	0	2.65	0	0	0	0	0	2.16	2.1	1.52	0	1.6	0	0	0	0	0	1.36	0	0	0	0	2.74	0	2.38	0	2.42	0	0
MELO.jh000015.1	9.42	3.45	4.17	9.46	8.84	5.01	6.91	7.45	7.95	8.3	2.85	4.62	2.24	3.32	1.04	3.16	2.56	6.69	13.78	2.09	9.37	8.1	10.18	2.34	7.03	13.25	4.51	3.81	3.84	4.32	12.98	5.18	11.28	5.01	9.95	3.49	6.89	1.35	5.65	2.94	11.74	6.99	13.89	17.25	6.25	16.67	23.29	16.38	27.58
MELO.jh000016.1	149.97	94.43	70.66	149.77	133.8	156.47	192.33	184.35	142.42	163.48	152.69	149.93	134.47	116.14	124.68	166.12	86.8	137.19	126.16	77.6	153.5	145.03	108.42	92.42	133.73	159	93.99	121.55	212.52	109.68	128.76	107.32	161.21	134.11	146.58	77.81	107.22	150.02	113.5	155.54	141.85	178.4	163.23	164.06	180.7	92.39	90.1	142.63	114.3
MELO.jh000017.1	6.47	9.22	11.41	8.63	10.15	6.25	5.11	5.33	7.82	6.13	8.53	6.94	9.04	9.75	9.96	10.12	10.45	8.49	10.84	10.86	7.67	8.9	8.12	9.86	8.88	6.16	7.25	9.83	6.12	8.62	7.6	9.13	8.37	10.19	8.44	11.42	9.94	8.72	8.53	7.8	8.67	6.82	6.47	6.2	6.61	8.52	9.16	7.14	8.4
MELO.jh000018.1	22.53	15.9	14.75	18.87	19.4	16.57	17.98	25.2	16.61	20.25	13.8	17.71	14.94	20.9	18.37	19.39	11.52	15.32	12.31	10.39	13.6	9.27	11.67	10.08	11.56	14.69	8.12	11.2	13.92	13.44	18.31	10.93	15.58	14.15	18.86	11.76	12.08	15.57	13.35	13.68	19.78	17.67	17.76	18.75	14.9	15.44	17.81	18.62	16.85
MELO.jh000019.1	0	0	0	0	0	0	0	0	0	0	0	0	0	0	0	0	0	0	0	0	0	0	0	0	0	0	0	0	0	0	0	0	0	0	0	0	0	0	0	0	0	0	0	0	0	0	0	0	0
MELO.jh000020.1	15.71	13.15	55.72	22.63	21.91	21.29	8.63	6.3	13.87	23.49	40.82	38.68	28.91	16.25	29.36	24.69	57.05	29.96	16.28	52.78	35.93	25.58	24.56	47.44	18.68	13.81	48.42	20.58	13.45	53.59	13.71	13.67	16.42	23.2	17.96	52	14.21	20.23	16.56	26.81	13.97	14.24	13.99	13.8	18.42	20.51	7.91	13.67	11.88
MELO.jh000021.1	9.89	43.99	54.78	11.38	16.24	22.34	3.52	5.78	14.58	13.16	28.34	53.92	34.22	48.79	35.8	54.66	58.68	24.94	3.03	62.24	16.18	7.46	26.42	43.9	11.41	10.15	52.64	12.53	5.91	76.15	8.29	18.58	14.94	12.18	14.09	54.26	21.38	15.11	58.44	14.01	11.82	13.67	5.5	9.87	8.89	2.94	3.64	8.54	1.71
MELO.jh000022.1	14.19	24.3	23.91	17.6	15.82	18.9	6.13	6.45	14.07	18.4	14.5	10.82	16.14	15.54	15.62	12.54	23.04	19.42	24.36	24.34	17.83	25.97	19.85	21.46	22.02	19.33	21.98	19.17	15.55	22.48	18.34	18.24	17.14	13.36	18.78	20.92	24.49	12.91	23.69	15.1	15.01	14.21	13.06	14.45	17.68	27.79	22.13	13.91	22.93
MELO.jh000023.1	3.4	2.06	1.58	1.33	3.81	1.09	0	0.08	0.41	2.91	0.66	1.09	1.84	2.13	1.91	1.57	5.94	3.33	3.33	7.05	5.05	4.13	2.37	1.33	1.97	1.42	1.02	2.03	1.44	1.7	1.48	1.57	0.9	4.04	1.93	1.39	1.86	3.33	2.69	5.92	0.77	1.39	1.84	2.28	4.17	1.78	1.22	1.15	0.99
MELO.jh000024.1	0.35	0.68	0.13	0.69	1.19	0.84	0.21	0.2	0.27	0.86	0.62	0.9	0.86	1.46	0.51	1.23	0.16	0.41	0	0	0.5	0.38	0.89	0	0.53	0.61	0.39	0.69	1.1	0.32	0.6	0.43	0.24	1.09	0.38	0.11	0.29	0.98	0.67	1.34	0.53	0.54	0.97	0.73	0.85	0.25	0.41	0.7	0.31
MELO.jh000025.1	25.2	35.62	8.69	14.88	15.66	22.49	37.5	9.75	57.28	35.46	15.04	3.91	13.94	14.68	11.36	19.42	8.19	6.29	83.18	4.16	6.46	33.15	5.84	8.15	73.65	57.04	7.78	162.78	75.71	8.15	29.35	132.65	32.94	9.16	10.85	4.97	142.95	11.39	86.64	14.36	17.05	18.83	43.12	29.94	27.05	16.71	28.3	33.95	16.61
MELO.jh000026.1	49.65	33.48	26.31	50.55	47.17	45.57	35.43	32.44	36.44	44.31	42.33	41.38	37.35	41.04	41.77	42.38	26.8	49.58	36.27	20.96	51.47	38.76	37.54	31.74	39.88	43.21	24.6	34.85	51.37	26.62	36.85	30.72	48.82	38.1	47.26	26.52	32.81	46.43	36.73	44.06	40.56	55.48	41.5	51.22	46.26	23.04	28.26	42.36	24.73
MELO.jh000027.1	23.73	20.76	26.59	24.13	18.26	21.71	18.28	16.89	17.05	18.87	17.67	15.32	16.84	18.38	16.79	15.29	23.34	18.69	17.87	14.88	15.87	17.62	11.1	17.64	13.84	17.26	17.58	17.19	18.28	15.07	19.1	16.87	20.82	14.4	18.27	16.63	17.42	16.88	18.45	15.14	15.96	18.17	18.51	19.16	21.45	21.56	16.56	21.42	19.82
MELO.jh000028.1	30.68	36.5	53.05	41.84	38.65	38.8	24.46	26.6	28.76	31.23	30.46	29.97	35.74	35.29	43.98	36.92	46.71	37.62	35.04	50.14	35.17	30.88	30.45	43.62	34.9	32.93	38.68	32.53	31.8	41.19	32.96	31.99	34.51	34.11	34.11	47.63	33.32	34.58	34.33	34.29	32.47	32.19	31.89	30.76	32.46	39.27	33.16	32.46	36.42
MELO.jh000029.1	2.33	1.43	2.13	3.12	2.21	1.78	0.99	0.64	1.11	1.71	0.87	0.97	1.86	2.17	2	1.34	2.92	1.63	2.91	2.45	1.85	1.82	2.14	2.47	1.44	1.74	2.01	2.49	2.88	1.32	1.93	2.27	1.9	2.13	1.43	2.25	2.89	1.92	1.37	2.25	1.45	1.75	2.15	2.09	2.48	1.92	1.72	2.51	1.3
MELO.jh000030.1	5.62	5.18	4.48	4.61	5.48	4.95	3.59	3.65	3.82	4.37	3.43	4.22	4.72	5.24	4.94	5.42	2.28	4.33	4.36	1.92	4.36	3.87	3.15	2.47	3.73	3.99	2.27	4.3	4.13	2.42	4.79	3.68	4.85	5.18	4.53	2.79	4.43	4.95	4.48	5.66	4.41	4.66	3.8	4.37	4.62	3.51	2.93	4.56	3.17
MELO.jh000031.1	2.43	1.95	1.9	2.98	3.52	2.6	2.5	2.69	3.18	3.81	1.97	2.36	1.82	2.31	1.81	2.37	2.2	2.04	1.35	1.66	3.57	2.43	1.17	1.92	2.46	3.44	2.37	2.16	3.46	1.35	1.31	2.44	2.4	1.24	1.57	1.63	1.11	2.28	2.41	2.55	1.85	2.98	3.63	2.95	2.44	1.46	1.09	1.64	2.09
MELO.jh000032.1	13.46	11.64	11.32	12.49	11.55	12.11	10.35	9.83	11.68	10.68	9.56	8.27	7.7	10.16	8.96	10.12	14.05	10.38	15.48	12	10.18	13.18	9.5	12.87	9.83	13.17	9.75	10.94	12.83	8.96	11.85	9.67	11.74	10.09	11.07	13.84	10.7	12.08	10.52	10.63	11.07	12.1	12.34	11.16	12.57	14.42	13.45	12.54	13.65
MELO.jh000033.1	0	0	0	0	0	0	0	0	0	0	0	0	0	0	0	0	0	0	0	0.14	0	0	0	0	0	0	0.35	0	0	0	0	0.2	0	0	0	0	0.78	0	0	0	0	0.13	0	0	0.95	0	0	0	0.21
MELO.jh000034.1	15.1	15.9	36.57	15.15	17.02	13.62	9.26	8.28	11.14	13.92	25.39	27.43	26.93	17.65	27.08	17.06	43.63	22.2	14.7	45.91	22.14	14.95	37.3	25.84	20.04	11.3	19.71	24.73	13.45	23.89	12.99	16.93	13.52	16.49	11.18	35.12	21.11	15.06	18.96	17.43	10.47	15.78	11.11	11.15	14.65	13.89	9.42	12.42	11.85
MELO.jh000035.1	9.56	11.66	8.91	9.74	10.57	9.18	5.02	5.48	7.94	8.96	8.55	8.43	13.18	15.21	12.11	9.48	9.74	8.53	9.31	11.36	9.97	7.42	12.21	10.92	10.74	9.13	8.17	8.31	8.76	9.57	10.25	10.55	10.71	10.55	11.31	12.58	12.95	10.37	11.57	8.5	7.78	10.08	9.76	10.85	8.83	7.01	7.64	8.74	6.32
MELO.jh000036.1	7.45	8.02	4.03	8.85	6.88	6.91	6.39	6.02	5.73	6.01	4.41	3.47	2.74	5.04	3.32	4.19	4.77	5.82	8.76	4.07	5.4	7.63	2.9	6.03	4.81	7.74	5.6	4.86	5.65	4.18	7.48	5.68	7.68	6.79	7.18	3.56	4.43	6.16	6.17	6.43	7.72	6.53	7.05	7.43	7.25	8.19	7.11	6.97	7.47
MELO.jh000037.1	35.72	36.03	32.19	45.59	33.85	35.73	25.14	25.21	30.78	25.88	31.63	27.22	28.55	26.46	33.71	28.19	31.89	37.36	44.81	30.03	39.21	42.62	29.45	30.93	36.03	33.73	30.28	39.04	33.03	23.97	28.65	31.85	33.39	33.68	30.62	30.14	31.68	33.34	37.85	35.18	32.93	36.87	32.53	28.46	38.75	39.66	32.07	31.68	37.95
MELO.jh000038.1	5.55	5.29	5.43	5.41	5.98	5.82	3	2.93	3.61	4.35	4.07	4.84	4.32	4.61	4.96	6.01	4.72	4.33	4.55	4.02	3.91	5.3	2.18	4.22	3.44	4.13	3.53	3.96	4.81	3.76	4.39	4.39	5.08	3.63	4.27	3.9	6.33	3.7	5.73	4.44	4.14	4.62	5.72	5.12	5.98	5.33	3.05	4.83	4.85
MELO.jh000039.1	9.08	7.68	9.53	8.95	9.38	7.26	6.22	6.7	6.99	7.85	5.88	6.01	8.3	7.98	7.99	8.49	11.09	7.36	8.59	10.46	8.19	9.11	6.32	9.71	6.46	8.12	6.82	7.14	8.07	6.6	6.18	8.35	7.88	8.95	6.1	9.72	9.37	7.82	8.56	9.78	6.25	8.19	8.2	8.32	8.44	7.52	5.97	9.15	7.47
MELO.jh000040.1	1	1.74	2.06	0.77	1	0.48	0.73	0.83	0.64	0.37	0.45	0.38	0.9	0.69	0.65	0.95	1.45	1.02	0.72	0.9	0.46	0.55	0.93	0.82	0.45	0.74	1.07	0.74	0.61	1.4	2.36	0.94	1.02	0.51	0.36	1.88	1.94	0.51	0.89	0.49	0.52	0.87	0.79	1.14	1.15	1.39	1.85	0.84	1.57
MELO.jh000041.1	3.34	4.15	5.03	3.76	3.64	2.18	2.63	2.29	2.26	2.85	3.22	3.12	3.67	4.88	3.32	3.42	6.33	3.88	4.73	4.22	3.62	3.7	2.82	7.19	2.74	3.27	5.02	3.03	3.32	5.78	3.36	2.74	3.14	3.17	3.29	5.32	4.23	3.36	3.81	3.32	3.25	2.43	2.34	3.39	3.29	4.45	5.05	2.32	3.61
MELO.jh000042.1	109.14	84.72	108.03	130.15	77.39	114.58	93.92	66.65	90.12	66.02	95.86	94.27	65.96	53.73	82.59	53.72	94.4	126.04	117.25	98.41	112.24	136.76	82.89	90.12	101.43	97.57	75.72	104	90.37	67.64	58.95	81.75	102.52	77.7	71.57	89.95	79.37	74.91	108.65	84.52	68.46	100.08	81.96	70.57	113.25	110.66	48.08	87.63	74.5
MELO.jh000043.1	3.17	2.21	1.97	2.98	2.03	1.87	1.58	0.67	1.91	5.05	1.33	2.67	3.49	6.26	2.5	4.78	2.62	3.38	9.36	2.47	2.98	2.69	3	2.35	3	2.98	1.95	3.34	1.44	4.42	5.1	5.77	1.81	3.31	5.94	1.79	2.8	2.62	4.2	1.82	5.96	1.49	2.45	5.07	3.46	9.47	11.22	3.14	6.64
MELO.jh000044.1	0	0.1	0	0.38	0	0.23	0.11	0	0	0.21	0	0.08	0	0	0	0	0	0	0.14	0	0	0	0	0	0	0.19	0	0	0	0	0	0	0.27	0	0.18	0	0	0	0	0	0	0	0.02	0.19	0.05	0.16	0	0.18	0.12
MELO.jh000045.1	16.73	14.28	12.09	17.5	15.27	15.4	13.37	11.93	12.3	14.47	10.79	11.92	9.67	13.23	11.08	10.52	12.58	14.18	15.18	9.8	13.21	13.36	7.43	13.19	10.62	13.17	10.62	11.65	14.23	11.04	13.6	12.04	13.99	10.05	13.89	8.53	13.56	12.09	14.53	13.59	12.61	14.35	14.9	14.23	15.3	14.03	12.04	14.87	14.39
MELO.jh000046.1	35.82	31.28	39.63	40.34	40.49	34.65	27.55	37.49	36.03	37.71	26.73	23.8	23.91	16.48	26.78	27.66	46.3	35.87	50.78	42.78	29.36	34.24	23.23	23.55	26.39	32.51	20.61	28.48	40.38	36.97	22.67	28.63	39.31	34.77	22.65	27.65	23.17	28.82	20.75	20.79	27.08	22.97	35.63	24.11	25.74	41.66	41.21	28.29	48.1
MELO.jh000047.1	2.12	1.21	2.63	1.35	3.47	2.42	0.75	1.72	2.07	1.37	2.67	4.04	3.75	5.28	4.18	5.16	2.44	1.73	0.63	3.42	1.62	1.7	1.44	2.45	1.87	1.38	2.59	1.74	1.49	1.98	1.01	1.18	1.86	2	1.63	3.74	2.4	3.4	1.53	2.44	1.82	1.86	1.47	1.38	1.22	0.64	0.51	1.36	1
MELO.jh000048.1	0	0	0	0	0	0	0.07	0	0	0	0	0	0	0	0	0	0	0	0	0	0	0	0	0	0	0	0	0	0	0	0	0	0	0	0	0	0	0	0	0	0	0	0	0	0	0.06	0	0	0
MELO.jh000049.1	8.29	5.86	7.88	8.82	7.79	9.76	5.57	6.94	6.17	6.38	6.48	7.89	6.67	7.12	5.05	5.15	7.23	9.3	9.13	7.28	8.8	9.06	6.71	9.84	8.86	8.51	6.98	8.11	5.33	8.6	7.37	5.83	9.28	7.08	8.9	7.8	6.67	6.94	9.85	7.6	6.69	9.49	6.52	6.44	7.85	7.09	6.34	7.22	7.1
MELO.jh000050.1	4.38	2.97	38.87	5.78	8.93	8.62	2.11	5.05	4	2.76	22.66	22.93	19.81	8.7	21.24	12.08	24.36	13.9	1.76	23.49	6.48	0.91	6.3	20.45	4.78	4.45	36.78	8.1	2.57	48.82	3.29	4.47	6.76	10.57	4.96	36.78	4.23	8.86	6.48	7.5	4.77	8.52	2.88	1.77	3.46	5.2	2.55	3.71	3.51
MELO.jh000051.1	6.9	19.49	21.94	4.42	4.4	1.96	0.59	4.39	12.09	5.92	10.82	14.27	4.41	7.89	6.64	3.48	21.35	5.75	1.94	23.72	6.02	2.21	4.6	17.38	3.24	2.33	9.16	6.21	1.61	17.81	13.81	12.66	9.8	5.52	5.62	11.38	11.19	1.56	14.15	3.54	7.94	1.68	3.74	11.87	6.3	24.37	27.23	5.03	12.85
MELO.jh000052.1	0	0	0	0	0.06	0	0	0	0.16	0	0	0	0	0	0	0.11	0	0	0	0	0	0	0.06	0.13	0	0	0	0	0	0	0	0	0	0	0.07	0	0.1	0	0	0	0	0	0	0	0	0	0	0.06	0
MELO.jh000053.1	2.02	2.4	2.11	2.75	1.8	1.52	0.7	1.28	0.78	2.13	1.56	1.09	1.31	1.87	1.15	1.98	1.68	1.46	2.01	2.68	2.24	1.67	1.91	3.12	2.17	2.2	1.38	2.13	2.55	2.16	2.6	1.47	1.86	1.96	1.03	1.34	1.96	1.28	1.68	2.17	1.06	2.36	2.46	2.12	2.11	2.5	2.12	1.78	1.97
MELO.jh000054.1	8.27	8.09	9.3	7.25	9.32	6.93	8.35	8.37	7.62	7.64	7.45	7.53	11.11	11.22	9.92	11.73	7.32	6.44	8.15	6.67	7.99	7.3	8.52	8.38	7.72	6.81	5.66	7.16	6.85	6.47	9.44	8.05	7.3	9.05	8.58	9.37	11.35	10.95	8.62	10.14	8.28	6.87	9.45	9.57	8	7.23	10.4	7.69	8.72
MELO.jh000055.1	12.66	6.28	0.63	5.56	6.45	2.88	40.22	32.12	5.3	3.96	1.52	0.82	4.41	10.39	4.99	5.96	0.59	3.33	19.53	0.24	3.7	6.73	2.96	0.45	6.15	5.16	0.16	6.46	6.18	0.15	11.73	8.53	6.43	5.36	11.02	0.6	8.39	5.71	11.01	3.93	11.81	9.99	19.94	18.99	11.22	13.27	30.29	11.98	16.63
MELO.jh000056.1	87.41	70.27	52.21	79.44	90.33	73.1	80.69	95.99	64.24	94.46	80.5	80.09	93.26	119.56	98.14	94.99	56.52	83.02	67.48	60.94	62.01	50.54	67.75	47.74	61.73	59.01	38.2	56.54	69.27	48.41	77.15	60.32	72.84	83.86	90.11	44.16	53.37	83.32	58.6	64.8	85.79	78.52	85.98	113.36	75.4	67.31	88.09	83.4	71.45
MELO.jh000057.1	30.12	38.23	29.38	28.23	44.75	29.86	18.43	17.09	25.28	43.54	25.81	28.8	41.29	50.13	36.22	46.29	23.25	28.29	36.96	22.67	31.52	33.09	44.17	28.89	35.93	23.26	23.56	32.25	26.45	27.1	43.18	40.27	29	41.2	43.85	28.25	47.62	39.93	37.44	40.79	45.46	24.15	29.14	44.81	30.35	39.79	63.33	30.38	41.6
MELO.jh000058.1	20.64	16	16.71	18.85	23.44	14.69	15.08	12.24	16.97	13.31	18.25	17.26	20.76	17.07	19	19.46	18	18.53	19.77	17.6	20.79	20.8	19.15	27.91	17.13	16.08	16.08	20.95	16.64	11.57	15.94	16.99	18.04	29.05	20.93	16.68	18.38	22.98	17.55	26.37	17.55	18.79	18.03	16.1	17.66	14.63	15.21	17.17	16.14
MELO.jh000059.1	11.4	223.82	242.19	98	57.08	92.53	8.4	8.11	114.45	114.23	178.71	119.02	137.26	222.91	250.5	199.96	397.1	117.76	129.44	353.97	121.28	131.04	182.97	374.75	148.9	58.12	225.18	174.4	23.91	183.71	55.5	123.27	95.05	86.75	140.23	399.47	206.22	148.9	139.85	60.51	117.18	42.51	72.33	76.14	79.54	109.99	114.07	24.9	52.43
MELO.jh000060.1	129.95	31.41	119.33	32.95	133.22	36.43	127.85	119.88	22.34	31.61	21.91	29.16	127.76	27.3	26.97	39.75	21.92	32.49	41.13	147.63	45.42	44.18	37.79	29.68	41.5	84.81	25.62	31.13	150.76	35.69	103.89	152.57	58.86	134.95	50.33	25.66	31.42	35.86	201.41	150.94	41.4	125.72	43.98	51.1	47.14	35.76	44.18	160.65	83.09
MELO.jh000061.1	7.91	10.84	18.26	8.38	10.13	7.56	4.6	4.25	6	7.61	7.83	5.78	12.63	9.6	10.01	5.59	13.95	11.74	13.98	12.72	6.88	8.88	8.11	11.08	8.07	7.04	13.37	10.55	6.99	12.75	9.77	7.33	6.64	9.74	6.74	12.58	13.23	8.27	9.58	9.15	6.79	6.25	6.39	6.9	7.71	25.07	21.31	8.15	20.3
MELO.jh000062.1	27.78	47.59	58.96	35.59	45.4	33.12	25.49	25.63	37.37	40.54	35.68	32.24	52.51	55.86	52.1	47.18	57.98	30.44	42.48	72.43	37.98	41.64	46.51	56.16	44.71	35.14	42.57	41.74	30	44.32	53.11	54.05	37.44	51.57	47.01	67.1	57.18	48.68	44.71	44.39	49.4	31.99	38.26	46.71	31.64	34.84	57.37	36.04	40.63
MELO.jh000063.1	366.67	296.25	194.39	385.25	382.37	355.04	273.87	294.79	283.66	338.53	295.99	319.73	294.13	317.81	332.83	373.95	162.1	291.16	340.99	158.05	342.04	329.33	278.71	172.97	317.44	360.93	173.16	307.48	382.81	198.5	326.12	291.58	367.78	318.72	334.58	196.68	286.43	338.33	333.11	322.54	353.61	386.84	362.86	405.78	341.96	275.97	276.34	355.28	295.36
MELO.jh000064.1	4.47	8.49	2.62	4.29	3.21	4.02	0.58	0.8	1.59	2.57	2.57	2	3.48	1.69	3.14	2.24	4.25	17.44	11.26	7.11	8.25	3.8	11.48	1.14	5.12	4.49	0.72	11.95	5.17	2.67	6.16	7.54	4.95	4.22	2.84	2.3	6.29	1.85	6.64	2.44	4.7	4.23	4.4	3.19	7.06	31.47	14.4	4.92	12.97
MELO.jh000065.1	0	0.02	0.03	0.19	0.03	0.11	0	0.4	0.02	0.07	0.04	0.06	0	0	0	0.03	0	0	0.03	0	0.02	0	0.02	0	0	0.15	0	0.11	0	0	0.11	0.05	0.02	0	0.06	0	0.18	0	0.1	0.02	0.04	0.02	0.08	0.05	0.18	0.12	0	0	0
MELO.jh000066.1	0	0.02	0.02	0.16	0.02	0.1	0.23	0.24	0.02	0.06	0.03	0.05	0	0	0	0.03	0	0.86	0.03	0	0.02	0.08	0.02	0	0	0.13	0	0.15	0.89	0	0.09	0.12	0.02	0	0.05	0	0.15	0	0.08	0.02	0.08	0.02	0.07	0.06	0.15	0.1	0.37	0.39	0.26
MELO.jh000067.1	0.14	0.27	0	0.26	0.05	0.14	3.09	1.91	0.13	0.17	0.21	0.06	0.07	0.14	0.31	0.17	0.03	2.24	0.4	0.13	0.42	0.28	0.23	0.06	0.43	0.16	0.03	0.17	0.11	0.08	0.21	0.25	0.24	0.11	0.05	0.05	0.36	0	0.04	0.12	0.08	0.09	0.38	0.06	0.94	0.59	0.14	0.33	0.33
MELO.jh000068.1	0	0	0	0	0	0	0	0	0	0	0	0	0	0	0	0	0	0.04	0	0	0	0	0	0	0	0	0	0	0	0	0	0	0	0	0	0	0	0	0	0	0	0	0	0	0	0	0	0	0
MELO.jh000069.1	2.02	1.02	3.4	1.55	3.32	2.41	1.89	0.87	0.96	1.97	1.09	0.45	1.03	1.7	0.47	0.5	1.3	1.17	1.66	0.98	0.65	3.69	0.53	1.13	1.32	0.78	0.9	1.18	1.13	1.59	2.65	1.78	1.95	2.4	1.94	0.75	3.49	2.74	0.91	3.02	1.18	1.13	1.61	0.7	1.65	1.08	1.02	1.28	1.07
MELO.jh000070.1	0.83	0.56	1.89	0.35	0.8	0.67	0.43	0.57	0.49	0.68	0.25	0.4	1.15	1.42	0.62	0.48	0.68	0.86	0.42	0.34	0.44	1.25	0.7	0.63	0.79	0.5	0.39	0.81	0.32	0.58	0.21	0.57	0.3	0.69	0.4	0.83	1.25	0.91	0.51	1.13	0.16	0.35	0.25	0.08	0.44	0.53	0	0.5	0.16
MELO.jh000071.1	20.35	44.53	4.72	13.11	3.99	12.59	73.94	61.68	30.31	19.48	6.97	11.94	4.99	3.51	8.47	4.88	4.98	61.54	15	4.31	18.8	10.9	4.37	3.01	14.07	11.78	2.09	19.8	13.47	4.42	13.31	23.31	8.89	2.94	3.13	2	32.42	1.39	32.88	2.77	5.59	8.06	15.15	8.11	31.3	58.21	30.61	23.98	28.77
MELO.jh000072.1	0.07	0.11	0.09	0	0	0	0.17	1.12	0.27	0.23	0	0.24	0	0.45	0	0.58	0	0	0.07	0.11	0.02	0	0.11	0	0	0	0	0	0	0.6	0.4	0.07	0.11	0.06	0.27	0.14	0.06	0	0.42	0	0.24	0.05	0	0.12	0.22	0.09	0.25	0.05	0.04
MELO.jh000073.1	2.06	0.85	3.33	1.06	1.3	3.25	2.05	10.12	1.33	2	1.76	3.96	2.45	7.22	2.39	7.4	2.59	1.36	0.14	2.93	0.97	0.38	1.87	1.33	0.53	1.12	4.06	0.69	0.54	7.2	3.45	0.46	1.95	1.66	2.64	4.16	0.91	1.39	1.25	1.14	3.36	1.88	1.23	2.47	0.76	0.48	0.63	1.36	0.61
MELO.jh000074.1	5.86	0.61	0.74	0.54	2.39	3.15	14.98	25.94	1.28	1.78	3.8	5.65	5.04	9.03	4.16	13.94	0.24	1.26	0.06	0.21	0.38	0.31	0.53	0.2	0.41	0.57	0.46	0.56	1.36	1.27	5.07	1.32	2.62	1.84	2.83	0.6	0.99	1.72	0.81	1.52	5.71	3.65	4.53	6.13	3.69	1.57	0.99	4.81	2.94
MELO.jh000075.1	0.91	0.86	0.57	0.6	0.49	0.7	0.53	1.7	0.71	0.71	0.09	0.7	0.39	0.29	0.46	0.82	0.26	1.02	0.58	0.21	0.42	0.5	0.36	0.28	0.33	0.84	0.5	0.75	0.58	0.49	1.06	0.58	0.89	0.69	1.07	0.41	0.8	0.42	0.73	0.43	0.57	0.7	0.86	0.84	0.92	1.71	1.5	0.9	1.7
MELO.jh000076.1	21.69	20.16	20.31	22.97	17.97	19.52	18.05	21.15	17.17	20.13	15.91	15.14	14.19	16.68	16.59	18.36	18.2	19.25	23.41	15.78	17.26	17.81	11.85	15.71	16.01	16.77	13.13	17.11	18.76	17.51	22.84	16.79	20.13	16.02	21.5	17.69	17.05	15.88	17.05	17.51	20.39	18.48	20.57	20.11	20.33	21.93	21.23	19.82	22.37
MELO.jh000077.1	20.69	12.13	49.35	14.38	17.17	15.13	13.4	8.06	8.74	10.48	9.9	9.69	19.36	17.62	12.08	15.11	21.28	13.26	17.31	20.31	9.66	8.8	12.3	14.71	10.27	12.12	19.86	12.91	16.85	24.98	31.91	15.57	13.89	14.38	14.04	25.93	20.78	10.96	8.73	12.18	18.93	15.01	21.17	12.33	15.62	30.24	31.9	30.47	45.54
MELO.jh000078.1	0.96	2.71	0.12	0.16	0.3	0.35	0.58	1.85	0.27	0.7	0.76	1.2	1.39	4.04	0.97	7.64	0.15	0.32	0	0.29	0.13	0	0.1	0.12	0	0.15	0	0.1	0.64	0.38	0.7	0	1.08	0.12	0.23	0.18	0.24	0.3	0.66	0.49	0.68	0.32	0.91	0.76	2.07	0.2	0	1.13	0.22
MELO.jh000079.1	0	0	0	0	0	0	0	0	0	0	0	0	0	0	0	0	0	0	0	0	0	0	0	0	0	0	0	0	0	0	0	0	0	0	0	0	0	0	0	0	0	0	0	0	0	0	0	0	0
MELO.jh000080.1	35.64	34.3	41.13	33.32	37.02	28.91	29.79	28.74	34.89	32.91	27.88	21.78	35.12	33.86	36.17	31.47	39.7	32.23	48.99	34.59	29.31	42.95	29.25	43.25	42.02	31.9	29.54	36.57	31.68	29.26	33.08	40.1	32.54	36.13	31.72	39.13	48.81	36.07	38.11	33.91	31.06	28.84	37.85	34.2	32.94	38.68	46.1	37.55	47.36
MELO.jh000081.1	31.31	20	36.63	27.35	34.06	31.27	38.41	38.75	28.44	24.22	30.3	29.62	31.06	26.04	28.94	34.23	24.17	23.52	16.78	21.6	23.55	22.17	16.88	24.87	24.34	27	32.56	22.02	31.4	28.54	30.88	26.49	28.3	29.4	25.47	35.76	21.07	27.42	16.61	24.75	26.56	24.81	34.96	31.21	24.9	25.86	23.77	33.69	27.57
MELO.jh000082.1	0.35	0.66	0.33	0.77	0.8	0.92	1.46	0.86	0.41	0.59	0.45	0.58	0.61	0.98	0.35	0.34	0.67	0.38	0.07	0.18	0.14	0.2	0.24	0.18	0.26	0.25	0.48	0.04	0.37	0.33	0.24	0.12	0.21	0.4	0.22	0.39	0.22	0.41	0	0.08	0.27	0.21	0.36	0.25	0.33	0.14	0.06	0.24	0.19
MELO.jh000083.1	10.11	7.38	9.9	10.33	7.38	7.7	6.43	13.52	9.49	7.68	10.22	9.42	7.42	7.4	8.78	8.5	6.3	6.28	9.25	7.3	5.67	9.08	5.36	7.84	7.92	7.93	9.13	8.24	8.22	11.15	6.74	6.11	6.49	6.66	6.43	6.93	8.55	5.96	9.82	6.73	4.73	8.2	6.55	4.54	6.63	10.3	4.22	6.92	7.21
MELO.jh000084.1	67.7	53.77	67.92	64.58	53.84	68.44	72.13	65.3	65.32	62.78	79.64	68.45	58.69	48.31	64.38	63.46	73.01	68.55	53.81	71.74	67.09	64.97	57.45	71.67	64.92	63.59	68.03	65.36	71.78	66.98	48.91	59.56	57.16	53.23	57.61	70.27	54.46	59.82	50.41	64.88	50.05	64.71	63.79	54.88	64.73	54.22	36.42	55.88	48.02
MELO.jh000085.1	0	0	0	0	0	0	0	0	0	0	0	0	0	0	0	0	0	0	0	0	0	0	0	0	0	0	0	0	0	0	0	0	0	0	0	0	0	0.09	0	0	0	0	0	0	0	0	0	0	0.07
MELO.jh000086.1	0.51	0.44	1.71	0.35	0.75	0.46	0.07	0	0.41	0.43	0.13	0.12	0.96	0.43	0	0.11	0.57	0.16	0.3	0.4	0.04	0.33	1.5	0.07	0.28	0	0.36	0.79	0.09	0.76	1.31	0.47	0.31	0.12	0.42	1.02	0.87	0.1	0.07	0.33	0.06	0.49	0.22	0.69	0.27	0.6	1.15	0.58	1
MELO.jh000087.1	0	0	0.19	0	0	0	0	0	0	0.08	0	0.08	0	0	0.18	0.12	0	0	0	0.06	0	0	0	0.23	0	0	0	0	0	0	0.04	0	0	0	0	0	0.15	0	0	0.08	0	0	0	0.12	0	0	0	0	0.18
MELO.jh000088.1	0.61	26.45	824.65	0.9	32.44	0.83	0.21	0.53	1.03	6.96	10.85	14.99	58.44	126.79	19.45	22.74	688.72	4.13	0.94	812.5	8.64	0.77	205.13	508.49	5.22	0.68	346.27	19.41	0.68	917.02	0.73	52.19	1.27	59.96	1.02	1184.9	63.59	51.43	11.83	43.58	1.52	0.99	0.56	1.12	0.7	0.65	1.35	0.73	1.02
MELO.jh000089.1	13.68	12.23	7.75	14.14	15.22	12.22	8.64	8.9	15.11	15	13.13	14.66	19.12	15.64	14.74	17.01	10.59	17.32	18.59	12.79	15.33	18.11	25.14	9.96	16.08	12.78	7.71	15.4	13	6.32	14.32	14.44	14.74	12.09	17.83	11.74	12.34	13.68	10.57	13.08	13.98	15.2	13.39	15.06	15.34	12.1	16.41	13.7	13.75
MELO.jh000090.1	0.02	0.04	0	0	0	0	0.04	0	0	0.04	0	0	0	0.06	0	0	0.02	0.01	0.04	0.03	0.08	0	0.06	0.03	0	0	0	0.03	0	0	0.04	0	0	0.04	0	0	0	0	0	0.13	0.1	0.04	0.04	0	0	0	0	0	0.02
MELO.jh000091.1	0.05	0	0	0	0	0	0.05	0	0	0	0	0.04	0	0.04	0.05	0	0.1	0	0	0.04	0.06	0	0	0	0	0	0	0	0	0.06	0	0	0	0	0.09	0	0	0	0	0	0.06	0	0	0	0	0	0.07	0	0
MELO.jh000092.1	17.72	5.62	4.74	16.82	20.5	16.56	11.29	9.6	11.82	18.81	13.99	10.96	9.19	9.25	9.09	11.24	5.74	11.63	19.77	5.16	13.8	26.53	8.38	7.3	17.21	17.27	5.38	14.1	21.19	5.38	15.94	12.06	13.81	13.81	11.57	3.91	14.39	13.81	15.09	14.99	13.07	14.56	16.73	15.54	21.81	8.72	7.89	15.26	9.44
MELO.jh000093.1	1.61	1	1.07	0.75	0.35	1.07	1.7	0.54	1.97	0.56	0	0.63	0.25	1.74	1.31	0.47	0.44	3.12	0.25	0	1.34	1.35	0	0.65	0.98	1.4	1.09	0	1.36	0.27	0.3	0.96	1.7	1.12	0.93	0	0.29	0.29	0.27	2.42	1.3	0.95	0.46	1.9	0.37	0.4	0	1.87	0.93
MELO.jh000094.1	0.3	0.56	22.07	0.48	0.54	0.84	0.42	0.28	0.51	1.77	2.19	0.73	0.6	2.32	0.63	0.66	38.34	1.16	0.72	13.63	0.88	0.47	0.5	21.63	0.94	0.2	15.1	0.6	0.3	22.81	0.35	6.76	0.03	0.34	0.15	18.36	1.21	0.09	0.74	0.21	0.15	0.31	0.55	0.38	0.49	1.37	0.66	0.73	0.98
MELO.jh000095.1	6.32	5.42	5.15	6.19	5.17	5.33	3.45	3.58	4.82	6.35	3.48	3.26	4.18	4.76	4.56	4.77	6.8	5.63	6.25	5.32	5.25	5.83	3.38	6.13	3.18	4.96	5.05	4.21	5.26	4.41	5.97	4.42	5	5.61	7.32	4.86	5.96	4.93	5.18	4.53	5.79	5.81	5.41	5.19	5.18	5.85	4.47	5.2	5.76
MELO.jh000096.1	1.83	6.02	2.26	1.91	1.07	1.2	3.54	4.25	2.72	3.54	1.29	2.57	1.41	5.18	2.5	3.96	4.58	4.26	2.92	1.68	2.26	4.2	1.51	3.12	1.29	1.67	2.2	1.14	0.92	3.14	3.09	2.74	1.56	1.32	1.73	0.94	1.9	0.83	6.57	0.86	2.42	1.51	2.39	3.84	3.81	4.94	4.07	2.76	4.18
MELO.jh000097.1	12.66	16.22	19.26	13.46	11.72	10.97	8.41	8.23	11.04	9.98	11.03	9.51	11.8	10.49	10.39	8.48	13.8	12.19	14.53	12.98	12.62	13.85	11.88	12.41	9.91	12.27	12.88	14.37	10.63	12.06	11.26	13.62	12.14	11.59	11.63	12.22	12.62	11.47	15.35	12.36	9.6	11.24	10.4	10.07	14.51	16.73	13.64	11.67	15.96
MELO.jh000098.1	30.17	20.43	13.59	25.86	21.25	25.5	23.77	27.31	21.08	30.58	17.46	26.17	15.49	21.2	18.1	21.35	11.88	24.53	19.81	10.15	23.79	22.58	17.48	10.36	21.85	21.88	11.67	18.35	25.8	13.5	20.85	18.53	27.32	19.9	25.33	12.27	20.88	20.15	24.68	20.44	24.98	28.96	22.66	28.59	26.18	20.64	17.15	24.95	19.88
MELO.jh000099.1	1.75	2.47	1.59	1.64	1.49	2.09	1.64	3.31	1.06	2.37	1.8	2.16	2.08	5	4.71	4.05	1.62	1.45	0.52	1.18	1.77	1.15	1.59	1.32	0.67	1.2	1.3	1.08	0.62	2.71	1.51	1.25	1.76	1.15	2.02	2.36	1.26	0.9	3.44	0.78	1.45	1.5	1.22	1.8	1.45	1.06	1.76	0.64	0.4
MELO.jh000100.1	0.94	1	0.86	0.95	0.75	0.65	0.53	0.71	0.46	0.95	1.05	0.81	0.78	0.42	1.02	1.1	1.57	0.66	1.46	1.24	0.98	1.09	0.26	0.97	0.61	1	0.86	1	1.15	1.15	1.28	1.11	1.1	0.85	0.87	0.74	1.05	1.28	1.27	0.96	0.9	0.71	1.17	0.63	0.99	1.25	1.54	0.84	1.38
MELO.jh000101.1	0.39	0.5	0.8	0.75	0.41	0.59	0.06	0.23	0.79	1.02	0.52	0.48	0.7	1.04	0.56	0.54	0.7	1.2	0.32	0.86	0.74	0.76	0.86	0.8	0.54	0.29	0.68	0.55	0.16	0.7	0	0.38	0.81	0.53	0.76	0.41	0.79	0.57	0.95	0.74	0.67	0.42	0.1	0	0.26	0.47	0	0.28	0
MELO.jh000102.1	1.1	4.55	0.17	0.69	0.72	0.59	0.67	0.56	0.36	0.56	0	0	0.31	0.96	0.25	0	0.32	0.36	0.56	0	0.22	0.52	0.34	0.34	0.4	0.39	0.1	0.29	0.28	0.26	0.96	0.39	0.24	0.6	0.38	0	1.65	0.33	3.12	0.22	0.81	0.33	0.65	1.05	0.41	0.66	2.74	0.53	1.54
MELO.jh000103.1	14.19	13.53	13.97	14.97	14.94	16.4	14.88	16.93	10.54	11.14	13.36	15.57	10.45	18.14	12.05	13.88	9.38	14.83	7.39	11.02	15.21	9.52	7.17	10.38	8.93	17.66	9.56	12.81	20.84	11.94	11.11	10.18	14.8	9.88	11.87	14.28	9.78	14.28	15.74	12.71	10.05	18.57	12.16	13.68	11.88	10.39	9.71	12.86	9.54
MELO.jh000104.1	0	0.1	0	0.2	0.06	0	0	0	0	0	0	0	0.06	0.11	0	0.04	0	0.08	0.03	0.16	0	0.05	0.09	0	0	0.04	0.04	0.08	0.08	0	0	0.13	0	0.06	0.12	0.05	0.03	0	0.11	0.05	0.11	0	0.07	0.03	0.09	0.05	0.11	0.06	0.04
MELO.jh000105.1	22.62	24.27	23.78	23.86	23.05	25.34	19.4	22.05	22.38	25.46	21.44	20.11	23.02	20.49	21.48	24.59	22.02	22.35	23.43	18.11	24.96	20.5	23.06	21.78	20.49	20.17	20.5	20.98	21.8	28.95	31.01	23.94	24.67	21.91	26.93	27.04	29.84	20.15	24.11	22.86	22.79	20.87	24.52	24.23	22.92	30.37	36.55	27.62	33.43
MELO.jh000106.1	0	0	0	0	0	0	0	0	0	0	0	0	0	0	0	0	0	0	0	0	0	0	0	0	0	0	0	0	0	0	0	0	0	0	0	0	0	0	0	0	0	0.06	0	0	0	0	0	0	0
MELO.jh000107.1	94.85	63.43	96.3	96.67	79.02	80.33	69.59	74.4	80.86	83.39	88.32	79.4	72.96	76	75.83	82.19	113.25	94.83	75.57	120.88	82.29	88.13	70.57	112.22	73.16	81.75	79.92	72.7	93.01	85.23	69.94	63.88	79.16	76.9	74.76	98.63	76.07	79.74	64.63	72.05	67.65	77.22	81.15	70.66	87.86	90.7	63.75	78.59	80.2
MELO.jh000108.1	4.03	3.17	3.58	4.99	4.43	2.98	2.48	2.59	2.22	2.12	4.15	3.07	3.76	3.93	3.27	3.86	2.53	3.74	3.61	1.71	3.17	3.3	2.31	2.39	3.56	3.19	2.38	2.87	3.54	2.61	2.82	3.04	4	4.03	3.05	2.52	2.81	3.89	3.32	3.24	2.4	3.95	3.32	3.54	3.5	2.58	1.8	3.01	2.25
MELO.jh000109.1	0.1	0	0	0	0	0	0.1	0.44	0	0.31	0	0.42	0.28	0.58	0.2	0.92	0	0	0	0	0	0	0.42	0	0	0	0	0	0	0.92	0.72	0	0	0	0.16	0	0	0	0	0.24	0	0	0	0.45	0.1	0	0.7	0.08	0
MELO.jh000110.1	0.32	4.62	0.34	0.07	0.48	0	0.09	0.45	1.98	1.38	1.52	2.12	0.75	1.49	2.45	2.67	0.92	1.36	0	0.6	2.13	0	1.49	0.36	0.52	0.09	0	1.21	0	2.05	0.58	2.11	0.08	0.66	0.86	0.46	1.5	0.07	2.94	0.19	1.8	0	0	0.9	0.11	0.87	0.72	0	0.32
MELO.jh000111.1	0	0	0	0	0	0	0	0	0	0	0	0	0	0	0	0	0	0	0	0.21	0	0	0.17	0	0	0	0	0.06	0	0	0.11	0	0	0.04	0	0.11	0	0	0	0	0	0	0	0	0	0	0.07	0	0
MELO.jh000112.1	4.39	4.1	3.88	4.29	4.26	3.99	4.55	4.05	4.81	4.04	3.8	2.65	4.11	4.03	4.55	3.96	3.63	3.52	6.12	3.18	3.18	5.17	3.12	3.87	3.97	5.03	4.25	5.48	5.71	3.58	4.58	6.17	3.93	4.73	4.3	3.97	6.11	3.77	4.44	4.84	3.7	2.98	5.03	4.11	4.32	5.32	6.94	4.48	4.57
MELO.jh000113.1	120.15	129.84	83.99	114.63	152.59	127.84	74.81	63.7	108.17	151.55	129.89	127.43	177.89	176.99	166.31	167.44	101.86	122.61	83.8	82.93	135.17	107.76	150.26	113.23	142.27	92.34	102.58	111.43	120.25	87.91	83.97	93.75	107.81	159.24	148.63	91.12	108.06	181.71	133.66	183.56	105.98	121.4	91.18	115.57	114.83	55.57	50.37	83.74	51.73
MELO.jh000114.1	37.6	33.27	45.85	53.97	49.74	41.09	27.12	23.01	42.99	31.93	40.14	41.42	42.72	39.21	45.8	40.2	42	44.14	40.63	46.25	47.22	44.27	34.6	47.83	37.39	41.54	43.51	36.86	41.94	41.63	32.28	37.02	43.55	49.97	40.04	42.11	36.33	46.77	33.45	46.89	38.11	39.2	37.56	34.04	40.1	31.97	26.62	36.46	32.49
MELO.jh000115.1	5.18	4.23	4.36	2.35	2.82	2.41	2.36	3.79	2.46	6.11	1.85	1.9	2.62	3.08	2.15	3.03	2.85	2.38	3.36	2.72	1.53	2.16	1.81	1.97	1.71	1.95	2.04	3.26	2.29	3.41	7.37	4.16	2.54	2.26	2.44	2.01	4.68	1.54	2.86	1.62	3.35	2.7	5.22	6.05	4.86	9.73	8.01	4.58	6.62
MELO.jh000116.1	12.7	13.35	9.99	11.17	14.82	9.65	11.12	11.34	13.32	13.37	10.84	7.72	15.13	14.84	13.69	13.07	11.55	10.43	18.87	11.02	12.72	17.45	18.1	13.68	14.88	10.96	9.06	15.89	15.51	9.84	17.78	16.77	14.16	14.74	16.31	12.68	24.15	15.97	16.8	13.72	14.04	12.89	15.01	16.43	15.36	15.25	19.47	15.78	18.19
MELO.jh000117.1	0	0	0	0	0	0	0	0	0	0.14	0	0	0	0	0	0	0	0	0.11	0	0	0	0	0	0	0	0	0	0	0	0	0.13	0.1	0	0.12	0	0.1	0	0	0	0	0	0.1	0	0	0	2.14	0	0.47
MELO.jh000118.1	16.19	15.25	23.06	14.07	15.18	13.59	7.46	10.95	14.4	18.88	9.16	10.22	15.67	17.18	11.79	17.26	10.93	14	14.58	10.35	11.75	11.83	21.01	12.12	12.25	11.97	10.68	16.52	9.43	18.76	32.73	14.25	16.67	13.75	20.86	22.43	24.46	13.37	14.3	13.66	17.6	15.01	17.58	19.39	16.75	28.14	42.79	17.95	32.88
MELO.jh000119.1	6.19	6.12	6.18	5.07	5.53	4.12	5.45	6.43	4.32	4.48	6.27	5.11	7.78	6.08	6.55	6.75	4.33	4.05	7.28	4.76	4.68	5.9	4.25	4.02	4.64	4.62	4.78	5.67	4.83	5.2	7.78	5.55	5.19	5.15	4.75	6.04	7.63	5.26	7.5	5.07	4.55	5.1	5.73	5.5	6.53	6.24	5.38	6.02	7.59
MELO.jh000120.1	92.45	79.57	72.23	90.47	76.32	77.78	58.09	51.22	52.62	66.26	56.78	62.65	58.8	66.82	73.04	83.08	70.4	79.65	68.05	57.38	86.38	75.29	45.81	72.41	62.48	81.19	78.21	71.34	104.16	85.04	75.09	48.29	85.49	73.87	74.82	63.78	58.51	81.37	100.51	91.99	63.53	108.03	80.25	71.32	92.68	83.56	57.99	85.02	82.8
MELO.jh000121.1	2.02	2.38	2.32	1.95	1.71	2.04	1.53	3.58	2.43	2.57	1.37	2.2	2.3	2.96	2.93	3.64	1.61	2.13	1.54	1.93	1.77	1.43	1.99	1.89	1.9	1.44	1.51	1.64	1.26	2.26	2.61	2.51	1.77	1.82	2.73	2.1	2.95	1.44	3.04	1.86	1.96	2.18	1.51	2.54	1.08	1.64	2.23	1.54	1.63
MELO.jh000122.1	0.3	1.57	0.94	0.21	0	0.12	0.05	0.07	0.33	0.49	0.34	0.22	0.17	0.21	0.67	0	0.38	0.05	0.1	0.38	0.19	0.09	0.33	0.49	0.53	0.05	0.18	1.61	0.12	0.75	1.15	0.44	0.05	0.11	0.2	0.42	0.99	0	0.36	0.28	0.16	0.08	0.18	0.66	0	0.59	2.09	0.26	1.23
MELO.jh000123.1	450.38	499.41	526.47	547.6	551.34	456.22	439.01	343.33	478.4	400.07	590.2	512.11	622.52	512.45	590.83	529.35	497.14	427.26	485.84	547.93	483.56	487.32	440.82	539.89	483.14	510.86	479.25	473.39	607.52	380.57	414.38	515.8	513.8	532.1	423.07	514.97	508.68	496.36	432.4	456.51	470.24	480.27	502.56	424.32	445.04	476.23	427.87	498.77	492.04
MELO.jh000124.1	8.68	9.75	10.23	10.02	8.49	9.56	5.06	7.6	7.38	8.49	8.33	9.49	9.04	10.86	9.31	11.17	8.74	11.33	9.87	9.94	9.72	8.05	9.69	8.87	8.63	9.15	7.35	9.34	9.34	10	9.65	7.74	9.59	9.66	10.13	12.26	10.53	8.38	11.79	9.72	9.97	11.21	8.97	9.76	9.4	9.17	8.31	10.82	10.26
MELO.jh000125.1	0	0	0	0	0	0	0	0	0	0	0	0	0	0	0	0	0	0	0	0	0	0	0	0	0	0	0	0	0	0	0	0	0	0	0	0	0	0	0	0	0	0	0	0	0	0	0	0	0
MELO.jh000126.1	38.33	48.21	61.05	48.22	48.83	45.05	27.59	26.42	32.97	36.15	37.15	41.61	46.55	50.27	46.54	43.65	45.01	46.54	39.28	45.99	40.33	35.84	40.98	41.64	37.17	36.44	39.32	39.76	29.44	45.6	44.54	39.02	36.43	41.84	41	53.73	42.72	40.86	44.78	40.71	36.39	36.95	38.03	39.62	38.94	49.03	46.82	36.25	46.04
MELO.jh000127.1	7.84	7.92	7.71	9.91	8.6	8.03	5.41	5.84	6.12	6.39	5.76	6.2	6.54	7.16	8.27	7.28	6.99	6.78	7.4	7.22	7.35	6.28	5.67	7.67	6.63	7.21	4.73	6.53	7.03	5.4	7.4	6.19	6.52	6.65	6.09	6.08	7.43	5.68	8.67	5.62	8.26	7.14	6.95	6.83	7.05	6.79	7.15	6.77	8
MELO.jh000128.1	9.06	9.66	9.87	10.19	8.78	6.94	7.37	7.96	8.11	8.26	7.87	6.55	9.01	8.32	8.21	8.18	8.75	8.66	9.05	8.15	6.6	8.9	5.41	8.81	6.58	6.18	6.25	7.43	6.7	6.95	6.77	6.35	8.36	8.01	7.63	8.74	8.85	7.1	7.96	6.96	7.98	7.4	6.47	8.43	7.95	9.19	7.59	7.47	8.58
MELO.jh000129.1	4.48	4.11	3.85	4.36	4.58	3.17	2.92	2.04	3.17	3.45	3.35	3.65	3.71	4.6	3.69	3.25	4.3	3.88	5.92	3.54	2.96	5.23	1.98	3.94	3.09	4.21	3.97	3.94	3.77	2.92	4.56	4.58	3.53	4.43	4.09	4.25	5.75	3.78	5.32	3.97	3.58	3.48	3.42	4.26	4.54	5.17	3.96	3.66	4.64
MELO.jh000130.1	0	0	0	0	0	0	0	0	0	0	0	0	0	0	0	0	0	0	0	0	0	0	0	0	0	0	0	0	0	0	0	0	0	0	0	0	0	0	0	0	0	0	0	0	0	0	0	0	0
MELO.jh000131.1	25.61	37.73	50.1	38.76	34.09	36.18	20.76	23.88	37.99	34.67	47.37	42.74	42.3	35.93	45.74	39.7	42.66	47.05	42.8	34.89	37.46	43.74	46.22	43.75	40.07	32.03	43.01	44.32	26.36	58.23	32.97	43.23	36.96	38.03	36.81	52.06	39.84	38.91	45.67	36.07	31.83	28.73	28.97	27.78	31.15	36.96	34.3	27.15	31.89
MELO.jh000132.1	0	0	0	0	0.06	0.07	0	0	0	0	0	0	0.06	0.04	0	0	0.11	0	0	0.1	0	0	0	0.1	0.09	0.04	0.09	0	0	0.11	0	0.14	0	0	0.12	0.14	0.06	0	0	0	0.08	0	0	0	0	0	0	0	0
MELO.jh000133.1	0	0	0	0	0	0	0	0	0	0.1	0	0	0	0	0	0	0	0	0.07	0	0	0	0	0	0	0	0.12	0	0	0	0	0	0	0	0	0	0	0	0	0	0	0	0	0	0	0	0	0	0
MELO.jh000134.1	8.18	8.21	7.84	7.31	8.19	5.61	6.1	5.93	8.56	7.29	6.51	4.19	9.04	6.73	9.66	9.13	8.18	5.99	12.19	7.94	7.32	9.39	5.93	7.99	9.53	7.29	7.23	7.99	7.89	6.03	7.26	9.36	8.28	7.74	8.07	9.32	12.51	7.8	9.97	7.95	6.52	6.12	7.27	7.02	7.02	8.28	9.05	7.25	8.03
MELO.jh000135.1	0	0	0	0	0	0	0	0	0	0	0	0	0	0	0	0	0	0	0	0	0	0	0	0	0	0	0	0	0	0	0.11	0	0	0	0	0	0	0	0	0	0	0	0	0	0	0.21	0.5	0	0
MELO.jh000136.1	0	0	0	0	0	0	0	0	0	0	0	0	0	0	0	0	0	0	0	0	0	0	0	0	0	0	0	0	0	0	0	0	0	0	0	0	0	0	0	0	0	0	0	0	0	0	0	0	0
MELO.jh000137.1	0	0	0	0	0	0	0	0	0	0	0	0	0	0	0	0	0	0	0	0	0	0	0	0	0	0	0	0	0	0	0	0	0	0	0	0	0	0	0	0	0	0	0	0	0	0	0	0	0
MELO.jh000138.1	11.4	8.06	17.6	15.07	27.86	17	7.08	8.24	7.74	11.83	19.74	16.31	18.95	15.29	16.11	15.86	24.43	16.87	10.71	20.37	11.33	13.46	10	21.59	14.59	11.13	19.66	9.25	11.29	19.84	9.09	12.05	14.9	25.09	12.5	17.69	11.72	21	8.44	19.69	10.47	14.68	11.15	10.27	13.97	4.61	4.77	10.24	5.73
MELO.jh000139.1	17.87	21.27	18.78	20.36	15.79	18.62	14.89	13.53	18.52	18.49	16.11	13.6	18.91	18.45	18.45	17.27	18.83	18.87	17.78	16.97	18.3	19.27	16.61	16.91	19.3	17.69	17.69	17.77	14.46	14.73	19.05	19.93	17.45	18.93	18.7	17.81	19.64	16.76	19.05	17.25	16.13	17.91	17.26	19.99	19.01	23.65	25.89	18.72	20.71
MELO.jh000140.1	2.15	2.61	1.92	2.16	2.73	1.99	1.34	1.92	1.48	2	2.77	3.22	3.08	4.65	3.81	4.5	1.16	1.52	1.2	1.04	2.76	1.33	3.2	1.61	1.45	1.62	1.98	1.63	1.87	2.34	2.56	1.65	2.38	2.51	2.3	2.29	2.68	2.62	1.89	2.55	3.48	2.87	2.63	3.03	1.48	1.45	2.19	1.44	1.32
MELO.jh000141.1	5.94	5.16	5.85	6.09	5.56	5.4	5.09	5.34	6.81	6.18	5.87	4.79	5.21	6.39	4.59	7.24	5.93	6.96	6.21	7.27	7.01	5.96	4.88	7.53	5.58	6.12	7.59	6.07	5.88	7.49	5.59	5.64	6.39	6.62	5.99	7.43	6.15	6.99	7.59	6.12	6.51	5.51	6.77	7.55	5.85	5.24	5.2	6.69	4.28
MELO.jh000142.1	1.57	1.1	2.25	1.82	1.17	1.56	0.68	0.45	0.43	0.93	0.78	0.76	1.78	1.48	1.31	1.11	0.92	0.98	0.61	0.51	0.76	0.78	0.69	1.08	0.56	0.37	1.1	1.27	1.19	1.25	3.52	1.12	1.48	0.81	0.82	2.98	2.57	0.84	0.94	1.05	0.93	1.65	1.54	1.39	1.75	1.57	2.3	2.81	2.45
MELO.jh000143.1	19.58	19.46	14.97	22.72	21.25	20.86	14.21	12.98	17.9	14.93	16.37	14.92	13.17	15.27	17.92	16.09	11.74	18.65	28.98	10.74	19.33	25.38	20.98	12.73	21.97	19.36	13.8	20.52	15.13	11.03	21.88	20.37	20.11	19.86	19.56	14	19.9	20.4	19.05	21.66	23.75	17.74	20.38	21.47	21.04	24.79	27.17	21	22.57
MELO.jh000144.1	0	0	0	0	0	0	0	0	0	0	0	0	0	0	0	0	0	0	0	0	0	0	0	0	0	0	0	0	0	0	0	0	0	0	0	0	0	0	0	0	0	0	0	0	0	0	0	0	0
MELO.jh000145.1	0	0	0	0	0	0	0	0	0	0	0	0	0	0	0	0	0	0	0	0	0	0	0	0	0	0	0	0	0	0	0	0	0	0	0	0	0	0	0	0	0	0	0	0	0	0	0	0	0
MELO.jh000146.1	0	0	0	0	0	0	0	0	0	0	0	0	0	0	0	0	0	0	0	0	0	0	0	0	0	0	0	0	0	0	0	0	0	0	0	0	0	0	0	0	0	0	0	0	0	0	0	0	0
MELO.jh000147.1	4.2	7.74	44.42	0.73	1.23	0.42	0	0	0	2.27	0.98	0	123.14	1.66	0.06	0.7	0	0.61	0.4	0	0	0.16	6.88	0	0.47	0.1	0.08	4.44	0.2	13.84	62.07	1.67	0.62	0.09	2.82	297.92	390.81	0.16	1.95	1.15	0.8	1.65	3.45	4.11	0.98	48.14	207.3	7.8	49.86
MELO.jh000148.1	0.31	0.4	0.82	0.31	0.48	0.17	0	0	0.04	0.19	0	0.04	0.78	0.83	0.06	0.68	0.18	0.39	0.12	0.04	0.14	0.2	0.2	0	0.48	0.04	0.04	0.4	0.35	0.63	3.63	0.25	0.43	0.49	0.66	0.37	1.41	0.25	0.09	0.91	0.78	0.63	0.43	0.51	0.12	1.72	4.08	0.81	1.89
MELO.jh000149.1	0.53	0.33	0.51	0.22	0.58	0	0	0	0	0	0.13	0	2.22	1.29	0	1.12	0	0	0	0	0	0	0	0	0	0	0.14	1.74	0.2	0	4.02	0	0.06	0.31	0.35	0	0.1	1.88	0	1.99	0.17	0.4	0.42	0.31	1.57	2.3	1.16	1.37	1.56
MELO.jh000150.1	0	0	0	0	0	0	0	0	0	0	0	0	0	0	0	0	0	0	0	0	0	0	0	0	0	0	0	0	0	0	0	0	0	0	0	0	0	0	0	0	0	0	0	0	0	0	0	0	0
MELO.jh000151.1	0	0	0	0	0	0	0	0	0	0	0	0	0	0	0	0	0	0	0	0	0	0	0	0	0	0	0	0	0	0	0	0	0	0	0	0	0	0	0	0	0	0	0	0	0	0	0	0	0
MELO.jh000152.1	0	0	0	0	0	0	0	0	0	0	0	0	0	0	0	0	0	0	0	0	0	0	0	0	0	0	0	0	0	0	0	0	0	0	0	0	0	0	0	0	0	0	0	0	0	0	0	0	0
MELO.jh000153.1	0	0	0	0	0	0	0	0.1	0	0	0	0	0	0	0	0	0	0	0	0	0	0	0	0	0	0	0	0	0	0	0	0	0	0.13	0	0.1	0	0	0	0	0	0	0	0	0	0	0	0	0
MELO.jh000154.1	0	0	0	0	0	0	0	0	0	0	0	0	0	0	0	0	0	0	0	0	0	0	0	0	0	0	0	0	0	0	0	0	0	0	0	0	0	0	0	0	0	0	0	0	0	0	0	0	0
MELO.jh000155.1	0	0	0	0	0	0	0	0	0	0	0	0	0	0	0	0	0	0	0	0	0	0	0	0	0	0	0	0	0	0	0	0	0	0	0	0	0	0	0	0	0	0	0	0	0	0	0	0	0
MELO.jh000156.1	0	0	0	0	0	0	0	0	0	0	0	0	0	0	0	0	0	0	0	0	0	0	0	0	0	0	0	0.11	0	0	0.13	0	0	0	0	0	0	0	0	0	0	0	0	0	0	0.14	0	0	0
MELO.jh000157.1	33.61	34.05	50.95	35.64	36.83	33.71	23.85	30.3	31.24	32.27	34.09	31.37	43.72	42.97	36	48.69	40.21	30.2	36.33	37.89	35.16	36.52	38.72	40.13	37	33.96	37.42	34.65	35.46	42.45	43.29	37.57	34.76	35.16	34.89	51.63	44.26	36.08	37.4	33.43	34.47	32.37	35.49	34.42	31.91	33.17	42	37.58	42.09
MELO.jh000158.1	18.36	17.29	24.1	16.11	24.06	15.19	13.08	17.6	16.51	21.46	18.35	13.72	20.56	25.31	18.91	23.96	26.21	13.16	30.5	21.69	13.35	25.46	17.99	26.09	15.03	13.53	18.5	11.78	16.51	30.5	18.17	19.75	16.12	25.85	20.57	24.53	24.06	25	21.37	22.52	21.1	14.8	17.02	16.91	13.16	15.84	24.43	13.72	16.61
MELO.jh000159.1	13.18	16.34	26.82	17.69	11.4	15.72	10.14	10.67	16.65	12.84	14.64	16.69	13.92	13.68	16.59	9.16	29.05	21.4	16.05	22.77	17.15	11.75	16.59	27.14	10.7	11.76	22.61	11.43	6.43	26.31	11.83	8.73	15.98	13.88	15.37	26.44	11.62	11.74	13	8.57	14.66	14.97	10.11	10.04	9.51	20.22	17.19	11.01	16.47
MELO.jh000160.1	0	0	0.05	0.07	0	0.05	0	0.11	0	0	0	0.06	0.03	0	0	0.07	0	0.13	0	0	0	0	0	0	0	0	0	0	0	0	0	0	0.3	0	0	0	0	0	0	0	0.18	0	0	0.03	0.05	0.13	0.13	0.03	0.04
MELO.jh000161.1	1.33	4.38	1.14	0.66	0.63	0.8	0.21	0.53	0.55	1.76	0.27	0.55	0.69	0.64	0.38	0.49	0.44	1.35	1.34	0.35	0.77	0.92	0.53	0.62	0.96	0.54	0.25	1.33	0.62	1.1	2.49	1.48	1.83	0.36	0.99	0.74	4.98	0.3	3.13	0.96	0.91	1.44	0.88	1.55	2.38	5.68	3.88	1.3	4.03
MELO.jh000162.1	0.08	0.29	0.24	0.17	0.13	0.07	0.09	0.34	0	0	0.09	0.32	0.41	0.39	0.27	0	0	0.28	0	0	0.08	0	0.16	0.1	0.09	0.09	0.18	0	0.04	0.73	0.3	0.09	0.94	0	0.08	0.68	0.3	0.17	0.2	0.06	0.1	0.18	0.05	0.14	0.35	0.42	0.19	0.14	0.4
MELO.jh000163.1	4.54	12.46	5.65	8.41	4.44	7.28	4.21	4.93	4.22	3.29	6.99	11.75	10.48	8.36	12.43	9.27	5.02	16.04	5.31	7.46	17.67	4.5	31.24	5.3	9.55	5.59	3.3	10.82	4.94	5.47	6.78	5.53	5.64	9.67	10.06	8.19	4.96	5.84	4.53	4.7	16.98	7.36	4.67	4.86	5.45	6.99	7.28	4.85	6.17
MELO.jh000164.1	1.69	0.78	1.92	1.18	1.64	1.36	0.73	1.03	0.93	0.86	1.25	1.9	1.53	1.91	1.51	1.7	1.15	1.56	1.72	0.85	0.9	0.98	0.6	1.1	1.35	0.77	1.14	1.36	1.04	2.4	3.31	0.85	1.97	1.38	1.01	0.78	1.55	1.09	1.25	1.37	1.72	2.21	1.84	1.81	1.98	5.21	2.86	2.11	5.6
MELO.jh000165.1	3.9	3.47	2.71	4.02	3.16	3.14	3.32	3.62	3.66	3.39	2.76	2.24	2.26	2.91	1.57	3.22	2.48	2.8	4.21	1.56	2.67	4.35	1.79	2.61	2.68	3.62	3.19	2.62	3.79	2.54	4.68	5.08	4.1	2.24	3.54	1.87	5.08	2.36	4.5	3.63	2.62	4.97	4.94	4.12	4.33	4.19	5.69	5.35	4.82
MELO.jh000166.1	1.42	2.45	2.04	0.82	0.66	1.57	1.67	2.16	0.84	1.66	1	3.56	1.76	2.54	2.81	1.89	1.29	2.39	1.23	0	1.39	2.14	2.09	1.34	4.33	1.19	4.01	1.6	1.04	1.3	2.24	0.43	1.8	1.52	2.25	2.36	0.62	1.6	0.88	1.65	3.37	2.52	0.95	1.57	2.38	2.56	1.82	1.25	0.68
MELO.jh000167.1	8.13	7.48	9.63	8.47	7.59	7.25	4.26	5.62	6.94	7.27	6.74	5.88	9.17	8.84	7.79	8.64	11.25	7.57	7.55	10.48	5.54	7.03	6.74	10.87	5.86	6.53	6.57	7.16	7.55	7.13	5.03	5.58	7.23	8.49	7.58	8.65	7.91	9.13	7.93	8.06	7.75	6.86	6.29	6.1	7.46	6.19	5.61	6.28	5.69
MELO.jh000168.1	12.29	7.42	14.76	11.6	11.95	10.01	7.38	7.48	7.38	6.4	8.4	8.63	10.54	11.5	11.41	10.61	12.82	8.13	9.53	10.78	9.34	8.55	7.55	11.33	7.88	9.44	8.46	7.25	8.73	8.65	8.64	7.71	9.89	11.51	7.31	13.57	8.05	11.44	10.08	10.74	9.52	10.07	9.67	8.87	9.28	8.83	6.78	10.2	8.81
MELO.jh000169.1	9.12	11.18	8.26	11.29	6.57	6.76	12.41	7.22	6.52	6.75	5.06	4.11	5.79	4.56	7.75	5.91	7.08	5.74	10.47	5.21	6.64	8.65	2.68	5.76	6.27	8.4	5.35	6.66	7.75	4.53	6.72	6.45	9.08	6.53	6.6	5.67	6.59	5.45	8.37	6.54	6.94	7.27	7.16	5.52	9.02	9.37	7.66	6.84	8.96
MELO.jh000170.1	3.19	2.75	3.71	2.91	3.24	1.86	1.16	1.16	1.85	4.44	3.66	4.79	3.5	3.23	4.75	4.25	5.81	4.76	5.21	8.37	4.17	3.18	4.86	4.02	3.39	1.92	4.1	4.61	2.21	7.62	2.81	3.1	2.53	2.88	1.92	3.11	2.97	1.93	4.75	2.86	2.59	2.39	2.76	2.44	3.06	5.79	5.25	1.79	3.62
MELO.jh000171.1	23.83	42.64	39.48	30.1	24.12	23.98	18.65	21.42	25.89	28	25.82	19.15	29.25	28.78	29.57	20.68	38.92	28.73	79.75	44.57	30.4	59.32	39.44	35.04	39.09	31.8	24.98	48.49	18.84	31.66	39.1	44.02	24.44	28.72	26.1	37.26	46.61	22.04	37.54	20.97	36.78	18.14	29.48	31.58	30.51	75.77	81.73	29.67	53.5
MELO.jh000172.1	6.19	7.13	5.82	5.38	7.6	5.69	2.65	3.26	5.61	4.01	5.11	5.04	6.13	6.76	7.33	7.64	4.72	5.84	7.04	4	7.21	7.83	6.34	6.13	6.48	4.69	4.47	6.58	3.38	4.11	4.27	6.91	5.44	6.95	4.67	6.34	8.92	7.58	7.76	6.77	3.15	4.23	4.92	5.08	5.07	6.06	5.58	5.07	6.15
MELO.jh000173.1	7.4	4.96	6.14	5.14	5.29	5.15	5.01	5.39	4.17	5.8	5.03	3.38	5.31	5.16	4.65	4.32	5.6	4.62	5.18	5.08	4.86	5.07	3.91	4.87	4.6	5.62	4.16	5.58	6.25	4.4	5.79	6.61	5.69	3.97	4.98	4.34	5.7	5.27	4.71	4.22	4.41	5.56	5.52	5.5	6.17	5.26	4.75	5.75	5.98
MELO.jh000174.1	10.03	8.49	5.56	9.61	7.69	8.56	10.44	10.36	4.88	7.76	5.69	8.54	6	8.06	5.02	6.73	4.33	7.45	7.06	4.02	6.44	6.52	4.29	4.72	4.52	8.11	4.46	5.48	8.18	7	8.32	4.87	7.97	5.98	7.34	3.1	6.02	5.68	7.57	6.51	8.55	10	8.37	8.03	8.81	8.61	7.83	8.38	9.92
MELO.jh000175.1	0	0	0	0	0	0	0	0	0	0	0	0	0	0	0	0	0	0	0	0	0	0	0	0	0	0	0	0	0	0	0	0	0	0	0	0	0	0	0	0	0	0.07	0	0	0	0	0	0	0
MELO.jh000176.1	0	0	0	0	0.06	0.11	0	0	0	0	0	0	0	0	0.06	0	0	0	0	0	0	0	0	0.09	0	0	0	0.06	0	0	0	0	0	0	0	0	0	0	0	0	0	0	0	0	0	0	0	0	0
MELO.jh000177.1	0	0	0	0	0	0	0	0	0	0	0	0	0	0	0	0	0	0	0	0	0	0	0	0	0	0	0	0	0	0	0	0	0	0	0	0	0	0	0	0	0	0	0	0	0	0	0	0	0
MELO.jh000178.1	95.39	93.36	101.02	87.94	121.79	96.7	66.52	61.28	95.13	103.84	130.72	128.76	146.69	133.56	145.65	145.6	116.49	104.35	76.05	106.75	113.26	92.94	113.51	107.39	123.94	92.83	121.63	105.08	100.58	107.05	75.09	105.36	90.62	129.25	99.07	110.42	99.4	136.28	103.59	119.62	86.59	100.91	101.97	91.25	97.97	80.25	66.57	92.38	76.26
MELO.jh000179.1	28.68	26.61	66.33	33.68	22.34	35.32	19.14	20.97	23.2	23.41	32.56	28.05	22.4	19.63	27.71	21.71	74.69	47.3	34.87	72.75	37.27	45.43	35.63	70.91	35.02	26.21	68.89	34.43	27.78	60.84	16.63	27.77	28.41	28.14	22.24	71.43	30.62	28.78	33.03	29.49	17.92	27.61	20.76	16.74	34.57	37.69	13.2	26.16	25.54
MELO.jh000180.1	4.12	1.54	1.48	3.24	2.69	2.6	5.07	5.12	3.28	2.52	0.73	0.93	1.25	1.9	1.11	2.56	1.04	2.15	4.07	0.77	1.62	3.21	1.19	0.42	2.41	3.24	0.6	2.32	3.17	1.29	4.52	2.75	3.81	2.46	2.97	0.7	2.46	2.24	2.07	1.97	3.16	2.7	5.16	5.38	3.95	2.61	4.86	4.57	3.3
MELO.jh000181.1	204.08	160.68	101.52	223.97	223.75	209.77	212.28	204.47	189.58	257.6	184.5	235.92	214.18	249.39	202.21	240.31	125.37	166.49	155.78	123.59	208.17	189.48	195.22	122.94	212.33	183.69	115.84	169.48	210.55	143.6	220.77	158.59	218.73	211.27	271.9	105.49	163.58	228.52	166.99	232.62	235.16	235.37	207.4	293.83	226.92	105.8	141.71	199.39	132.41
MELO.jh000182.1	137.48	73.81	36.16	131.97	100.57	135.68	137.71	133.12	106.56	112.08	98.23	118.42	78.13	80.02	90.3	77.45	42.22	118.33	77.52	38.29	117.3	96.66	57.33	44.67	96.23	106.79	37.86	80.63	121.82	43.04	90.2	67.47	139.33	94.39	116.06	36.11	70.06	93.44	77.95	96.15	109	152.14	114.76	118.3	130.89	70.4	55.42	110.86	75.86
MELO.jh000183.1	7.13	7.03	11.35	7.73	8.68	6.89	5.02	4.92	6.52	6.3	7.48	5.84	8.78	7.88	8.82	7.41	11.61	7.79	11.26	9.26	8.08	7.71	8.17	10.23	8.27	7.21	7.54	8.59	7.09	8.37	7.07	9.49	7.89	8.86	7.49	13.06	10.8	9.25	7.79	9.86	6.93	6.17	7.09	6.16	7.85	7.95	8.93	7.38	8.34
MELO.jh000184.1	11.72	12.22	15.77	14.54	12.06	10.77	10.95	9.05	9.82	10.93	12.66	12.4	12.62	12.42	12.73	12.34	18.01	12.06	13.79	18.2	11.89	10.87	10.42	16.04	11.04	13.46	17.15	10.15	13.02	14.85	11.37	12.68	12.56	13.79	10.54	16.17	14.45	13.31	13.86	12.64	10.28	11.31	10.87	9.4	11.52	12.25	12.27	12.81	11.86
MELO.jh000185.1	28.6	26.4	17.39	33.37	28.58	31.57	20.37	24.12	29.65	30.71	29.44	33.52	22.85	31.15	27.56	35.91	17.09	29.95	23.96	16.11	31.38	27.24	18.72	23.09	26.94	26.42	21.06	23.72	29.78	20.87	26.73	23.43	27.13	25.65	31.32	19.48	24.41	29.3	25.54	27.39	25.53	29.44	23.5	28.24	27.86	22.46	26.37	25.5	24.57
MELO.jh000186.1	5.44	4.77	3.33	4.18	4.98	5.93	4.74	5.81	5.84	5.96	3.74	5.31	2.7	4.83	3.87	4	3.52	4.5	4.53	3.07	5.34	6.43	5.2	4.17	4.19	5.29	3.11	3.44	5.55	3.63	4.07	3.94	5.83	5.22	6.22	3.38	4.26	4.63	4.84	4.25	6.11	6.37	4.1	6.25	4.5	4.13	4.91	4.14	4.06
MELO.jh000187.1	0	0.15	0	0.47	0	0	0	0.58	0	0	0.38	0	0	0	0	0	0	0	0	0.33	0	0	0.36	0	0	0	0	0	0	0	0	0	0	0.28	0	0	0	0	0	0	0.18	0	0	0	0	0	0	0	0
MELO.jh000188.1	2.45	1.33	1.08	1.82	2.03	1.07	1.38	1.77	1.4	1.79	0.89	0.95	1.07	1.95	1.01	1.23	0.99	1.02	2.17	0.8	1.05	1.79	0.71	1.53	1.31	1.46	1.36	1.38	1.59	1.3	2.37	1.13	1.75	0.94	0.97	0.5	2.06	0.97	2.08	1.23	1.15	1.9	2.05	2.69	1.72	3.07	2.71	2.76	3.57
MELO.jh000189.1	2.98	4.84	2.64	1.63	3.07	1.72	5.02	7.07	4.41	1.54	3.08	2.22	2.43	1.9	0.9	2.39	0.81	7.19	0.25	1.57	2.65	0.99	2.87	3.07	4.04	3	1.8	4.42	4.75	0.85	2.54	4.97	1.77	1.75	1.36	2.38	4.19	4.58	6.79	2.21	2.9	2.94	3.16	1.23	3.58	4.87	4.15	4.95	8.67
MELO.jh000190.1	0	1.16	0	0	0.13	0	0	0.12	0	0.13	0	0.29	0.1	0.38	0	0.28	0.15	0.36	0	0	0	0	0.65	0	0	0	0	0.41	0	0.08	0.2	0	0	0	0.08	0.08	0.28	0.47	1.32	0.19	0.28	0.17	0	0.18	0.46	1.34	1.33	0.53	1.12
MELO.jh000191.1	0.57	0.95	0	0.53	0.4	0.09	0.41	0.28	0.76	0.31	0.2	0.3	0.09	0.07	0.18	0.17	0.21	0.47	0.29	0.12	0.52	0.51	0.08	0	0.66	0.22	0.11	0.89	0.16	0	0.43	0.48	0.32	0.28	0.73	0.19	0.73	0.96	1.22	0.17	0.09	0.98	0.29	0.16	0.84	0.2	0.19	0.45	0.12
MELO.jh000192.1	0.4	0.59	0.6	0.38	0.69	0.38	0.43	0.2	0.42	0.12	0.25	0.17	0.7	0.6	0.33	0.45	0.08	0.37	0.69	0.22	0.25	0.75	0.37	0.38	0.32	0.49	0.52	0.4	0.29	0.3	1.14	0.81	0.41	0.54	0.39	0.25	0.79	0.49	0.04	0.52	0.6	0.28	0.74	0.34	0.53	0.99	1.6	0.65	1.11
MELO.jh000193.1	34.69	43.02	34.8	33.4	52.14	34.66	23.86	26.79	33.64	54.96	35	40.29	51.84	63.45	45.53	51.16	23.64	31.86	44.55	20.22	35.18	33.36	57.91	30.33	41.2	26.89	30.94	36.29	24.7	39.88	66.73	40.19	33.85	50.14	60.53	38.34	60.85	52.15	40.93	47.81	55.32	33.01	37.2	55.77	32.8	41.72	85.37	36.26	47.84
MELO.jh000194.1	0	0	0	0	0	0	0	0.06	0	0	0	0	0	0	0.07	0	0	0	0	0	0	0	0	0	0	0	0	0	0	0	0	0	0	0	0	0	0	0	0.11	0	0	0	0	0	0	0	0	0	0
MELO.jh000195.1	2.37	1.88	3.15	2.57	2.55	1.63	1.31	1.34	1.44	1.38	1.36	1.41	3.2	2.69	2.53	2.79	2.97	1.95	1.59	1.98	2.13	1.52	1.29	2.03	1.16	1.31	2.24	1.49	2.15	1.98	2.36	1.42	2.8	2.86	3	2.93	1.53	3.44	1.78	2.63	1.94	2.99	1.81	1.2	1.74	1.76	1.21	2.35	2.14
MELO.jh000196.1	25.25	25.67	30.51	27.31	23.36	22.61	22.37	23.84	19.86	26.8	20.02	18.82	25.84	24.72	26.24	30.71	27.35	24.16	24.23	26.88	23.23	27.48	20.1	25.07	20.69	24.73	22	20.56	29.01	24.36	25.53	21.04	27.25	24.12	26.06	31.52	25.49	24.69	26.08	28.99	23.4	24.99	25.61	25.44	26.65	24.16	28.29	25.02	28.72
MELO.jh000197.1	12.13	11.99	12.76	11.72	12.36	13.16	9.69	8.7	9.63	10.04	7.93	9.34	9.67	12.02	11	10.4	10.8	11.1	10.54	11.57	11.14	11.29	9.31	10.96	9.38	10.75	9.75	9.61	9.92	9.63	11.89	9.55	11.47	11.33	11.73	11.91	9.72	11.81	10.76	10.68	10.33	11.2	11.73	11.71	11.04	10.08	11.1	11.34	10.98
MELO.jh000198.1	0.23	0	0	0	0	0	0	0	0.04	0	0.66	0.23	0.25	0.11	0	0	0.4	0	0	0.62	0	0.04	0.28	0.59	0	0	0.12	0.12	0.33	0.26	0.12	0.15	0.33	0.25	0.19	1.06	0	0.35	0	0	0	0	0	0.16	0	0.78	0.18	0.01	0.4
MELO.jh000199.1	4.52	8.05	8.71	5.18	6.29	3.93	2.87	2.59	4.1	4.45	3.82	2.95	7.26	5.89	4.91	5.59	7.29	4.92	4.8	6.01	3.69	3.35	5.63	6.68	4.6	4.9	4.51	6.4	4.54	6.27	5.4	6.94	3.61	4.21	3.73	6.57	10.35	3.75	6.42	2.74	3.99	3.99	4.63	4.62	4.78	6.38	5.8	4.77	6.72
MELO.jh000200.1	4.37	5.1	4.07	4.35	4.84	4.43	4.77	5.16	4.07	3.91	3.42	4	3.83	4.23	4.48	3.62	3.59	4.96	5.61	3.09	4.13	4.86	2.91	3.88	4.64	4.62	3.91	4.82	4.24	3.55	4.37	5.1	5.43	4.2	5.03	5.25	6.36	3.53	6.14	3.52	4.56	4.34	4.84	4.82	6.4	5.6	5.97	5.59	6.81
MELO.jh000201.1	4.3	2.25	0.72	4.42	2.96	3.52	2.92	3.23	2.1	3.16	2.08	1.66	1.94	1.95	2.4	2.02	1.22	4.02	4.4	0.16	2.47	3.9	1.73	0.65	3.14	4.27	0.93	2.64	4.48	0.44	2.78	2.26	3.45	2.87	2.97	0.74	2.67	3.33	3.3	3.38	2.3	3.42	3.19	2.72	3.99	1.91	2.47	3.15	2.7
MELO.jh000202.1	14.38	9.03	12.93	13.37	12.94	13.35	10.33	11.99	8.1	10.46	7.87	8.88	11.95	12.1	8.68	10.72	9.82	9.16	11.1	6.86	7.75	10.57	6.79	9.8	8.88	12.08	10.22	10.75	11.68	11.61	19.2	8.74	12.55	12.15	12.16	10.83	11.81	11.17	10.67	11.24	12.29	12.04	14.68	12.98	13.58	17.9	19.43	14.24	21.67
MELO.jh000203.1	5.63	3.18	4.81	5.97	3.18	4.09	6.63	4.58	5.65	0.65	5.96	3.26	5.88	2.41	6.76	2.08	5.56	4.05	4.92	3.21	3.5	4.66	1.18	3.81	4.43	5.4	2.88	3.26	7.95	2.9	1.46	3.36	6.4	5.1	1.46	6.62	2.63	3.48	2.1	5.88	0.75	3.57	7.72	0.29	3.77	2.61	0.47	4.74	4.42
MELO.jh000204.1	26.9	2.8	2.34	26.24	10.27	18.52	12.47	7.03	9.55	3.19	12.19	5.36	9.04	2.95	7.2	3.99	1.7	7.23	15.06	0.87	5.12	8.98	0.63	3.32	12.25	16.76	2.41	12.3	17.77	0.39	3.18	6.02	21.97	8.66	4.99	3.45	5.08	5.79	4.77	11.02	1.36	14.27	24.16	4.48	10.38	6.37	5.2	18.07	14.93
MELO.jh000205.1	6.17	3.46	3.42	5.7	5.81	3.91	3.95	6.29	5.04	6	3.39	3.5	4.67	5.25	4.4	4.88	5.2	4.05	5.15	3.76	4.38	4.34	3.63	5.11	4.43	5.24	2.72	4.24	5.55	4.13	6.7	3.36	4.21	3.35	4.71	3.28	5.59	3.67	4.48	5.05	4.41	5.34	4.62	5.99	4.18	5.54	5.17	5.03	5.49
MELO.jh000206.1	76.67	53.09	46.11	60.04	56.88	54.63	56.62	60.79	43.14	69.48	68.8	74.64	58.64	71.93	62.89	85.24	36.5	74.7	50.11	27.32	52.97	47.38	46.95	32.82	45.74	52.85	32.2	54.7	75.89	61.18	69.48	38.82	58.74	47.13	59.7	45.48	47.44	47.37	48.03	41.94	54.46	63.4	66.45	63.42	58.46	53.6	54.89	61.99	63.94
MELO.jh000207.1	0	0	0	0	0	0	0	0	0	0	0	0	0	0	0	0	0	0	0	0	0	0	0	0	0	0	0	0	0	0	0	0	0	0	0	0	0	0	0	0	0	0	0	0	0	0	0	0	0
MELO.jh000208.1	0	0.07	0	0.63	0.1	0.08	0	0	0	0.29	0	0	0.07	0.06	0	0	0	0.06	0	0	0.15	0.08	0	0	0.15	0	0.18	0.06	0	0.05	0.17	0	4.98	0.06	0.1	0.07	0.26	0	0.14	0.06	0.09	0.1	0	0	0.15	0.09	0.32	0	0.09
MELO.jh000209.1	0	0.16	0.09	1.15	0	0	0	0	0	0.25	0	0	0	0.29	0	0	0	0.09	0.09	0	0	0.08	0	0	0.08	0	0	0	0	0.06	0	0	4.15	0	0.08	0	0.13	0	0.55	0	0	0	0	0.1	0.07	0.08	0.09	0	0.19
MELO.jh000210.1	0.25	1.52	0.45	3.09	0.17	0.08	0.09	0	0	0.85	0.22	0.24	0.09	0.98	0	0.37	0.15	0.6	0.35	0	0.07	0.4	0	0.07	0.31	0	0	0.45	0.47	0.42	0.26	0.92	15.08	0.24	0.35	0.23	1.49	0.06	2.44	0.45	0.59	0	0	0.06	0.6	0.23	0.62	0.17	0.06
MELO.jh000211.1	15.19	21.96	12.42	11.32	9.36	12.32	12.6	14.22	13.91	14.63	8.9	13.19	14.26	13.37	12.43	15.61	7.6	14.27	12.61	8.34	14	12.45	15.14	11.64	12.26	12.67	8.46	11.66	10.79	18.16	16.88	13.37	13.96	9.43	9.47	13.32	15.46	7.98	19.14	10.34	10.82	9.36	14.59	10.41	12.65	14.6	15.66	11.18	17.5
MELO.jh000212.1	8.87	15.26	13.09	9.94	12.66	9.92	5.07	8.11	8.51	11.08	7.96	9.6	11.56	15.33	12.78	15.82	13.76	8.29	7.34	11.29	9.34	7.47	8.28	10.23	8.12	7.33	9.31	9.09	6.8	11.91	10.95	9.72	9.41	11.68	11.61	11.03	10.88	11.05	10.85	10.3	12.32	10.06	8.04	8.83	9.16	7.88	10.27	8.83	8.89
MELO.jh000213.1	0	0	0	0	0	0	0	0	0	0	0	0	0.04	0	0	0	0.17	0	0	0	0	0	0	0	0	0	0.1	0	0	0	0	0	0	0	0	0	0	0	0.09	0	0	0	0.05	0	0.1	0	0	0	0
MELO.jh000214.1	3.42	3.94	2.11	4.37	3.12	3.89	3.76	3.08	3.53	3.8	2.03	2.85	2.28	2.8	2.8	3.18	2.46	4.01	7.23	2.37	2.52	4.35	1.17	2.71	2.26	4.55	2.1	3.01	4.32	2.28	5.55	3.87	4.19	2.99	4.7	2.04	3.57	2.54	2.87	2.25	5.89	3.26	4.07	4.2	3.86	4.93	7.48	4.26	5.35
MELO.jh000215.1	0	0	0	0	0	0	0	0	0	0	0	0	0	0	0	0	0	0	0	0	0	0	0	0	0	0	0	0	0	0	0	0	0	0	0	0	0	0	0	0	0	0	0	0	0	0	0	0	0
MELO.jh000216.1	23.97	23.54	18.72	21.91	19.59	22.42	22.58	20.55	19.39	20.98	19.79	20.61	22.92	19.76	19.69	21.67	15.97	26.69	17.04	10.65	19.8	13.95	13.72	11.29	14.71	17.79	13.99	16.5	18.47	16.24	22.7	16.61	19.62	15.74	20.16	14.66	17.3	15.03	16.73	15.48	15.51	22.2	22.53	18.95	21.95	21.98	20.68	21.62	28.7
MELO.jh000217.1	10.46	14.39	15.75	12.49	15.6	9.82	4.18	6.16	10.25	14.21	8.64	8.48	14.59	14.36	13.35	11.09	12.13	12.4	19.98	9.73	11.2	15.35	13.59	15.18	11.8	10.01	12.48	10.4	7.41	13.71	16.08	14.36	10.99	14.28	12.72	14.41	17.29	16.11	13.67	14.57	13.56	9.5	10.88	11.87	11.08	16.66	25.27	10.53	18.53
MELO.jh000218.1	28.22	23.06	18.67	31.5	29.43	26.83	22.59	18.77	24.71	23.9	20.4	18.82	21.21	21.55	22.66	18.11	18.22	24.89	28.15	14.2	23.72	31.29	18.34	16.5	24.4	23.94	18.44	23.77	20.6	15.97	23.75	23.73	25.39	24.4	22.62	16.17	25.51	25.66	25.49	25.92	21.5	25.12	22.62	24.31	28.05	25.87	20.3	24.14	23.59
MELO.jh000219.1	60.33	68.02	51.4	55.98	80.86	48.88	40.06	44.53	48.52	63.85	52.95	58.39	74.13	95.79	61.39	80.59	31.5	62.94	76.54	27.29	60.2	49.6	75.79	30.88	50.86	52.69	31.59	55.36	60.62	51.21	95.89	66.81	57.43	70.48	70.89	44.21	79.87	67.05	58.67	61.15	71.74	54.48	65.22	78.13	54.7	98.08	144.47	70.28	106.44
MELO.jh000220.1	9.13	6.14	6.67	11.8	12.27	9.52	8.53	7.26	8.69	8.24	11.33	8.59	12.25	11.13	13.05	9.44	7.74	8.49	10.89	6.42	10.67	9.62	9.93	9.05	10.9	9.62	6.11	8.51	9.18	6.24	9.7	8.13	9.4	13.85	10.91	9.48	9.48	13	7.79	12.83	10.03	9.44	10.72	8.83	10.04	6.34	8.64	9	7.66
MELO.jh000221.1	10.38	9.67	11.65	9.28	11.3	8.57	6.67	6.21	8.06	7.62	8.05	7.82	10.39	12.07	11.81	11.55	13.76	8.91	12.14	12.57	7.63	11.68	8.18	17.04	8.14	8.6	9.28	8.59	7.69	9.27	8.15	8.72	8.88	11.47	7.16	11.79	10.42	12.7	11.41	10.51	8.18	8.21	9.74	8.13	9.76	7.98	6.26	8.64	7.74
MELO.jh000222.1	11.48	12.74	17.58	12.99	14.31	12.54	11.05	11.9	12.58	11.79	13.54	11.08	14.87	16.79	15.89	15.07	18.31	11.63	14.23	17.74	11.95	13.34	13.74	17.76	12.86	12.34	13	12.84	10.85	12.63	11.47	12.68	13.45	14.05	13.18	19.95	14.08	14.68	13.92	14.96	11.91	12.17	12.59	11.88	12.81	11.34	10.6	12.32	10.75
MELO.jh000223.1	11.12	12	13.19	14.54	13.22	12.56	8.6	9.27	9.1	8.98	10.15	11.97	12.05	10.42	12.71	12.54	10.69	11.25	12.44	11.15	11.93	12.66	9.53	13.79	12.67	13.95	10.55	10.91	13.58	10.25	12.33	11.84	14.15	11.83	11.11	12.34	11.64	11.29	12.98	11.09	13.44	13.82	11.77	12.5	10.6	11.09	10.86	11.55	12.68
MELO.jh000224.1	1.36	1.76	1.7	1.1	1.5	0.71	0.86	0.65	0.99	0.66	1.25	0.72	1.12	0.99	1.57	1.29	2.44	1.46	2.2	1.5	0.96	1.99	1.28	2.11	1.49	1.19	1.74	2.31	1.09	1.12	1.54	1.54	1.45	1.11	1.42	1.99	2.32	1.25	1.98	1.28	1.2	1.53	1.28	1.23	1.38	1.89	1.48	1.22	1.06
MELO.jh000225.1	0.07	0.11	0	0	0	0	0	0.05	0.21	0	0	0	0	0.1	0.07	0	0.05	0	0	0.08	0	0	0	0	0.03	0	0	0	0	0	0.03	0	0.06	0.05	0.05	0	0	0	0	0	0.22	0	0	0.28	0	0.32	0.25	0	0.1
MELO.jh000226.1	0	0	0	0	0	0	0	0	0.03	0	0	0	0	0	0	0	0	0	0	0	0	0	0	0	0	0	0	0	0	0	0	0	0	0	0	0	0	0	0	0	0	0	0	0.01	0	0	0	0	0
MELO.jh000227.1	0	0	0	0	0	0.09	0.09	0.28	0	0	0	0	0	0	0.13	0.16	0	0	0	0	0	0	0	0	0	0	0	0	0	0	0.18	0	0.69	0	0	0	0	0	0	0	0	0	0	0.11	0.25	0.1	0	0.17	0.27
MELO.jh000228.1	3.78	2.95	2.75	4.75	4.15	4.22	2.73	2.34	3.15	2.15	2.42	3.62	2.56	3.21	2.33	2.93	1.29	2.59	5.69	1.85	3.03	4.37	2.41	1.81	2.42	3.54	2	2.97	3.28	1.84	3.78	3.56	3.54	3.28	3.15	2.57	2.75	2.62	2.76	2.48	4.47	3.05	3.47	3.48	2.97	2.85	3.49	3.88	3.13
MELO.jh000229.1	0.14	0.09	0.58	0	0.48	0.14	0	0.14	0	0	0.11	0.12	0.11	0.44	0.6	0.3	0.12	0.22	0.33	0.34	0.14	0	0.32	0.09	0.43	0.28	0.28	0.26	0.08	0	0.1	0.14	0.19	0.96	0.47	0.54	0	0.56	0	0.4	0.3	0.15	0.27	0.41	0.11	0.17	0.13	0.12	0
MELO.jh000230.1	0.04	0	0	0	0	0	0.03	0	0	0.17	0.18	0	0	0	0.19	0.01	0	0	0	0	0	0	0	0	0	0	0	0.22	0	0	0.13	0	0	0	0	0	0	0	0	0	0	0.06	0	0.01	0	0.02	0.08	0	0
MELO.jh000231.1	50.24	24.34	15.94	50.43	38.83	41.43	28.55	28.09	32.82	39.99	35.8	34.65	37.24	39.74	32.13	34.44	17.93	39.84	38.87	11.92	52	54.13	42.24	21.72	47.89	44.53	17.43	38.8	51.08	18.83	43.26	33.44	53.9	44.4	61.12	18.59	31.93	50.46	39.51	50.3	46.4	62.56	45.25	48.69	59.43	26.95	22.79	42.97	27.65
MELO.jh000232.1	21.47	25.22	28.33	19.06	22.6	23.34	20.87	24.54	20.23	25.36	19.39	27.03	25.28	37.09	26.92	28.58	20.94	24.58	17.62	21.88	22.79	14.98	26.03	21.29	21.85	20	22.83	22.23	19.34	30.25	36.62	26.53	21.67	22.4	31.65	29.75	31.65	21.94	21.49	17.72	30.74	22.52	23.43	32.82	22.38	27.16	35.59	24.01	29.5
MELO.jh000233.1	2.82	2.33	1.88	2.15	2.62	1.9	1.38	2.13	1.75	2.64	1.91	1.36	2.54	3.19	1.82	2.36	2.4	2.91	2.19	2.34	1.51	2.18	1.65	2.01	1.89	1.37	1.8	1.88	2.42	2.07	2.07	1.64	1.95	1.53	2.04	1.1	3.39	2.35	2.66	2.06	2.5	2.21	1.53	1.34	2.59	3.2	2.63	2.32	2.24
MELO.jh000234.1	6.89	6.53	8.73	9.69	6.67	7.94	6.65	5.79	7.06	6.99	6.4	6.22	6.69	6.99	6.93	8.24	6.52	7.62	6.69	5.84	6.39	6.22	5.72	5.36	4.68	8.41	7	6.74	10.34	7.36	10.58	6.87	9.43	7.12	7.86	8.06	6.88	4.44	6.99	6.25	7.88	8.84	9.69	6.83	6.77	9.17	7.55	7.98	8.5
MELO.jh000235.1	0.73	1.04	0.51	0.31	0.43	0.76	0.73	1.18	1.07	0.72	0.3	0.86	0.38	0.58	0.52	1.29	0.55	0.57	0.32	1.03	0.47	0.54	0.64	0.78	0.69	0.89	0.88	0.28	0.95	1.31	1.05	0.99	0.29	0.23	1	0.3	0.66	0.49	0.69	0.31	0.91	0.75	0.94	0.7	0.42	0.53	0.19	1.07	0.66
MELO.jh000236.1	6.18	8.36	7.27	5.05	2.67	3.25	5.31	6.52	7.91	4.04	2.07	2.91	2.83	3	5.31	7.32	8.36	5.73	4.79	5.22	5.14	5.89	1.59	5.52	3.34	7.06	5	4.93	7.76	3.74	3.88	7.7	5.16	2.15	5.03	7.09	6.26	1.61	9.42	1.65	4.04	3.83	6.11	4.68	3.63	2.85	7.85	4.6	6.43
MELO.jh000237.1	4.35	5.66	4.85	5.9	4.4	5.81	2.36	3.61	4.9	6.2	3.46	4.51	3.08	3.99	5.29	3.45	3.45	6.67	5.31	2.55	5.8	7.85	4.27	5.82	4.56	5.53	5.31	5.74	2.75	6.74	3.24	4.99	6.46	4.68	3.27	4.49	5.2	4.36	4.79	4.28	4.39	4.11	3.62	3.06	4.93	8.89	5.61	3.87	4.09
MELO.jh000238.1	7.62	14.82	13.88	8.56	10.19	9.33	2.62	1.87	8.47	4.41	18.24	9.44	12.99	7.93	13.05	9.73	11.72	11.23	11.59	9.88	12.27	14.24	13.27	18.38	12.86	11.11	24.66	11.22	11.07	17.18	5.02	9.68	10.06	14.72	4.55	19.89	7.42	14.9	16.7	15.92	3.72	6.74	6.37	3.6	9.37	5.14	2.59	5.87	4.46
MELO.jh000239.1	103.55	161.73	182.7	123.52	129.76	115.35	33.86	19.19	89.79	49.88	167.79	101	137.85	84.69	139.37	88.49	130.74	142.57	112.49	107.56	117.34	142.93	97.16	152.17	103.86	110.33	176.22	105.83	97.58	132.71	50.21	89.11	99.22	131.3	51.15	147.66	76.2	134.81	155.8	131.41	38.29	69.7	67.11	38.17	94.97	55.84	26.05	63.56	50.12
MELO.jh000240.1	5.1	7.42	5.99	5.16	5.71	5.39	2.98	3	2.99	3.4	3.08	3.24	3.67	5.76	5.19	4.01	6.47	3.94	4.62	5.79	4.09	4.45	3.1	5.62	3.8	4.76	5.1	3.57	4.45	4.01	4.13	3.88	4.77	5.57	3.81	4.32	5.63	5.88	7.35	6.33	3.62	4.55	3.83	3.8	5.02	3.84	3.2	4.54	3.82
MELO.jh000241.1	0.45	1.02	1.24	0.41	0.84	0.67	0	0.08	0	0	0.52	0	0.48	0	0.52	0.27	0	0.69	1.23	1.18	1.19	0	0	1.44	1.19	2.07	2.12	1.42	0.99	1.08	0.52	0.54	0.67	1.12	0.43	1.15	0.42	0.86	1.86	0.91	0	0.6	0	0	0.46	0	0	0	0
MELO.jh000242.1	0	0	0	0	0	0	0	0	0	0	0	0	0	0	0	0	0	0	0	0	0	0	0	0	0	0	0	0	0	0	0	0	0	0	0	0	0	0	0	0	0	0	0	0	0	0.08	0	0	0.06
MELO.jh000243.1	1.33	0.89	1.19	1.85	0.47	1.4	2.25	1.96	0.77	0.73	0.56	0.41	0.32	0.79	0.82	0.8	0.96	1.43	1.93	0.83	0.34	1.88	0.84	0.65	0.4	1.54	2.1	0.72	1.52	0.89	1.74	0.49	1.07	1.11	1.54	0.96	0.51	0.41	1.06	0	1.38	1.13	1.95	0.68	1.11	2.34	2.69	1.17	2.48
MELO.jh000244.1	12.96	10.02	17.36	12.82	12.77	12.57	11.47	9.59	8.87	9.91	8.47	11.19	11.94	11.64	12.49	10.73	18.76	15.68	10.51	17.29	13.79	10.28	9.48	14.04	8.79	11.68	11.65	11.36	11.51	14.49	13.42	9.97	12.27	11.16	9.82	16.17	11.01	10.26	12.11	12	11.25	13.12	11.19	11.92	11.89	13.74	13.1	13.13	14.39
MELO.jh000245.1	5.08	6.13	5.35	6.37	4.15	4.95	3.79	3.68	6.47	6.34	4.3	4.16	4.06	3.76	6.69	4.43	4.48	5.03	9.44	4.83	6.59	7.76	6.4	4.92	7.28	6.59	4.07	6.81	4.64	3.54	4.54	5.34	6.9	4.66	7.72	5.58	7.5	4.79	8.31	4.44	5.6	6.07	5.67	5.15	6.44	5.77	5.21	5.42	4.05
MELO.jh000246.1	0.63	0.6	0.82	0.64	0.67	0.23	0.21	0.16	0.46	0.16	0.28	0.83	1.43	1.15	0.79	0.5	1.47	0.72	0.64	1.03	0.86	0.58	0.81	1.55	0.57	0.72	0.83	0.48	0	0.68	0.5	0.64	0.51	0.51	0.29	1.29	0.88	0.85	1.27	0.83	0.37	0.64	0.26	0.31	0.29	0.63	0.17	0.47	0.49
MELO.jh000247.1	4.59	4.75	4.35	6.3	4.45	4.88	3.69	3.29	3.22	4.14	3.34	4.22	3.74	4.25	4.44	3.95	3.27	5.1	3.42	2.79	3.53	4.19	2.78	3.72	3.83	4.32	3.65	4.91	4.43	4.06	3.62	4.37	4.18	4.12	3.92	3.73	3.93	3.26	5.46	4.1	4.81	5.2	4.2	4.21	5.14	2.95	2.55	4.58	3.31
MELO.jh000248.1	0.18	0.15	0.02	0.12	0.21	0.2	0.18	0.12	0.26	0.04	0.25	0.17	0.17	0.19	0.06	0.04	0.02	0.15	0.07	0.08	0.08	0.15	0.2	0.07	0.1	0.05	0	0.05	0.04	0.17	0.04	0.02	0.1	0.15	0.01	0.06	0.04	0.11	0.06	0.06	0.04	0.09	0.24	0.1	0.02	0.21	0.05	0.15	0.06
MELO.jh000249.1	19.65	19.62	26.03	18.75	19.85	16.22	14.87	16.93	12.92	12.99	12.84	11.54	15.16	17.98	16.67	14.06	18.51	17	23.16	20.49	14.49	18.65	14.19	16.49	14.66	17.56	15.79	17.52	13.39	15.7	25.85	17.49	18.48	21.88	19.99	20.89	19.53	19.41	15.49	20.06	20.29	17.11	19.72	18.05	22.05	37.15	32.77	21.16	31.97
MELO.jh000250.1	30.38	44.49	45.96	27.22	40.09	35.62	26.36	36.18	31.24	36.23	36.63	48.5	47.31	60.72	41.8	67.81	33.08	41.42	16.23	42.52	30.84	21.71	33.42	29.54	24.88	23.39	44.45	26.23	27.47	51.89	33.45	33.09	28.61	38.81	35.13	48.34	30.37	34.12	41.77	30.52	31.74	32.25	32.17	39.37	34.6	29.79	34.03	34.29	32.39
MELO.jh000251.1	78.26	101.02	120.34	104.62	99.59	82.79	60.15	53	81.1	85.91	85.25	78.28	85.84	89.84	94.83	84.82	131.71	89.24	103.53	127.55	88.99	104.87	81.09	140.98	90.68	98.58	127.29	96.89	94.95	107.57	81.47	94.25	89.26	99.79	89.84	127.68	103.74	103.13	100.88	104.53	85.02	85.49	76.1	71.05	84.06	85.49	92.14	77.17	78.78
MELO.jh000252.1	1.41	0.71	1.77	0.36	1.38	1.27	0.06	0.13	0.62	0.72	0.44	0.41	0.78	0.48	0.24	0.37	0.8	0.78	0.42	0.8	0.26	0.37	0.53	0.58	1.15	0.7	0.7	1.9	0.68	1.25	1.03	1.77	0.97	0.71	0.72	0.75	1.52	0.87	0.38	0.45	0.7	0.97	1.27	0.76	0.8	1.79	1.45	1.3	1.07
MELO.jh000253.1	20.95	20.1	18.18	21.15	18.73	16.24	18.7	17.84	19.86	17.29	17.37	15.12	19.16	15.45	20.76	19.03	19.33	17.67	18.3	17.99	17.84	13.93	12.04	16.64	16.53	19.15	16.03	17.17	18.64	15.79	15.74	18.65	18.82	17.91	15.56	19.6	17.88	14.93	21.43	14.63	16.15	16.22	20.58	16.08	15.42	19.28	20.58	18.67	21.56
MELO.jh000254.1	11.07	15.77	18.33	14.19	13.8	11.47	7.71	9.45	8.4	11.31	10.83	12.99	18.76	11.58	16.42	13.05	13.31	13.31	20.57	15.38	14.36	15.9	12.35	13.6	11.81	11.13	14.05	13.87	14.69	14.14	11.21	17.66	14.67	14.36	11.88	17.45	16.6	14.11	18.22	12.99	12.12	10.54	13.18	12.16	11.96	14.56	15.7	13.38	14.79
MELO.jh000255.1	3.27	7.9	5.06	4.56	2.96	4.68	5.03	5.64	3.24	7.53	3.71	3.61	3.95	8.67	4.24	5.71	1.88	4.08	3.37	1.76	3.11	2.56	7.02	1.99	3.5	2.07	2.49	3.92	1.76	9.08	12.87	4.26	5.31	3.59	6.56	4.76	7.01	2.88	5.2	3.34	7.59	4.1	3.8	7.14	5.97	11.02	20.97	4.46	11.12
MELO.jh000256.1	9.61	6.38	7.66	7.84	9.89	7.15	5.3	5.24	9.25	6.48	4.77	5.23	8.17	7.82	7.17	7.56	9.37	7.24	13.25	8.3	8.27	10.61	9.34	10.61	9.94	9.49	7.3	8.99	11.68	7.29	11.4	9.83	9.74	9.32	8.72	10.67	14.38	10.43	8.27	9.8	9.25	7.04	9.45	8.41	8.1	8.59	13.43	7.75	9.34
MELO.jh000257.1	10.81	15.18	14.28	13.18	12.7	12.07	7.59	6.94	9.67	11.56	12.29	9.49	13.66	13.37	13.67	11.08	14.24	11.8	12.27	12.04	11.83	13.06	11.85	12.3	11.01	10.03	13.27	12.09	12.52	10.35	7.91	11.14	9.37	12.53	11.84	13.5	9.76	10.75	10.77	12.24	9.98	11.96	10.13	8.8	10.58	11.81	12.13	10.14	10.98
MELO.jh000258.1	7.85	6.49	5.29	7.16	6.4	6.88	6.84	6.34	6.44	9.62	4.84	5.6	5.89	6.5	5.69	7.1	5.28	6.76	6.19	4.12	7.22	7.07	6.13	6.23	8.97	6.24	4.91	7.9	6.7	5.24	7.95	6.17	7.26	6.14	8.19	5.63	10.25	7.4	7.33	7.09	7.5	8.43	7.58	8.18	7.62	5.98	5.73	7.84	7.31
MELO.jh000259.1	5.01	7.73	8.81	4.78	7.15	4.35	1.56	2.06	3.84	7.08	6.39	4.15	8.92	9.14	10.58	7.56	7.71	7.35	7.56	6.99	5.31	8.19	6.29	9.09	7.18	4.76	7.72	7.08	3.99	7.19	5.04	6.54	4.94	9.1	6.55	9.52	8.57	7.76	6.9	6.69	4.85	4.65	4.52	3.37	4.77	4.9	5.2	3.74	4.07
MELO.jh000260.1	0	0.03	0	0	0	0	0	0	0.19	0	0.23	0.11	0	0.33	0	0	0	0	0.11	0	0.21	0	0	0	0	0	0	0	0	0.07	0	0	0	0	0.38	0	0	0.07	0	0	0	0	0.18	0	0	0	0	0.09	0
MELO.jh000261.1	0	0	0	0	0	0	0	0	0	0	0	0	0	0	0	0	0	0	0	0	0	0	0	0	0	0	0	0	0	0	0	0	0	0	0	0	0	0	0	0	0	0	0	0	0	0	0	0	0
MELO.jh000262.1	0	0	0	0	0	0	0	0	0	0	0	0	0	0	0	0	0	0	0	0	0	0	0	0	0	0	0	0	0	0	0	0	0	0	0	0	0	0	0	0	0	0	0	0	0	0	0	0	0
MELO.jh000263.1	0.32	0.06	0	0.12	0.08	0	0	0.21	0	0	0	0	0	0	0	0	0	0	0	0	0	0.19	0	0	0	0	0	0	0.14	0	0.17	0.32	0.22	0	0.25	0	0	0	0	0.19	0	0.18	0.28	0.48	0.63	0.5	0.62	0.24	0.56
MELO.jh000264.1	1.01	1.57	5.23	2.16	1.16	2.94	1.2	3.09	2.05	2.34	4.2	4.16	2.69	3.91	3.71	3.03	5.82	3.88	1.82	6.6	1.52	1.82	3.9	8.07	1.65	1.71	13.69	1.98	1.27	12.71	2.48	2.32	2.92	2.66	2.92	8.64	1.66	3.02	2.61	2.02	3.25	2.2	0.68	2	1.76	2.5	2.47	0.76	0.93
MELO.jh000265.1	0	0	0	0	0	0	0	0	0	0	0	0	0	0	0	0	0	0	0	0	0	0	0	0	0	0	0	0	0	0	0	0	0	0	0	0	0	0	0	0	0	0	0	0	0	0	0	0	0
MELO.jh000266.1	0	0	0	0	0	0	0	0	0	0	0	0	0	0	0	0	0	0	0	0	0	0	0	0	0	0	0	0	0	0	0	0	0	0	0	0	0	0	0	0	0	0	0	0	0	0	0	0	0
MELO.jh000267.1	7.65	7.93	11.64	8.6	9.39	9.53	7.07	8.93	5.84	12.75	6.91	10.63	8.52	8.95	7.37	9.13	8.64	8.19	6.22	7.9	8.59	5.77	11	7.18	6.15	6.37	8.42	7.6	5.9	14.17	13.35	5.77	7.29	6.71	10.38	11.1	6.88	7.04	5.49	6.88	11	7.52	7.6	12.71	6.67	8.93	13.74	8.09	10.19
MELO.jh000268.1	0	0	0	0	0	0	0	0	0	0	0	0	0	0	0	0	0	0	0	0	0	0	0	0	0	0	0	0	0	0	0	0	0	0	0	0	0	0	0	0	0	0	0	0	0	0	0	0	0
MELO.jh000269.1	0.55	0	0	0.27	0	0	0.41	0.25	0	0.82	0	0.27	0	0.11	0	0	0.5	0.39	0	0.18	0.08	0	0	0.07	0.46	0	0.21	0.15	0	0.29	0.4	0.12	0.16	0.22	0.54	0.16	0	0	0.18	0.09	0.42	0.17	0.58	0.84	0.06	0.46	0.42	0.39	0.5
MELO.jh000270.1	19.77	21.66	29.74	22.99	22.1	23.36	13.95	15.55	16.4	21.08	19.33	21.92	21.98	24.07	20.44	25.47	26.04	22.69	18.58	25.24	21.26	18.36	18.6	28.32	19.53	22.04	25.01	20.49	18.39	26.98	23.26	21.98	21.38	21.46	22.05	35.42	20.92	21.38	21.29	21.41	22.73	19.76	21.55	21.54	23.93	23.21	22.07	22.44	20.95
MELO.jh000271.1	1.92	1.28	1.51	1.74	1.67	1.91	1.21	1.39	1.85	1.95	1.25	1.12	1.28	2.23	1.76	2.34	1.46	1.61	1.68	1.02	1.33	1.89	1.47	1.86	1.4	1.63	1.76	1.84	1.65	1.87	2.21	2.2	1.69	1.86	1.41	1.75	1.71	1.81	2.44	1.48	1.85	1.68	1.65	1.65	1.75	1.94	2.06	1.81	2.12
MELO.jh000272.1	4.73	0.34	24.68	0.6	1.75	5.82	5.69	9.45	1.12	7.62	2.68	9.96	4.65	6.02	0.43	4.31	1.83	2.49	0.18	2.07	0.22	0.2	0.91	1.19	0	0.52	7.45	0.19	1.39	73.03	27.33	0.64	2.37	1.34	4.11	5.06	0.48	1.52	0.23	0.46	4.1	3.53	3.58	7.84	1.42	5.29	13.11	5.01	14.63
MELO.jh000273.1	14.76	11.56	14.84	14.96	14.3	13.11	9.66	8.04	9.74	11.9	8.73	8.99	10.65	12.24	12.21	11.02	13.06	10.42	12.74	8.81	11.19	14	9.35	13.28	9.16	10.7	12.4	9.03	13.27	9.68	11.8	9.7	11.94	12.51	11.41	11.68	10.08	11.8	11.07	12.08	11.54	12.73	11.25	11.64	11.81	9.67	9.31	11.94	9.76
MELO.jh000274.1	0	0	0	0	0	0	0	0	0	0	0	0	0	0	0	0	0	0	0	0	0	0	0	0	0	0	0	0	0	0	0	0	0	0	0	0	0	0	0	0	0	0	0	0	0	0	0	0	0
MELO.jh000275.1	0.96	1.78	0.81	0.08	0.74	0.4	0.73	4.91	1.01	0.76	0.67	0.83	0.48	0.98	1.51	0.99	0.3	0.27	0.29	0.35	0.46	0.18	0.31	0.4	0.26	0.09	0.52	0.31	0	0.51	0.74	0.88	0.62	0.28	0.2	1.01	1.27	0.79	0.99	0.33	0.46	0.47	0.34	1.18	0.2	0.7	0.85	0.37	0.54
MELO.jh000276.1	4.29	2.08	3.02	4.16	4.9	2.85	2.7	1.61	2.77	2.15	3.01	3.05	3.84	3.98	3.51	3.72	2.09	3.02	3.22	0.84	3.56	3.67	2.74	3.22	4.53	3.42	2.9	4.21	4.12	2.11	2.56	3.55	2.58	3.93	2.96	2.31	4.03	3.53	4.13	4.7	2.81	3.99	3.41	3.02	3.65	2.6	2.52	3.81	2.46
MELO.jh000277.1	31.82	39.02	46.87	37.96	35.79	37.75	30.1	28.8	31.34	36.34	29.53	31.17	33.6	32.31	36.8	37.08	45.78	38.06	35.23	42.25	34.67	36.54	25.13	42.01	31.07	38.36	39.68	36.3	37.89	38.14	38.47	37.81	34.35	30.65	33.24	45.41	38.14	30.53	37.44	34.21	32.31	35.47	34.66	37.16	36.94	39.35	32.44	36.74	39.34
MELO.jh000278.1	2.01	1.32	2.12	1.77	3.38	1.89	0.6	0.57	1.03	1.41	2.53	1.12	2.09	2.95	1.71	2.99	2.97	1.35	1.91	1.69	1.91	1.51	1.99	2.08	1.25	1.57	1.68	1.33	1.61	2.36	2.75	2	2.28	2.33	2.26	3.2	2.7	2.11	1.18	1.86	2.35	2.5	2.29	1.48	1.8	1.82	1.91	2.45	2.15
MELO.jh000279.1	7.76	6.81	5.86	6.62	8.4	9.53	6.31	6.64	7.14	9.34	6.93	8.83	7.68	8.45	7.98	9.63	4.16	8.88	8.17	5.05	10.94	7.04	7.57	4.96	8.18	8.88	4.95	9.27	7.62	9.11	11.63	8.1	9.11	7.69	13.9	7.49	7.79	8.74	8.67	8.25	9.31	9.95	9.43	12.63	7.72	8.75	13.74	8.01	9.6
MELO.jh000280.1	23.64	33.46	32.29	25.84	32.39	28.55	19.98	17.5	28.24	46.9	25.43	33.54	37.53	40.66	35.43	33.07	27.12	34	21.4	25.56	32.02	20.54	43.18	32.96	32.47	25.95	31.3	32.13	20.46	44.75	38.78	34.92	26.74	31.92	41.48	31.97	35.15	31.18	30.64	28.74	38.41	25.54	27.1	34.1	22.57	25.61	42.2	25.54	29.36
MELO.jh000281.1	0.43	0.08	0	0.3	0.17	0.22	0.77	1.4	0	0.08	0.19	0.22	0	0.17	0.15	0.16	0	0.1	0	0	0	0	0	0	0	0	0	0.16	0	0.1	0.1	0	0.4	0.19	0	0.14	0	0	0	0	0	0.22	0.37	0.1	0.12	0	0	0	0
MELO.jh000282.1	0	0	0	0	0	0	0	0	0	0	0	0	0	0	0	0.05	0	0	0	0	0	0	0	0	0	0	0	0	0	0	0	0	0	0	0	0	0	0	0	0	0	0	0	0	0	0	0	0	0
MELO.jh000283.1	16.53	13.31	14.39	14.98	16.29	13.6	13.11	14.87	9.48	10.66	9.41	11.1	12.49	17.08	12.89	12.78	8.89	13.16	15.66	8.15	12.31	12.84	10.93	8.15	8.96	12.68	9.67	11.93	10.32	10.63	22.27	10.96	15.8	15.86	16.53	12.85	12.34	15.4	10.49	15.02	18.89	15.83	16.69	19.61	18.84	21.77	24.12	16.18	26.4
MELO.jh000284.1	0.63	0	0.34	0	0.1	0	0.26	0.22	0.46	0.17	0.08	0	0	0.21	0.26	0.14	1.18	0.14	0.18	0.22	0	0.1	0	1.19	0.15	0	0.27	0	0	0.34	0.13	0.14	0	0	0	0.58	0.2	0.16	0	0	0.48	0.13	0.17	0.28	0.15	0.44	0.73	0.24	0.22
MELO.jh000285.1	3.33	1.63	0.94	2.94	1.48	2.62	1.71	1.33	3.13	2.49	1.31	3.67	2.28	1.51	1.6	3.49	0.81	3.56	2.18	1.02	1.9	0.85	2.15	0.74	2	2.98	0.87	2.48	3.17	1.3	2.47	3.24	3.04	2.03	2.21	0.93	2.25	0.62	2.26	0.58	2.21	2.22	3	1.55	2.4	3.34	3.37	3.23	4.72
MELO.jh000286.1	32.92	41.07	34.84	43.44	35.22	40.42	21.3	21.85	25.25	21.8	20.21	24.06	18.76	23.19	32.43	24.7	25.98	32.43	29.5	25.95	25.67	32	22.58	23.22	29.9	33.4	22.36	32.32	22.41	21.85	30.9	34.06	27.95	24.88	23.16	25.79	30.02	23.86	37.94	26.52	32.52	23.89	29.93	31.43	29.73	40.49	32.26	37.38	36.05
MELO.jh000287.1	12.52	13.39	8.53	15.06	13.44	14.52	10.21	11.92	11.05	11.48	10.21	9.01	9.17	10.18	11.41	11.34	5.58	14.47	13.85	4.15	13.18	14.36	6.78	5.99	9.13	10.9	5.3	10.33	13.67	6.91	9.88	8.25	12.69	12.44	10.61	7.02	9.14	11.7	10.26	13.32	10.2	12.48	12.8	10.3	12.44	12.01	12.02	12.96	10.66
MELO.jh000288.1	4.29	3.24	2.19	3.82	3.24	3.6	6.38	6.8	5.35	4.25	7.37	7.43	5.82	5.54	6.83	7.91	0.99	3.99	0	1.38	1.8	1.11	2.69	2.04	3.83	2.73	2.47	3.27	6.57	1.41	3.21	4.44	2.89	4.09	3.85	3.25	4.06	4.18	5.21	1.97	2.9	3.6	2.6	2.87	3.1	2.24	3.24	2.84	1.88
MELO.jh000289.1	12.43	12.53	14.66	13.78	12.28	12.52	6.62	5.39	10.14	11.6	11.16	10.73	11.71	11.65	13.13	10.16	14.72	11.24	10.78	13.22	11.46	11.66	12.61	12.06	9.97	7.9	9.82	11.13	9.43	8.93	9.73	9.35	10.39	9.91	11.01	13.01	10.9	11	13.31	12.74	9.22	12.59	10.06	10.64	11.47	10.7	9.05	9.55	9.48
MELO.jh000290.1	12.2	12.73	16.35	12.1	11.46	10.4	9.26	7.34	10.81	10.51	5.25	5.62	7.51	9.92	5.35	5.3	10.57	10.83	19.01	8	9.58	15.56	11.17	7.51	10.21	12.02	8.29	13.27	6.16	13.82	25.05	11.21	13.73	9.04	17.08	14.16	13.44	6.22	9.46	9.66	15.51	11.35	18.32	19.64	10.25	19.09	34.42	17.12	28.58
MELO.jh000291.1	0	0	0	0	0	0	0	0	0	0	0	0.09	0	0	0	0	0	0	0	0	0	0	0	0	0	0	0	0	0	0	0	0	0	0	0	0	0	0	0	0	0	0	0	0	0	0	0	0	0
MELO.jh000292.1	0	0	0	0	0	0	0	0	0	0	0	0	0	0	0	0	0	0	0	0	0	0	0	0	0	0	0	0	0	0	0	0	0	0	0	0	0	0	0	0	0	0	0	0	0	0	0	0	0
MELO.jh000293.1	0.07	0.08	0	0	0	0	0	0	0	0	0	0.08	0	0.12	0.07	0	0	0	0	0	0	0	0.08	0	0	0	0	0	0	0	0	0	0.09	0.28	0	0	0	0	0	0	0.08	0	0	0	0.07	0	0	0.13	0
MELO.jh000294.1	0	0	0	0	0	0	0	0	0	0	0	0	0	0	0	0.1	0.04	0	0	0	0.03	0	0	0	0	0	0	0	0	0	0	0	0.09	0	0.06	0.11	0	0	0	0	0	0	0	0	0	0	0	0	0
MELO.jh000295.1	19.13	16.49	16.01	19.94	19.06	16.54	14.72	14.92	15.02	16.27	14.45	13.87	14.18	15.54	15.08	16.65	20.6	13.79	17.44	14.97	15.26	15.89	12.95	17.85	15.11	15.93	14.98	14.79	16.26	13.27	18.16	14.57	17.4	16.61	16.22	16.23	16.63	17.3	16.31	17.52	18.52	17.67	17.26	17.96	17.43	17.45	16.16	17.22	15.45
MELO.jh000296.1	24.31	18.33	17.34	26.32	25.5	24.88	15.99	18.85	23.68	27.05	21.05	22.47	21.56	22.4	21.1	22.04	19.11	23.66	26.16	18.44	24.83	34.19	22.28	18.3	23.35	23.45	14.93	22.46	27.26	15.92	27.49	22.98	26.18	24.11	31.98	20.16	23.59	25.14	21.03	26.34	25.73	28.3	24.55	27.54	26.56	19.91	19.93	23.14	18.15
MELO.jh000297.1	31.92	69.83	94.59	54.33	39.5	40.15	18.17	15.57	38.96	41.72	51.5	44.52	52.63	54.12	54.19	49	65.18	51.12	64.78	65.22	48.69	47.61	56.99	67.99	55.5	38.06	57.27	69.49	24.38	65.24	48.42	62.33	40.98	43	47.6	75.76	60.65	37.34	50.15	33.85	53.95	28.31	27.1	29.28	30.08	68.62	74.85	33.46	52.41
MELO.jh000298.1	0.47	1	0.94	0.8	0.61	0.27	0.14	0.11	0	0.54	0.44	0.14	1.06	0.28	1.16	0.66	1.04	1.4	0.44	1.98	0.95	0.47	1.15	0.78	0.86	0.18	0.81	0.34	0.28	1.19	1.44	0.86	0	0.3	0.63	0.89	0.86	0.59	0	0	1.85	0.37	0.38	0.35	0.72	1.57	1.11	0.6	1.18
MELO.jh000299.1	4.35	1.37	0.38	1.14	1.39	1.85	5.01	9.57	1.87	5.1	1.07	1.12	1.93	3.56	0.57	3.81	0.37	0.48	3.43	0.23	0.4	4.46	0.51	0	0.81	1.71	0.71	1.47	1.89	2.08	7.44	2.67	2.3	1.51	2.98	0.13	2.22	1.51	0.87	0.22	3.79	2.94	4.97	7.74	3.88	4.8	11.64	4.28	6.32
MELO.jh000300.1	2.52	0.74	0.61	1.19	2.9	0.74	1.17	1.98	1.74	4.12	1.42	1.66	1.59	3.91	1.47	3.69	0.74	2.09	1.71	1.01	0.16	1.96	3.12	0.59	0.88	1.72	0.42	0.29	1.89	1.03	3.29	0.9	1.26	1.17	3.41	0.45	1.26	1.27	1.36	1.83	1.25	1.75	2.79	1.7	2.53	2.06	3.06	2.26	1.97
MELO.jh000301.1	0	0	0	0	0	0	0	0	0	0	0	0	0	0	0	0	0	0	0	0	0	0	0	0	0	0	0	0	0	0	0	0	0	0	0	0	0	0	0	0	0	0	0	0	0	0	0	0	0
MELO.jh000302.1	13.81	11.51	10.75	9.71	11.43	8.33	13.68	17.48	10.93	10.11	7.71	7.35	12.13	11.92	10.64	10.54	8.89	8.85	11.29	9.61	8.52	9.59	8.02	8.97	7.87	9.21	7	9.23	9.72	9.14	13.94	10.93	9.42	10.59	10.33	9.77	13.68	10.51	11	8.79	8.77	9.93	12.62	9.8	13.98	20.77	15.72	14.03	19.69
MELO.jh000303.1	0	0	0	0	0	0	0	0	0	0	0	0	0	0	0	0	0	0	0	0	0	0	0	0	0	0	0	0	0	0	0	0	0	0	0	0	0	0	0	0	0	0	0	0	0	0	0	0	0
MELO.jh000304.1	543.87	436.14	460.14	490.44	516.23	598.28	520.29	620.6	505.43	904.28	514.05	739.38	558.98	747.02	508.03	717.35	557.69	607.38	268.15	581.31	532.12	347.82	678.47	509.92	514.12	507.96	493.81	438.41	498.88	647.2	866.08	472.01	514.22	493.71	811.67	536.4	496.99	513.88	442.89	458.7	821.5	587.32	568.58	985.66	533.68	420.22	615.79	667.28	477.68
MELO.jh000305.1	3.06	0.84	1.02	1.31	1.95	1.66	2.28	5.14	1.5	1.19	1.25	1.48	1.97	1.82	2.08	2.47	0.72	0.66	0.93	0.5	0.81	1.17	0.46	0.68	0.77	1.64	0.74	0.96	1.53	0.83	1.8	0.93	2.18	1.07	1.26	1.07	0.75	1.45	0.93	1.2	1.18	1.96	2.31	1.88	1.92	1.01	0.82	2.54	1.54
MELO.jh000306.1	4.26	8.47	13.54	4.98	6.29	4.39	1.32	1.39	4.19	3.34	6.85	5.43	4	3.57	8.37	3.97	7.43	4.18	3.83	4.98	5.43	5.58	2.34	5.76	4.65	4.07	8.82	5.44	2.09	3.02	0.99	4.74	2.88	4.07	2.89	8.44	5.08	3.9	6.62	3.26	1.61	1.74	1.71	0.85	1.69	3.83	2.03	1.14	1.85
MELO.jh000307.1	0	0	0	0	0	0	0	0	0	0	0	0	0	0	0	0	0	0	0	0	0	0	0	0	0	0	0	0	0	0	0	0	0	0	0	0	0	0	0	0	0	0	0	0	0	0	0	0	0
MELO.jh000308.1	0.4	0.74	0	0.08	0.4	0.5	0.6	2.69	2.47	2.57	0.25	0.82	0.09	0.81	0.18	0.76	0.08	0.33	0	0.17	0.53	0	0.22	0.07	0.46	0	0.06	0.08	0.07	0.53	0.22	0	0.36	0.16	0.75	0.31	0.92	0.22	0.78	0.32	0.14	0.42	0.02	0.49	0.12	0	0	0.11	0
MELO.jh000309.1	0.06	0	0	0	0.16	0.11	0.03	0.13	0	0.06	0.06	0	0.06	0	0.09	0.07	0	0.06	0.04	0	0.11	0	0.11	0	0	0	0	0.08	0.05	0	0	0	0.05	0.18	0.2	0.06	0	0.11	0.12	0	0.05	0	0	0.04	0.05	0	0	0	0.05
MELO.jh000310.1	25.47	23.8	20.96	26.77	25.24	27.48	21.05	25.09	21.12	26.28	18.17	22.3	19.26	20.32	20.49	25.27	16.72	25.99	26.63	17.36	28.26	24.74	20.97	18.56	23.73	29.49	20.02	25.73	25.31	24.31	36.28	23.45	30.67	25.03	31.3	22.68	24.05	26.56	24.74	21.6	31.81	30.23	31.71	38.04	26.97	33.19	34.9	32.89	34.81
MELO.jh000311.1	0	0	0	0.01	0	0.08	0	0.06	0.15	0	0	0	0	0.07	0	0.1	0	0	0	0	0	0	0	0	0	0.1	0	0	0	0	0.06	0	0	0	0	0	0	0.14	0	0	0	0.13	0.07	0	0.01	0	0	0	0
MELO.jh000312.1	0.41	0.28	0.12	0.36	0.12	0.29	0	0.08	0.29	0.11	0.14	0.04	0.1	0.13	0.17	0.2	0.06	0.22	0.14	0	0.23	0.21	0.1	0.16	0.1	0.16	0.43	0.15	0.36	0.15	0.22	0.16	0.58	0.2	0.11	0.32	0.26	0.24	0.2	0.31	0.08	0.2	0.07	0.17	0.31	0.23	0.09	0.41	0.11
MELO.jh000313.1	0.2	0.54	0.18	0.23	0.1	0.41	0	0.26	0.1	0	0.08	0	0.14	0.26	0.19	0.16	0.28	0.23	0.51	0.37	0.15	0.27	0	0.34	0.32	0.17	0.21	0.63	0.19	0.36	0.59	0.25	0.47	0.07	0	0.38	0.34	0.11	0	0	0	0.25	0.25	0.3	0.4	0.6	0.68	0.12	0.19
MELO.jh000314.1	0.03	0.06	0.06	0.02	0.09	0.07	0.09	0	0.09	0.07	0.02	0.05	0.03	0.2	0.11	0.18	0.16	0.02	0	0.12	0.06	0	0.02	0.11	0.16	0	0.29	0.04	0	0.17	0.05	0.02	0	0.06	0.04	0.14	0.07	0.18	0.02	0.04	0.06	0	0.02	0.03	0.03	0	0	0	0
MELO.jh000315.1	0.03	0.06	0.06	0.02	0.1	0.07	0.1	0.16	0.09	0.07	0.02	0.06	0.03	0.15	0.11	0.18	0.16	0.02	0	0.13	0.07	0	0.02	0.11	0.09	0	0	0.04	0	0.18	0.05	0.02	0	0.06	0.04	0.09	0.07	0	0.02	0.04	0.06	0	0.02	0.04	0.03	0	0	0	0
MELO.jh000316.1	11.61	11.66	11.56	11.67	11.71	10.68	6.92	7.69	7.9	9.14	6.78	8.39	9.16	12.23	8.41	9.54	9.6	11.22	11.21	9.16	10.36	9.19	10.85	9	8.74	9.27	8.99	8.29	8.22	11.13	13.59	8.85	11.01	9.73	11.28	9.54	10.35	9.89	11.65	11.34	12.46	9.67	10.05	11.36	9.98	12.7	14.84	10.88	12.55
MELO.jh000317.1	0.85	8.79	6.21	2.26	1.77	1.9	12.46	5.63	1.41	1.57	3.38	3.6	2.82	3.21	8.54	3.24	5.56	4.33	3.17	7.6	2.88	1.7	4.56	3.56	3.05	0.74	3.7	3.23	0.72	7.58	3.61	3.3	2.38	2.23	2.8	7.4	1.99	1.88	3.77	2.2	7.58	4.14	0.92	1.54	2.13	4.89	6.21	1.15	2.37
MELO.jh000318.1	1.18	0	0.81	0.84	1.07	0.72	0.45	0.76	0.64	0.79	0.41	0.46	1.13	0.29	0.82	0.71	1.88	0.94	1.74	0.82	0.9	0.69	1.2	1.54	0.65	1.94	0.91	0.62	1.26	1.52	0.94	0.28	0.44	0.61	1.4	0.95	1.13	0.76	0.37	0.61	0.87	0.82	1.19	1.36	1.24	0.96	1.79	1.31	0.96
MELO.jh000319.1	24.2	5.92	9.45	22.52	11.18	14.09	8.66	19.61	8.78	11.26	8.41	13.54	9.23	11.88	9.77	21.39	8.56	12.19	17.4	8.53	10.42	12.2	9.09	5.15	5.16	21.55	6.37	8.31	15.05	11.1	19.12	6.77	13.89	6.92	12.52	9.44	3.71	5.21	6.68	5.37	17.33	12.35	23.02	14.28	13.24	16.89	24.03	17.19	16.81
MELO.jh000320.1	447.95	465.16	693.79	480.22	454.53	500.61	492.63	370.44	531.15	391.54	570.13	600.57	586.23	520.86	578.19	413.85	589.94	560.79	357.78	683.29	490.49	435.45	492.22	588.9	529.17	474.82	555.72	498.72	460.16	531.25	391.61	575.85	474.6	514.29	463.97	694.47	511.7	479.68	446.27	431.56	443.56	496.75	489.72	455.41	449.82	473.49	353.49	522.87	446.7
MELO.jh000321.1	3.05	2.79	3.09	3.25	4.2	2.11	1.56	1.65	1.87	1.98	2.39	2.31	2.57	3.89	2.19	2.33	2.02	3.15	2.79	1.19	2.35	3.34	1.79	2.32	2.31	2.72	1.91	2.23	3	2.34	3.31	2.67	2.24	3.54	2.16	1.76	2.9	3.15	3.42	3.59	2.65	2.28	2.52	2.42	3.09	2.01	1.94	2.58	2.61
MELO.jh000322.1	19.01	18.3	5.74	10.88	12.76	11.13	29.07	30.32	17.7	14.72	8.9	8.23	10.92	11.71	10.45	11.73	7.93	9.01	21.6	5.49	8.32	15.16	9.97	6.59	15.06	11.56	5.1	14.59	12.91	6.24	15.8	19.93	12.31	9.44	10.96	5.82	25.03	11.79	20.19	9.04	13.65	9.57	21.12	17.59	14.57	15.05	16.74	18.29	18.04
MELO.jh000323.1	10.98	14.72	13.79	14.46	12.23	12.13	16.29	13.12	12.65	11.87	12.23	8.43	13.9	14.45	12.36	15.46	10.45	12.04	14.99	9.95	10.3	14.7	15.54	14.33	12.75	15.64	15.13	12.5	14.19	17	15.07	13.91	13.23	14.32	14.67	14.82	18.1	13.39	10.88	11.74	12.06	9.16	14.34	13.27	12.79	14.46	22.12	12.74	23.48
MELO.jh000324.1	1	0.49	0.31	0.34	0.4	0.31	1.3	0.63	0.48	0.58	0.76	0.33	0.67	0.63	0.27	0.89	0.32	0.23	1.78	0.17	0	0.79	0.27	0	0.39	0.45	0.17	0.89	0.51	0.56	1.09	1.26	0.89	0.99	0.35	0.4	2.52	0.42	1.28	0.33	0.32	0.3	1.25	1.02	0.9	0.83	2.36	1.61	1.88
MELO.jh000325.1	21.21	30.09	28.32	16.14	28.84	18.02	14.49	16.34	18.51	16.23	23.97	21.22	26.08	26.82	24.06	30.42	21.74	22.33	27.92	15.69	25.07	27.18	31.54	30.21	26.7	16.56	19.24	27.29	18.08	32.45	26.39	23.83	22.46	27.21	19.12	27.72	30.3	31.89	34.36	21.46	27.5	16.47	27.12	19.93	25.23	14.39	25.07	24.02	22.53
MELO.jh000326.1	0	0	0	0	0	0	0	0	0	0	0	0	0	0	0	0	0	0	0	0	0	0	0	0	0	0	0	0	0	0	0	0	0	0	0	0	0	0	0	0.07	0	0	0	0	0	0	0	0	0
MELO.jh000327.1	23.33	16.89	15.1	10.12	20.21	18.94	34.95	17.07	30.73	12.31	18.47	7.27	22.15	17.34	21.89	25.48	8.32	10.48	30.69	7.96	12.62	19.39	21.33	10.92	49.44	17.54	7.46	55.59	19.33	6.09	12.41	61.2	18.54	16.89	12.17	12.45	48.92	20.71	31.22	17.17	12.88	8.55	31.65	18.21	26.61	7.7	12.01	27.73	12.81
MELO.jh000328.1	4.7	3.61	4.2	3.15	3.37	2.08	4.24	5.8	2.49	3.91	1.74	1.84	3.2	4.72	2.23	2.62	2.56	2.34	2.45	1.87	2.26	2.18	2.28	2.09	2.36	2.41	2	2.61	2.36	6.06	8.95	6.07	3.89	2.97	5.47	2.96	6.96	2.73	4.72	2.67	4.76	2.73	4.64	6.06	3.4	5.93	9.15	5.21	6.63
MELO.jh000329.1	1.86	1.39	1.89	2.15	1.64	1.53	1.38	0.81	3.12	0.61	2.77	1.79	1.47	1.39	1.12	0.49	1.68	1.5	9.05	0.95	1.26	7.81	1.06	2.36	1.93	2.75	1	2.67	2.29	0.2	0.86	1.26	2.15	1.04	0.2	0.21	1.28	0.98	0.57	2.85	0.55	1.65	2.76	1.54	1.82	2.34	3.02	1.26	2.12
MELO.jh000330.1	3.62	4.8	5.06	3.91	3.65	3.28	3.28	1.95	3.53	3.49	2.84	1.01	3.49	1.91	3.29	3.68	3.97	3.98	7.73	3.89	2.64	2.49	3.5	5.7	4.53	4.13	6.25	5.12	4.62	2.71	3.02	3.77	2.84	3.94	2.39	4.46	6	3.28	5.57	3.37	1.85	2.06	2.76	1.23	4.86	5.73	4.25	3.73	6.65
MELO.jh000332.1	0	0	0	0	0	0	0	0	0	0	0	0	0	0	0	0	0	0	0	0	0	0	0	0	0	0	0	0	0	0	0	0	0	0	0	0	0	0	0	0	0	0	0	0	0	0	0	0	0
MELO.jh000333.1	41.18	174.5	278.42	55.18	38.76	67.03	27.34	16.27	81.02	58.92	75.96	66.12	68.37	61.86	91.54	43.03	276.98	87.27	74.35	272.59	77.93	69.45	154.08	327.07	86.68	42.42	282.86	111.64	34.51	171.41	31.04	106.88	48.19	53.71	48.58	268.45	143.94	44.36	165.58	47.18	38.76	39.99	28.24	33.71	49	70.42	45.2	38.59	37.12
MELO.jh000334.1	0	0.27	0.09	0	0.11	0	0	0	0	0.21	0	0.07	0.11	0.13	0	0	0.11	0.13	0	0.11	0.18	0	0	0	0.25	0	0	0.25	0	0	0	0	0	0	0	0	0.63	0	0.1	0	0	0	0.08	0.11	0	0	0.23	0	0
MELO.jh000335.1	132.05	97.73	110.95	125.35	94.47	104.66	92.18	101.88	84.22	85.69	98.14	114.91	85.53	89.05	89.65	99.99	96.3	138.85	126.82	94.85	109.79	109.53	77.46	83.74	88.3	113.06	92.6	106.21	109.41	122.35	116.48	89.13	108.25	90.37	95.31	98.23	91.23	87.5	115.53	88.45	102.19	123.28	118.33	118.35	159.06	145.89	116.95	127.46	145.53
MELO.jh000336.1	4.26	7.54	3.59	4.59	3.59	4.82	3.93	3.5	3.23	4.51	3.73	4.82	5.11	4.54	3.31	4.19	5.84	3.98	3.99	5.72	3.46	3.68	4.51	6.44	3.31	4.05	3.86	3.26	4.08	4.98	5.92	5.01	4.27	5.47	5.52	5.68	6.24	4.4	5.84	3.31	5.69	4.38	4.29	5.07	5.61	5.57	6.99	4.27	6.36
MELO.jh000337.1	0.51	0.35	0.11	0.28	0.1	0.2	0.09	0	0	0.51	0	0.13	0	0	0	0	0	0	0.43	0.13	0	0.34	0	0	0.47	0.56	0	2.73	0	0	0.36	0.49	0.67	0.08	0	0.19	1.42	0.16	0	2.93	0.14	0.23	0.74	0.25	9.88	5.23	1.25	1.18	1.89
MELO.jh000338.1	0.99	0.97	0.62	0.58	0.99	0.43	3.44	1.11	2.18	1.07	1.41	0	9.18	11.07	10.03	10.31	0.31	0.85	19.53	0.55	4.02	9.64	21.91	1.03	45.8	0.87	0	62.23	0.16	0.26	0.85	11.6	2.58	3.37	3.45	1.22	7.28	2.38	3.78	2.47	2.16	0.15	1.56	0.31	1.69	0.56	3.4	0.97	0.71
MELO.jh000339.1	3.23	1.87	2.3	3.49	3.15	2.45	3.17	3.2	2.37	2.36	1.94	1.71	3.19	2.61	3.01	2.74	2.02	2.44	4.02	1.47	1.69	2.15	2.39	1.67	3.54	2.7	1.49	3.02	2.55	1.58	2.76	3.05	3.41	2.38	1.67	1.75	2.85	3.11	2.79	2.58	2.52	2.16	2.62	2.42	3.1	2.47	2.39	3.04	2.11
MELO.jh000340.1	10.83	9.96	8.66	9.88	9.14	8.09	8.55	9.83	7.99	7.31	6.14	6.29	8.42	9.03	8.31	10.06	9.63	9.73	12.26	6.28	5.44	8.89	5.74	10.25	6.89	7.83	5.16	7.91	10.29	7.64	8.16	6.43	8.39	5.89	6.9	5.73	9.33	6.72	9.56	5.85	6.79	9.03	9.03	8.35	9.28	9.52	9.73	8.9	9.32
MELO.jh000341.1	2.74	2.93	1.59	2.82	2.63	3.58	2.18	3.7	3.36	3.19	1.68	3.09	2.55	2.34	1.89	2.74	0.67	2.34	1.99	0.06	2.45	1.65	0.83	0.62	2.42	5.02	0.54	2.45	4.14	0.8	4.28	2.1	4.55	2.03	3.87	0.67	2.47	2.73	1.7	2.8	2.76	3.79	2.79	4.1	2.65	2.23	2.63	4.01	3.06
MELO.jh000342.1	0.33	0.84	0.25	0.36	0.36	0.64	0.34	0.65	0.53	0.44	0.33	0.18	0.13	0.12	0.4	0.3	0.33	0.27	0.71	0.39	0.6	0.28	0.48	0.26	0.38	0.62	0.13	0.45	0.26	0	0.48	1.21	0.32	0.29	0.45	0.45	0.59	0.17	1.43	0.39	0.77	0.41	0.26	0.46	0.66	0.4	1.69	0.25	0.86
MELO.jh000343.1	11.88	11.49	7.69	10.68	9.81	9.53	8.96	10.88	8.69	6.92	5.91	7	7.75	5.99	7.45	5.5	7.69	8.53	8.3	7.01	7.88	9.69	8.63	10.23	8.69	8.41	8.69	7.59	6.41	9.89	12.42	7.66	10.93	10.79	8.82	7.72	10.68	9.94	10.21	11.21	9.1	8.9	10.72	10.42	10.31	9.33	9.69	9.9	9.23
MELO.jh000344.1	20.73	22.71	19.78	20.66	17.7	18.47	17.55	16.3	17.59	19.05	14.85	16	15.75	19.86	18.79	14.2	18.14	18.48	20.84	14.34	16.13	20.09	17.82	15.7	17	16.13	13.1	19.67	14.95	16.36	18.75	17.66	20.7	15.71	18.76	15.4	17.88	16.63	20.61	17.57	18.68	17.45	17.45	19.48	18.89	18.78	21	18.52	18.01
MELO.jh000345.1	25.06	30.68	30.15	25.94	21.6	21.24	19.06	16.48	24.36	24.77	20.83	15.8	16.39	20.77	20.91	17.66	30.51	25.07	28.75	23.44	18.11	24.5	20.36	23.63	23.78	18.55	20.92	24.44	17.77	26.2	25.59	27.71	21.93	20.33	25.55	19.01	29.13	18.78	27.34	18.04	25.52	21.07	22.06	24.99	20.74	29.17	30.95	23.08	27.14
MELO.jh000346.1	0.2	0.25	0	0.85	0.44	0.23	0.16	0	0	0.19	0.28	0.53	1.1	0.66	0.68	0.61	0.89	0.97	0.79	0.53	1.26	0.28	0.87	0.09	0.23	0.38	1.03	0.53	0.82	1.09	0	0.38	0.71	0.69	0.39	0.57	0.65	0.64	0.34	0.65	0	0.8	0.53	0.24	0.68	0.17	0	0.22	0
MELO.jh000347.1	0.57	0.42	0.12	0.41	0.79	0.32	0	0	0	0.2	0.21	0	0.73	0.46	0.74	0.59	1.15	0.84	0.61	0.56	0.83	0	0.2	0	0	0.23	1.49	0.56	0	0.93	0.19	0.41	0	0.34	0.2	0.42	0.36	0.34	0.37	0.94	0	0.25	0.24	0.32	0.59	0	0	0.17	0.29
MELO.jh000348.1	34.94	37.91	182.78	51.13	74.51	57.04	18.33	11.09	30.93	25.6	84	50	113.79	102.67	101.83	74.29	178.95	78.28	32.49	144.66	88.19	28.08	148.84	109.6	83.2	26.67	105.53	96.59	32.36	142.95	29.31	39.81	49.11	107.16	48.68	185.67	24.3	73.66	14.29	75.96	37.9	49.97	22.11	18.49	21.62	27.72	26.2	20.97	13.75
MELO.jh000349.1	0	0	0	0	0	0	0	0	0	0	0	0	0	0	0	0	0	0	0	0.17	0	0	0	0	0	0	0	0	0	0	0	0	0	0	0	0	0	0	0	0	0	0.11	0	0	0	0	0	0	0
MELO.jh000350.1	2.27	3	5.31	4.4	3.93	3.11	1.64	1.53	3.17	2.01	2.24	2.62	4.07	3.53	4.78	1.8	5.02	5.11	6.17	4.07	4.25	4.43	3.73	5.98	4.49	2.96	4.04	5.12	3.41	3.46	3.06	4.44	3.52	3.77	2.72	4.11	4.45	3.63	3.25	3.25	2.17	2.91	2.33	2.37	2.58	4.42	4.79	2.98	2.93
MELO.jh000351.1	11.41	8.5	12.81	11.15	12.94	9.58	6.58	7.57	7.91	10.33	6.11	8.51	10.65	9.49	7.46	9.21	8.08	10.09	9.09	7.76	9.58	8.14	6.23	8.29	6.66	8.92	9.56	7.47	7.86	9.71	11.52	8.04	11.1	9.5	9.76	10.36	8.26	9.51	8.85	8.25	9.99	10.13	12.33	11.58	9.72	8.62	10.48	11.95	12.12
MELO.jh000352.1	4.81	28.52	53.91	33.07	18.48	14.66	1.45	1.59	6.97	3.2	66.18	25.64	66.33	27.47	53.36	30.01	47.59	32.59	31.41	36.77	26.54	32.52	22.05	43.2	20.34	7.61	18.31	24.9	8.09	9.23	1.86	9.26	21.6	40.58	13.4	57.82	11.38	37.25	18.83	28.69	6.27	8.86	2.17	1.49	7.01	7.31	1.36	2.35	3.44
MELO.jh000353.1	0.42	0	0	0	0	0	0.07	0.33	0.07	0	0	0	0	0	0.14	0.46	0	0	0	0	0	0	0	0	0	0.09	0	0	0	0	0.34	0	0.26	0.13	0	0	0.05	0	0.08	0	0	0.15	0.36	0.55	0	0.1	0.61	0.09	0.17
MELO.jh000354.1	1.9	1.72	3.52	3.09	2.66	3.05	0.83	1.14	1.98	1.95	2.79	0.97	2.87	3.34	3.34	1.38	3.36	2.3	4.43	4.51	3.52	4.46	4.34	3.03	6.71	2.89	2.04	9.19	3.64	1.53	2.34	6.91	3.13	2.81	2.23	4.72	6.44	2.51	4.79	3.39	2.15	4.03	1.65	1.07	3.45	3.54	2.31	1.95	2.19
MELO.jh000355.1	0	0	0	0	0	0.06	0	0	0	0	0	0	0	0	0	0	0	0	0	0	0	0	0	0	0	0	0	0	0	0	0	0	0	0	0	0	0	0	0	0	0	0	0	0	0	0	0	0	0
MELO.jh000356.1	0.19	0.22	0	0	0	0.12	0	0	0	0.11	0	0.1	0.07	0	0.06	0.13	0.07	0	0.16	0.1	0.13	0.38	0	0	0	0.13	0.25	0	0.12	0.18	0.09	0	0	0.15	0.24	0	0.07	0	0	0.15	0.11	0.12	0.09	0	0	0	0	0.17	0
MELO.jh000357.1	4.9	6.72	7.64	8.68	6.18	6.58	3	1.84	6.07	1.85	3.38	2.91	4.15	4.85	6.87	3.99	2.8	3.08	4.98	2.33	6.55	5.15	3.8	4.62	5.58	5.56	6.34	10.17	2.97	2.94	1.54	6.68	6.7	5.57	4.31	6.55	4.98	6.27	7.62	4.12	2.45	4.64	2.99	1.39	3.19	4.95	4.47	3.03	4.76
MELO.jh000358.1	6.01	6.05	9.55	6.71	7.38	6.1	4.43	4.16	5.76	6.71	4.88	5.49	6.44	5.18	5.59	5.92	8.11	7.25	5.51	6.67	4.49	4.38	3.29	8.5	3.81	6.27	6.96	4.5	6.14	8.88	5.9	6.53	6.07	4.4	3.77	8.27	6.58	3.24	5.47	3.88	4.51	4.95	5.85	4.53	5.38	6.52	4.57	6.78	8.46
MELO.jh000359.1	159.35	69.88	51.82	142.51	151.44	153.74	170.2	194.24	146.02	186.57	156.13	163.74	112.97	100.59	102.8	136.01	99.53	136.89	65.37	63.95	126.63	119.73	100.98	93.59	137.4	121.39	88.53	91.5	151.83	108.79	101.57	81.17	129.09	147.21	127.93	65.51	86.09	160.14	85.84	166.63	113	156.76	137.5	144.11	160.31	71.25	56.3	117.15	75.72
MELO.jh000360.1	32.13	10.41	20.37	24.43	32.29	21.56	31.59	22.83	16.18	10.99	22.65	12.65	28.71	19.25	23.07	25.35	18.73	15.46	26.21	9.53	15.65	25.19	14.91	21.47	27.41	27.16	27.86	22.41	35.33	17.3	22.41	27.21	25.68	30.09	16.06	19.19	20.35	32.09	14.22	28.96	19.87	22.95	38.06	27.52	31.07	17.03	18.1	33.51	26.34
MELO.jh000361.1	7.66	8.89	12.36	8.44	8.57	6.92	3.46	4.39	5.25	8.45	6.5	8.39	8.24	9.07	7.19	8.41	14.76	13.27	11.49	11.86	8.12	7.43	9.02	15.02	5.93	7.71	11.22	6.79	6.96	13.19	9.83	7.47	6.78	8.28	8.05	12.03	9.13	9.52	7.42	6.47	7.13	6.43	6.28	6.68	7.52	11.23	15.11	7.56	10.69
MELO.jh000362.1	3.21	3.18	3.2	3.83	3.33	2.6	0	1.27	0	2.71	2.9	3.02	3.67	3.14	3.49	0	3.96	2.7	1.82	3.47	2.91	2.01	2.57	4.17	2	2.5	0	2.05	2.65	2.66	0	0	2.46	0	2	2.78	0	3.12	0	0	2.44	3.49	0	0	2.07	0	0	2.47	1.99
MELO.jh000363.1	0	0	0	0	0	0	0	0	0	0	0	0	0	0	0	0	0	0	0	0	0	0	0	0	0	0	0	0	0	0	0	0	0	0	0	0	0	0	0	0	0	0	0	0	0	0	0	0	0
MELO.jh000364.1	0.69	2.46	3.14	1.7	1.12	0.7	0.41	0.4	0.92	0.91	1.02	1.79	3.73	2.99	3.45	2.48	3.04	0.94	0.97	3.6	1.28	1.07	1.82	2.26	0.87	1.29	1.32	0.73	0.84	1.87	1.04	0.89	1.04	2.64	2.19	4.94	1.48	1.84	1.67	1.9	1.88	0.9	0.56	1.44	0.96	1.15	0.47	0.59	0.34
MELO.jh000365.1	19.52	18.05	21.87	22.47	21.32	21.64	20.4	18.99	17.53	18.47	21.4	19.35	21.87	25.78	22.57	20.98	25.58	19.67	19.33	21.81	17.44	19.83	16.74	23.99	18.94	18.57	18.88	15.13	21.19	17.08	16.72	17	19.05	20.57	18.98	22.91	19.95	22.64	18.62	22.38	16.26	19.68	16.86	16.65	17.65	15.77	14.2	16.27	15.68
MELO.jh000366.1	10.66	10.24	9.97	9.88	11.24	8.67	5.92	7.81	7.38	8.85	8.26	8.03	10.77	11.77	12.09	9.89	10.93	8.46	13.44	8.32	9.66	9.81	14.31	10.14	9.46	7.53	8.73	9.48	8.31	8.66	9.06	9.84	8.55	10	8.93	10.08	13.23	11.9	10.47	10.13	8.04	7.86	9.3	8.15	9.27	8.43	11.5	9.45	9.28
MELO.jh000367.1	3.74	2.99	1.36	3.31	3.69	4.52	4.49	5.46	3.2	5.25	2.68	3.31	2.28	2.37	2.05	2.83	1.47	3.59	2.62	1.55	3.89	2.6	2.8	1.4	2.5	2.73	1.56	1.83	3.98	2.15	3.76	1.94	5.33	2.77	3.5	1.22	3.32	3.52	2.75	3.02	4.32	5.12	3.51	4.76	3.95	2.32	2.93	3.82	3.35
MELO.jh000368.1	0.38	0.05	0	0.69	0.33	0	0.57	0.57	0	1.16	0.21	0	0.51	0	0	0.5	0	0.29	0.72	0	0.45	0	0.16	0	0.36	0.22	0	0.31	0.2	0	0.37	0	0	0	0.28	0	0	0	0.04	0	0.34	0	0	0.4	0	0.15	0.27	0.58	0
MELO.jh000369.1	3.9	3.55	3.65	4.48	4.06	4.06	2.97	2.96	2.1	2.59	3.48	4.54	2.89	3.42	3.82	3.05	2.12	3.16	3.66	1.23	3.51	2.9	2.76	3.14	3.01	3.12	2.66	2.64	4.03	2.81	3.3	2.44	4.16	3.45	2.23	2.58	1.86	3.63	3.26	3.25	3.65	3.49	2.74	2.93	3.48	2.12	1.94	3.41	2.17
MELO.jh000370.1	2.12	6.56	10.99	3.82	3.75	2.87	1.33	1.93	3.31	2.02	6.97	2.71	5.8	2.84	11.77	5.12	9.02	7	6.36	5.46	11.29	5.07	6.2	7.01	6.99	2.69	2.46	7.11	0.64	2.32	0.46	5.29	3.08	3.41	2.59	9.78	4.94	6.86	2.24	2.79	2.76	1.73	1.6	1.12	0.96	5.85	1.94	2.36	1.23
MELO.jh000371.1	7.66	7.69	4.72	6.91	6.77	6.19	3.67	4.16	6.23	5.83	6.26	6.07	6.46	6.93	7.74	5.98	4.73	7.44	5.87	3.3	6.97	5.7	5.51	4.51	6.06	5.74	4.72	7.39	5.81	4.77	4.1	5.46	5.66	6.67	5.86	4.13	6.5	6.11	6.88	6.42	3.97	5.97	5.26	3.7	6.34	5.18	4.48	5	3.93
MELO.jh000372.1	5.1	3.72	5.37	4.77	3.83	3.78	3.68	3.22	4.6	3.94	3.46	5.1	4.05	4.37	4.02	4.37	4.99	3.86	4.7	3.85	4.09	4.03	3.5	4.7	4.13	4.08	4.94	4.4	4.95	4.83	3.98	4.67	4.48	4.21	4.52	4.62	4.13	4.24	4.49	4.44	4.98	4.22	4.27	3.99	4.68	4.22	4.33	4.72	4.59
MELO.jh000373.1	36.23	38.4	18.25	25.58	30.82	29.86	33.08	33.58	28.81	24.93	27.52	30.53	27.54	34.51	27.1	31.74	12.64	28.94	29.27	13.12	27.4	30.1	19	12.41	23.29	30.39	15.67	22.39	31.22	17.37	35.95	23.59	31.66	29.28	32.81	15.04	22.47	31.66	31.61	25.35	33.14	32.87	36.53	32.4	35.91	36.4	30.12	37.75	33.74
MELO.jh000374.1	13	12.2	13.31	15.04	13.51	13.8	9.43	9.9	10.62	11.46	8.12	9.97	10.65	12.11	10.59	9.26	10.31	13.95	15.38	10.27	13.05	11.5	13.38	10.66	10.99	12.05	11.69	12.48	9.88	10.98	15.92	9.94	14.66	12.12	16.05	11.6	11.43	11.72	13.02	12.94	14.58	13.1	13.98	14.77	12.14	15.29	17.44	12.07	14.94
MELO.jh000375.1	73.06	70.67	81.32	86.37	111.27	106.58	87.33	77.83	139.54	105.39	102.56	66.51	127.65	140.24	84.02	157.12	47.26	74.11	98.67	41.41	85.25	99.53	91.19	53.72	125.32	106.24	73.09	142.56	98.5	64.85	110.61	143.53	138.29	106.51	133.15	74.27	109.6	131.69	98.46	113.22	100.85	72.92	119.06	99.15	93.59	69.01	136.92	97.92	135.93
MELO.jh000376.1	10.27	0.76	1.99	3.86	12	4.63	2.23	1.42	3.17	7.91	0.62	2.49	3.79	5.17	1.32	4.97	3.33	3.95	12.56	3.34	7.42	6.04	9.06	3.15	6.02	7.4	4.93	4.65	7.34	6.02	17.18	8.25	11.19	9.08	11.55	2.82	4.78	9.74	4.2	5.29	16.34	5.81	21.05	24.26	9.04	2.42	17.05	15.86	14.92
MELO.jh000377.1	1.22	0	0	0	0.31	0	0.31	0.62	0	0.81	0	0.31	0	0.65	0	0.94	0.27	0	0.8	0	0.61	0.68	0.53	0.63	0.76	0.35	0.71	0	0.39	0	0	0.18	0.92	0	0.26	0.47	1.25	0	0	0	1.32	0.21	0	0.29	0.5	0	0.85	0.15	0
MELO.jh000378.1	1.29	1.42	1.75	0.51	2.49	0.58	0.24	0.14	1.86	1.83	1.38	0.38	1.25	0.89	0.49	2.52	2.39	1.06	2.19	2.11	1.45	0.72	1.69	2.55	1.23	1.56	0.63	3.06	2.46	1.69	2.08	3.47	0.18	1.33	0.66	0.85	4.21	1.32	3.09	1.14	0.95	0.2	3.46	1.79	2.75	1.4	2.19	2.04	1.85
MELO.jh000379.1	0.95	1.94	1.31	1.16	2.26	1.34	2.07	2.63	1.7	2.54	0.94	1.39	2.2	2.65	2.75	3.27	1.58	1.53	3.22	1.54	1.96	2.09	2.2	1.5	2	1.93	1.59	2.28	3.05	2.8	1.87	2.22	1.53	1.47	2.37	2.03	2.73	1.39	2.79	1.87	2.11	1.16	2.06	1.43	2.13	2.66	2.95	1.94	2.4
MELO.jh000380.1	0.11	0.15	0.3	0.09	0.06	0.13	0.22	0.39	0.2	0.23	0	0.39	0.08	0.55	0.42	0.61	0.13	0	0.46	0.32	0.07	0.08	0.22	0	0.09	0.39	0.47	0.09	0	0.18	0.18	0.32	0.25	0.13	0.11	0.32	0.36	0.15	0	0.31	0.23	0	0.08	0.22	0.28	0.26	0.23	0.23	0.07
MELO.jh000381.1	0	0	0.09	0	0.13	0	0.23	0.25	0.11	0.09	0	0.14	0	0.22	0.35	0	0.11	0.13	0.08	1.01	0	0	0	0.17	0.13	0	0.2	0.13	0	0	0.2	0	0.08	0.11	0	0.21	0.07	0.3	0.17	0	0.11	0	0	0	0	0	0.12	0	0.09
MELO.jh000382.1	0	0	0	0	0	0	0	0	0	0	0	0	0	0	0	0	0	0	0	0	0	0	0	0	0	0	0	0	0	0	0	0	0	0	0	0	0	0	0	0	0	0	0	0	0	0	0	0	0
MELO.jh000383.1	150.14	106.3	95.43	142.43	116.08	138.5	154.88	168.22	131.62	139.39	132.27	128.86	132.63	110.79	116.4	123.97	118.2	147.26	97.7	96.49	120.67	107.02	94.56	98.65	110.67	108.88	97.87	101	132.64	112.21	107.87	98.57	134.23	106.18	130.01	90.54	95.01	112.89	104.32	109.1	108.89	143.41	130.34	135.82	144.72	99.91	76.02	127.57	95.5
MELO.jh000384.1	0	0	0	0	0	0	0	0	0	0	0	0	0	0	0	0	0	0	0	0	0	0	0	0.08	0	0	0.08	0	0	0	0	0.22	0.15	0	0	0.08	0.16	0	0	0.07	0	0	0	0	0	0	0.12	0	0
MELO.jh000385.1	5	0.55	0.99	2.53	2.93	2.4	3.26	5.54	2.83	2.85	1.1	2.24	1.3	3.11	0.92	1.97	1.16	1.03	1.59	0.82	1.85	1.63	1.21	0.85	1.01	3.14	2.48	1.41	2.23	2.67	6.47	1.09	3.44	3.11	5.27	1.09	0.66	2.96	0.59	2.04	4.18	4.05	3.93	5.44	3.83	2.16	3.69	4.46	3.83
MELO.jh000386.1	789.96	562.39	496.68	789.11	604.72	810.51	987.06	936.97	876.67	697.89	944.73	983.97	768.64	584.53	813.7	768.37	607.25	803.05	489.32	768.71	807.95	711.3	573.37	576.84	726.02	897.38	670.61	683.19	1015.62	722.31	595.23	678.77	870.46	677.07	686.18	611.1	597.86	648.31	637.09	640.03	656.86	928.5	822.45	754.73	844.49	693.94	429.8	859.09	672.86
MELO.jh000387.1	0.32	0	0	0	0	0	0	0	0	0	0	0	0	0.08	0	0	0	0	0	0	0	0	0	0	0.17	0.11	0	0.16	0.13	0	0.14	0	0.1	0	0	0	0.31	0	0	0.09	0	0.09	0.25	0.11	0.42	0	0.26	0.06	0.19
MELO.jh000388.1	0	0	0	0.18	0	0	0	0	0	0	0	0	0	0	0	0.09	0	0	0	0	0	0	0	0	0	0	0	0	0	0	0.17	0	0	0	0	0	0.08	0	0	0	0.18	0	0	0	0.09	0.08	0.22	0	0.15
MELO.jh000389.1	10.44	4.9	14.08	6.38	8.25	7.2	6.05	6.3	6.05	7.36	6.4	7.09	7.47	8.01	4.3	6.8	6.42	6.58	6.82	5.32	4.27	6.14	4.73	6.5	4.5	5.52	9.23	6.67	5.74	12.42	14.51	5.44	6.94	5.72	6.6	9.67	7.3	5.72	4.28	6.22	6.71	7.18	8.72	8.26	10.3	13.67	12.64	10.54	16.16
MELO.jh000390.1	1.01	1.14	3.44	0.7	1.57	1.33	0.17	0.09	0.37	0.37	0.14	0.47	1.16	1.14	0.93	0.51	5.48	3.72	0.79	7.33	3.14	0.73	3.32	2.95	0.96	1.13	2.47	1.29	1.09	2.5	0.59	1.13	0.71	1.03	0.5	2.58	1.82	1.28	0.47	1.28	0.24	0.47	0.34	0.61	1.09	0.88	1.01	0.54	1.63
MELO.jh000391.1	0.56	0.3	0.1	0.49	0.28	0	0.16	0.16	0.47	0.24	0.18	0.28	0.24	0	0.21	0.36	0	0.45	0.2	0.14	0.4	0.31	0.11	0.06	0	0.36	0	0	0.4	0.21	0.38	0.21	0.4	0.28	0.34	0.1	0.04	0.31	0.32	0.31	0.35	0.33	0.4	0.44	0.43	0.16	0.13	1	0.21
MELO.jh000392.1	6.64	11.49	11.52	11.36	8.67	6.99	4.89	4.62	7.24	7.21	5.81	5.92	10.79	7.79	10.43	7.37	8.14	9.54	16.5	7.5	8.94	13.71	11.65	7.17	8.73	5.31	6.63	12.37	5.28	7.91	7.76	11.98	6.92	7.19	7.23	8.97	14.13	8.69	13.65	6.46	9.3	6.56	7.63	6.39	6.46	14	16.09	6.76	11.28
MELO.jh000393.1	34	22.68	53.08	46.07	31.41	46.37	24.97	23.53	25.52	33.06	25.93	24.13	21.45	22.59	20.5	24.08	56	39.8	40.06	47.52	30.22	44	28.23	56	27.9	40.2	66.72	32.59	44.34	50.59	41.95	31.23	41.32	27.02	35.67	45.2	31.4	27.19	32.51	32.68	33.59	40.36	29.52	30.39	40.59	52.36	41.41	31.81	50.28
MELO.jh000394.1	4.68	2.43	2.13	6.03	3.5	4.76	5.03	4.88	3.37	3.31	1.35	2.57	1.93	2.61	2.02	2	0.87	3.6	2.51	0.58	3.13	2.56	0.96	1.33	2.2	3.45	2.14	1.83	1.73	2.76	6.1	1.96	5.24	2.1	4.91	0.94	2.02	1.96	2.22	3.16	4.45	4.31	3.82	5.41	3.4	5.2	5.31	3.39	5.55
MELO.jh000395.1	0	0	0	0	0	0	0	0	0	0	0	0	0	0	0	0	0	0	0	0	0	0	0	0	0	0	0	0	0	0	0	0	0	0	0	0	0	0	0	0	0	0	0	0	0	0	0	0	0
MELO.jh000396.1	2.66	1.02	2.01	0.54	1.94	1.95	1.49	1.47	1.71	2.17	0.38	0.85	0.97	2.37	1.48	2.45	1.22	1.35	1.8	0.77	1.27	1.29	0.97	1.6	1.08	0.83	0.89	1.84	0.58	2.39	2.83	0.74	1.18	1.31	1.37	0.81	1.33	0.99	2.18	1.59	2.29	0.96	1.48	1.96	1.36	1.3	1.81	0.98	2.14
MELO.jh000397.1	0.92	1.03	0.6	0.59	0.62	0.76	0.22	0.59	0.88	1.14	0.99	0.63	1.18	1.09	0.6	1.33	0.91	0.81	0.63	0.26	0.61	0.42	0.57	0.59	0.36	0.64	0.55	0.27	0.38	0.72	0.92	0.16	0.62	0.64	1.39	0.57	0.29	0.93	0.45	0.5	0.73	0.91	0.17	0.48	0.51	0.35	0.68	0.89	0.63
MELO.jh000398.1	0.21	0.27	0	0	0	0	0	0	0.15	0	0	0	0.08	0.12	0	0	0	0	0	0	0.07	0	0	0	0	0.12	0	0	0	0	0.08	0	0.25	0	0.1	0	0.15	0	0.13	0	0	0	0	0.1	0	0.15	0.53	0.13	0.09
MELO.jh000399.1	0.52	0.34	0	0.22	0.07	0	0.17	20.73	0	2.06	0.24	0.06	0	0.35	0	1.05	0	0	0.06	0.07	0	0	0	0.07	0	0	0	0	0.21	0.56	2.32	0.12	0.3	0.09	0.27	0	0.12	0.1	0.33	0	0.83	0.15	0.67	1.72	0.57	0.3	0.49	0.67	0
MELO.jh000400.1	1.05	0.75	0.93	1.2	1.04	1.11	2.09	2.85	1.05	1.3	0.43	0.98	0.59	1.46	0.7	1.5	0.44	0.35	1.05	0.49	0.74	0.68	0.29	0.48	0.39	1.09	0.62	0.68	0.25	0.76	2.53	0.66	1.83	1.18	1.81	0.52	0.27	0.52	0.81	0.61	1.32	1.61	1.75	2.29	1.1	1.12	1.49	1.35	1.47
MELO.jh000401.1	4.3	1.89	1.45	3	2.6	3.37	4.47	8.72	1.94	4.25	1.67	2.7	1.81	3.79	1.42	3.57	1.31	2.11	2.65	1.61	1.64	2.29	1.42	1.8	2.2	3.26	2.45	1.17	3.07	1.79	5.84	2.02	3.19	3.09	3.84	1.01	2.5	2.26	2.76	2	4.54	3.31	4.68	5.21	3.73	3.48	4.05	4.34	4.84
MELO.jh000402.1	1.03	3.55	1.02	3.28	1.34	1.45	0.45	0.15	2.38	0.89	4.98	2.09	1.59	1.5	4.45	3.24	1.69	0.99	5.11	1.8	2.02	9.69	3.02	4.99	5.05	1.85	2.96	5.81	1.76	2.67	0.11	2.68	0.94	2.58	0.82	2.92	4.15	2.15	5.03	3.28	1.07	0.29	0.81	0.41	2.46	1	0.72	0.85	0.84
MELO.jh000403.1	0	0	0	0	0	0	0	0	0	0	0	0.16	0	0	0	0	0	0	0	0	0	0	0	0	0	0	0	0	0	0	0	0	0	0	0	0	0	0	0	0	0	0	0	0	0	0	0	0	0
MELO.jh000404.1	16.82	16.94	19.33	20.97	16.36	18.26	11.67	10.77	13.18	9.37	11.18	10.81	9.97	13.16	14.73	11.21	17.16	14.64	16.8	15.21	12.85	15.32	11.76	15.2	12.76	13.33	11.61	14.02	9.91	9.59	13.6	12.09	15.18	14.39	12.75	14.6	13.47	13.68	16.23	15.92	14.29	13.32	14.89	12.33	14.38	17.28	14.42	13.07	14.58
MELO.jh000405.1	0	0	0	0	0.05	0	0	0	0	0	0	0.08	0	0	0.06	0.13	0.15	0	0	0.16	0	0	0	0	0.05	0.05	0	0	0	0	0	0.06	0	0.14	0	0	0	0.07	0.07	0	0.06	0.12	0	0	0	0	0.09	0.07	0.06
MELO.jh000406.1	6.36	7.46	3.64	7.7	4.03	4.3	6.79	6.23	4.53	4.74	3.07	2.34	3.15	4.08	4.18	3.76	2.21	5.09	5.74	2.01	3.81	4.67	2.01	3.05	3.08	5.64	2.82	5.53	5.81	3.41	6.17	3.28	6.1	3.13	3.65	2.31	4.7	3.2	7.94	3.16	6.14	4.98	5.94	5.13	6.28	9.32	8.43	5.04	7.49
MELO.jh000407.1	4.12	2.84	1.95	4.11	5.26	4.11	2.06	2.21	2.58	2.24	3.18	2.24	4.25	2.75	4.73	4.39	0.67	3.99	3.16	0.28	2.79	3.55	1.1	0.45	2.19	4.25	1.29	2.75	4.51	0.86	2.17	2.62	3.62	3.8	3.31	1.35	2.12	4.06	2.99	3.98	2.56	3.6	3.2	2.29	3.82	1.63	1.61	2.89	1.64
MELO.jh000408.1	52.26	17.38	14.78	55.7	38.92	42.34	48.31	33.17	34.66	39.45	28.58	30.62	26.31	27.83	24.51	24.56	17.72	36.34	52.71	14.93	31.19	46.86	23.9	19.22	28.16	47.11	14.14	27.09	58.38	18.21	45.39	27.29	46.44	26.39	45.75	12.57	23.68	28.08	16.57	27.27	43.1	55.69	50.77	42.13	44.96	48.92	46.01	42.31	56.61
MELO.jh000409.1	5.14	1.86	2.3	4.04	4.56	4.58	2.79	3.15	1.91	1.59	3.07	2.67	2.47	3.16	2.47	3.88	2.04	3.75	3.68	1.26	4.83	3.45	2.61	1.67	2.4	3.52	1.94	2.95	4.82	2.28	2.92	1.01	4.02	4	2.7	1.58	1.32	2.51	1.27	3.2	4.03	5.29	4.49	3.07	3.85	3.06	2.68	4.1	4.14
MELO.jh000410.1	0.12	0	0.14	0.18	0.23	0	0	0	0	0	0.13	0	0	0	0	0.18	0	0	0	0	0	0	0	0	0	0	0	0	0	0	0	0	0	0	0	0	0	0	0	0	0.18	0	0	0.16	0.12	0	0	0	0
MELO.jh000411.1	0.61	0.35	0.05	0.28	0.49	0.42	0.22	0.23	0	0.44	0.56	0.06	0.37	0.6	0.13	0.63	0.06	0.69	0.65	0.08	0.13	0.45	0.29	0.15	0.31	0.35	0.42	0.18	0.37	0	0.45	0.18	0.35	0.22	0.36	0.15	0.2	0.28	0.33	0.19	0.33	0.63	0.43	0.29	0.61	0.89	1	0.42	0.63
MELO.jh000412.1	0.68	0.19	0.37	0.08	0.45	0.07	0.33	0.27	0.42	0.08	0.27	0	0.09	0.37	0.13	0	0.13	0.21	1.25	0.07	0.58	0.88	0.13	0.14	0.28	0.25	0.16	0.47	0.17	0.16	0.61	0.64	0.28	0.4	0.74	0.03	1.22	0.63	0.43	0.47	0.6	0.25	1.09	0.72	0.93	1.48	1.63	0.37	1.93
MELO.jh000413.1	0	0	0	0.12	0	0.09	0	0.02	0	0	0	0	0.03	0	0.18	0	0.04	0	0	0.1	0	0	0.18	0.19	0	0.15	0.06	0	0.03	0.04	0	0	0	0	0	0.05	0	0.14	0	0	0	0	0	0	0	0	0.23	0.06	0
MELO.jh000414.1	0.26	0.05	0.34	0	0.24	0.14	0.04	0	0.07	0.25	0	0	0.17	0	0	0	0	0.32	0.18	0	0	0.06	0	0	0.05	0.12	0.06	0.43	0	0.18	0.69	0.1	0.92	0.11	0.08	0.17	0.36	0.06	0	0.17	0.11	0.17	0.42	0.31	0.66	1.68	2.48	0.53	1.22
MELO.jh000415.1	0.57	0	0.19	0	0.16	0.06	0	0	0	0.47	0	0	0.05	0.07	0	0	0	0	0	0	0	0	0.08	0	0.06	0.09	0	0	0	0	0.28	0.37	0	0.18	0.77	0	0.06	0	0	0	0	0.2	1.29	0.5	0.4	0.3	1.25	0.85	1.8
MELO.jh000416.1	1.22	1.24	2.44	1.93	1.22	1.77	0.76	1.18	1.44	1.8	0.92	2.45	2.24	2.49	1.93	2.31	2.99	1.89	0.92	2.8	1.76	0.94	3.12	2.04	1.84	1.34	1.43	1.96	0.52	2.69	1.91	1.23	1.06	1.7	2.14	2.19	1.26	1.01	1.27	1.77	2.39	1.77	1.03	1.24	1.33	1.08	1.8	1.31	0.54
MELO.jh000417.1	0.71	3.81	17.14	1.48	0.69	2.99	0.08	0.81	0.94	1.19	4.63	2.09	5.25	2.15	4.58	2.48	20.3	8.53	2.57	39.03	8.55	4.77	37.46	19.91	3.12	2	17.93	7.1	0.79	33.89	1.24	2.32	1.45	4.18	1.37	27.11	3.03	1.19	2.78	1.44	8.87	1.06	0.13	0.22	2.24	6.64	4.8	0.83	2.31
MELO.jh000418.1	12.17	11.32	23.57	11.25	9.53	11.5	7.17	8.61	8.1	14.22	14.66	14.32	16.68	11.56	16.13	15.14	26.91	14.14	19.49	32.44	12.85	14.56	17.77	28.36	10.69	11.3	17.59	16.56	11.19	21.58	12.43	11.71	11.73	11.88	13.31	24.96	18.73	12.44	12.59	12.27	10.88	7.79	10.43	10.42	13.78	15.75	14.75	9.66	11.85
MELO.jh000419.1	15.82	17.73	24.64	18.98	19.01	16.51	10.78	10.82	12.76	13.6	19.05	14.49	19.09	20.02	21.61	17.17	22.09	15.81	17.87	17.3	15.84	17.09	14.14	23.07	17.44	15.86	18.82	16.25	14.6	16.4	13.29	14.86	13.71	16.95	12.93	25.3	15.7	18.12	17.41	17.86	13.31	14.28	13.13	11.22	14.91	16.5	14.39	13.58	15.11
MELO.jh000420.1	0	0	0	0	0	0	0	0.07	0	0	0	0	0	0	0	0	0	0	0	0	0	0	0	0	0	0	0	0	0	0	0	0	0	0	0	0	0	0	0	0	0	0	0	0.06	0	0	0	0	0
MELO.jh000421.1	0.11	0.32	0	0.09	0	0	0	0	0	0	0	0	0.07	0	0	0.07	0	0.34	0.24	0	0.28	0	0.08	0	0.07	0.08	0	0.08	0	0	0.17	0.07	0.18	0.29	0.14	0	0	0	0	0.1	0.15	0	0	0.05	0.07	0.23	0.1	0	0.09
MELO.jh000422.1	0	0	0	0	0	0	0	0	0	0	0	0	0	0	0	0	0	0	0	0	0	0	0	0	0	0	0	0	0	0	0	0	0	0	0	0	0	0	0	0	0	0	0	0	0	0	0	0	0
MELO.jh000423.1	141.2	126.52	143.87	154.67	110.29	157.65	101.29	88.23	109.03	127.94	179.04	171.72	221.85	108.91	178.96	171	112.22	198.85	151.64	120.57	167.54	134.64	173.62	114.59	172.14	173.4	114.72	175.45	190.49	139.74	135.31	131.24	144.68	116.73	127.5	147.62	139.91	112.41	143.04	116.4	117.98	151.56	161.63	117.35	161.45	167.25	148.13	161.17	187.59
MELO.jh000424.1	0	0	0	0	0	0	0	0	0	0	0	0	0	0	0	0	0	0	0.07	0	0	0	0	0	0	0	0	0.07	0	0	0	0	0.07	0	0	0	0.07	0	0	0	0	0	0	0	0	0	0	0	0
MELO.jh000425.1	10.57	6.95	8.18	11.26	8.14	10.16	12.84	11.5	10.67	5.92	6.45	6.82	7.22	7.34	9.41	5.44	6.48	8.18	8.07	5.73	9.99	9.51	5.93	5.48	6.95	8.94	7.75	7.47	2.68	5.28	7.03	5.62	9.13	6.94	7.19	7.22	6.43	7.03	5.82	8.08	7.28	7.82	8.42	7.39	7.7	7.49	7.67	7.24	7.54
MELO.jh000426.1	13.47	12.52	21.01	12.97	15.23	14.99	8.16	9.69	11.32	16.51	10.58	13.01	16.1	16.47	10.84	19.12	11.27	13.27	10.86	10.39	13.65	15.23	13.64	17.01	12.72	12.66	16.41	14.29	14.8	16.45	19.25	13.79	12.53	10.79	14.32	14.1	14.09	12.84	11.48	13.37	14.03	14.89	14.26	16.29	15.06	12.23	16.93	14.37	19.34
MELO.jh000427.1	13.58	13.2	13.82	11.17	14.5	13.22	7.74	9.23	11.12	15.8	12.15	11.51	14.53	13.24	12.97	16.18	7.72	15.41	7.34	5.32	14.31	7.12	10.89	5.69	7.93	9.9	5.85	10.95	13.76	11.35	12.21	9.32	10.77	9.92	10.11	9.42	9.93	10.88	10.21	8.62	8.93	9.53	12.08	10.97	9.82	7.82	11.43	11.68	11.11
MELO.jh000428.1	15.36	14.65	11.62	12.49	13.03	10.62	10.96	9.73	9.77	10.03	7.26	6.84	9.67	11.45	9.89	8.79	8.65	9.23	13.96	6.86	9.4	15.07	6.37	8.67	10.17	12.05	10.05	8.91	11.38	8.39	15.75	12.08	11.01	10.82	10.96	8.21	16.64	11.82	15.94	13.3	10.56	10.84	13.33	14.43	13.86	13.59	14.88	13.1	16.68
MELO.jh000429.1	138.78	78.79	52.04	129.11	114.48	128.25	110.09	130.19	111.53	155.6	128.02	151.81	126.1	116.27	117.98	122.75	67.33	106	75.08	56.32	119.29	102.24	88.81	67.21	101.04	94.56	46.47	83.99	120.64	64.8	99.11	68.18	119.45	106.26	136.45	54.87	82.63	120.01	92.43	129.49	113.04	134.19	112.92	128.8	134.12	58.81	62.75	105	66.79
MELO.jh000430.1	0.46	0.82	0.61	0.55	0.74	0.45	0.3	0.44	0.51	0.43	0.13	0	0.29	0.62	0.62	0.37	0.25	0.25	0.58	0.29	0.17	0.24	0.21	0.26	0.37	0.4	0.26	0.52	0.18	0.27	0.13	0.51	0.53	0.28	0	0.62	0.88	0.56	1.19	0.4	0.19	0.2	0.41	0.7	0.39	0.33	0.52	0.21	0.33
MELO.jh000431.1	0	0	0	0	0	0	0	0.09	0.03	0.02	0.01	0.15	0	0	0	0	0.08	0	0	0	0.03	0	0.03	0	0	0	0	0.07	0	0	0.01	0	0	0	0.12	0	0	0.01	0.03	0.04	0	0.01	0.03	0	0.04	0	0	0.04	0.07
MELO.jh000432.1	105.92	77.23	70.86	89.04	101.46	97.76	95.37	46.32	124.42	128.17	81.42	56.08	88.52	98.25	63.34	82.49	55.81	73.37	83.72	48.84	65.38	109.2	49.57	54.64	71.91	88.45	61.74	60.33	84.52	69.2	86.59	109.42	91.28	91.99	83.33	37.26	101.59	92.8	92.48	84.55	54.48	66.65	106.45	91.13	90.88	77.22	82.23	98.37	99.65
MELO.jh000433.1	5.8	6.16	1.72	5.35	11.79	5.26	2.61	1.48	7.99	9.51	2.24	1.25	4.56	7.73	3.6	4.72	5.56	8	7.08	3.35	12.77	10.26	10.22	4.24	9.1	6.62	2.36	3	4.47	4.18	6.71	4.74	5.95	8.54	13.63	2.09	4.49	11.27	5.49	10.48	8.08	5.1	5.6	10.02	5.73	2.79	8.61	5.09	5.14
MELO.jh000434.1	0.96	0.56	2.07	0.98	0.78	0.88	0.65	1.03	0.45	0.42	0.86	1.43	0.83	1.3	1.17	1.02	1.79	0.51	0.36	1.91	0.86	0.35	0.33	1.63	0.47	0.36	1.9	0.69	0.38	1.37	0.63	0.42	0.67	0.67	0.69	2.43	0.54	1.23	0.24	0.63	0.72	1.09	0.83	0.45	0.67	0.52	0.33	0.6	0.62
MELO.jh000435.1	0.12	0.07	0.44	0.19	0.04	0.12	0.12	0.23	0.09	0.11	0.13	0.28	0.09	0.46	0.17	0.22	0.28	0.1	0.11	0.35	0.15	0	0.06	0.32	0.11	0	0.52	0.2	0.24	0.35	0.16	0.13	0.09	0	0.2	0.47	0.14	0.15	0.09	0	0.08	0.2	0.16	0.15	0.11	0.12	0.12	0.16	0.1
MELO.jh000436.1	55.41	54.79	41.27	56.52	42.42	57.32	52.35	38.59	39.39	38.75	31.92	39.23	30.49	36.59	35.82	26.89	30.06	52.57	53.78	28.45	48.57	48.02	33.17	28.45	40.03	42.54	35.93	48.11	40.08	35.65	50.93	42.59	50.94	39.12	43.49	28.53	41.77	35.82	52.55	39.69	46.2	55.72	48.69	50.4	57.34	65.01	54.82	49.58	59.71
MELO.jh000437.1	3.28	4.29	1.33	2.32	1.98	3.67	4.6	7.04	2.27	3.46	2.22	2.92	2.32	1.87	2.6	3.88	1.43	2.72	2.1	2.26	2.61	1	1.3	1.5	2.33	3.03	1.17	3.13	2.55	2.32	4.55	2.44	3.77	0.93	5.46	1.11	5	1.69	4.47	1.83	4.03	3.37	2.76	4.82	4.11	7.95	4.34	3.84	5.72
MELO.jh000438.1	3.98	3.16	2.65	3.74	3.9	3.56	2.55	2.76	2.32	3.37	2.51	2.71	2.45	3.05	2.21	2.26	1.85	3.02	5.38	2.31	3.45	4.46	2.23	2.35	2.74	3.29	3.12	2.8	2.68	2.57	4.52	3.08	4.73	3.87	3.98	2.37	3.22	3.38	3	4.18	4.41	3.52	3.8	3.79	3.83	4.27	3.98	3.64	4.19
MELO.jh000439.1	10.64	13.99	10.13	10.32	8.02	9.44	9.55	9.6	10.21	6.99	7.04	5.66	7.31	7.45	8.07	6.41	7.85	9.11	11.72	5.64	8.37	11.69	7.67	9.39	8.86	9.54	7.78	11.41	7.15	8.36	10.74	10.51	10.06	8.62	8.68	7.97	13.3	8	14.73	5.58	6.77	8.71	7.56	7.86	8.69	8.42	12.97	9.04	11.78
MELO.jh000440.1	0	0	0	0	0	0	0	0	0	0	0	0	0	0	0	0	0	0	0	0	0	0	0	0	0	0	0	0	0	0	0	0	0	0	0	0	0	0	0	0	0	0	0	0	0	0	0	0	0
MELO.jh000441.1	0.42	0.22	0	0.4	0.55	0.27	0.25	0.42	0.22	0.45	0.14	0.16	0.21	0.58	0.33	0.16	0.2	0.51	0.13	0.08	0.52	0.15	0.21	0	0.22	0.62	0	0.18	0.73	0.27	0.29	0.12	0.71	0.48	0.45	0	0.27	0.29	0.38	0.33	0.39	0.44	0.56	0.63	0.45	0.12	0.04	0.18	0.11
MELO.jh000442.1	0	0	0	0	0	0	0.9	5.77	0	0	0	0	0	0	0.07	0.32	0	0	0	0	0	0	0	0	0	0	0	0	0	0.32	0	0	0	0	0	0.13	0	0.07	0	0	0	0	0	0	0.27	0	0	0	0
MELO.jh000443.1	0	0	0	0	0	0	0	0	0	0	0	0	0	0	0	0	0	0	0	0	0	0	0	0	0	0	0	0	0	0	0	0	0	0	0	0	0	0	0	0	0	0	0	0	0	0	0	0	0
MELO.jh000444.1	0	0	0	0	0	0.07	0	0.05	0	0.09	0.23	0	0.06	0.18	0	0.08	0	0	0	0	0	0	0	0	0	0	0	0	0	0.18	0.05	0	0.06	0	0	0	0	0	0.29	0.06	0.07	0.09	0.05	0.05	0	0	0	0	0
MELO.jh000445.1	0.06	0	0.07	0.07	0.14	0	0.06	0	0	0.16	0	0	0	0.05	0.05	0.09	0	0	0	0.08	0	0	0	0	0.05	0	0	0	0	0.15	0	0.14	0.16	0	0.11	0	0	0	0	0	0	0	0.07	0.05	0.05	0	0.1	0.11	0.05
MELO.jh000446.1	11.3	9.67	9.23	8.64	11.19	7.26	7.03	8.55	10.72	7.15	10.51	3.53	12.2	9.42	10.84	8.9	6.8	6.53	7.77	4.59	7.07	10.24	8.28	5.42	9.86	6.99	6.19	9.23	8.92	5.62	9.09	8.27	6.97	9.26	5.65	6.52	10.16	8.99	9.13	9.44	5.83	4.74	9.27	7.42	10.38	8.09	8.15	11.16	9.86
MELO.jh000447.1	0.33	0.33	0.05	0.17	0.11	0.23	0.25	0.27	0.19	0	0.17	0	0.36	0.27	0.1	0.38	0.08	0.23	0.63	0	0.18	0.64	0.19	0	0.35	0.48	0.15	0.55	0.74	0.29	0.13	0.09	0.07	0.32	0	0	0.2	0.09	0.38	0	0	0.22	0.44	0.06	0.32	0.32	0.15	0.45	0.43
MELO.jh000448.1	36.42	30.99	46.93	35.78	40.43	37.57	27.53	21.19	30.3	42.56	34.14	36.19	48.88	47.84	36.06	41.65	31.57	40.48	34.23	30.92	42.33	32.08	58.32	34.37	37.54	40.12	37.28	40.82	35.19	46.56	60.27	35.99	37.45	39.82	45.7	44.83	41.89	41.18	32.38	42.22	40.34	43.99	40.34	50.38	41.86	45.52	54.04	46.28	53.34
MELO.jh000449.1	5.73	2.71	3.05	4.8	5.1	4.89	4.55	3.48	3.7	2.86	4.4	4.34	4.67	4.66	3.86	4.43	2.1	4.4	4.56	1.14	5.16	4.57	2.81	2.53	3.64	4.49	2.68	4.16	4.67	3.03	3.94	3.56	3.74	5.63	3.63	3.26	3.39	4.49	4.79	4.49	3.41	5.37	5.16	3.77	5	3.07	2.37	5.18	3.66
MELO.jh000450.1	2.33	5.95	1.47	1.94	2.75	1.95	0.5	0.64	1.59	2.56	1.78	1.37	1.26	3.94	2.55	1.4	1.68	2.02	2.8	1.68	2.53	2.72	2.59	2.46	1.59	1.84	1.82	1.55	2	2.1	1.73	1.95	2.35	2.69	1.89	1.21	2.68	3.01	6.21	2.28	1.7	1.6	1.65	1.59	2.01	1.99	1.67	1.69	1.91
MELO.jh000451.1	0.26	0.24	0.32	0.12	0.27	0.07	0.07	0	0.16	0	0	0.2	0.19	0.56	0.2	0.25	0.26	0.22	0.27	0.04	0.03	0.12	0.01	0.24	0	0.28	0.32	0.08	0	0.08	0.15	0	0.22	0.26	0.14	0.33	0.12	0.07	0.21	0.15	0	0.08	0.24	0.35	0.22	0.36	0.29	0.05	0.11
MELO.jh000452.1	0.67	1.08	1.09	0.96	0.46	0.61	0.29	0.54	0	0.89	0.27	0.58	1.02	1.41	0.5	0.99	0.44	0.75	1.13	0.73	0.78	0.79	0.28	0.85	0.54	0.22	1.17	0.93	0.44	1.14	0.43	0.69	0.89	0.66	1.28	1.09	0.71	1.06	0.91	0.56	0.79	0.82	0.38	1.26	0.56	1.03	0.91	0.61	1.02
MELO.jh000453.1	16.7	21.11	15.82	19.42	16.99	14.43	15.78	18.26	13.34	17.38	13.85	13.76	16.18	16.04	12.14	14.05	13.15	15.46	18.32	11.09	14.45	15.39	12.08	14.61	12.15	17.7	14.62	11.74	20.52	14.89	14.93	17.6	16.19	10.58	14.6	13.19	16.84	10.81	18.97	16.21	14.48	15.72	15.83	17.48	15.93	17.91	17.25	14.89	19.59
MELO.jh000454.1	108.64	276.91	26.75	68.68	176.95	64.37	59.66	73.18	84.36	168.3	142.46	241.62	182.39	295.8	129.59	243.12	28.67	64.72	40.91	19.52	77.49	40.58	140.59	27.09	77.54	52.82	30.13	58.83	64.66	73	153.15	90.8	88.1	186.38	144.92	31.34	88.45	195.32	190.83	169.48	152.06	115.01	107.43	173.55	148.22	125.84	97.68	105.86	99.96
MELO.jh000455.1	5.88	22.58	8	11.23	7.19	8.7	6.38	4.65	6.92	6.02	8.51	8.34	12.46	6.53	9.63	5.49	6.2	15.71	7.45	14.95	22.41	7.76	39.61	6.77	10.31	8.36	6.15	13.81	7.79	9.02	8.76	6.97	9.22	8.91	8.52	10.18	7.99	8.28	9.89	7.91	11.41	11.2	6.69	6.02	8.72	11.4	8.67	6.13	10.41
MELO.jh000456.1	0.08	0.37	0.53	0.1	0.36	0.24	0.06	0.29	0.15	0	0.38	0.2	0.65	0.14	0.48	0.35	0.19	0.25	0.99	0	0.24	0.58	0.15	0.37	0.34	0	0.38	0.28	0.35	0.34	0.43	0.35	0.4	0.45	0.29	0	0.34	0.35	0.27	0.72	0	0.2	0.36	0	0.64	0.74	0.44	0.37	0.95
MELO.jh000457.1	20.65	22.27	29.95	23.87	18.96	23.21	16.91	17.17	18.16	15.92	20.2	15.75	20.47	13.41	21.82	18.97	17.44	19.35	18.13	18.99	18.5	16.63	13.18	17.16	18.29	23.61	18.38	24	22.61	17.64	22.36	17.94	20.66	15.3	16.32	23.62	23.56	15.82	22.78	16.25	19	19.39	23.95	19.56	20.61	29.25	32.44	29.6	37.55
MELO.jh000458.1	2.67	2.13	4.38	1.56	4.79	2.06	2.25	3.24	2.68	1.76	5.84	3.25	3.87	2.25	4.32	3.46	7.2	3.44	0.49	2.41	2.64	1.45	0.76	2.86	1.06	1.94	1.57	0.61	2.73	2.24	2.11	0.94	1.25	1.68	1.64	4.5	0.84	0.77	2.7	1.24	1.21	3.15	1.96	0.68	1.3	0.91	0.59	1.19	1.58
MELO.jh000459.1	26.45	18.29	7.23	32.66	21.34	28.08	27.34	20.11	28.89	27.93	16.78	15.26	17.21	17.38	17.96	16.29	12.8	23.6	28.98	10.09	24.4	33.21	17.84	12.4	25.21	21.18	8.15	18.06	24.5	6.31	16.77	20.73	28.18	20.9	30.43	7.15	21.35	21.99	18.17	20.78	22.62	28.8	20.75	21.69	26.79	18.94	16.39	21.35	16.6
MELO.jh000460.1	5.87	7.32	17.99	8.77	7.65	7.8	3.63	5.33	5.91	5.66	7.52	7.83	7.8	5.62	9.01	7.39	12.87	7.92	8.03	13.31	7.68	6.21	3.87	9.24	7.54	9.05	11.22	7.45	9.21	12.19	6.73	5.72	8.72	7.99	6.85	13.54	5.76	5.8	7.69	6.36	6.02	5.23	6.23	5.08	7.79	6.27	6.97	7.96	6.92
MELO.jh000461.1	26.5	17.34	8.03	27.99	23.91	20.9	25.56	15.91	19.63	21.44	14.97	16.16	17.88	22.24	22.97	17.74	9.87	20.32	21.77	5.35	23.49	23.56	14.96	9.73	20.54	15.99	6.29	17.74	21.98	6.77	13.82	15.85	23.9	21.01	22.52	5.54	19.8	26.3	23.03	21.09	21.39	28.24	23.85	25.1	23.1	9.12	13.86	23.23	13.99
MELO.jh000462.1	9.43	7.2	5.7	8.31	6.7	7.02	5.63	7.12	5.82	6.72	4.91	4.57	5.09	5.74	5.36	5.91	5.16	6.72	7.56	3.73	6.64	7.39	4.69	4.4	5.79	5.95	4.54	6.21	5.93	5.99	7.52	6.17	6.36	6.78	7.55	5.29	6.88	6.2	8.12	6.54	6.65	7.1	7.86	7.88	6.95	8.87	7.22	8.21	8.83
MELO.jh000463.1	11.19	11.82	11.94	15.14	13.2	12.8	10.53	10.63	8.4	10.95	9.08	11.41	12.57	12.16	10.8	12.57	6.46	11.79	9.35	6.32	11.98	10.46	10.05	8.62	10.62	10.41	9.13	9.36	11.89	10.21	13.98	8.7	12.92	9.67	12.45	9.77	10.03	10.23	14.15	12.5	11.64	12.96	10.25	12.77	10.97	11.68	13.78	12.49	12.3
MELO.jh000464.1	2.92	0.67	2.46	0.79	0.47	0.4	0.15	0.13	0.2	1.09	0	0.28	0.56	0.37	0.16	0.33	0	0.43	0.16	0.11	0.1	0.16	0.57	0	0.55	0.39	0.46	1.74	0.38	0.99	6.06	1.19	0.53	0.65	1.5	1.32	2.47	0.13	0.43	0.88	1.17	1.18	3.11	2.9	2.13	8.75	10.45	3.13	7.66
MELO.jh000465.1	0.13	0.37	0.07	0.33	0.26	0.3	0.25	0.37	0.23	0.32	0.6	0.19	0.3	0.21	0.49	0.51	0	0.31	0	0.06	0.18	0.23	0.06	0	0.06	0.16	0.13	0.45	0.35	0	0.25	0.32	0.21	0.33	0.32	0.15	0.05	0.22	0.61	0.13	0.1	0.23	0.39	0.15	0.3	0.55	0.17	0.45	0.15
MELO.jh000466.1	0	0	0	0	0	0	0	0	0	0	0	0	0	0	0	0	0	0	0	0	0	0	0	0	0	0	0	0	0	0	0	0	0	0	0	0	0	0	0	0	0	0	0	0	0	0	0	0	0
MELO.jh000467.1	0	0	0	0	0	0	0	0	0	0	0	0	0.04	0	0	0	0.05	0	0	0.05	0	0	0	0	0	0	0	0	0	0	0	0	0	0	0	0	0	0	0	0	0	0	0	0	0	0	0	0	0
MELO.jh000468.1	8.87	7.46	10.06	6.15	7.57	7.18	6.46	5.77	6.45	8.6	6.77	5.53	5.97	10.57	6.24	7.59	6.97	6.86	8.13	3.87	5.91	4.49	4.82	5.2	6.16	6.17	6.2	6.48	7.37	7.13	9.63	6.91	9.1	6.34	5.46	6.86	11.13	5.77	5.73	6.64	5.42	7.84	9.01	7.48	8.48	13.32	11.2	8.93	12.69
MELO.jh000469.1	0.18	0.08	0.16	0.01	0.24	0	0.03	0.08	0.14	0	0.03	0.03	0.04	0	0.05	0	0.11	0.14	0.07	0.04	0.05	0.06	0.01	0	0	0	0.18	0	0.06	0.15	0	0.04	0.09	0	0	0.05	0.14	0.15	0.09	0.1	0	0.12	0.06	0.06	0.48	0.06	0.13	0.25	0.16
MELO.jh000470.1	21.58	20.83	19.9	25.63	18.75	19.49	15.16	13.36	12.57	14.43	13	11.59	13.99	17.69	16.23	15.74	17.61	20.71	25.51	15.7	18.44	20.83	11.87	16.94	15.11	17.68	14.84	15.1	18.3	17	19.92	13.28	20.1	17.9	17.88	15.55	16.38	17.67	22.53	17.46	16.82	18.27	18.47	15.66	18.96	21.57	20.3	21.58	23.45
MELO.jh000471.1	4.07	1.93	27.2	5.65	5.88	8.42	1.55	4.24	1.41	6.53	7.58	18.46	7.45	10.42	6.16	12.29	27.3	7.6	2.19	11.03	7.49	3.18	3.35	17.44	4.82	3.46	11.01	2.89	2.48	35.1	6.25	8.66	4.4	4.31	6.71	20.31	2.34	3.29	3.15	3.13	9.12	7.49	3.53	6.31	6.82	2.93	2.15	4.03	2.36
MELO.jh000472.1	0	0	0	0	0	0	0	0	0	0	0	0.1	0	0	0	0	0	0	0	0	0	0	0	0	0	0	0	0	0	0	0	0	0	0	0	0	0	0	0	0.09	0	0	0.06	0.08	0	0	0	0.09	0
MELO.jh000473.1	0.11	0.1	0.09	0.04	0.18	0.1	0.12	0.04	0.15	0.32	0.37	0.18	0.37	0.44	0.23	0.2	0.55	0.32	0.09	0.17	0.17	0	0.04	0	0	0	0.05	0	0.05	0.66	0.55	0	0.13	0	0.15	0.13	0.04	0.31	0.24	0.19	0.15	0.08	0.15	0.4	0.27	0.06	0.12	0.25	0.04
MELO.jh000474.1	0	0	0	0	0	0	0	0	0	0	0	0	0	0	0	0	0	0	0	0	0	0	0	0	0	0	0	0	0	0	0	0	0	0	0	0	0	0	0	0	0	0	0.08	0	0	0	0	0	0
MELO.jh000475.1	0	0.04	0	0	0.03	0	0	0	0	0.03	0	0	0	0	0	0	0	0	0	0	0	0	0	0	0	0	0.05	0.04	0	0	0	0	0	0	0	0	0.03	0	0	0	0	0.02	0.01	0	0	0	0	0	0
MELO.jh000476.1	5.47	5.8	2.56	5.2	5.32	4.98	4.44	5.05	3.8	4.23	3.97	5.01	4.16	5.38	3.91	6.01	2.32	5.55	4.05	1.07	4.37	5.1	3.35	2.57	4.12	6.03	2.82	4.15	6.82	2.97	3.72	4.62	4.63	4.91	3.76	2.12	4.86	5.11	5.14	6.05	4.44	5.07	6.31	5.65	6.16	2.55	3.04	6.6	4.19
MELO.jh000477.1	0	0.01	0	0	0	0	0	0	0	0.01	0	0	0	0	0	0	0	0	0	0	0	0	0	0	0	0	0	0	0	0	0	0	0	0	0	0	0	0	0	0	0	0.01	0	0	0	0	0	0	0
MELO.jh000478.1	0.46	0.9	0.68	1.03	0.53	0.55	0.35	0.24	1.64	0.82	0.62	1.47	0.82	0.7	1.09	0.68	0.48	0.64	0.64	0.99	0.89	0.52	1.91	0.52	1	0.49	0.32	1.63	0.74	0.85	0.88	0.93	0.57	0.38	1.45	0.6	0.7	0.24	0.58	0.4	0.88	0.63	0.65	0.78	0.9	1.45	1.37	0.68	0.68
MELO.jh000479.1	6.17	6.55	12.7	7.06	7.5	6.82	3.55	4.22	6.11	4.41	10.38	9.41	11.31	9.87	11.72	10.82	12.04	9.42	5.51	18.5	10.08	5.66	13.09	10.61	8.17	6.59	6.14	9.42	5.81	8.83	5.62	7.42	5.76	7.83	4.11	16.58	6.15	6.64	6.05	7.65	3.57	5.95	5.34	5.08	5.95	5.85	5.35	5.75	6.52
MELO.jh000480.1	0	0	0	0.09	0	0	0	0.05	0	0	0	0	0	0	0	0	0	0	0.03	0	0	0.11	0	0	0	0	0	0	0	0	0	0	0	0	0	0	0	0	0.06	0	0	0	0	0	0	0	0	0.06	0
MELO.jh000481.1	0.44	0.54	0	0.07	0	0.35	0.05	0.13	0.09	0.46	0	0.36	0	0	0.3	0.04	0	0	0	0	0.28	0	0	0	0.15	0	0	0.13	0.21	0	0	0	0.16	0	0	0	0	0	0	0	0	0.15	0.21	0	0	0	0	0	0
MELO.jh000482.1	0.09	0.04	0.15	0.1	0.1	0.03	0.01	0.01	0.04	0.02	0.03	0.02	0.08	0.07	0.07	0.03	0.08	0.05	0.05	0.13	0.07	0.06	0.05	0.07	0.05	0.06	0.05	0.02	0.04	0.06	0.05	0.04	0.04	0.11	0.04	0.17	0.03	0.06	0.02	0.09	0.06	0.04	0.08	0.06	0.09	0.05	0.05	0.07	0.07
MELO.jh000483.1	0	0.04	0	0	0	0	0.28	0	0	0	0	0	0	0	0	0.13	0	0	0.06	0	0.1	0	0	0	0	0	0	0	0	0	0	0	0	0	0.04	0	0	0.14	0	0	0	0.12	0	0	0	0	0.18	0	0
MELO.jh000484.1	0	0	0	0	0	0	0	0	0	0	0	0	0	0	0	0	0	0	0	0	0	0	0	0	0	0	0	0	0	0	0	0	0	0	0	0	0	0	0	0	0	0	0	0	0	0	0	0	0
MELO.jh000485.1	0	0	0	0	0	0	0	0	0	0	0	0	0	0	0	0	0	0	0	0	0	0	0	0	0	0	0	0	0	0	0	0	0	0	0	0	0	0	0	0	0	0	0	0	0	0	0	0	0
MELO.jh000486.1	0	2.08	7.52	0	0.8	0	0	0	0	0	0	0	1	0	0	0.93	0	0	0	0	0	0	0.35	0	0	0	0	1.18	0	2.5	4.02	0	0	0	0	3.27	1.99	0	0.8	0	0	0	0.71	0	2.31	3.86	1.59	0	3.08
MELO.jh000487.1	0	0	0	0	0	0	0	0	0	0	0	0	0	0	0	0	0	0	0	0	0	0	0	0	0	0	0	0	0	0	0	0	0	0	0	0	0	0	0	0	0	0	0	0	0	0	0	0	0
MELO.jh000488.1	0.08	0.24	0.15	0.23	0	0.39	0.4	0.19	0.18	0.33	0.15	0.13	0.15	0.18	0.27	0.36	0.71	0.44	0.16	0.13	0.25	0.38	0.09	0.37	0.18	0.12	0.53	0	0	0.52	0.27	0.08	0.32	0.13	0.17	0.51	0.11	0.2	0.25	0.13	0.06	0.24	0.15	0.31	0.43	0.24	0.17	0.17	0.29
MELO.jh000489.1	0	0	0	0	0	0	0	0	0	0	0	0	0	0	0	0	0	0	0	0	0	0	0	0	0	0	0	0	0	0	0	0	0	0	0	0	0	0	0	0	0	0	0	0	0	0	0	0	0
MELO.jh000490.1	14.41	14.77	12.07	10.11	9.62	9.91	8.71	8.99	10.65	10.99	8.54	5.94	9.04	9.04	9.63	9.65	9.54	11.55	19.07	12.85	10.32	15.57	7.69	12.68	14.43	11.36	14.01	10.82	11.62	11.58	11.79	15.28	11.62	9.91	10.03	12.19	17.43	9.12	19.75	10.26	9.56	9	11.85	8.42	13.14	17.28	15.62	12.07	17.84
MELO.jh000491.1	9.39	14.09	11.42	10.12	7.97	7.65	7.64	6.83	5.85	8.63	6.22	6.73	6.97	8.32	8.01	5.46	10.11	8.97	10.35	4.64	6.06	9.3	4.64	8.51	7.92	5.58	7.65	7.75	4.36	7.94	7.73	8.73	6.38	5.46	5.61	5.42	9.62	6.04	10.73	6.33	6.16	5.18	7.35	7.23	6.19	8.53	7.51	5.9	8.18
MELO.jh000492.1	0.15	0.1	0.07	0	0	0.1	0	1.14	0	0	0.08	0.08	0	0	0	0.15	0	0	0	0	0	0.12	0	0	0	0	0.08	0	0.08	0.21	0.29	0	0.26	0	0	0	0	0	0	0	0.06	0.07	0.06	0.78	0	0	0	0	0.1
MELO.jh000493.1	5.88	4.6	4.63	5.46	6.15	3.94	3.24	3.19	4.66	3.06	4.62	3.8	4.56	4.76	4.83	4.33	5.82	4.27	5.59	3.96	3.72	5.34	3.27	3.85	4.47	3.86	2.19	4.42	2.92	2.85	2.86	4.34	3.56	4.04	3.4	3.86	4.91	5.4	4.07	4.21	3.63	3.74	3.8	3.64	5.3	4.48	2.99	3.97	3.43
MELO.jh000494.1	0.22	0	0	0.19	0.19	0	0.09	0.04	0.06	0	0	0.06	0	0	0.1	0	0	0.12	0.24	0	0.05	0	0.2	0	0	0	0.08	0	0.05	0	0.4	0.11	0.18	0.14	0	0	0.11	0.11	0	0	0.12	0.11	0.25	0.34	0.05	0.23	0.09	0.41	0.25
MELO.jh000495.1	10.43	11.92	11.16	9.5	10.69	10.34	8.65	8.83	10.26	6.15	9.08	10.14	11.54	11.48	10.17	10.54	7.2	6.95	7.73	5.86	7.53	9.23	5.68	7.28	8.45	8.64	7.43	8.69	5.77	8.87	9.74	9.25	10.58	8.78	9.2	8.43	10.85	9.79	12.28	7.18	7.73	8.79	10.51	8.37	8.36	9.45	7.32	10.27	9.89
MELO.jh000496.1	11.97	17.49	12.33	18.71	10.74	15.35	14.13	11.83	9.31	11.54	14.03	14.65	14.62	9.34	13.56	11.57	8.13	22.98	11.7	14.25	29.22	8.89	26.18	7.4	12.8	12.96	7.29	15.38	15.24	9.15	14.03	7.8	15.56	13.54	14.45	13.68	6.05	10.92	8.02	11.48	19.35	20.05	11.17	9.79	10.98	14.27	11.69	9.32	14.32
MELO.jh000497.1	1.57	0.98	0.17	1.33	0.82	0.93	2.63	9.42	0.99	1.5	0.51	1.63	2.9	1.66	0.86	1.87	0.21	0.8	0.3	0.29	0.46	0.52	0.72	0.1	0.58	0.4	0.34	0.53	0.05	1.03	6.29	0.88	7.05	0.43	1.6	0.16	1.01	0.23	1.46	0.33	1.73	1	1.4	3.59	3.24	5.33	4.11	1.86	5.25
MELO.jh000498.1	45.48	39.5	44.49	44.52	39.17	45.02	36.06	32.51	35.58	35.67	28.14	33.17	27.17	34.7	33.46	28.5	33.05	41.2	42.18	38.73	39.98	39.91	27.51	37.04	33.57	39.74	38.18	39.33	34.65	34.75	44.27	33.73	43.65	37.49	38.72	35.01	36.12	37.77	49.18	39.97	37.24	45.01	42.66	45.67	49.6	57.99	48.48	46.54	51.1
MELO.jh000499.1	15.66	13.23	16.74	16.94	15.07	14.9	10.41	9.98	12.36	12.92	10.62	13.3	15.17	16.63	14.39	13.09	15.46	14.05	12.4	14.32	14.14	12.76	10.59	15.29	11.59	14.1	13.62	13.52	14.27	11.8	12.9	11.47	13.19	14.43	13.05	15.92	12.45	13.19	13.42	14.67	13.05	15.88	13.77	14.12	15.31	11.56	11.02	13.27	13.08
MELO.jh000500.1	71.57	83.34	92.04	73.04	72.71	73.67	79.02	85.63	74.05	90.29	77.84	79.61	99.66	91.63	88.73	104.94	98.04	74.19	60.43	91.28	78.34	62.23	74.34	88.16	71.49	75.91	84.68	72.34	86.17	94.88	86.03	77.66	80.04	70.2	75.93	101	81.59	72.82	80.91	69.49	74.01	75.5	77.15	79.93	68.74	69.41	93.6	80.64	86.41
MELO.jh000501.1	0	0	0	0	0	0	0	0	0	0	0	0	0	0	0	0	0	0	0	0	0	0	0	0	0	0	0	0	0	0	0	0	0	0	0	0	0	0	0	0	0	0	0	0	0	0	0	0	0
MELO.jh000502.1	76.1	113.31	75.99	108.27	82.62	94.96	77.99	49.45	95.97	105.71	88.44	87.3	98.9	81.18	89.67	71.02	66.61	113.97	81.52	53.05	85.28	72.7	88.19	69.33	84.31	82.26	67.05	90.67	73.11	72.4	89.06	98.74	83.32	74.12	86.13	61.26	93.61	62.75	87.41	70.14	83.59	89.55	79.65	77.31	91.08	97.26	122.85	77.63	100.75
MELO.jh000503.1	8.96	4.59	1.91	5.67	8.2	6.55	6.17	11.89	4.9	5.93	3.26	5.89	5.54	7.62	5.48	8.92	1.34	6.34	2.94	1.38	4.97	3.77	2.89	1.26	4.79	3.1	1.89	4.05	5.15	2.27	6.46	4.25	6.33	5.87	8.29	1.26	4.93	6.84	4.82	5.97	6.52	8.34	6.3	7.53	5.8	1.97	3.26	5.84	3.31
MELO.jh000504.1	6.54	6.27	4.7	6.17	4.78	6.81	4.48	5.25	4.61	5.11	3.38	4.55	3.73	4.38	4.1	4.91	3.22	5.01	5.22	3.53	4.23	5.87	3.45	4.04	4.42	5.16	5.25	4.4	5.37	3.61	5.72	4.62	6.81	3.78	4.95	4.57	5.9	3.87	6.74	4.16	6.44	5.33	5.48	5.64	6.26	6.78	5.96	5.85	6.81
MELO.jh000505.1	0.07	0.5	0.31	0.02	0.17	0.08	0.13	0.18	0.2	0.32	0	0.2	0.08	0.06	0.09	0.36	0.06	0.14	0.07	0.03	0.07	0.03	0.05	0.07	0.09	0.13	0.16	0.07	0.21	0.08	0.07	0.36	0.37	0.08	0.33	0.08	0.48	0.09	0.67	0.04	0.08	0.14	0.18	0.29	0.34	0.21	0.25	0.33	0.12
MELO.jh000506.1	0	0	0	0	0	0	0	0	0	0	0	0	0	0	0	0	0	0	0	0	0	0	0	0	0	0	0	0.11	0.03	0	0	0.09	0	0	0	0	0	0	0	0	0	0	0	0	0	0	0	0	0
MELO.jh000507.1	328.49	224.09	373.07	111.89	155.52	240.24	140.7	100.97	42.95	373.65	95.22	102.8	200.97	266.6	36.11	195.42	69.99	233.93	148.36	33.66	49.46	61.93	151.77	40.33	66.69	154.58	185.73	140.01	214.92	459.28	1073.87	153.06	204.83	128.74	327.77	184.21	368.57	100.88	81.94	156.99	211.85	225.5	388.75	394.26	400.16	976.55	1205.55	521.86	1230.69
MELO.jh000508.1	1.15	3.33	12.11	0.27	1.27	0.7	0	0	0.02	1.33	0.47	0.06	2.01	2.36	0.06	1.45	0.54	0.68	0.47	0.15	0.05	0.27	0.58	0.11	0.8	0.26	0.56	1.62	0.86	3.93	5.08	0.98	0.33	0.57	0.28	5.83	3.13	0.63	1.24	1.82	0.5	0.37	1.35	1.16	4.01	7.1	3.31	2.29	5.9
MELO.jh000509.1	0	0	0	0	0	0	0	0	0	0	0	0	0	0	0	0	0	0	0	0	0	0	0	0	0	0	0	0	0	0.15	0	0	0	0	0	0	0	0	0	0	0	0	0	0	0	0	0	0	0
MELO.jh000510.1	0	0	0	0	0	0	0	0	0	0	0	0	0	0	0	0	0	0	0	0	0	0	0	0	0	0	0	0	0	0	0	0	0	0	0	0	0	0	0	0	0	0	0	0	0	0	0	0	0
MELO.jh000511.1	0	0	0.22	0	0.08	0	0	0	0	0	0.08	0	0	0	0	0.53	0.26	0.19	0	0	0	0	0.11	0	0.23	0	0	0	0.26	0.09	1.06	0	0.08	0	0.08	0.16	0.35	0	0	0	0.1	0	0.17	0	0	0	0.19	0.07	0.65
MELO.jh000512.1	398.6	668.22	381.95	539.37	486.36	776.87	353.76	93.23	580.34	558.64	175.39	90.03	207.72	169.83	155.51	107.72	309.53	467.29	361.06	142.17	471.81	573.66	791.2	364.17	542.67	435.44	417.37	439.76	170.78	344.23	708.34	474.18	596.08	370.99	796.97	355.15	548.8	466.77	504.08	488.23	522.92	308.94	314.97	458.93	429.06	684.88	779.69	272.08	533.2
MELO.jh000513.1	0.34	0.17	0.02	0.2	0.11	0.15	0.58	0.29	0.05	0	0.45	0.19	0.3	0.29	0.03	0.21	0.05	0	0.12	0	0.04	0	0.07	0.02	0.12	0.21	0	0.06	0.26	0	0.21	0.13	0.11	0.09	0.3	0	0.09	0.1	0.19	0.08	0.11	0.38	0.36	0.13	0.41	0.39	0.06	0.35	0.17
MELO.jh000514.1	0	0.91	0.49	0.11	0.11	0.11	0	0	0	1.43	0	0	0.36	0	0.16	0.08	0	0.41	0.4	0	0.28	0.38	2.35	0.1	0.26	0	0	0.37	0	2.29	3.18	0.47	12.78	0.67	0.24	0.3	7.55	0	0.32	0.5	1.59	0.2	0.23	1.63	1.06	8.06	14.09	0.14	2.8
MELO.jh000515.1	0	0	0.06	0	0.04	0	0	0	0	0	0.08	0.05	0	0	0.11	0.06	0	0	0.02	0.13	0.11	0	0.13	0	0.18	0.26	0	0.06	0.17	0.15	0.23	0.08	0.03	0	0.25	0	0.2	0.08	0	0	0.01	0.07	0.21	0.08	0.28	0	0.23	0	0.1
MELO.jh000516.1	0	0	0	0	0	0	0	0	0	0	0	0	0	0	0	0	0	0	0	0	0	0	0	0	0	0	0	0	0	0	0	0	0	0	0	0	0	0	0	0	0	0	0	0	0	0	0	0	0
MELO.jh000517.1	254.3	475.85	432.76	186.19	272.08	159.81	253.99	236.88	169.96	326.2	495.92	492.9	899.25	901.32	600.74	816.29	254.55	361.25	384.23	297.67	362.95	306.62	1285.06	319.32	519.64	267.46	343.09	596.05	362.66	800.09	665.02	621.06	366.06	461.66	384.73	797.97	858.22	430.83	591.45	432.27	348.92	393.67	415.31	496.18	491.67	545.9	689.5	341.52	455.28
MELO.jh000518.1	0	0	0	0	0	0	0	0	0	0	0	0	0	0	0	0	0	0	0	0	0	0	0	0	0	0	0	0	0	0	0	0	0	0	0	0	0	0	0	0	0	0	0	0	0	0	0	0	0
MELO.jh000519.1	0	0	0	0	0	0	0	0	0	0	0	0	0	0	0	0	0	0	0	0	0	0	0	0	0	0	0	0.08	0	0	0.11	0	0	0	0	0	0	0	0	0	0	0	0.08	0	0	0.17	0	0	0
MELO.jh000520.1	0	0	0	0	0	0	0	0	0	0	0	0	0	0	0	0	0	0	0	0	0	0	0	0	0	0	0	0	0	0	0	0	0	0	0	0	0	0	0	0	0	0	0	0	0	0	0	0	0
MELO.jh000521.1	0	0	0	0	0	0	0	0	0	0	0	0	0	0	0	0	0	0	0	0	0	0	0	0	0	0	0	0	0	0	0	0	0	0	0	0	0	0	0	0	0	0	0	0	0	0	0	0	0
MELO.jh000522.1	0	0	0	1.67	0	0	0	0	0.31	0	0	0	0.24	0	0	0	0	0.11	0	0	0	0	0	0	0	0.19	0	0	0	0.83	0.34	0.13	0	0.12	0	0	0.44	0	0	0	0	0	0	0.11	0	0	0.61	0	0.13
MELO.jh000523.1	15.56	13.83	30.89	27.86	19.57	22.27	6.87	5.72	14.17	19.41	19.05	22.28	17.86	15.45	14.95	14.5	27.43	20.87	23.84	26.7	17.23	24.37	16.93	28.74	13.45	19.53	31.4	15.48	19.16	33.2	18.99	10.52	20.14	18.93	17.74	26.69	12.24	16.07	14.32	16.58	19.14	17.95	13.03	11.75	14.53	21.7	14.02	13.61	19.89
MELO.jh000524.1	2.03	1.79	2.84	2.84	2.47	3.06	1.66	5.48	1.91	3.42	3.27	6.32	2.25	2.79	1.37	2.89	1.97	3.34	1.56	1.68	2.57	2.24	2.07	1.41	0.83	1.51	2.67	1.31	2.55	6.76	4.8	1.14	2.7	2.12	2.62	1.27	0.77	1.53	1.6	2.14	3.87	3.66	1.44	3.86	1.57	2.41	0.96	2.67	2.23
MELO.jh000525.1	6.02	4.31	8.85	5.52	6.71	6.6	2.72	3.98	3.72	4.7	4.23	4.65	6.08	5.47	5.39	5.41	7.69	7.28	5.51	6.59	5.9	5.52	4.22	6.46	3.8	4.01	6.77	4.77	5.26	7.82	7.4	4.66	5.68	5.4	5.68	7.59	5.33	5.33	4.98	6.96	5.87	5.77	4.74	4.79	6.51	5.79	6.19	4.51	5.8
MELO.jh000526.1	0	0	0.17	0.32	0	0	0.09	0	0	0	0	0	0	0	0	0.08	0.13	0.13	0	0.11	0	0.14	0	0.93	0.1	0	0.1	0.16	0	0	0	0	0.17	0	0	0	0	0.13	0	0.17	0	0	0.06	0	0	0	0	0	0.08
MELO.jh000527.1	3.13	2.4	5.95	2.46	5.62	3.87	1.94	1.34	1.79	1.9	3.23	5.09	5.61	3.89	3.54	3.94	5.17	3.09	1.65	3.79	1.84	2.29	2.51	6.53	1.62	3.26	5.04	2.24	1.39	5.92	2.95	2.1	3.58	3.96	2.83	6.44	2.14	2.1	2.21	3.15	1.84	1.53	2.92	1.55	2.03	1.64	2.31	1.69	2.46
MELO.jh000528.1	0	0.22	0.07	0.07	0	0	0	0	0	0	0	0.17	0.04	0.06	0.2	0.09	0	0.15	0	0.05	0.03	0	0.11	0.02	0.06	0	0.08	0	0	0.09	0	0	0.07	0	0	0.04	0.16	0	0.14	0	0	0	0	0	0	0.07	0	0	0
MELO.jh000529.1	0	0	0	0	0	0	0	0	0	0	0	0	0	0	0	0	0	0	0	0	0	0	0	0	0	0	0	0	0	0	0	0	0	0	0	0	0	0	0	0	0	0	0	0	0	0	0	0	0
MELO.jh000530.1	0	0	0	0	0	0	0	0	0	0	0	0	0	0	0	0	0	0	0	0	0	0	0	0	0	0	0	0	0	0	0	0	0	0	0	0	0	0	0	0	0	0	0	0	0	0	0	0	0
MELO.jh000531.1	0	0	0	0	0	0	0	0	0	0	0	0	0	0	0	0	0	0	0	0	0	0	0	0	0	0	0	0	0	0	0	0	0	0	0	0	0	0	0	0	0	0	0	0	0	0	0	0	0
MELO.jh000532.1	0	0	0	0	0	0	0	0	0	0	0	0	0	0	0	0	0	0	0	0	0	0	0	0	0	0	0	0	0	0	0	0	0	0	0	0	0	0	0	0	0	0	0	0	0	0	0	0	0
MELO.jh000534.1	0.11	0	0.56	0.23	0.18	0	0	0	0	0.55	0.84	0.48	0.27	0.17	0	0	0	0.28	0	0	0	0	0.24	0.27	0	0.49	0.76	0	0	0.2	0.36	0.28	0.19	0.23	0.24	0	0.77	0	0.11	0.18	0.25	0	0.28	0.72	0	0	0.12	0.27	0.15
MELO.jh000535.1	0	0	0	0	0	0	0	0	0	0	0	0	0	0	0	0	0	0	0	0	0	0	0	0	0	0	0	0	0	0	0	0	0	0	0	0	0	0	0	0	0	0	0	0	0	0	0	0	0
MELO.jh000536.1	0	0	0	0	0	0	0	0	0	0	0	0	0	0	0	0	0	0	0	0	0	0	0	0	0	0	0	0	0	0	0	0	0	0	0	0	0	0	0	0	0	0	0	0	0	0	0	0	0
MELO.jh000537.1	0	0	0	0	0	0	0	0	0	0	0	0	0	0	0	0	0	0	0	0	0	0	0	0	0	0	0	0	0	0	0	0	0	0	0	0	0	0	0	0	0	0	0	0	0	0	0	0	0
MELO.jh000538.1	0	0	0	0	0	0	0	0	0	0	0	0	0	0	0	0	0	0	0	0	0	0	0	0	0	0	0	0	0	0	0	0	0	0	0	0	0	0	0	0	0	0	0	0	0	0	0	0	0
MELO.jh000541.1	0	0	0	0	0	0	0	0	0	0	0	0	0	0	0	0	0	0	0	0	0	0	0	0	0	0	0	0	0	0	0	0	0	0	0	0	0	0	0	0	0	0	0	0	0	0	0	0	0
MELO.jh000542.1	0	0	0	0	0	0	0	0	0	0	0	0	0	0	0	0	0	0	0	0	0	0	0	0	0	0	0	0	0	0	0	0	0	0	0	0	0	0	0	0	0	0	0	0	0	0	0	0	0
MELO.jh000543.1	0.09	0	1.18	0	0	0.11	0	0	0	0.11	0	0.18	0.07	0.35	0.14	0.47	0.44	0	0	0.78	0.04	0	0	0	0	0	0.29	0	0	1.49	0.18	0.07	0	0.08	0.09	0.97	0.2	0	0	0.22	0.13	0	0.03	0.08	0.15	0.16	0.14	0.15	0.26
MELO.jh000544.1	75.42	48.3	49.22	74.84	76.94	73.96	61.94	56.88	64.99	59.89	61.21	60.59	64.24	60.72	59.47	56.16	42.81	62.57	57.46	36.19	55.35	64.94	46.63	44.63	56.33	59.21	41.84	55.73	65.99	40.81	63.6	53.59	71.67	65.49	67.13	41.77	54.36	68.57	52.46	63.71	58.56	69.21	77.67	68.9	66.58	63.3	52.96	74.26	61.5
MELO.jh000545.1	0	0	0	0	0	0	0	0	0	0	0	0	0	0	0	0	0	0	0	0	0	0	0	0	0	0	0	0	0	0	0	0	0	0	0	0	0	0	0	0	0	0	0	0	0	0	0	0	0
MELO.jh000546.1	5.41	9.52	6.95	6.04	5.31	4.89	2.66	2.77	3.6	4.06	4.46	2.84	4.76	4	6.08	3.77	6.64	6.77	5.5	6.96	5.23	4.64	4.86	5.94	3.88	3.23	6.55	6.42	5.4	5.53	7.5	5.52	5.4	5.94	4.23	5.62	8.13	4.2	7.03	5.01	5.07	5.02	5.82	4.85	5.56	15.7	12.53	6.23	11.73
MELO.jh000547.1	7.78	8.3	8.6	7.78	13.53	7.25	9.9	15.28	10.8	16.4	8.6	14.87	13.85	19.3	13.03	21.61	9.78	10.52	5.46	12.44	12.72	7.27	12.98	10.1	8.33	8.13	9.55	7.4	10.89	21.36	12.79	9.66	8.78	12.03	13.41	13.65	12.8	14.15	10.42	10.56	10.81	9.98	10.22	10.6	10.15	10.33	11.8	9.36	13.36
MELO.jh000548.1	0.13	0	0	0.31	0	0	0	0	0	0.34	0	0	0	0	0	0	0.78	0.99	0	0	0	0.31	0	0.18	0	0.45	0.15	0.25	0	0	0	0	0.18	0	0	0	0	0	0	0.6	0.69	0	0	0.4	0.51	0.33	0	0.49	0
MELO.jh000549.1	7.46	9.9	6.5	11.16	8.61	9.5	6.7	5.86	7.48	8.03	7.5	8.31	9.31	8.29	10.17	8.77	7.43	7.06	7.81	8.15	7.11	7.97	5.33	7.32	7.22	7.8	6.41	7.16	8.11	6.48	7.09	7.66	7.52	6.35	5.69	5.19	7.48	6.74	7.8	6.16	7.19	7.75	7.33	7.55	6.13	8.53	9.05	6.91	7.26
MELO.jh000550.1	0.23	0.36	0.13	0.22	0.17	0.1	0.29	0.4	0.38	0.38	0.42	0.09	0.3	0.12	0.38	0.36	0.21	0.33	0.15	0.21	0.23	0.23	0.18	0.33	0.06	0.25	0.32	0.33	0.15	0.27	0.04	0.26	0.12	0	0.27	0.35	0.46	0.17	0.36	0.11	0	0.1	0.22	0.15	0.22	0.66	0.56	0.27	0.62
MELO.jh000551.1	0	0	0	0	0	0	0	0	0.33	0	0	0	0	0.1	0	0	0	0	0	0	0	0	0	0	0.2	0	0	0	0	0	0.15	0	0	0	0	0	0	0	0	0	0	0	0	0	0	0	0	0	0
MELO.jh000552.1	6.48	10.53	8.63	7.67	6.94	6.35	6.39	6.04	7.31	6.8	6.57	5.24	7.44	6.13	6.84	5.94	6.81	6.48	9.72	8.41	5.53	8.9	6.72	8.28	6.95	7.21	6.54	7.73	6.63	7.26	7.76	9.09	7.04	7.08	5.74	6.44	10.03	5.88	10.72	6.96	7.14	6.21	6.57	5.64	8.03	9.56	8.98	6.47	9.22
MELO.jh000553.1	27.98	29.04	35.56	34.08	30.05	28.19	22.11	20.97	26.9	27.25	29.14	24.08	26.37	23.05	27.87	28.12	29.26	30.79	31.43	25.38	26.06	32.26	20.72	28.67	26.06	24.06	26.02	26.15	26.53	25.76	28.2	27.34	28.68	24.55	26.1	27.99	30.58	26.3	29.25	25.92	24.22	25.8	25.04	22.21	24.68	29.41	30.08	23.62	27.44
MELO.jh000554.1	0.06	0	0	0	0	0	0.04	0	0	0	0	0	0	0	0.03	0	0	0	0.08	0	0	0	0	0	0	0.03	0	0.05	0	0.06	0	0	0	0	0	0	0	0.02	0	0.06	0	0	0	0	0	0.22	0	0	0.05
MELO.jh000555.1	11.8	15.24	16.4	14.35	12.28	11.97	10.18	10.79	12.96	11.21	9.38	8.62	12.04	11.06	12.25	10.98	12.96	11.65	16.77	11.48	10.6	15.39	8.72	13.49	11.02	12.94	10.99	11.96	9.97	12.18	13.03	13.98	13.11	11.43	15.31	12.87	14.68	12.1	14.36	10.97	13.06	11.34	13.86	11.44	12.89	18.97	18.35	13.97	17.17
MELO.jh000556.1	896.81	351.09	890.21	932.81	1023.48	1132.07	1859.79	2083.48	1175.57	842.85	1465.81	1477.89	1171.07	626.35	711.89	950.35	1515.44	1001.54	370.56	1328.81	784.89	689.2	705.76	1430.82	920.73	1043.6	2253.01	670.89	1105.51	1593.84	744.56	697.93	964.09	1256.66	755.96	1239.91	566.27	1214.68	339.84	1391.29	670.55	810.9	809.51	641.78	863.38	531.92	252.45	721.28	435.97
MELO.jh000557.1	0.06	0	0	0.04	0	0.12	0	0	0	0	0	0	0	0	0.05	0	0	0	0.06	0	0	0.03	0	0	0	0	0	0	0	0	0	0	0	0.05	0	0	0	0	0	0	0	0	0	0.02	0.03	0.03	0	0.05	0
MELO.jh000558.1	1.32	2.13	1.55	1.78	1.55	1.22	0.53	1	0.72	1.13	0.69	1.04	0.45	1.45	0.67	1.52	0.74	1.58	0.74	1.21	0.3	0.58	0.52	0.82	0.53	0.74	1.15	0.84	1.02	1.46	1.55	1.41	1.45	0.89	1.16	1.17	1.64	0.34	0.84	1.54	1.24	2.1	1.59	1.64	1.82	1.8	2.78	2.11	2.55
MELO.jh000559.1	0.11	0.2	0	0.13	0.05	0.09	0.23	0.04	0.17	0.19	0	0.07	0	0.04	0	0.07	0	0.12	0	0	0.06	0.13	0	0	0.15	0.07	0	0	0.06	0.07	0.21	0	0.09	0	0.07	0	0	0.15	0.11	0.15	0.09	0	0.15	0	0	0	0.42	0.3	0.14
MELO.jh000560.1	0.45	0.58	0.08	0.63	0	0.36	0	0.52	0.19	0.66	0.55	0.23	0.53	1.08	0.87	0	1.04	0.09	1.24	0.88	0.38	0.09	0.35	0.47	0	0	0.11	0	0.83	0	0.23	0.38	0.31	0.65	0.4	1.27	0.28	0.81	0.45	0.36	0.63	0.88	0	0.34	0.69	1.11	0.37	0.27	0.4
MELO.jh000561.1	0	0	0	0	0	0	0	0	0	0	0	0	0	0	0	0	0	0	0	0.27	0	0	0	0	0	0	0	0	0	0	0	0	0	0	0	0	0	0	0	0	0	0	0	0	0	0	0	0	0
MELO.jh000562.1	8.37	6.02	8.73	9.17	7.86	7.89	6.18	6.2	6.14	5.86	5.94	5.67	5.22	6.42	6.12	5.79	8.17	6.33	7.65	6.2	7.13	7.85	4.45	7.38	6.24	7.32	5.94	6.18	6.77	5.67	7.06	6.12	7.86	7.1	7.24	6.37	6.95	7.57	6.83	7.35	7.24	7.53	8.39	6.92	7.78	5.94	6.88	7.85	5.88
MELO.jh000563.1	13.26	11.24	9.38	13.67	15.25	11.03	12.82	12.66	12.26	15.75	8.59	14.94	10.94	14.14	11.05	15.25	9.78	12.65	9.19	11.08	13.99	13.01	11.52	14.68	8.51	11.76	8.78	9.94	14.48	13.06	14.95	11.66	16.49	11.06	12.15	10.89	13.66	11.82	13.2	11.5	12.27	14.06	14.34	16.97	10.9	11.7	16.72	15.55	16.37
MELO.jh000564.1	7.8	7.44	6.98	6.7	7.31	5.55	5.79	6.15	6.44	6.57	5.01	4.79	5.98	5.2	5.08	5.9	6.29	4.48	7.56	6.47	5.5	7.5	5.1	7.82	7.03	6.18	5.81	7.62	5.97	5.05	6.45	7.2	6.1	5.94	6.17	5.71	8.6	5.49	6.66	5.68	5.31	5.77	6.94	7.34	7.08	7.09	6.61	7.13	7.68
MELO.jh000565.1	0.6	0.87	4.04	0.43	0.69	0.35	0.01	0	0.32	0.91	0.39	0.52	1.1	1.1	0.33	1.08	0.48	0.8	0.34	0.72	0.5	0.37	0.19	0.33	0.38	0.66	0.79	0.76	0.24	0.89	0.67	0.5	0.75	0.2	0.45	1.3	0.98	0.38	0.77	0.68	0.54	0.22	0.53	0.2	1.22	1.03	1.44	0.91	0.96
MELO.jh000566.1	2.26	1.67	10.19	1.95	1.91	1.4	0.29	0.09	0.4	0.87	1.24	0.43	2.81	2.64	1.55	1.46	0.85	0.86	0.85	1.05	0.65	1.48	0.34	0.58	1.84	2.11	2.65	1.71	0.81	3.15	4.33	1.44	0.9	1.73	0.6	3.81	2.98	0.85	1.18	2.62	1.09	2.26	1.8	1.49	3.87	4.42	3.88	2.72	3.42
MELO.jh000567.1	1.27	0.63	1.41	0.19	0.33	0.42	0.19	0	0.09	0.93	0.29	0.15	0.52	0.7	0.11	0.16	0	0	0.08	0.54	0.3	0.13	0.39	0.11	0.39	0.18	0.29	0.55	0.2	1.27	5.09	1.02	0.24	0.42	0.73	1.02	1.77	0.15	0.3	0.77	1.01	0.6	0.56	0.52	0.68	4.07	5.3	1.37	4.44
MELO.jh000568.1	6.8	6.14	4.01	6.86	6.64	5.92	4.63	5.26	4.09	6.02	4.66	4.63	5.22	6.18	4.39	6.02	4.05	5.57	6.25	1.87	4.52	5.84	3.72	5.25	5.14	6.3	4.04	5.05	5.84	4.25	6.96	5.89	6.84	5.91	5.47	3.57	7.61	6.13	7.77	5.79	5.01	5.24	6.21	6.66	6.8	7.41	6.64	6.29	6.52
MELO.jh000569.1	5.01	4.55	3.15	5.23	5.93	4.55	3.32	3.83	2.75	3.23	4.16	4.65	4.51	4.38	4.78	3.88	2.07	5	4.08	1.21	4.32	4.19	2.64	2.78	4.16	4.71	2.28	3.46	4.85	2.52	3.63	3.06	4.41	4.61	3.31	2.32	3.57	4.74	6.03	5.43	3.87	5.15	4.62	4.49	4.43	2.94	2.51	4.75	2.96
MELO.jh000570.1	12.38	9.24	16.43	16.64	13.72	14.69	9.68	10.97	10.6	11.81	11.17	13.11	10.63	10.04	13.22	11.5	14.89	14.44	14.8	13.36	13.91	15.26	13.07	16.5	14.97	13.43	11.9	15.07	12.07	13.14	13.7	13.21	11.22	13.23	14.74	16.97	12.67	12.01	12.13	13.46	15.3	14.05	11.54	12.86	13.03	16.37	15.44	11.42	15.34
MELO.jh000571.1	6.6	9.14	8.86	7.76	6.4	7	4.45	4.98	5.6	6.38	5.66	7.1	5.97	6.11	5.2	6.47	8.82	7.18	6.97	8.12	6.19	5.75	4.65	8.35	4.65	6.24	7.08	5.31	5.57	9.22	10.4	6.19	6.49	5.33	6.76	7.51	6.89	4.78	7.08	4.97	7.47	6.84	6.48	7.77	6.01	11.55	10.07	7.8	10
MELO.jh000573.1	34.79	45.73	18.05	16.69	20.98	19.37	46.43	110.63	20.01	69.55	19.25	30.77	34.71	77.72	36.04	43.95	34.46	14.98	15.56	37.83	16.32	14.23	27.4	20.16	17.25	14.43	21.78	12.81	25.59	94.82	47.07	24.41	19.78	24.27	24.96	21.41	20.77	21.98	53.91	20.5	30.72	31.49	25.09	67.56	27.81	13.45	20.66	25.96	17.9
MELO.jh000574.1	5.73	6.72	9.87	6.1	7.01	6	6.28	7.04	5.26	6.01	6.08	5.95	8.02	6.92	10.37	7.35	11.8	6.01	7.43	14.71	6.12	6.5	5.07	8.52	6.04	6.29	7.85	6.12	6.35	11.33	5.63	6.68	6.21	7.17	6.33	10.8	6.79	6.84	7.4	7.1	4.04	5.55	5.77	5.6	6.41	9.56	7.69	5.86	11.16
MELO.jh000575.1	27.88	30.06	30.18	31.45	27.67	29.41	31.1	31.93	23.89	25.48	21.18	24.42	25.68	26.8	22.63	22.44	21.36	30.84	26	23.17	29.43	23.19	24.04	25.7	24.33	27.6	25.85	27.95	27.78	30.45	31.55	26.5	28.37	23	27.44	27.41	27.37	23.45	34.27	22.17	28.1	33.39	28.36	26.67	28.92	33.45	31.42	33.99	34.74
MELO.jh000576.1	48.8	47.32	54.51	43.39	47.69	43.18	42.59	56	41.88	51.61	42.16	50.63	57.82	52.2	53.84	46.71	64.47	46.05	42.44	66.57	43.68	41.14	41.98	52.08	38.8	39.4	45.77	37.48	39.65	56.04	49.25	38.53	42.18	41.63	43.5	48.51	47.58	46.92	52.19	43.82	45.48	44.41	39.34	46.22	42.74	45.62	42.39	42.63	42.18
MELO.jh000577.1	74.66	62.91	60.64	74.28	71.35	68.71	71.85	84.61	76.39	96.66	75.35	86.7	85.27	89.2	79.57	104.3	62.87	68.53	64.66	75.43	76.2	64.42	85.36	64.79	67.95	66.58	53.03	67.89	69.97	73.86	74.36	59.29	77.65	73.53	93.56	70.8	74.61	75.41	66.46	70.91	78.82	74.81	67.66	79	76.98	67.74	85.6	70.01	73.42
MELO.jh000578.1	54.84	34.11	23.26	57.52	52.73	53.32	47.28	40.46	52.26	50.17	47.87	43.46	41.21	38.85	45.56	50	30	43.34	47.37	26.13	53.68	58.43	40.83	32.39	57.5	55.06	23.34	45.04	58.56	18.96	44.54	36.57	53.19	43.17	53.85	24.52	40.98	50.98	34.99	49.25	49.87	57.31	48.82	47.78	49.67	31.22	33.1	42.97	33.99
MELO.jh000579.1	6.02	29.43	24.21	10.44	11.23	6.24	2.31	1.44	7.22	5.86	7.43	4.15	12.46	15.31	14.96	5.92	29.16	10.47	18.42	27.19	10.85	14.03	17.47	27.95	13.36	5.97	14.94	13.6	3.58	15	5.37	13.42	5.96	12.79	7.77	26.59	24.73	13.3	21.5	11.42	7.48	3.84	5.1	4.78	5.92	9.54	14.13	4.92	7.61
MELO.jh000580.1	14.75	16.35	16.89	15.18	13.98	12.57	10.75	10.16	10.86	13	11.68	10.1	12.5	15.44	12.83	12.31	16.7	11.51	15.32	16.89	12.72	14.38	13.17	15.55	11.6	12.91	12.81	12.41	10.28	12.06	13.87	13.53	13.63	12.86	11.58	15.11	13.59	13.44	16.96	12.65	11.51	12.28	13.61	13.32	13.18	14.78	13.69	12.85	13.78
MELO.jh000581.1	30.76	17.7	12.34	31.18	30.59	24.09	20.52	19.43	22.08	24.41	22.43	21.94	22.76	21.76	27.39	25.7	15.15	24.88	31.1	11.07	29.47	32.83	23.53	15.67	28.44	23.63	11.04	23.19	25.29	9.66	20.71	19.47	27.26	29.03	28.95	14.32	19.01	31.74	23.06	33.38	24.68	29.46	25.47	24.53	30.61	15.93	15.13	20.74	15.41
MELO.jh000582.1	0	0	0	0	0	0	0	0	0	0	0	0	0	0	0	0	0	0	0	0	0	0	0	0	0	0	0	0	0	0	0	0	0	0	0	0	0	0	0	0	0	0	0	0	0	0	0	0	0
MELO.jh000583.1	25.04	123.35	78.5	88.86	81.99	84.25	22.93	25.78	58.77	33.86	177.1	38.6	175.29	178.52	193.42	178.59	57.12	103.54	301.3	58.97	168.94	276.19	286.72	87.47	351.98	52.09	39.33	348.46	32.9	58.48	43.15	263.52	125.91	204.7	211.26	155.27	188.74	160.68	113.18	93.56	236.37	45.08	30.18	37.07	32.23	72.33	110.82	32.07	31.98
MELO.jh000584.1	7.15	8.27	9.35	7.54	6.61	6.01	5.25	6.18	6.58	7.93	8.06	6.72	7.59	7.89	7.72	7.25	8.59	6.86	8.95	9.26	6.93	7.06	8.26	9.92	8.75	6.91	7.72	7.67	6.51	6.98	10.18	9.85	8.26	6.77	9.48	10.04	12.55	7.68	10.31	5.99	8.55	6.31	6.54	8.17	6.48	6.38	9.71	6.57	7.89
MELO.jh000585.1	0	0	0	0	0	0	0	0	0	0	0	0	0	0	0	0	0	0	0	0	0	0	0	0	0	0	0	0	0	0	0	0	0	0	0	0	0	0	0	0	0	0	0	0	0	0	0	0	0
MELO.jh000587.1	0	0	0	0	0	0	0	0	0	0	0	0	0	0	0	0	0	0	0	0	0	0	0	0	0	0	0	0	0	0	0	0	0	0	0	0	0	0	0	0	0	0	0	0	0	0	0	0	0
MELO.jh000588.1	10.62	9.58	7.31	10.5	8.16	7.31	11.7	9.82	8.32	9.65	6.63	5.63	7.61	6.92	7.44	7.58	9.72	7.86	7.67	8.04	7.35	8.73	6.36	11.43	7	6.88	8.28	6.28	10.13	7.68	10.26	6.83	8.69	7.19	7.97	6.18	9.34	8.83	10.14	6.99	8.4	10.13	9.15	8.96	10.13	10.41	8.87	10.3	10.51
MELO.jh000589.1	21.96	23.49	23.01	26.09	26.76	20.46	24.66	21.67	22.68	17.53	21.89	18.31	25.95	22.5	27.11	28.22	20.56	20.05	28.77	19.93	23.91	25.56	18.2	25.28	26.55	25.68	21.93	25.05	26.88	19.68	28.35	27.15	27.08	27.84	23.74	25.06	29.96	28.01	25.67	24.85	24.62	22.51	28.71	23.81	21.82	22.65	26.03	26.1	27.58
MELO.jh000590.1	4.52	5.14	8.19	5.17	7.39	4.35	0.94	0.78	3.68	4.52	4.35	4.07	5.85	7.58	7.17	6.36	6.3	5.36	5.31	5.99	5.83	5.01	6.08	6.21	6.29	4.15	4.86	4.93	2.61	5.24	5.79	4.7	3.75	6.59	4.68	6.56	6.09	7.26	6.46	6.84	4.98	4.38	4.08	5.18	4.6	4.18	4.66	4.1	3.9
MELO.jh000591.1	11.77	16.17	12.01	13.86	12.45	9.96	12.32	12.37	11.54	11.3	10.16	9.4	10.37	11.38	12.65	8.82	10.81	12.01	12.83	8.67	12.51	10.12	11.29	10.66	9.33	10.21	9.24	10.27	11.61	9.52	11.67	10.67	13.34	10.58	11.49	10.77	11.65	10.78	15.36	12.57	11.12	15.6	11.57	12.44	13.42	12.24	14.92	11.84	12.31
MELO.jh000592.1	7.83	9.9	6.7	5.46	10.16	4.24	3.03	3.38	4.03	5.07	4.56	4.19	5.06	7.04	7.35	6.19	2.85	4.98	4.63	3.12	4.05	4.63	4.04	3.96	6.38	4.32	4.37	5.79	3.07	4.43	5.41	6.96	5.31	9.27	5.28	4.93	6.47	8.26	6.12	6.85	3.67	4.32	8.06	5.24	7	8.11	11.72	6.01	8.72
MELO.jh000593.1	265.31	311.73	311.5	235.56	281.12	254.6	280.75	311.59	343.38	399.22	281.78	345.33	335.98	369.44	359.47	361.34	271.6	299.36	175.09	320.83	290.33	185.71	311.04	257.42	265.37	230.98	244.46	249.59	224.95	383.68	342.53	271.58	235.54	272.55	332.52	290.44	288.39	241.54	281.65	220.19	346.59	251.65	255.99	391.78	221.13	272.46	369.42	300.74	301.41
MELO.jh000594.1	10.35	7.33	11.31	11.23	8.15	7.56	5.12	4.72	6.87	7.69	7.48	7.34	9.37	8.21	11.1	8.04	9.16	10.02	10.56	7.59	9.64	9.26	7.73	8.44	8.81	8.65	8.29	7.7	7.43	6.61	8.07	5.85	9.19	9.13	7.8	8.55	7.43	8.49	6.4	8.97	7.1	7.42	8	7.9	8.24	7.96	7.12	8.2	7.86
MELO.jh000595.1	68.54	59.67	54.48	77.09	51.69	69.33	49.83	51.96	54.09	60.27	47.51	52.88	40.37	41.18	50.03	47.06	44.37	70.96	75.61	39.72	58.04	64.41	48.6	39.51	52.24	62.2	44.19	59.49	60.65	46.76	63.21	52.5	65.64	47.66	61.74	43.32	52.11	46.55	60.52	47.88	57.77	66.86	69.47	68.04	66.43	81.12	74.89	75.01	80.09
MELO.jh000596.1	24.08	47.4	60.47	29.78	46.76	24.42	20.07	12.96	25.6	26.95	30.61	25.46	56.26	52.34	46.17	47.98	42.62	32.4	35.8	39.65	29.89	32.76	41.31	48.69	35.53	22.96	37.14	35.62	24.29	40.11	33.68	39.98	26.64	41.49	28.13	52.87	50.42	44.92	43.95	37.16	32.14	24.31	28.57	28.57	25.44	31.19	45.66	30.08	39.16
MELO.jh000597.1	0	0	0	0	0	0	0	0	0	0	0	0	0	0	0	0	0	0	0	0	0	0	0	0	0	0	0	0	0	0	0	0	0	0	0	0	0	0	0	0	0	0	0	0	0	0	0	0	0
MELO.jh000598.1	0	0	0	0	0	0	0	0	0	0	0	0	0	0	0	0	0	0	0	0	0	0	0	0	0	0	0	0	0	0	0	0	0	0	0	0	0	0	0	0	0	0	0	0	0	0	0	0	0
MELO.jh000599.1	0	0	0	0	0	0	0	0	0	0	0	0	0	0	0	0	0	0	0	0	0	0	0	0	0	0	0	0	0	0	0	0	0	0	0	0	0	0	0	0	0	0	0	0	0	0	0	0	0
MELO.jh000600.1	0	0	0	0	0	0	0	0	0	0	0	0	0	0	0	0	0	0	0	0	0	0	0	0	0	0	0	0	0	0	0	0	0	0	0	0	0	0	0	0	0	0	0	0	0	0	0	0	0
MELO.jh000601.1	32.5	52.38	0.8	13.92	39.19	9.96	44.61	51.18	12.2	19.39	4.47	5.74	18.17	46.63	20.32	28.67	0.96	7.23	9.52	1.83	8.44	6.05	6.13	1.08	8.49	10	0.85	5.6	15.62	0.9	44.24	8.19	20.9	20.98	35.83	0.74	8.99	31.89	31.19	18.23	44.75	33.1	46.52	69.32	21.69	15.01	46.11	38.6	36.35
MELO.jh000602.1	19.39	16.6	15.98	21.35	13.73	15.03	23.79	21.07	16	16.87	13.7	11.72	12.14	8.52	12.18	12.06	11.98	16.32	20.76	10.01	14.84	16.88	9.58	9.45	13.53	16.71	11.54	13.4	17.39	16.68	18.81	13.86	17.68	12.29	13.16	10.35	14.5	11.84	21.45	10.82	13.3	17.89	18.26	12.88	22.7	22.3	22.51	18.44	26.84
MELO.jh000603.1	0	0	0	0	0	0	0	0.16	0	0	0.07	0.2	0.08	0.22	0	0	0.08	0.16	0.13	0	0	0	0	0.27	0	0.19	0	0	0	0.37	0.25	0	0	0	0	0	0.13	0	0	0	0.26	0	0.11	0	0	0	0	0	0
MELO.jh000604.1	9.81	5.27	6.25	9.4	7.41	7.13	10.82	8.74	8.25	6.07	5.63	6.52	5.53	6.24	6.24	7.48	4.86	7.78	7.41	4.47	6.94	6.95	5.06	5.63	5.74	7.45	4.49	5.53	8.54	4.95	7	5.3	9.13	7.04	10.32	4.54	6.25	6.67	6.1	7.06	8.5	9.14	9.12	8.24	9.58	7.66	5.9	8.23	7.99
MELO.jh000605.1	8.9	5.52	8.23	8.61	9.39	10.08	5.92	5.23	5.43	7.8	8.26	9.84	11.74	12.05	10.59	12.91	10.05	8.17	5.75	8.42	8.91	7.17	5.75	9.35	7.03	8.49	9.62	8.41	8.87	9.5	8.36	6.91	9.08	7.02	9.13	9.89	7.49	11.39	7.57	7.82	8.46	9.24	8.23	8.47	7.51	4.14	5.29	7.73	5.02
MELO.jh000607.1	0	0	0	0	0	0	0	0	0	0	0	0	0	0	0	0	0	0	0	0	0	0	0	0	0	0	0	0	0	0	0	0	0	0	0	0	0	0	0	0	0	0	0	0	0	0	0	0	0
MELO.jh000608.1	0.28	1.4	1.5	0.11	0.22	0.33	0.62	8.42	1.32	0.13	0.28	0.31	1.21	1.79	4.11	9.24	3.01	0.11	0	1.77	0.35	0	0.1	0.99	0.07	0	1.67	0.07	0	3.39	0.06	0.26	0.25	0.29	0	3.39	2.18	1.74	2.84	0.31	0	0.07	0.09	0.07	0.27	0	0.11	0	0.1
MELO.jh000609.1	48.07	54.46	75.18	56.56	45.69	39.29	18.5	21.54	40.1	28.24	74.24	54.47	62.87	45.98	70.34	55.23	56.63	58.16	94.18	58.51	54.21	75.26	51.97	52.61	53.63	73.49	87.69	70.71	77.15	74.95	35.83	61.88	47.96	54.18	37.11	70.61	45.63	47.31	56.32	48.97	33.84	33.64	46.27	36.56	50.33	64.22	47.73	38.37	57.7
MELO.jh000610.1	2.69	2.23	3.23	2.25	3.4	2.65	1.17	1.74	2.13	1.75	2.12	2.14	2.28	3.19	1.97	2.32	3.23	2.01	2.61	4.53	2.1	3.54	2.55	3.97	3.27	2.69	4.14	1.94	1.7	3.51	3.35	3.91	1.96	3.98	3.25	3.8	2.74	3.45	3.47	3.06	1.95	2.68	1.84	3.11	3.8	2.66	2.82	2.22	2.11
MELO.jh000611.1	0	0	0	0	0	0	0.16	0	0	0	0	0	0	0	0.07	0	0	0	0	0	0	0	0	0	0	0	0	0	0	0	0	0	0	0	0	0	0	0	0	0.09	0	0.15	0	0	0	0.12	0	0	0
MELO.jh000612.1	0	0	0	0	0	0	0	0	0	0	0	0	0	0	0	0	0	0	0	0	0	0	0	0	0	0	0	0	0	0	0	0	0	0	0	0	0	0.18	0	0	0	0	0	0	0	0	0	0	0
MELO.jh000613.1	0	0	0	0	0	0	0	0	0	0	0	0	0	0	0	0	0	0	0	0	0	0	0	0	0	0	0	0	0	0	0	0	0	0	0	0	0	0	0	0	0	0	0	0	0	0	0	0	0
MELO.jh000614.1	0	0	0	0	0	0	0	0	0	0	0	0	0	0	0	0	0	0	0	0	0	0	0	0	0	0	0	0	0	0	0	0	0	0	0	0	0	0	0	0	0	0	0	0	0	0	0	0	0
MELO.jh000615.1	0.67	0.3	0.22	0.42	0.34	0.18	0.56	0.6	0.09	0.36	0	0.01	0.08	0.31	0.19	0.15	0.69	0.24	0.5	0.24	0.15	0.37	0	0.15	0.1	0.18	0.4	0.07	0	0.19	0.43	0	0.38	0.05	0.13	0.38	0.6	0.26	0.38	0.4	0.09	0.47	0.22	0.37	0.11	0.49	0	0.38	0.22
MELO.jh000616.1	0	0	0	0	0	0	0.73	0.77	0	0	0	0	0	0	0	0	0	0	0	0	0	0.28	0	0	0	0.08	0	0	0.32	0	0.09	0	0	0	0	0	0	0	0	0	0	0	0	0	0.09	0.35	0	0.07	0.12
MELO.jh000617.1	0	0.15	0	0	0	0	0	0.35	0	0	0	0	0	0	0	0	0	0	0	0	0	0	0	0	0	0	0	0	0.38	0	0	0	0	0	0	0	0	0	0	0	0	0	0	0	0	0	0	0	0
MELO.jh000618.1	0	0	0	0	0	0	0	0	0	0	0	0	0	0	0	0	0	0	0	0	0	0	0	0	0	0	0	0	0	0	0	0	0	0	0	0	0	0	0	0	0	0	0	0	0	0	0	0	0
MELO.jh000619.1	0	0	0	0	0	0	0	0	0	0	0	0	0	0	0	0	0	0	0	0	0	0	0	0	0	0	0	0	0	0	0	0	0	0	0	0	0	0	0	0	0	0	0	0	0	0	0	0	0
MELO.jh000620.1	0	0	0	0	0	0	0	0	0	0	0	0	0	0	0	0	0	0	0	0	0	0	0	0	0	0	0	0	0	0	0	0	0	0	0	0	0	0	0	0	0	0	0	0	0	0	0	0	0
MELO.jh000621.1	14.95	9.16	11.55	17.11	16.08	16.25	14.54	12.9	16.33	11.26	13.66	9.15	12.15	11.09	13.33	11.07	12.02	15.24	17.24	8.32	14.28	20.2	12.74	13.59	17.98	14.05	15.78	15.22	14.08	8.17	10.05	13.2	16.24	13.47	14.51	12.74	12.9	15.36	11.06	15.52	10.74	15.56	13.75	11.32	14.11	10.57	8.19	12.02	11.41
MELO.jh000622.1	0.99	0.32	0.73	0.72	0.9	0.76	0.76	0.69	0.59	0.68	0.69	0.49	0.97	0.73	0.5	1.09	0.76	0.45	0.78	0.57	1.31	0.88	0.39	0.67	0.68	0.58	0.18	0.24	0.58	0.39	0.64	0.52	0.99	0.81	0.66	0.52	0.43	0.69	0.45	0.44	0.64	0.43	0.56	0.77	0.58	0.67	0.41	0.59	0.42
MELO.jh000623.1	2.17	2.01	1.2	1.98	1.8	2.62	1.6	1.88	1.89	3.26	1.28	1.29	2	1.82	1.97	3.88	1.69	2.17	2.39	0.69	1.31	2.98	1.63	1.79	1.37	2.39	1.32	1.56	1.59	1.31	2.53	1.23	1.59	2.02	1.53	1.68	2.35	1.74	1.85	1.93	1.57	2.15	1.6	1.75	1.94	1.18	0.88	2.44	1.04
MELO.jh000624.1	0	0	0	0	0	0	0	0	0	0	0	0	0	0	0	0	0	0	0	0	0	0	0	0	0	0	0	0	0	0	0	0	0	0	0	0	0	0	0	0	0	0	0	0	0	0	0	0	0
MELO.jh000625.1	0	0	0	0	0	0	0	0	0	0	0	0	0	0	0	0	0	0	0	0	0	0	0	0	0	0	0	0	0	0	0	0	0	0	0	0	0	0	0	0	0	0	0	0	0	0	0	0	0
MELO.jh000626.1	0	0	0	0	0	0	0	0	0	0	0	0	0	0	0	0	0	0	0	0	0	0	0	0	0	0	0	0	0	0	0	0	0	0	0	0	0	0	0	0	0	0	0	0	0	0	0	0	0
MELO.jh000627.1	0	0	0	0	0	0	0	0	0	0	0	0	0	0	0	0	0	0	0	0	0	0	0	0	0	0	0	0	0	0	0	0	0	0	0	0	0	0	0	0	0	0	0	0	0	0	0	0	0
MELO.jh000628.1	0	0	0	0	0	0	0	0	0	0	0	0	0	0	0	0	0	0	0	0	0	0	0	0	0	0	0	0	0	0	0	0	0	0	0	0	0	0	0	0	0	0	0	0	0	0	0	0	0
MELO.jh000629.1	19.45	17.65	19.04	21.32	18.43	17.63	13.97	15.11	14.62	11.51	13.32	11.7	14.66	15.54	17.69	13.66	19.47	18.35	23.32	18.7	17.89	18.45	15.83	15.36	15.7	15.45	12.66	17.23	13.23	11.04	14.72	12.54	17.17	18.34	16.76	17.05	14.09	17.67	16.19	18.07	16.03	17.56	16.33	14.93	18.08	18.46	14.66	15.59	17.07
MELO.jh000630.1	6.98	5.02	6.06	7.44	6.26	6.17	6.26	6.15	4.42	4.62	3.81	3.82	3.82	5.26	4.39	5.44	4.04	5.94	7.17	2.7	5.4	7.05	5.18	4.56	6.1	4.9	5.34	4.69	5.58	5.51	6.92	4.8	7.7	6.98	6.19	5.81	4.97	6.8	4.72	6.77	6.38	6.28	6.33	4.81	5.26	6.52	6.53	5.81	6.02
MELO.jh000631.1	0	0	0.26	0	0.51	0.44	0	0	0	0	0.78	0.22	0	0	0.73	0.21	0	0	0.23	0.19	0.21	0.2	0.1	0.73	0.27	0.21	0	0.15	0.1	0	0.28	0	0	0.06	0.18	0.27	0	0.55	0.43	0.26	0	0.02	0	0.66	0	0	0	0	0
MELO.jh000632.1	0	0	0	0	0	0	0	0	0	0	0	0	0	0	0	0	0	0	0	0	0	0	0	0	0	0	0	0	0	0	0	0	0	0	0	0	0	0	0	0	0	0	0	0	0	0	0	0	0
MELO.jh000633.1	0	0	0	0	0	0	0	0	0	0	0	0	0	0	0	0	0	0	0	0	0	0	0	0	0	0	0	0	0	0	0	0	0	0	0	0	0	0	0	0	0	0	0	0	0	0	0	0	0
MELO.jh000634.1	0.12	0	0	0.27	0	0	0	0	0	0	0.18	0	0	0	0	0	0	0	0	0.16	0	0	0	0	0	0	0	0	0	0	0	0	0	0	0	0	0	0	0.1	0	0.13	0	0	0	0	0	0	0.12	0
MELO.jh000635.1	7.68	9.93	13.88	9.03	10.13	7.74	6.07	6.62	6.9	6.63	8.23	8.98	10.18	10.38	11.48	10.27	18.77	7.61	6.5	21.26	7.77	6.01	7.85	13.57	7.51	6.05	8.03	7.68	6.99	8.25	7.45	8	7.69	9.67	6.27	15.64	10.04	8.74	10.27	8.54	6.6	7.85	7.92	7.34	6.97	7.03	5.73	7.72	5.79
MELO.jh000636.1	5.99	8.03	11.92	7.21	8.18	4.7	1.56	2.02	3.95	9.69	5.15	3.86	10.29	11.32	11.1	11.27	9.1	5.82	14	9.01	7.5	11.58	17.33	8.45	9.07	4.33	4.16	7.84	4.82	6.19	7.96	6.57	4.88	9.34	7.33	10.52	11.75	9.4	7.21	9.36	6.69	4.32	3.77	6.53	6.29	12.4	12.55	4.53	9.14
MELO.jh000637.1	0	0	0	0	0	0	0	0	0	0	0	0	0	0	0	0	0	0	0	0	0	0	0	0	0	0	0	0	0	0	0	0	0	0	0	0	0	0	0	0	0	0	0	0	0	0	0	0	0
MELO.jh000638.1	0	0	0	0	0	0	0	0.04	0	0	0	0	0	0	0	0	0	0	0	0	0	0	0	0	0	0	0	0	0	0	0	0	0	0	0	0	0	0	0	0	0	0	0	0	0	0	0	0	0
MELO.jh000639.1	0	0	0	0	0	0	0	0	0	0	0	0	0	0	0	0	0	0	0	0	0	0	0	0	0	0	0	0	0	0	0	0	0	0	0	0	0	0	0	0	0	0	0	0	0	0	0	0	0
MELO.jh000640.1	0	0	0	0	0	0	0	0	0	0	0	0	0	0	0	0	0	0	0	0	0	0	0	0	0	0	0	0	0	0	0	0	0	0	0	0	0	0	0	0	0	0	0	0	0	0	0	0	0
MELO.jh000641.1	4.07	1.75	0.94	2.05	2.15	1.96	4.01	7.59	2.59	4.34	0.53	0.97	1.26	3.43	1.94	2.33	1.15	1.22	1.45	1.01	1.53	2.05	1.65	0.92	1.75	2.2	0.95	1.44	1.12	1.8	4.37	2.06	2.47	1.6	2.43	0.99	2.45	2.62	2.2	1.8	2.71	2.1	3	5.08	2.33	1.39	4.45	2.06	2.49
MELO.jh000642.1	0	0	0	0	0	0	0	0	0	0	0	0	0	0	0	0	0	0	0	0	0	0	0	0	0	0	0	0	0	0	0	0	0	0	0	0	0	0	0	0	0	0	0	0	0	0	0	0	0
MELO.jh000643.1	0	0	0	0	0	0	0	0	0	0	0	0	0	0	0	0	0	0	0	0	0	0	0	0	0	0	0	0	0	0	0	0	0	0	0	0	0	0	0	0	0	0	0	0	0	0	0	0	0
MELO.jh000644.1	8.98	8.87	8.5	10.73	7.96	8.8	5.95	5.28	6.68	6.66	6.46	6.01	7.16	7.76	8.79	8.82	7.78	8.07	7.75	7.21	8.17	8.74	5.76	7.94	6.69	9.18	5.87	7.84	9.68	9.45	7.95	7.18	9.68	6.98	7.35	9.19	7.85	7.18	10.29	8.61	9.81	9.23	9.1	9.55	10.52	9.36	8.63	8.81	10
MELO.jh000645.1	0	0	0	0	0	0	0	0	0	0	0	0	0	0	0	0	0	0	0	0	0	0	0	0	0	0	0	0	0	0	0	0	0	0	0	0	0	0	0	0	0	0	0	0	0	0	0	0	0
MELO.jh000646.1	10.96	11.84	19.85	16.41	14.15	11.61	4.87	3.91	10.83	9.11	8.19	5.97	9.32	10.33	10.3	9.59	18.51	10.35	22.8	12.97	10.82	18.35	8.33	21.86	11.67	12.78	17.19	12.47	11.49	11.67	9.79	12.31	11.89	12.11	9.64	18.44	15.9	12.1	15.96	14.35	9.54	10.04	11.24	7.54	12.73	15.23	14.15	11.31	15.11
MELO.jh000647.1	0	0	0	0	0	0	0	0	0	0	0	0	0	0	0	0	0	0	0	0	0	0	0	0	0	0	0	0	0	0	0	0	0	0	0	0	0	0	0	0	0	0	0	0	0	0	0	0	0
MELO.jh000648.1	0	0	0	0	0	0	0	0	0	0	0	0	0	0	0	0	0	0	0	0	0	0	0	0	0	0	0	0	0	0	0	0	0	0	0	0	0	0	0	0	0	0	0	0	0	0	0	0	0
MELO.jh000649.1	8.15	12.86	7.19	6.07	6.92	3.74	8.61	4.12	4.68	4.64	4.93	4.19	5.39	7.28	6.14	5.54	6.05	6.54	7.92	6.94	13.54	3.9	8.51	4.99	6.46	5.42	4.19	8.13	9.05	5.81	12.35	5.11	5.44	6.36	5.47	8.62	5.87	4.94	3.06	5.45	7.62	6.67	7.74	7.59	10.47	12.86	13.02	11.07	13.97
MELO.jh000650.1	0	0	0	0	0	0	0	0	0	0	0	0	0	0	0	0	0	0	0	0	0	0	0	0	0	0	0	0	0	0	0	0	0	0	0	0	0	0	0	0	0	0	0	0	0	0	0	0	0
MELO.jh000651.1	0	0	0	0	0	0	0	0	0	0	0	0	0	0	0	0	0	0	0	0	0	0	0	0	0	0	0	0	0	0	0	0	0	0	0	0	0	0	0	0	0	0	0	0	0	0	0	0	0
MELO.jh000652.1	0	0	0	0	0	0	0	0	0	0	0	0	0	0	0	0	0	0	0	0	0	0	0	0	0	0	0	0	0	0	0	0	0	0	0	0	0	0	0	0	0	0	0	0	0	0	0	0	0
MELO.jh000653.1	0	0	0	0	0	0	0	0	0	0	0	0	0	0	0	0	0	0	0	0	0	0	0	0	0	0	0	0	0	0	0	0	0	0	0	0	0	0	0	0	0	0	0	0	0	0	0	0	0
MELO.jh000654.1	0	0	0	0	0	0	0	0	0	0	0	0	0	0	0	0	0	0	0	0	0	0	0	0	0	0	0	0	0	0	0	0	0	0	0	0	0	0	0	0	0	0	0	0	0	0	0	0	0
MELO.jh000655.1	0	0	0	0	0	0	0	0	0	0	0	0	0	0	0	0	0	0	0	0	0	0	0	0	0	0	0	0	0	0	0	0	0	0	0	0	0	0	0	0	0	0	0	0	0	0	0	0	0
MELO.jh000656.1	0	0	0	0	0	0	0	0	0	0	0	0	0	0	0	0	0	0	0	0	0	0	0	0	0	0	0	0	0	0	0	0	0	0	0	0	0	0	0	0	0	0	0	0	0	0	0	0	0
MELO.jh000657.1	0	0	0	0	0	0	0	0	0	0	0	0	0	0	0	0	0	0	0	0	0	0	0	0	0	0	0	0	0	0	0	0	0	0	0	0	0	0	0	0	0	0	0	0	0	0	0	0	0
MELO.jh000658.1	6.06	4.5	3.51	6.76	5.93	7.83	4.91	4.78	5.36	4.42	4.99	4.63	3.81	4.33	5.24	5.22	2.55	5.83	6.02	1.79	4.53	7.25	4.6	2.53	4.16	5.14	3.08	4.72	5.46	3.19	4.94	4.25	5.77	4.7	4.91	3.15	4.56	6.11	4.53	4.77	4.95	6	5.97	5.55	5.48	5.94	4.77	4.78	5.51
MELO.jh000659.1	2.06	2.19	2.09	1.22	2.16	1.41	0.78	1.51	0.96	1.46	1.23	1.47	2.38	3.23	2.41	3.77	4.39	1.62	0.98	3.78	1.43	1.12	1.31	3.47	0.98	1.3	1.61	1.34	0.86	2.34	1.89	1.54	1.74	2.4	1.35	1.88	2.77	2.68	3.85	1.7	1.17	1.53	1.21	1.66	2.04	1.03	0.76	1.54	1.19
MELO.jh000660.1	0	0	0	0	0	0	0	0	0	0	0	0	0	0	0	0	0	0	0	0	0	0	0	0	0	0	0	0	0	0	0	0	0	0	0	0	0	0	0	0	0	0	0	0	0	0	0	0	0
MELO.jh000661.1	14.74	16.1	13.25	14.48	19.59	14.9	9.65	10.52	12.05	19.62	16.68	19.62	22.69	24.15	19.64	26.97	12.26	18.41	16.16	13.97	22.48	17.56	27.99	15.36	21.32	17.46	17.27	18.14	21.37	24.8	28.45	18.66	21.22	21.17	27.75	20.77	24.07	21.37	20.82	21.35	22.7	24.41	17.53	24.77	19.29	16.1	24.86	20.19	20.02
MELO.jh000662.1	15.84	10.8	12.73	15.4	14.05	12.99	12.31	11.86	11.51	11.08	11.01	9.47	12.41	10.77	12.5	12.33	16.79	12.41	12.02	13.27	12.88	12.38	9.81	13.86	10.87	12.05	9.83	10.78	13.14	9.96	13.47	10.22	11.57	10.76	12.02	13.85	12.83	10.94	11.22	11.85	10.63	14.84	13.03	14.09	15.71	11.77	10.23	12.39	11.71
MELO.jh000663.1	13.27	13.33	12.34	14.18	14.38	13.96	8.34	7.92	9.15	10.29	9.59	11.29	10.46	13.32	12.69	14.7	8.29	16.44	13.65	8.75	13.31	11.35	9.34	7.11	9.65	11.44	9.76	12.85	12.97	9.81	9.67	9.87	11.61	12.93	10.7	11.3	10.67	11.61	13.69	14.51	9.59	14.2	11.89	11.97	13.32	10.47	8.57	12.72	13.35
MELO.jh000664.1	0.29	0.22	0.12	0.14	0.15	0.07	0.11	0.67	0.21	0.08	0	0.11	0.13	0.16	0.19	0.28	0.21	0.05	0.26	0.23	0.07	0.24	0.05	0.2	0.11	0.13	0.17	0.11	0.21	0.16	0.39	0.06	0.21	0.14	0.32	0.15	0.18	0.14	0.19	0	0.2	0	0.09	0.39	0.05	0.16	0.25	0.29	0.28
MELO.jh000665.1	0	0	0	0	0	0	0	0	0	0	0	0	0	0	0	0	0	0	0	0	0	0	0	0	0	0	0	0	0	0	0	0	0	0	0	0	0	0	0	0	0	0	0	0	0	0	0	0	0
MELO.jh000666.1	42.78	29.52	30.54	51.13	43.71	42.63	32.5	28.26	30.42	31.54	37.49	43.3	43.18	42.05	40.92	41.89	26.57	44.78	29.91	23.73	49.36	32.12	31.88	25.37	34.95	40.24	26.03	33.82	41.96	28.85	33.51	26.62	40.93	35.21	38.07	26.18	29.92	43.55	31	42.32	35.11	46.32	37.71	35.57	39.24	23.48	26.13	37.4	29.95
MELO.jh000667.1	25.33	44.22	83.48	65.41	59.41	60.26	25.85	18.23	50.67	24.04	76.15	51.83	61.79	49.48	62.48	55.33	66.51	68.67	64	71.32	56.39	74.29	63.04	80.55	79.7	69.05	102.52	72.24	51.96	84.67	50.77	64.23	69.42	69.65	56.87	91.59	70.14	72.72	55.07	66.73	49.27	50.66	46.18	28.5	50.19	56.69	56.22	45.97	66.47
MELO.jh000668.1	0	0	0	0	0	0	0	0	0	0	0	0	0	0	0	0	0	0	0	0	0	0	0	0	0	0	0	0	0	0	0	0	0	0	0	0	0	0	0	0	0	0	0	0	0	0	0	0	0
MELO.jh000669.1	0	0.04	0	0	0	0	0	0	0.04	0.05	0	0	0	0	0.03	0	0	0	0	0	0	0	0	0	0.06	0	0	0	0	0	0.05	0.05	0.18	0	0	0	0.05	0	0	0.03	0.04	0	0	0	0.26	0.2	0	0	0.08
MELO.jh000670.1	10.3	8.42	10.29	10.09	9.81	8.16	6.18	6.59	8.88	9.18	8.23	6.62	7.61	8.32	9.24	8.53	11.91	9.54	12.49	9.69	8.95	11.31	7.9	10.17	9.06	8.49	8.82	9.21	8.58	6.88	8.4	9.64	9.15	8.52	9.67	9.24	11.18	9.93	10.6	9.87	7.94	9.68	9.44	8.8	9.56	9.46	8.15	9.31	8.38
MELO.jh000671.1	0	0	0	0	0	0	0	0	0	0	0	0	0	0	0	0	0	0	0	0	0	0	0	0	0	0	0	0	0	0	0	0	0	0	0	0	0	0	0	0	0	0	0	0	0	0	0	0	0
MELO.jh000672.1	0	0	0	0	0	0	0	0	0	0	0	0	0	0	0	0	0	0	0	0	0	0	0	0	0	0	0	0	0	0	0	0	0	0	0	0	0	0	0	0	0	0	0	0	0	0	0	0	0
MELO.jh000673.1	83.69	56.69	50.98	86.59	80.72	81.08	68.2	59.89	64.81	64.89	57.52	62.13	64.12	74.88	67.19	60.22	48.71	74.95	56.69	35.26	77.43	60.81	55.7	44.77	62.53	68.06	40.21	57.71	68.64	35.22	58.93	49.53	68.68	66.72	70.82	43.96	52.99	71.86	59.97	72.4	64.24	78.95	66.51	67.62	72.38	45.44	47.5	66.06	50.72
MELO.jh000674.1	0	0	0	0	0.1	0	0	0	0	0	0	0	0	0	0	0	0	0	0	0	0	0	0	0	0	0	0	0	0	0	0	0	0	0	0	0	0	0	0	0	0	0	0	0	0	0	0	0	0
MELO.jh000675.1	9.46	2.3	1.28	1.71	1.3	3.4	8.01	9.12	4.97	8.17	2.22	3.8	1.63	1.49	1.42	2.17	0.98	2.38	0.92	1.28	0.99	0.48	0.32	1.2	1.05	2.81	1.83	1.09	4.9	2.38	5.81	7.14	3.12	0.95	3.48	0.76	7.24	0.81	2.74	0.72	3.28	4.93	8.72	7.93	6.52	2.34	1.83	7.88	4.01
MELO.jh000676.1	17.66	15.53	14.19	20.04	15.46	17.08	12.6	13.39	14.38	16.29	12.16	13.13	12	12.93	11.31	15.6	14.41	15.59	18.35	12.41	15.25	16.82	9.23	15.48	12.18	15.85	13.32	13.31	15.16	13.87	20.12	12.17	20.1	12.91	19.59	13.34	14.58	14.35	15.78	13.05	16.92	18.62	15.97	16.75	17.15	15.56	16.48	16.08	16.64
MELO.jh000679.1	48.98	42.09	48.78	54.12	42.58	50.99	32.01	28.04	32.88	35.02	27.14	31.39	30.11	37.2	35.95	29.95	43.95	39.39	39.96	36.21	33.92	41.77	30.57	40.06	31.09	36.06	35.83	32.14	32.01	36.08	42.88	29.19	40.43	35.67	40.18	35.63	33.55	38.66	38.86	41.01	40.97	43.48	38.81	40.36	43.38	48.49	39.68	39.99	42.51
MELO.jh000680.1	0	0	0	0	0	0	0	0	0	0	0	0	0	0	0	0	0	0	0	0	0	0	0	0	0	0	0	0	0	0	0	0	0	0	0	0	0	0	0	0	0	0	0	0	0	0	0	0	0
MELO.jh000681.1	8.89	1.46	2.79	3.85	3.58	6.38	13.12	16.01	8.27	2.38	1.87	3.53	1.51	3.46	1.42	1.87	2	3.23	14.61	1.18	2.85	10.82	2.85	2.41	5.05	8.56	2.71	6.07	1.69	3.45	4.96	5.47	4.15	3.03	4.63	1.68	3.07	2.73	3.61	1.2	2.31	2.58	11.48	5.46	5.5	8.9	12.56	7.7	15.59
MELO.jh000682.1	0	0	0	0	0	0	0	0	0	0	0	0	0	0	0	0	0	0	0	0	0	0	0	0	0	0	0	0	0	0	0	0	0	0	0	0	0	0	0	0	0	0	0	0	0	0	0	0	0
MELO.jh000683.1	0	0	0	0	0	0	0	0	0	0	0	0	0	0	0	0	0	0	0	0	0	0	0	0	0	0	0	0	0	0	0	0	0	0	0	0	0	0	0	0	0	0	0	0	0	0	0	0	0
MELO.jh000684.1	8.11	11.29	15.05	9.58	9.13	8.88	6.27	6.01	10.02	10.38	10.66	8.04	11.45	9.88	10.01	9.64	11.83	11.14	10.23	11.41	9.36	9.51	9.21	12.55	9.69	8.22	11.08	10.92	8.01	10.89	9.43	10.67	9.42	9.45	10.97	13.09	13.08	8.62	10.54	9.46	9.09	5.8	7.78	9.03	7.45	10.52	13.47	8.85	11.35
MELO.jh000685.1	1.01	0.38	0.13	0.74	0.64	0.3	0.22	0.36	0.45	0.57	0.57	0.43	0.11	0.19	0.42	0.84	0.57	0.75	0.52	0.13	0.39	0.45	0.71	0.41	0.41	0.57	0.25	0.35	0.32	0.35	0.1	0.42	0.46	0.17	0.49	0.66	0.86	0.53	0.82	0.46	0.55	0.63	0.47	0.29	0.35	0.23	0.5	0.36	0.36
MELO.jh000686.1	0	0	0	0	0	0	0	0	0	0	0	0	0	0	0	0	0	0	0	0	0	0	0	0	0	0	0	0	0	0	0	0	0	0	0	0	0	0	0	0	0	0	0	0	0	0	0	0	0
MELO.jh000687.1	22.12	19.14	10.89	23.71	20.54	21.46	16.89	17.65	17.87	17.09	18.66	18.48	12.31	15.75	15.66	16.03	10.83	19.44	20.68	9.01	19.26	19.57	16.44	10.38	17.92	20.11	9.45	18.77	18.8	10.12	22.79	15.72	22.38	16.41	21.28	10.96	16.59	17.75	17.86	16.56	22.91	20.85	20.28	20.43	19.56	18.11	20.77	20.16	19.38
MELO.jh000688.1	0.15	0.24	0.06	0.06	0.16	0.14	0.21	0	0.14	0.06	0.13	0.06	0.2	0	0.09	0.12	0.2	0.12	0.12	0.09	0.17	0.09	0.07	0.08	0.03	0.11	0.07	0.08	0	0.04	0.09	0.1	0.17	0.08	0.1	0.09	0.07	0.14	0	0	0	0.15	0.04	0.11	0	0.18	0.06	0.07	0.2
MELO.jh000689.1	0.71	0.87	0.87	1.22	0	0.33	1.18	0.75	0.15	0.24	0	0	0.57	0.66	0	0.26	0.85	0.62	0.39	1.48	0.22	0.45	0.29	0.73	0	0.31	0.3	0.05	0	0	0.15	0	0.89	0.93	0	0.45	0.4	0.81	0.85	0.06	0	0.25	0.27	0.41	0	0.34	0.31	0	0.08
MELO.jh000690.1	1.11	2.21	0.87	0.57	0.41	0.14	1.54	0.69	0.12	0.77	0.37	0	0.41	1.42	0.47	0.89	0.19	0.85	0.24	1.41	0.78	0.67	0	0.9	0.02	0.29	0	0	0.43	0.28	0.25	1.38	0.63	2.8	1.49	0.29	0.44	1.57	0.41	0.46	1.12	0	0.56	0.97	0.13	0.8	0.37	0.25	0.75
MELO.jh000691.1	0.45	0	0.17	0	0.27	0	0	0	0	0	0	0	0	0	0	0	0	0	0.16	0	0	0.15	0	0	0	0	0	0	0	0	0.15	0	0.06	0	0	0	0.28	0	0	0	0.53	0	0	0.06	0.55	0	0	0.05	0
MELO.jh000692.1	0.19	0	0.26	0	0	0	0	0	0	0	0	0	0	0	0	0	0	0	0	0	0	0	0	0.17	0	0	0	0	0	0	0	0	0	0	0	0	0	0	0	0.39	0	0	0	0	0	0	0	0	0
MELO.jh000693.1	0	0	0	0	0.21	0	0	0	0	0.06	0	0	0	0	0	0	0	0	0	0	0	0	0	0	0	0	0	0	0	0	0	0	0	0	0	0	0.03	0	0	0	0.07	0	0	0	0	0	0	0.14	0.05
MELO.jh000694.1	0	0	0	0	0	0	0	0	0	0	0	0	0	0	0	0	0	0	0	0	0	0	0	0	0	0	0	0	0	0	0	0	0	0	0	0	0	0	0	0	0	0	0	0.02	0	0	0	0	0
MELO.jh000695.1	55.02	38.02	32.58	50.47	47.28	51.27	50.66	51.14	43.28	54.63	39.35	50.32	43.29	41.62	41.42	51.24	31.7	46.79	38.11	29.11	56.42	39.32	47.73	28.68	45.95	49.45	34.82	44.73	54.83	34.36	58.41	35.83	52.19	41.88	55.11	32.66	37.93	48.46	36.45	49.3	55.66	60.3	54.07	64.18	55.79	40.72	48.69	57.05	52.23
MELO.jh000696.1	20.78	15.63	6.4	21.92	11.88	20.44	34.68	22.22	22.88	16.17	10.14	7.84	7	6.96	7.71	7.13	7.69	17	12.75	6.93	13.53	8.51	5.99	6.2	7.55	20.22	10.11	12.66	22.27	4.65	9.32	12.84	23.95	11.4	11.37	4.97	10.07	9.12	14.15	7.44	9.51	24.22	23.45	10.06	14.61	18.19	12.04	19.13	25.42
MELO.jh000697.1	59.72	44.11	42.85	58.06	46.6	53.72	48.89	45.18	38.24	43.95	33.81	42.43	37.69	44.94	41.48	40.19	37.4	48.49	44.72	33.05	43.51	46.31	34.97	36.85	36.58	41.7	34.38	38.52	43.97	34.45	48.41	37.85	49.64	41.26	50.93	34.49	39.6	42.44	46.05	42.77	51.5	58.67	49.71	51.14	53.52	49.13	40.18	48.71	48.63
MELO.jh000698.1	0	0	0	0	0	0	0	0	0	0	0	0	0	0	0	0	0	0	0	0	0	0	0	0	0	0	0	0	0	0	0	0	0	0	0	0	0	0	0	0	0	0	0	0	0	0	0	0	0
MELO.jh000699.1	0	0	0	0	0	0	0	0	0	0	0	0	0	0	0	0	0	0	0	0	0	0	0	0	0	0	0	0	0	0	0	0	0	0	0	0	0	0	0	0	0	0	0	0	0	0	0	0	0
MELO.jh000700.1	0	0	0	0	0	0	0	0	0	0	0	0	0	0	0	0	0	0	0	0	0	0	0	0	0	0	0	0	0	0	0	0	0	0	0	0	0	0	0	0	0	0	0	0	0	0	0	0	0
MELO.jh000701.1	0	0	0	0	0	0	0	0	0	0	0	0	0	0	0	0	0	0.1	0	0	0	0	0	0	0	0	0	0	0	0	0.09	0	0	0	0	0	0	0	0	0	0	0.11	0.13	0	0	0	0	0.17	0
MELO.jh000702.1	3.43	3.49	4.52	3.08	3.22	3.2	1.61	2.28	2.14	3.32	2.53	2.47	3.67	3.58	3.73	3.01	2.63	3.54	3.17	2.23	3.32	2.81	2.49	3.16	2.08	3.04	2.58	2.57	2.22	3.5	4.07	2.79	2.79	2.64	3.33	3.34	3.81	3.25	4.53	2.05	2.82	2.88	3.06	3.15	3.26	3.72	3.46	3.43	3.47
MELO.jh000703.1	0	0.42	0	0.14	0.11	0	0	0	0.26	0	0	0.01	0	0	0	0	0.29	0	0.2	0.35	0	0	0	0.03	0	0	0.02	0	0.44	0	0.06	0.11	0	0.4	0	0	0	0	0.28	0	0.2	0	0.03	0.05	0	0	0	0	0
MELO.jh000704.1	42.69	59.29	95.56	28.62	11.85	40.7	10.69	4.8	3.42	83.1	4.74	9.94	69.11	43.38	7.21	53.04	3.34	78.44	26.01	3.36	8.59	11.88	65.44	1.12	13.1	9.07	5.97	45.59	28.49	204.07	226.61	37.29	15.62	7.66	23.35	95.37	308.52	4.32	18.45	11.48	22.85	21.54	47.83	61.73	58.63	237.32	520.02	110.52	436.86
MELO.jh000705.1	3.59	3.04	2.9	4.34	3.1	2.96	2.51	2.94	1.87	2.99	2.77	2.63	2.76	3	2.93	3.08	1.82	2.1	3.34	2.15	3.42	3.2	1.95	2.51	2.48	2.57	2.95	2.37	3.54	3.97	3.7	2.46	2.82	3.28	3.01	2.33	3.08	2.72	3.85	3.09	3	4.51	3.72	4.66	3.99	3.55	2.95	3.04	4.23
MELO.jh000706.1	12.34	14.41	6.76	13.99	14.89	11.79	14.45	14.44	8.48	10.3	12.45	9.28	10.74	15.47	13.6	9.97	6.81	10.97	13.01	8.02	15.19	16.4	11.67	8.49	12.03	11.38	6.34	9.35	15.4	7.73	10.2	10.88	14.42	13.37	12.35	7.82	10.93	16.42	12.24	13.96	10.06	16.14	15.09	16.09	17.16	11.74	8.88	13.4	12.24
MELO.jh000707.1	0.44	0.11	0.19	0.44	0.41	0.33	0.75	0.63	0.51	0.51	0.4	0.19	0.19	0.06	0.32	0.25	0.1	0.42	0.39	0.21	0.25	0.49	0.19	0.14	0.1	0.57	0	0.39	0.64	0.29	0.36	1.04	0.28	0.2	0.38	0.31	0.26	0.26	0.27	0.2	0.36	0.18	0.53	0.96	0.56	0.14	0.03	0.97	0.26
MELO.jh000708.1	0	0	0	0	0	0	0	0	0	0	0	0	0	0	0	0	0	0	0	0	0	0	0	0	0	0	0	0	0	0	0	0	0	0	0	0	0	0	0	0	0	0	0	0	0	0	0	0	0
MELO.jh000709.1	0	0	0	0	0	0	0	0	0	0	0	0	0	0	0	0	0	0	0	0	0	0	0	0	0	0	0	0	0	0	0	0	0	0	0	0	0	0	0	0	0	0	0	0	0	0	0	0	0
MELO.jh000710.1	0.36	0.59	0	0.13	0.07	0.22	0.19	1.16	1.57	0	0	0.81	0	0.44	0.33	0	0	0.09	0	0	0.07	0	0.09	0	0.32	0	0	0	0	0.12	0.49	0.18	0.3	0.63	0.85	0.11	0	0.09	0.19	0	1.86	0.13	0.14	0.95	1.23	1.59	1.21	0.14	0.9
MELO.jh000711.1	0	0	0	0	0	0	0	0	0	0	0	0	0	0	0	0	0	0	0	0	0	0	0	0	0	0	0	0	0	0	0	0	0	0	0	0	0	0	0	0	0	0	0	0	0	0	0	0	0
MELO.jh000713.1	0	0	0	0	0	0	0	0	0	0	0	0	0	0	0	0	0	0	0	0	0	0	0	0	0	0	0	0	0	0	0	0	0	0	0	0	0	0	0	0	0	0	0	0	0	0	0	0	0
MELO.jh000714.1	0.03	0	0	0	0	0	0	0	0	0	0	0	0	0	0	0	0	0	0	0	0	0	0	0	0	0	0	0	0	0	0	0	0	0	0	0	0	0	0	0	0	0	0	0	0	0	0	0	0
MELO.jh000715.1	2.62	3.93	5.72	2.74	2.86	3.32	4.11	3.19	2.97	3.92	1.7	4	3.67	5.48	3.71	2.03	4.06	3.72	2.05	8.19	4.43	2.59	7.19	4.35	3.5	2.79	4.51	3.9	1.59	10.82	6.51	3.64	2.53	3.48	6.1	6.27	5.08	2.62	4.41	2.39	5.42	3.13	2.23	4.43	2.4	3.03	5.81	2.56	3.31
MELO.jh000716.1	0	0	0	0	0	0	0	0	0	0	0	0	0	0	0	0	0	0	0	0	0	0	0	0	0	0	0	0	0	0	0	0	0	0	0	0	0	0	0	0	0	0	0	0	0	0	0	0	0
MELO.jh000717.1	0	0	0	0	0	0	0	0	0	0	0	0	0	0	0	0	0	0	0	0	0	0	0	0	0	0	0	0	0	0	0	0	0	0	0	0	0	0	0	0	0	0	0	0	0	0	0	0	0
MELO.jh000718.1	14.24	14.11	16.86	16.21	14.16	12.25	10.45	9	12.54	13.46	11.72	13.05	12.61	12.52	12.55	12.63	17.29	13.32	16.9	12.46	12.03	16.6	11.88	15.53	15.29	12.37	13.77	13.81	13.95	14.08	14.66	16.22	14.3	13.01	12.75	17.13	18.15	13.34	14.29	12.87	11.8	13.04	13.05	12.99	14.29	15.1	16.47	13.82	15.54
MELO.jh000719.1	8.43	6.59	7.1	8.18	9.58	7.88	5.42	7.17	5.72	8.2	6.91	8.26	9.57	9.06	9.8	8.6	10.71	7.72	9.13	9.23	10.38	9.09	10	9.42	11.48	8.23	6.79	9.42	10.51	8.66	9.08	8.66	7.46	9.07	10.01	8.43	8.13	11.51	6.92	10.83	10.19	8.86	8.8	9.61	9.95	6.82	6.15	8.27	7.02
MELO.jh000720.1	0	0	0	0	0	0	0	0	0	0	0	0	0	0	0	0	0	0	0	0	0	0	0	0	0	0	0	0	0	0	0	0	0	0	0	0	0	0	0	0	0	0	0	0	0	0	0	0	0
MELO.jh000721.1	58.32	70.44	118.04	65.25	79.03	75.27	43.69	34.72	59.57	55.63	108.27	83.2	115.62	94.41	108.47	71.99	122.03	95.96	45.65	124.52	86.56	58.45	79.6	128.38	81.57	66.97	141.52	77.78	70.69	110.76	42.66	67.04	65.37	97.55	62.75	122.56	73.89	94.86	82.59	97	41.61	66.46	55.73	48.28	67.74	36.01	28.16	54.2	31.92
MELO.jh000722.1	0	0	0	0	0	0	0	0	0	0	0	0	0	0	0	0	0	0	0	0	0	0	0	0	0	0	0	0	0	0	0	0	0	0	0	0	0	0	0	0	0	0	0	0	0	0	0	0	0
MELO.jh000723.1	0	0	0	0	0	0	0	0	0	0	0	0	0	0	0	0	0	0	0	0	0	0	0	0	0	0	0	0	0	0	0	0	0	0	0	0	0	0	0	0	0	0	0	0	0	0	0	0	0
MELO.jh000724.1	0	0	0	0	0	0	0	0	0	0	0	0	0	0	0	0	0	0	0	0	0	0	0	0	0	0	0	0	0	0	0	0	0	0	0	0	0	0	0	0	0	0	0	0	0	0	0	0	0
MELO.jh000725.1	0	0	0	0	0	0	0	0	0	0	0	0	0	0	0	0	0	0	0	0	0	0	0	0	0	0	0	0	0	0	0	0	0	0	0	0	0	0	0	0	0	0	0	0	0	0	0	0	0
MELO.jh000726.1	0	0	0	0	0	0	0	0.19	0	0	0	0	0	0.35	0	0	0	0	0	0	0	0	0	0	0	0	0	0	0	0.62	0.22	0	0	0	0.09	0.19	0	0	0	0.14	0	0	0	0.14	0	0	0	0	0
MELO.jh000727.1	0	0	0	0	0	0	0	0	0	0	0	0	0	0	0	0	0	0	0	0	0	0	0	0	0	0	0	0	0	0	0	0	0	0	0	0	0	0	0	0	0	0	0	0	0	0	0	0	0
MELO.jh000728.1	2.89	2.32	2.36	3.42	3.78	2.54	1.85	2.27	2.03	2.63	2.43	2.46	2.51	2.52	1.9	2.45	2.21	2.76	3.5	2.07	1.97	2.75	2.33	3.47	2.51	2.68	1.6	2.35	3.14	2.19	2.91	2.47	2.07	2.57	2.59	2.31	2.66	2.71	2.85	2.93	2.87	2.79	2.85	2.59	2.62	2.01	2.72	2.58	2.77
MELO.jh000729.1	31.19	24.45	21.6	34.13	27.94	28.06	17.69	16	25.05	21.06	21.67	23.27	26.17	21.11	26.29	24.47	11.78	30.57	26.23	12.25	29.16	24.2	19.91	11.92	21.51	23.44	13.42	23.45	23.35	13.3	28.06	21.94	26.66	21.41	23	17.82	22.93	21.74	20.45	21.75	24.88	26.35	24.01	25.8	27.05	28.31	28.4	26.15	30.22
MELO.jh000730.1	0	0	0	0	0	0	0	0	0	0	0	0	0	0	0	0	0	0	0	0	0	0	0	0	0	0	0	0	0	0	0	0	0	0	0	0	0	0	0	0	0	0	0	0	0	0	0	0	0
MELO.jh000731.1	10.99	9.18	5.84	10.3	8.01	7.74	7.09	7.86	6.91	6.5	6.54	7.54	7.25	7.53	8.5	8.79	5.53	9.97	10.11	4.63	10.05	9.79	7.89	5.14	8.42	7.74	5.2	8.2	7.26	5.55	8.02	8.14	8.34	7.21	7.72	6.99	8.89	8.67	9.43	8.37	6.52	9.42	8.87	6.98	8.47	9.14	8.11	8.93	7.27
MELO.jh000732.1	7.48	8.12	7.49	7.63	9.1	8.8	5.67	5.64	6.28	7.44	8.31	6.78	8.93	7.96	8.7	7.76	11.44	8.01	8.78	9.38	7.39	8.54	6.66	9.88	6.42	8.34	9.04	8	8.38	8.25	4.93	7.59	8.98	8.09	10.29	10.25	9.72	9.02	8.9	8.81	5.99	10.24	7.04	6.99	10.36	9.97	8.58	8.1	8.89
MELO.jh000733.1	27.38	30.69	29.71	33.23	26.96	26.77	23.78	25.52	26.8	27.62	31.98	30.79	27.4	24.62	36.3	33.72	25.74	27	32.57	25.5	29.71	31.9	24.12	24.38	24.53	24.6	21.94	23.52	22.63	18.52	22.43	24.67	23.73	24.34	19.68	27.4	29.52	25.55	30.22	25.4	23.34	21.16	22.84	22.54	30.58	34.11	23.14	23.93	29.37
MELO.jh000734.1	0	0	0	0	0	0	0	0	0	0	0	0	0	0	0	0	0	0	0	0	0	0	0	0	0	0	0	0	0	0	0	0	0	0	0	0	0	0	0	0	0	0	0	0	0	0	0	0	0
MELO.jh000735.1	2.53	1.59	0.73	2.05	3.08	2.48	1.68	1.39	1.65	1.6	1.54	1.73	2.07	2.52	2.28	2.08	0.28	2.72	1.11	0.39	2.1	1.27	1.77	0.24	2.01	1.33	0.58	1.68	1.38	1	1.21	1.37	1.77	2.47	1.67	0.53	1.73	3.09	1.15	2.59	1.43	2.27	1.82	1.77	2.05	1.21	1.29	1.75	1.05
MELO.jh000736.1	0	0	0	0	0	0	0	0	0	0	0	0	0	0	0	0	0	0	0	0	0	0	0	0	0	0	0	0	0	0	0	0	0	0	0	0	0	0	0	0	0	0	0	0	0	0	0	0	0
MELO.jh000737.1	19.49	15.89	16.97	16.36	14.62	15.21	18.03	16.95	16.94	19.83	12.64	12.71	14.7	13.08	12.21	15.84	12.98	12.82	22.32	11.67	13.44	20.03	13.52	14.39	16.8	19.05	15.85	17.83	19.33	14.62	28.1	18.04	16.52	13.14	15.7	13.44	23.32	13.09	17.86	13.78	17.78	14.85	21.22	21.71	21.99	29.18	33.52	21.91	30.52
MELO.jh000738.1	0.05	0	0.06	0.16	0.19	0.2	0	0	0.07	0	0	0	0.05	0	0	0.14	0.03	0.16	0.13	0.03	0.21	0.14	0.07	0	0.08	0	0	0	0	0.06	0.16	0	0.32	0.15	0.39	0.09	0.25	0.1	0.17	0.15	0.21	0.26	0.11	0	0.1	0.11	0.2	0.1	0.08
MELO.jh000739.1	57.69	53.74	46.4	67.6	69.75	69.81	54.17	49.29	66.81	69.58	68.4	64.06	82.29	72.64	72.94	66.71	52.91	63.04	52.09	47.25	67.71	66.95	67.11	62.92	76.75	67.68	47.91	62.89	69.96	49.23	65.33	57.61	70.15	68.33	70.76	62.75	69.8	81.03	55.1	72.58	63.62	69.52	65.12	66.73	63.65	41.84	43.5	59.9	48.81
MELO.jh000740.1	21.31	19.42	15.91	18.72	22.9	22.15	13.95	17.37	15.32	21.23	17.78	24.82	22.04	26.7	21.22	20.22	12.34	20.9	12.86	11.78	20.94	15.03	19.35	12.26	17.93	15.89	13.04	15.78	17.12	16.07	19.26	17.34	21.3	21.52	23.16	14.17	17.46	22.33	19.36	19.99	21.04	26.76	19.2	24.16	20.76	16.35	16.71	21.45	17.16
MELO.jh000741.1	0.23	0	0	0	0	0	0	0	0	0	0	0.47	0	0.15	0	0	0	0	0	0	0	0	0	0	0	0	0	0	0	0	0.05	0	0	0	0	0	0	0	0	0	0.03	0.67	0.1	0.34	0.26	0.31	0	0	0
MELO.jh000742.1	2.38	0.83	2.58	0.75	0.74	0.97	0.17	0.49	0.49	1.25	0.38	0.29	1.45	0.93	0.28	0.77	0.33	0.22	0.39	0.31	0.26	0.45	0.64	0.53	1.01	0.58	0.34	2.1	0.46	1.05	4.82	1.63	0.93	0.45	1.03	2.35	3.46	0.37	0.31	0.64	0.88	1.63	1.86	2.11	1.69	5.94	5.87	2.79	6.4
MELO.jh000743.1	0	0	0	0	0	0	0	0	0	0	0	0	0	0	0	0	0	0	0	0	0	0	0	0	0	0	0	0	0	0	0	0	0	0	0	0	0	0	0	0	0	0	0	0	0	0	0	0	0
MELO.jh000744.1	0	0	0	0	0	0	0	0	0	0	0	0	0	0	0	0	0	0	0	0	0	0	0	0	0	0	0	0	0	0	0	0	0	0	0	0	0	0	0	0	0	0	0	0	0	0	0	0	0
MELO.jh000745.1	0.68	0.65	0.48	0.45	0.69	0	0.74	0.9	1.34	1.08	0	0.33	0.8	0.37	0.43	0.17	1.01	0.24	0.67	0.6	0.53	0.66	1.6	0.31	0.89	0.37	0.49	0.95	1.01	0.58	1.17	1.23	0.37	0	0	0.26	1.11	0	0.18	0.49	0.26	0.55	0.57	0.85	0.56	0.83	1.25	0.32	1.12
MELO.jh000746.1	0	0	0	0	0	0	0	0	0	0	0	0	0	0	0	0	0	0	0	0	0	0	0	0	0	0	0	0	0	0	0	0	0	0	0	0	0	0	0	0	0	0	0	0	0	0	0	0	0
MELO.jh000747.1	0	0	0	0	0	0	0	0	0	0	0	0	0	0	0	0	0	0	0	0	0	0	0	0	0	0	0	0	0	0	0	0	0	0	0	0	0	0	0	0	0	0	0	0	0	0	0	0	0
MELO.jh000748.1	10.07	8.89	14.08	9.73	10	7.93	7.23	7.97	8.63	7.78	6.73	9.08	11.21	9.96	10.8	12.25	19.05	9.98	6.56	15.63	8.38	7.08	8.71	13.53	8	6.29	6.69	6.8	8.19	9.92	8.67	5.51	7.71	10.23	7.77	14.43	6.97	9.92	6.62	9.24	9	8.9	7.28	9.33	7.24	7.87	6.89	8.37	6.9
MELO.jh000749.1	0	0	0	0	0	0	0	0	0	0	0	0	0	0	0	0	0	0	0	0	0	0	0	0	0	0	0	0	0	0	0	0	0	0	0	0	0	0	0	0	0	0	0	0	0	0	0	0	0
MELO.jh000750.1	0	0	0	0	0	0	0	0	0	0	0	0	0	0	0	0	0	0	0	0	0	0	0	0	0	0	0	0	0	0	0	0	0	0	0	0	0	0	0	0	0	0	0	0	0	0	0	0	0
MELO.jh000751.1	1	1.05	1.5	1.34	0.93	1.1	0.55	0.5	0.7	0.87	0.59	0.93	1.69	1.14	1.57	1.4	0.61	0.82	0.59	0.62	1.02	0.56	0.8	0.76	1.25	0.59	0.42	1.01	0.43	0.68	0.74	0.8	1.34	1.48	1.51	1.7	0.94	1.09	1.65	1.18	1.05	1.13	0.83	0.98	1.06	0.46	0.85	0.64	0.58
MELO.jh000753.1	0	0	0	0	0	0	0	0	0	0	0	0	0	0	0	0	0	0	0	0	0	0	0	0	0	0	0	0	0	0	0	0	0	0	0	0	0	0	0	0	0	0	0	0	0	0	0	0	0
MELO.jh000754.1	26.95	26.86	32.44	34.38	33.02	32.5	30.38	28.1	32.94	32.54	30.81	32.53	43.17	40.01	39.57	41.4	24.85	34.23	27.23	22.4	32.94	30.23	26.12	27.79	29.59	25.69	25.76	27.64	34.03	28.06	28.7	30.03	28.34	31.71	29.11	29.27	32.4	28.62	30.3	28.93	26.25	27.81	28.41	26.73	28.64	25.12	28.43	29.73	28.34
MELO.jh000755.1	0	0	0	0	0	0	0	0	0	0	0	0	0	0	0	0	0	0	0	0	0	0	0	0	0	0	0	0	0	0	0	0	0	0	0	0	0	0	0	0	0	0	0	0	0	0	0	0	0
MELO.jh000756.1	0.12	0.06	0	0	0	0.06	0.15	0.44	0	0	0	0.12	0	0	0	0	0.08	0	0	0.08	0	0	0.06	0	0	0	0	0	0.06	0	0	0	0	0	0	0	0	0	0	0	0	0	0	0.13	0	0	0	0	0
MELO.jh000757.1	8.44	9.77	9.07	7.28	6.34	6.22	6.76	7.21	6.37	5.58	5.63	5.67	7.47	6.91	6.96	6.92	7.69	7.9	6.91	8.02	6.18	7.66	5.96	7.77	6.65	6.66	6.89	7.32	7.06	8.08	7.94	7.82	7.7	6.85	6.36	8.42	7.22	6.38	9.79	6.14	6.4	6.79	7.62	6.78	8.58	10.04	8.94	7.12	8.51
MELO.jh000758.1	10.43	7.72	8.21	10.62	9.9	10.3	8.41	9.25	7.64	8.14	6.86	6.68	7.04	8.61	9.06	8.67	8.22	9.62	9.66	8.4	8.7	9.89	7.97	8.94	8.23	9.12	7.45	8.59	8.63	8.54	9.79	8.37	10.87	10.16	10.12	8.8	9.77	10.21	11.14	10.09	8.77	10.19	10.02	9.63	10.34	10.85	9.98	9.13	9.27
MELO.jh000759.1	0	0	0	0	0	0	0	0	0	0	0	0	0	0	0	0	0	0	0	0	0	0	0	0	0	0	0	0	0	0	0	0	0	0	0	0	0	0	0	0	0	0	0	0	0	0	0	0	0
MELO.jh000760.1	22.78	35.86	28.88	23.22	39.17	24.21	9.59	10.46	20.95	49.76	24.1	21.45	44.62	63.34	32.13	40.85	12.87	25.23	26.72	10.34	24.83	28.2	52.15	25.02	37.54	25.27	21.75	32.41	27.27	29.57	49.47	36.3	29.6	37.28	55.93	28.32	55.02	40.25	38.8	37.84	48.85	26.26	24.22	36.57	25.78	39.04	61.61	25.14	35.62
MELO.jh000761.1	0	0	0	0	0	0	0	0	0	0	0	0	0	0	0	0	0	0	0	0	0	0	0	0	0	0	0	0	0	0	0	0	0	0	0	0	0	0	0	0	0	0	0	0	0	0	0	0	0
MELO.jh000762.1	0	0	0	0	0	0	0	0	0	0	0	0	0	0	0	0	0	0	0	0	0	0	0	0	0	0	0	0	0	0	0	0	0	0	0	0	0	0	0	0	0	0	0	0	0	0	0	0	0
MELO.jh000763.1	0	0	0	0	0	0	0	0	0	0	0	0	0	0	0	0	0	0	0	0	0	0	0	0	0	0	0	0	0	0	0	0	0	0	0	0	0	0	0	0	0	0	0	0	0	0	0	0	0
MELO.jh000764.1	14.44	13.89	13.76	12	15	12.05	19.26	24.24	11.66	16.49	18.15	19.36	16.05	22.01	12.34	15.51	5.08	13.4	10.18	5.96	12.76	8.59	13.04	6.39	14.26	16.79	12.87	19.06	15.62	16.71	31.88	16.79	14.35	13.75	16.59	11.35	19.96	12.88	19.1	11.98	20.6	14.17	21.22	21.99	17.5	26.71	35.33	21.84	32.93
MELO.jh000765.1	0	0	0	0	0	0	0	0	0	0	0	0	0	0	0	0	0	0	0	0	0	0	0	0	0	0	0	0	0	0	0	0	0	0	0	0	0	0	0	0	0	0	0	0	0	0	0	0	0
MELO.jh000766.1	62.17	46.51	47.03	65.64	55.94	56.07	51.94	44.36	54.75	48.63	54.77	61.05	55.79	59.62	62.09	49.44	44.19	57.05	39.69	40.84	61.07	43.68	48.45	38.01	46.57	52.78	36.51	45.38	53.93	39.39	46.74	43.94	56.35	52.24	56.09	41.02	45.2	53.21	48.25	55.6	51.66	59.33	52.32	52.57	55.24	40.19	36.08	51.63	38.5
MELO.jh000767.1	0	0	0	0	0	0	0	0	0	0	0	0	0	0	0	0	0	0	0	0	0	0	0	0	0	0	0	0	0	0	0	0	0	0	0	0	0	0	0	0	0	0	0	0	0	0	0	0	0
MELO.jh000768.1	0	0	0	0	0	0	0	0	0	0	0	0	0	0	0	0	0	0	0	0	0	0	0	0	0	0	0	0	0	0	0	0	0	0	0	0	0	0	0	0	0	0	0	0	0	0	0	0	0
MELO.jh000769.1	18.03	21.73	52.35	19.9	25.2	19.23	13.84	14.72	19.21	20.15	23.12	27.34	28.45	26.75	29.16	24.31	45.54	30.75	18.73	47.05	23.22	22.79	27.28	42.15	21.31	16.34	31.98	21.09	17.49	41.03	15.59	23.5	17.13	26.54	19.48	55.76	29.45	26.26	22.87	23.51	14.55	17.59	18.13	13.89	19.67	26	18.88	18.51	24.69
MELO.jh000770.1	5.11	2.99	4.27	4.02	1.95	3.82	3.18	5.4	3.06	4.54	2.32	3.21	3.25	3.19	2.18	2.9	2.13	4.36	4.2	2.45	2.63	4.11	2.55	2.72	1.12	4.24	4	1.95	2.61	4.22	3.92	3.93	4.02	2.83	4.45	3.82	4.09	1.96	4.36	2.04	3.11	3.47	4.4	3.09	5.06	7.38	7.04	3.88	9.3
MELO.jh000771.1	0	0	0	0	0	0	0	0	0	0	0	0	0	0	0	0	0	0	0	0	0	0	0	0	0	0	0	0	0	0	0	0	0	0	0	0	0	0	0	0	0	0	0	0	0	0	0	0	0
MELO.jh000772.1	15.38	15.04	11.56	11.11	14.48	11.25	14.36	17.01	11.51	10.69	9.85	19.95	13.82	13.6	10.36	14.68	8.72	13.49	7.3	9.1	13.13	9.95	10.47	12	8.55	12.14	9.92	9.64	14.85	15.8	12.05	11.48	16.28	15.61	14.68	10.59	12.11	16.29	22.31	15.57	12.32	19.35	12.57	13.4	15.06	12.93	7.04	15.87	9.33
MELO.jh000773.1	100.4	64.94	29.6	93.55	74.28	76.39	90.91	90.48	80.96	72.42	71.94	83.19	52.61	67.77	64.88	70.99	25.4	68.74	106.74	25.83	75.31	96.18	64.12	26.84	74.43	86.27	25.96	73.09	83.62	27.32	108.37	76.47	94.35	72.34	99.46	32.87	65.56	70.98	67.96	68.04	116.92	100.14	98.88	104.94	91.69	106.01	99.71	93.01	96.66
MELO.jh000774.1	0.64	0.32	1.17	0.29	0	0	0.11	0.95	0.36	0	0	0	0	0.33	0.29	0	0.14	0	0	0.31	0.68	0	0.86	0	0.43	0	0.14	0.16	0.03	0	0.25	0	0.29	0	0	0.57	0.25	0	0.21	0.31	0.92	0.02	0	0.09	0	0.38	0.29	0	0
MELO.jh000775.1	0.15	0.18	0.08	0.11	0.11	0.11	0.15	0.11	0.01	0.12	0.06	0	0.27	0.08	0.01	0	0	0.14	0.15	0.02	0.48	0.01	0.14	0.2	0.01	0	0	0	0	0	0	0	0.07	0.39	0.17	0.27	0.09	0.15	0.47	0	0	0.12	0.07	0.12	0.11	0.09	0.14	0.24	0.14
MELO.jh000776.1	0.11	0.02	0.17	0.49	0	0	0.25	0	0	0	0	0.25	0.24	0	0.38	0	0.11	0	0	0	0.37	0.29	1.03	0	0	0.09	0.23	0	0	0.21	0	0	0.28	0	0	0.14	0	0	0	0.49	0	0	0.28	0.27	0	0.28	0	0.1	0.28
MELO.jh000777.1	92.83	76.17	79.94	89.79	96.7	83.16	74.5	72.56	59.25	106.97	79.66	82.77	98.44	91.58	92.39	117.64	87.1	85.31	70.44	68.49	90.71	77.41	89.18	83.45	70.29	74.4	73.45	69.79	85.34	85.77	84.1	61.43	80.86	87.84	96.92	98.24	77.44	98.36	78.77	95.67	72.61	87.71	83.86	85.3	88.78	66.62	76.39	76.87	87.45
MELO.jh000778.1	0.45	0.74	0.65	0.08	0.04	0.88	0.75	0.21	0.38	1.3	0.24	0	0.63	0.59	0.76	0.49	0.28	1.39	0.78	0.51	0.53	0.42	2.1	0.59	0.36	0.49	0.64	0.53	0.21	0.67	0.66	0.04	0.74	0.63	0.71	0.7	1.74	0.37	0	1.49	0.73	0.84	0.58	0.4	2.16	0.56	0.18	0.87	0.57
MELO.jh000780.1	0	0	0	0	0	0	0	0	0	0	0	0	0	0	0	0	0	0	0	0	0	0	0	0	0	0	0	0	0	0	0	0	0	0	0	0	0	0	0	0	0	0	0	0	0	0	0	0	0
MELO.jh000781.1	0	0	0	0	0	0	0	0	0	0	0	0	0	0	0	0	0	0	0	0	0	0	0	0	0	0	0	0	0	0	0	0	0	0	0	0	0	0	0	0	0	0	0	0	0	0	0	0	0
MELO.jh000782.1	0	0	0	0	0	0	0	0	0	0	0	0	0	0	0	0	0	0	0	0	0	0	0	0	0	0	0	0	0	0	0	0	0	0	0	0	0	0	0	0	0	0	0	0	0	0	0	0	0
MELO.jh000783.1	0	0	0	0	0	0	0	0	0	0	0	0	0	0	0	0	0	0	0	0	0	0	0	0	0	0	0	0	0	0	0	0	0	0	0	0	0	0	0	0	0	0	0	0	0	0	0	0	0
MELO.jh000784.1	0	0	0	0	0	0	0	0	0	0	0	0	0	0	0	0	0	0	0	0	0	0	0	0	0	0	0	0	0	0	0	0	0	0	0	0	0	0	0	0	0	0	0	0	0	0	0	0	0
MELO.jh000785.1	0	0	0	0	0	0	0	0	0	0	0	0	0	0	0	0	0	0	0	0	0	0	0	0	0	0	0	0	0	0	0	0	0	0	0	0	0	0	0	0	0	0	0	0	0	0	0	0	0
MELO.jh000786.1	0	0	0	0	0	0	0	0	0	0	0	0	0	0	0	0	0	0	0	0	0	0	0	0	0	0	0	0	0	0	0	0	0	0	0	0	0	0	0	0	0	0	0	0	0	0	0	0	0
MELO.jh000787.1	17.46	23.39	27.33	18.33	15.74	17.34	13.06	13.04	15.64	16.14	17.39	14.18	18.84	16.31	20.92	18.92	24.83	18.84	19.82	23.44	16.9	18.75	15.76	20.91	17.69	14.39	19.14	15.99	16.26	17.96	16.66	19.52	15.34	16.85	16.22	24.77	20.28	15.27	23.95	16.2	16.07	12.62	13.96	13.33	16.49	18.75	20.15	15.34	20.19
MELO.jh000788.1	5.7	4.12	5.3	5.6	4.53	4.29	14.7	6.14	3.69	5.16	3.72	4.67	5.05	3.62	4.24	4.73	4.09	4.14	4.45	4.25	5.63	4.16	3.55	4.53	3.8	4.34	4.06	4.3	5.25	4.62	5.09	2.66	5.76	4.61	5.54	4.77	3.64	5.2	4.41	5.36	4.73	5.64	4.56	6.01	3.87	3.87	4.67	3.71	4.48
MELO.jh000789.1	0	0	0	0	0	0	0	0	0	0.1	0	0	0	0	0	0	0	0	0	0.05	0	0	0	0	0	0	0	0	0	0	0	0	0.23	0	0	0	0	0.22	0	0	0	0	0	0	0	0.27	0	0	0
MELO.jh000790.1	0	0	0	0	0	0	0	0	0	0	0	0	0	0	0	0	0	0	0	0	0	0	0	0	0	0	0	0	0	0	0	0	0	0	0	0	0	0	0	0	0	0	0	0	0	0	0	0	0
MELO.jh000791.1	0	0	0	0	0	0	0	0	0	0	0	0	0	0	0	0	0	0	0	0	0	0	0	0	0	0	0	0	0	0	0	0	0	0	0	0	0	0	0	0	0	0	0	0	0	0	0	0	0
MELO.jh000792.1	0	0	0.79	0.49	0.12	0	0	0	0	0	0	0	0	0	0	0	0	0	0	0	0.28	0	0	0.15	0	0	0.39	0	0	0	0	0.16	0.22	0.25	0.28	0	0.26	0	0.4	0	0	0.2	0	0	0	0.59	0	0	0
MELO.jh000793.1	8.17	9.53	8.53	9.01	9.49	8.34	6.72	5.46	8.27	7.12	6.96	4.95	8.6	7.45	9.3	9.32	9.37	8.82	10.28	11.22	10.73	11.71	9.4	10.47	8.59	11.14	10.66	7.99	8.71	7.82	8.83	10.13	9.23	8.03	7.65	12.12	8.87	10.34	12.74	9.36	9.08	9.47	8.39	9.08	9.98	11.28	8.77	8.32	10.94
MELO.jh000794.1	1.02	1.01	1.88	1.18	1.19	0.97	0.44	0.81	1.05	0.51	0.35	0.82	0.9	1.75	1.09	1.13	1.9	0.36	0.89	1.97	0.86	1.31	0.77	1.43	1.01	0.42	0.7	0.57	0.54	0.46	0.67	0.71	0.29	1.23	0.75	1.58	0.73	0.84	0.95	0.93	0.7	1.14	0.9	0.63	0.86	1.02	0.73	0.84	0.85
MELO.jh000795.1	0.42	1.93	1.15	1.04	0.79	0.36	0.57	0.78	0.57	0.28	0.55	0.31	0.68	1.27	0.88	0.59	0.62	0.46	0.88	0.56	0.31	0.85	0.47	0.87	0.95	0.57	0.4	1.21	0.12	0.58	0.59	1.36	0.48	0.96	0.68	0.69	1.71	0.82	2.79	0.72	0.21	0.39	0.6	0.35	0.41	0.93	1.91	0.35	1.25
MELO.jh000796.1	0	0	0	0	0	0	0	0	0	0	0	0	0	0	0.05	0	0	0	0	0	0	0	0	0	0	0.08	0	0	0	0	0.07	0	0.15	0	0	0	0	0	0.21	0	0	0.05	0	0.12	0	0	0	0	0
MELO.jh000797.1	0	0	0	0	0	0	0	0	0	0	0	0	0	0	0	0	0	0	0	0	0	0	0	0	0	0	0	0	0	0	0	0	0	0	0	0	0	0	0	0	0	0	0	0	0	0	0	0	0
MELO.jh000798.1	0	0	0	0	0	0	0	0	0	0	0	0	0	0	0	0	0	0	0.02	0	0	0	0	0	0	0	0	0	0	0	0	0	0	0	0	0	0	0	0	0	0	0	0	0	0	0	0	0	0
MELO.jh000799.1	10.45	15.18	9.38	6.91	7.8	6.64	10.2	12.25	8.52	11.43	4.75	3.43	6.5	9.01	7.99	6.89	8.92	5.47	9.61	6.54	6.1	12.09	7.49	10.14	8.97	6.47	6.88	8.3	6.99	8.68	9.95	9	8.15	8.74	8.47	8.82	13.16	8.83	13.36	8.73	8.4	6.19	10.1	11.73	9.77	11.66	13.85	9.59	12.09
MELO.jh000800.1	0	0	0	0	0	0	0.13	0.28	0	0	0	0.18	0	0	0	0.25	0	0	0	0	0	0	0	0	0	0	0	0	0	0	0	0.15	0	0.16	0	0.21	0	0	0	0	0	0	0	0	0	0.28	0.12	0	0
MELO.jh000801.1	0	0	0	0	0	0	0	0	0	0	0	0	0	0	0	0	0	0	0	0	0	0	0	0	0	0	0	0	0	0	0	0	0	0	0	0	0	0	0	0	0	0	0	0	0	0	0	0	0
MELO.jh000802.1	0	0	0	0	0	0	0	0	0	0	0	0	0	0	0	0	0	0	0	0	0	0	0	0	0	0	0	0	0	0	0	0	0	0	0	0	0	0	0	0	0	0	0	0	0	0	0	0	0
MELO.jh000803.1	0	0	0	0	0	0	0	0	0	0	0	0	0	0	0	0	0	0	0	0	0	0	0	0	0	0	0	0	0	0	0	0	0	0	0	0	0	0	0	0	0	0	0	0	0	0	0	0	0
MELO.jh000804.1	0	0	0	0	0	0	0	0	0	0	0	0	0	0	0	0	0	0	0	0	0	0	0	0	0	0	0	0	0	0	0.08	0	0	0	0	0	0	0	0	0	0	0	0	0	0	0	0	0	0
MELO.jh000805.1	37.33	29.84	42.53	40.05	33.38	46.79	28.34	27.96	49.95	61.09	60.96	50.97	59.48	39.72	45.01	48.55	65.41	47.37	42.83	69.59	42.6	44.24	48.94	53.98	41.34	41.47	48.36	49.37	50.07	54.2	37.81	44.19	38.23	34.2	37.7	55.29	48.02	35.51	30.18	34.14	33.8	34.84	34.52	32.76	43.79	39.2	30.79	37.35	34.02
MELO.jh000806.1	0	0	0	0	0	0	0	0	0	0	0	0	0	0	0	0	0	0	0	0	0	0	0	0	0	0	0	0	0	0	0	0	0	0	0	0	0	0	0	0	0	0	0	0	0	0	0	0	0
MELO.jh000807.1	0	0	0	0	0	0	0	0	0	0	0	0	0	0	0	0	0	0	0	0	0	0	0	0	0	0	0	0	0	0	0	0	0	0	0	0	0	0	0	0	0	0	0	0	0	0	0	0	0
MELO.jh000808.1	5.88	73.74	779.16	6.92	107.16	9.89	0.82	0.47	11.86	20.69	66.09	53.81	162.58	82.76	101.88	49.18	914.86	47.55	6.13	1166.09	47.68	4.36	364.3	969.21	38.8	9.05	868.51	87.58	7.81	689.99	8.91	140.39	5.4	152.03	5.88	821.3	185.84	109.32	41.02	100.42	13.49	6.75	10.73	14.69	7.05	5.6	10.99	17.46	6.66
MELO.jh000809.1	5.13	2.98	9.05	4.82	5.94	5.15	2.61	2.92	3.58	4.1	6.55	4.49	4.58	3.96	6.39	4.61	9.85	5.17	5.37	10.2	7.3	5.44	6.42	11.18	5.78	4.61	9.58	5.69	4.42	6.71	3.05	4.61	5.36	5.87	4.78	10.91	4.79	4.56	4.16	5.23	4.05	4.9	3.6	3.37	4.87	4.46	2.87	3.8	3.91
MELO.jh000810.1	0	0	0	0	0	0	0	0	0	0	0	0	0	0	0	0	0	0	0	0	0	0	0	0	0	0	0	0	0	0	0	0	0	0	0	0	0	0	0	0	0	0	0	0	0	0	0	0	0
MELO.jh000811.1	2.85	2.48	2.3	2.72	3.45	2.14	1.72	1.66	1.77	1.87	1.93	2.14	2.34	2.03	2.82	2.01	1.3	2.38	3.84	1.26	1.8	2.29	2.62	1.68	2.56	2.48	1.24	3.16	2.5	1.72	5.29	3.59	3.1	2.83	2.43	3.17	4.46	2.19	3.07	2.69	2.85	2.05	2.53	2.19	2.81	4.04	5.18	3.54	3.79
MELO.jh000812.1	14.26	15.2	14.34	14.74	16.73	16.2	14.34	10.76	12.16	19.8	12.06	17.87	13.13	17.04	12.36	16.53	9.88	13.05	13.05	11.38	13.34	14.05	15.45	10.98	11.29	14.6	12.28	14.1	15.23	20.07	23.22	13.57	17.38	16.2	22.15	13.76	16.24	15.53	13.43	14.87	20.5	16.37	15.01	18.91	13.63	15.1	21.88	14.77	16.19
MELO.jh000813.1	0.41	0.39	0	0.23	0.45	0.12	0.07	0	0.05	0	0.47	0	0	0.24	0	0	0.34	0.18	0	0.25	0.35	0.23	0.14	0	0.1	0.12	0.13	0.19	0.72	0.11	0.45	0.08	0	0	0	0.26	0.73	0.02	0	0.07	0.13	0.38	0.13	0.16	0.16	0.12	0.3	0.52	0.22
MELO.jh000814.1	0	0	0	0	0	0	0	0	0	0	0	0	0	0	0	0	0	0	0	0	0	0	0	0	0	0	0	0	0	0	0	0	0	0	0	0	0	0	0	0	0	0	0	0	0	0	0	0	0
MELO.jh000815.1	0.95	0.45	1.39	1.61	1.37	1.57	1.06	1	0.69	0	1.19	0.65	0.62	0.78	0.39	0.39	0	0.71	0.74	0.59	0.37	0.76	0.24	0.49	0.8	1.24	0.49	1.48	0.55	0.51	0.73	1.29	0.89	0.84	0.14	0.28	0.27	0.49	0.62	0.39	0.61	0.1	1.19	0.33	0.06	0.55	0.63	0.81	0.82
MELO.jh000816.1	24.16	25.59	17.74	26.05	20	23.8	16.16	18.19	19.09	19.69	17.74	18.39	14.58	18.45	17.86	14.74	16.26	22.58	26.58	14.87	22.31	24.06	20.14	16.87	19.19	18.57	13.75	20.53	18.57	15.08	21.05	18.16	22.13	20	22.1	16.38	21.81	18.69	25.72	20.84	20.6	23.39	20.44	20.41	24.02	23.6	22.07	21.33	21.34
MELO.jh000817.1	0	0	0	0	0	0	0	0	0	0	0	0	0	0	0	0	0.07	0	0	0.14	0.1	0	0	0	0	0	0	0	0	0	0	0	0	0	0	0	0	0	0	0	0	0	0	0	0.03	0	0.06	0	0
MELO.jh000818.1	0	0	0	0	0	0	0	0.08	0	0	0	0	0	0	0	0	0	0	0	0	0	0	0	0	0	0	0	0	0	0	0	0	0	0	0	0	0	0	0	0	0	0	0	0	0	0	0	0	0
MELO.jh000819.1	1.98	5.57	5.67	1.77	1.02	0.89	0.23	0.2	0.38	2.7	0.29	0.09	5.87	1.77	0.42	1.23	0.9	1.66	1.36	0.21	0.29	0.72	3.02	0.55	1.69	0.26	0.32	3.12	0.27	5.38	13.01	1.16	13.43	1.27	1.32	4.56	13.46	0.74	3.06	1.85	1.11	2.19	1.15	2.13	1.35	6.48	9.01	2.61	8.04
MELO.jh000820.1	0	0	0	0	0	0	0	0	0	0	0	0	0	0	0	0	0	0	0	0	0	0	0	0	0	0	0	0	0	0	0	0	0	0	0	0	0	0	0	0	0	0	0	0	0	0	0	0	0
MELO.jh000821.1	0	0	0	0	0	0	0	0	0	0	0	0	0	0	0	0	0	0	0	0	0	0	0	0	0	0	0	0	0	0	0	0	0	0	0	0	0	0	0	0	0	0	0	0	0	0	0	0	0
MELO.jh000822.1	4.24	7.58	4.85	4.41	5.7	3.97	2.7	4.44	3.85	4.95	1.97	3.39	4.35	7.5	5.92	6.01	4.84	4.52	3.96	5.24	4.56	4.14	3.62	4.44	4.31	3.21	2.83	3.97	2.7	3.82	4.61	4.78	4.02	5.08	5.36	4.49	5.79	5	7.45	4.17	5.92	4.68	4.36	7.14	4.14	4.87	5.31	4.14	4.96
MELO.jh000824.1	0	0	0	0	0	0	0	0	0	0	0	0	0	0	0	0	0	0	0	0	0	0	0	0	0	0	0	0	0	0	0	0	0	0	0	0	0	0	0	0	0	0	0	0	0	0	0	0	0
MELO.jh000825.1	0.18	0	0	0.58	0.27	0.53	0.28	0.25	0.32	0.28	0	0	0.49	0.23	0.24	0	0	0.38	0.18	0	0.21	0.56	0	0.14	0.27	0.3	0.25	0	0	0	0.18	0	0.29	0.43	0.39	0.25	0.26	0.31	0.3	0.15	0.15	0	0.18	0	0.16	0	0.34	0	0
MELO.jh000826.1	6.71	8.07	12.57	8.18	7.15	7.79	5.86	6.45	6.43	7.07	6.86	7.44	9.68	7.75	9.49	10.32	11.16	7.35	10.64	12.07	6.41	9.13	8.52	10.04	7.23	7.42	9.91	7.82	8.41	10.44	9.3	8.31	7.23	8.02	7.08	13.14	9.8	7.66	8.37	6.6	6.51	6.08	6.62	5.79	6.72	7.22	7.34	8	9
MELO.jh000827.1	2.87	1.36	1.26	1.66	1.6	0.92	3.91	7.74	1.05	2.52	1	1.03	1.48	1.88	1.63	2.25	0.93	0.78	2.43	0.84	0.64	2.08	1.1	1.45	1.4	1.08	0.81	1.61	1.27	1.19	3.09	2.42	1.96	1.32	2.07	0.88	2.56	1.79	2.73	1.02	2.39	1.4	2.61	4.96	1.5	1.54	1.66	2.92	1.68
MELO.jh000828.1	16.05	10.87	13.6	16.65	20.41	12.35	8.22	12.35	10.02	14.94	15.35	18.09	17.84	20.91	17.56	20.79	13.79	17.02	12.9	11.36	15.93	12.17	11.02	14.6	13.75	13.02	14.92	12.7	15.99	15.72	14.01	11.29	14.92	21.58	15.8	16.55	13.13	18.36	13.79	19.97	12.54	17.17	14.37	17.44	14.55	11.14	7.37	14.88	10.44
MELO.jh000829.1	25.77	27.98	26.83	30.16	25.25	27.34	22.44	22.4	21.59	23.53	18.98	18.19	25.22	22.72	26.2	24.91	25.56	26.29	28.35	19.18	21.99	25.45	17.35	22.74	20.38	25.41	20.39	22.04	26.29	18.91	25.29	20.95	24.87	21.15	23.01	23.48	23.33	23.24	24.01	21.49	25.77	22.96	23.97	23.75	26	28.68	29.42	23.6	29.93
MELO.jh000830.1	31.95	22.1	20.76	30.06	25.59	24.95	33.06	31.36	21.7	16.41	15.79	16.75	19.98	24.11	21.59	19.83	25.82	22.5	23.58	23.78	20.94	23.78	11.68	17.7	16.36	25.46	13.75	15.25	25.59	13.88	19.69	17.39	27.95	21.64	20.56	15.15	24.01	24.59	26.9	24.26	17.17	25.73	26.13	23.63	24.53	23.29	14.91	24.58	20.82
MELO.jh000833.1	18.49	17.83	15.01	18.56	17.24	17.31	12.6	15.12	15.54	15.5	16.46	15.2	17.51	13.82	15.26	16.44	13.83	17.66	21.14	13.29	19.76	19.8	17.15	14.15	18.81	17.22	14.7	17.83	17.66	14.52	19.58	18	19.13	16.34	17.63	16.05	20.85	16.75	16.97	16.44	17.27	16.88	19.33	16.99	17.28	22.88	23.47	18.22	22.95
MELO.jh000834.1	0	0	0	0	0	0	0	0	0	0	0	0	0	0	0	0	0	0	0	0	0	0	0	0	0	0	0	0	0	0	0	0	0	0	0	0	0	0	0	0	0	0	0	0	0	0	0	0	0
MELO.jh000835.1	0	0	0	0	0	0	0	0	0	0	0	0	0	0	0	0	0	0	0	0	0	0.04	0.41	0	0	0	0	0	0	0	0.22	0	0	0.08	0.18	0.16	0	0	0	0	0	0	0	0	0	0	0.25	0	0.3
MELO.jh000836.1	1.73	0.73	0.59	1.12	1.3	1.75	2.67	3.59	2.28	4.88	1.21	1.16	1.35	2.34	0.86	1.27	1.17	1.38	1.1	0.37	0.73	1.47	2.06	1.11	1.03	1.19	1.53	0.6	0.96	3.05	3.79	0.63	2.12	1.8	3.05	0.56	0.69	2.17	0.08	1	2.64	1.59	2.2	2.62	1.26	1.22	3.32	1.73	3.1
MELO.jh000837.1	3.06	2.86	3.25	3.85	3.78	2.85	1.81	1.54	2.41	1.92	2.95	3.06	2.27	2.97	2.72	2.29	3.47	2.59	3.65	3.02	2.75	2.34	2.48	3.28	3.06	2.79	2.99	2.26	2.36	2.08	2.75	2.94	3.03	2.85	2.23	2.66	2.76	2.96	3.04	3.39	2.45	2.73	2.74	2.75	2.95	3.28	1.81	2.73	2.81
MELO.jh000838.1	0	0	0	0.07	0	0	0	0	0	0	0	0.34	0	0	0	0	0	0.21	0	0	0	0	0.18	0	0	0	0	0	0	0	0	0.05	0	0.13	0	0	0	0	0	0	0	0.18	0	0	0.18	0.19	0.41	0	0
MELO.jh000839.1	0.16	0	0	0.02	0.22	0	0.2	0.51	0	0	0	0	0.15	0	0.15	0	0	0.19	0	0	0	0.11	0	0.2	0	0	0.25	0.14	0	0	0.13	0	0.55	0.05	0	0	0	0	0.5	0	0.15	0.12	0.24	0.19	0.11	0.05	0.02	0	0
MELO.jh000840.1	6.66	6	7.05	5.72	5.67	6.31	4.81	5.92	5.19	6.04	3.77	3.97	4.31	4.69	4.51	4.57	7.4	4.56	7.04	8.03	6.06	5.6	3.62	5.1	5.4	4.76	5.5	5.54	6	5.41	5.83	5.55	5.99	5.08	6.57	6.48	7.2	4.31	6.94	4.22	5.9	6.02	6.4	6.82	6.66	7.64	5.59	6.54	6.7
MELO.jh000841.1	180.11	115.04	79.12	169.02	175.02	148.1	116.07	124.89	156.62	189.39	166.75	169.62	186.3	189.52	157.52	181.92	109.03	122.94	106.03	79.32	144.57	132.43	131.01	96.96	136.71	109.52	80.69	110.83	160.22	75.27	99.77	96.43	140.54	150.59	179.3	78.34	105.99	172.88	115.92	173.69	140.97	155.99	125.8	142.06	145.23	62.3	61.77	119.01	65.22
MELO.jh000842.1	0	0	0	0	0	0	0	0	0	0	0	0	0	0	0	0	0	0	0	0	0	0	0	0	0	0	0	0	0	0	0	0	0	0	0	0	0	0	0	0	0	0	0	0	0	0	0	0	0
MELO.jh000843.1	32.64	20.74	21.28	33.15	27.71	29.92	28.91	28.87	24.1	21.86	25.04	22.75	26.26	22.29	25.21	25.22	22.16	31.18	28.28	19.02	26.06	26.9	21.84	19.97	23.82	27.64	21.43	24.23	26.12	17.96	28.04	20.27	28.44	24.59	26.92	20.83	22.77	24.1	21.7	28.24	24.61	25.09	28.47	25.31	28.76	30.39	26.76	25.88	28.48
MELO.jh000844.1	0	0	0	0	0	0	0	0	0	0	0	0	0	0	0	0	0	0	0	0	0	0	0	0	0	0	0	0	0	0	0	0	0	0	0	0	0	0	0	0	0	0	0	0	0	0	0	0	0
MELO.jh000845.1	0	0	0	0	0	0	0	0	0	0	0	0	0	0	0	0	0	0	0	0	0	0	0	0	0	0	0	0	0	0	0	0	0	0	0	0	0	0	0	0	0	0	0	0	0	0	0	0	0
MELO.jh000846.1	0	0	0	0	0	0	0	0	0	0	0	0	0	0	0	0	0	0	0	0	0	0	0	0	0	0	0	0	0	0	0	0	0	0	0	0	0	0	0	0	0	0	0	0	0	0	0	0	0
MELO.jh000847.1	0	0	0	0	0	0	0	0	0	0	0	0	0	0	0	0	0	0	0	0	0	0	0	0	0	0	0	0	0	0	0	0	0	0	0	0	0	0	0	0	0	0	0	0	0	0	0	0	0
MELO.jh000848.1	0.11	0	0.14	0.03	0	0.24	0	0	0.62	0.26	0.09	0	0.06	0.22	0	0	0	0	0.06	0	0	0.07	0	0	0.14	0	0	0.06	0.24	0	0	0.12	0	0	0.24	0	0.08	0	0.09	0	0.17	0.07	0	0	0	0.21	0.13	0.23	0
MELO.jh000849.1	30.88	46.49	43.98	28.53	39.28	32.47	21.57	23.49	28.43	43.6	40.1	36.74	60.53	50.61	45.86	58.25	32.45	32.2	28.8	34.47	43.17	29.93	53.37	36.09	40.51	34.58	46.55	46.73	35.99	57.59	51.77	45.06	37.9	44.04	44.41	55.34	56.26	42.16	46.29	40.05	38.51	38.84	39.05	40.14	32.86	40.28	51.7	36.59	49.7
MELO.jh000850.1	0	0	0	0	0	0	0	0	0	0	0	0	0	0	0	0	0	0	0	0	0	0	0	0	0	0	0	0	0	0	0	0	0	0	0	0	0	0	0	0	0	0	0	0	0	0	0	0	0
MELO.jh000851.1	0	0	0	0	0	0	0	0	0	0	0	0	0	0	0	0	0	0	0	0	0	0	0	0	0	0	0	0	0	0	0	0	0	0	0	0	0	0	0	0	0	0	0	0	0	0	0	0	0
MELO.jh000852.1	0	0	0	0	0	0	0	0.02	0	0	0	0	0	0	0	0	0	0	0	0	0	0	0	0	0	0	0	0	0	0	0	0	0	0	0	0	0	0	0	0	0	0	0	0	0	0	0	0	0
MELO.jh000853.1	5.25	5.04	4.79	5.21	7.72	4.82	4.99	6.54	6.87	6.58	6.41	5.89	5.92	5.71	6.53	8.33	5.61	5.18	4.8	4.77	7.29	6.6	6.45	4.77	4.94	3.78	3.65	4.85	6.11	6.12	6.19	3.97	5.51	6.89	5.88	4.55	3.78	5.86	6.25	7.64	4.58	6.12	5.74	4.67	6.82	4.71	3.57	5.31	4.73
MELO.jh000854.1	0	0	0	0	0	0	0	0	0	0	0	0	0	0	0	0	0	0	0	0	0	0	0	0	0	0	0	0	0	0	0	0	0	0	0	0	0	0	0	0	0	0	0	0	0	0	0	0	0
MELO.jh000855.1	15.42	13.8	21.31	18.41	18.66	16.63	8.56	11.28	12.46	15.92	12.64	14.88	20.51	16.56	19.05	22.31	19.19	16.64	13.79	19.85	14.8	13.97	13.55	17.84	15.97	14.56	17.17	15.75	18.99	19.25	16.81	17.6	15.8	18.15	14.83	23.32	18.84	21.46	19.47	21.03	17.45	15.25	13.65	17.78	19.47	19.54	17.48	16.7	14.96
MELO.jh000856.1	18.33	13.42	22.42	17.22	15.49	13.53	12.68	13.54	16.55	14.63	18.23	12.78	15	14.37	17.57	13.42	33.13	14.04	20.06	30.23	14.75	19.4	15.17	25.61	15.93	15.68	18.49	15.92	16.63	15.47	14.6	18.27	15.54	15.98	13.75	25.64	19.92	17.19	15.59	16.19	14.01	13.62	16.29	15.55	17.26	15.71	14.31	16.42	14.77
MELO.jh000857.1	0.09	0	0	0.3	0	0.11	0	0	0.1	0.14	0	0.12	0	0	0	0.08	0	0	0.09	0	0	0.1	0	0	0	0	0.15	0	0	0	0	0	0	0	0	0	0	0	0.21	0	0	0.08	0.24	0.07	0.15	0	0	0.16	0
MELO.jh000858.1	3.81	3.39	3.07	3.24	4.55	2.27	1.67	1.75	2.73	3.49	2.65	3.53	1.87	2.07	2.37	2.45	3.95	3.69	2.54	4.08	3.1	2.78	3.13	4.25	3.84	2.72	4.28	2.41	2.14	4.33	2.44	3.37	4.09	3.45	3.04	3.49	3.56	3.57	4.26	3.74	3.54	3	3.04	3.33	3.06	3.71	4.72	2.85	3.91
MELO.jh000859.1	0	0	0	0	0	0	0	0	0	0	0	0	0	0	0	0	0	0	0	0	0	0	0	0	0	0	0	0	0	0	0	0	0	0	0	0	0	0	0	0	0	0	0	0	0	0	0	0	0
MELO.jh000860.1	3.52	5.98	2.44	3.81	4.59	2.42	0.94	0.91	2.67	2.95	3.07	2.33	4.29	4.42	4.65	3.3	1.58	3.32	8.35	1.11	4.65	7.24	3.35	4.95	5.66	4.19	2.19	4.58	3.53	1.49	2.66	6.14	4.4	5.09	3.7	2.46	7.91	4.85	6.93	5.1	3.07	3.45	2.92	3.53	3.47	2.83	2.34	3.22	2.46
MELO.jh000861.1	7.89	19.44	16.97	10.77	9.73	9.45	10.36	6.36	9.88	2.63	9.7	4.69	12.14	7.38	13.87	10.55	11.65	8	40.31	10.31	9.01	24.26	12.73	16.87	26.79	14.93	11.35	36.22	15.12	5.67	8.55	27.89	12.76	11.45	7.12	17.89	29.47	10.33	21.37	9.23	8.2	7.79	13.06	5.63	13.28	14.32	14.41	11.5	13.51
MELO.jh000862.1	0.04	0.04	0.04	0.12	0	0.03	0.04	0	0	0	0	0	0.01	0.02	0.01	0.03	0	0.03	0	0.02	0	0.02	0	0	0	0.02	0	0.06	0.04	0.02	0	0	0.02	0	0.05	0.06	0.03	0.01	0.06	0	0	0.05	0.03	0	0.01	0	0	0.05	0.03
MELO.jh000864.1	0	0	0	0	0	0	0	0	0	0	0	0	0	0	0	0	0	0	0	0	0	0	0	0	0	0	0	0	0	0	0	0	0	0	0	0	0	0	0	0	0	0	0	0	0	0	0	0	0
MELO.jh000865.1	23.47	20.11	18.02	21.16	19.98	20.65	21.29	22.21	18.17	22.31	15.1	16.31	16.53	20.9	14.52	19.52	16.08	16.66	24.43	15.25	15.63	20.35	16.72	15.46	17.67	20.75	14.55	14.41	16.31	19.85	30.36	19.16	22.74	17.83	27.94	16.3	17.71	18.74	17.76	19.41	27.89	17.52	24.85	29.17	20.61	26.32	28.05	21.53	25.01
MELO.jh000866.1	0	0	0	0	0	0	0	0	0	0	0	0	0	0	0	0	0	0	0	0	0	0	0	0	0	0	0	0	0	0	0	0	0	0	0	0	0	0	0	0	0	0	0	0	0	0	0	0	0
MELO.jh000867.1	24.14	24.46	26.18	20.53	20.14	16.43	18.76	18.49	17.48	19.43	13.6	14.32	21.32	20.09	22.9	18.27	21.3	19.48	13.08	18.54	18.04	15.09	16.4	18.56	18.47	15.68	16.5	17.54	15.3	22.06	17.7	16.62	18.95	17.87	17.33	23.78	20.69	21.53	21.34	18.92	14.83	17.74	22.7	19.71	23.12	24.11	21.58	19.49	24.16
MELO.jh000868.1	21.27	12.34	12.62	23.5	20.51	18.32	13.21	12.46	13.29	15.25	15.04	16.36	12.68	15.11	13.77	13.66	11.11	17.78	15.02	6.98	15.52	17.68	11.58	10.07	13.3	14.95	11.44	13.1	16.46	10.35	12.96	10.32	16.15	17.04	13.51	8.99	9.49	17.3	12.85	19.58	15.48	19.35	15.3	16.67	20.32	12.68	10.91	16.73	11.63
MELO.jh000869.1	3.48	4.07	7.91	4.79	3.33	1.95	1.51	1.39	3.68	3.13	2.65	1.66	3.95	4.02	5.14	3.22	5.76	3.16	3.56	4.44	4.11	3.76	4.08	5.81	3.81	2.44	4.94	4.42	1.73	5.25	2.78	2.46	3.29	3.9	4.2	5.86	3.62	3.33	3.71	5.13	2.83	2.14	2.28	2.76	4.07	5.1	5.76	2.37	4.97
MELO.jh000870.1	50.34	35.06	46.48	53.32	42.35	45.11	44.46	38.18	33.6	30.56	29.55	34.29	34.7	37.93	33.21	36.16	49.55	44	36.32	40.35	38.86	30.53	22.24	38.74	29.25	38.49	33.41	30.48	42.79	37.45	37.09	27.34	42.76	35.63	34.8	38.87	30.67	35.1	33.3	34.71	33.69	45.98	43.34	37.07	43.55	41.98	31.33	42.97	43.16
MELO.jh000871.1	0	0	0	0	0	0	0	0	0	0	0	0	0	0	0	0	0	0	0	0	0	0	0	0	0	0	0	0	0	0	0	0	0	0	0	0	0	0	0	0	0	0	0	0	0	0	0	0	0
MELO.jh000872.1	27.86	28.38	43.91	31.3	38.48	33.23	17.18	19.7	20.57	26.27	31.62	34.71	27.05	24.82	37.25	32.49	31.38	29.09	22.76	33.57	25.67	25.34	23.81	33.46	30.49	27.7	31.06	32.79	31.96	30.18	29.31	33.08	28.64	29.45	24.91	38.82	28.85	24.98	37.75	28.96	31.47	25.97	32.16	30.41	29.36	30.12	22.93	32.59	30.71
MELO.jh000873.1	0	0	0	0	0	0	0	0	0	0	0	0	0	0	0	0	0	0	0	0	0	0	0	0	0	0	0	0	0	0	0	0	0	0	0	0	0	0	0	0	0	0	0	0	0	0	0	0	0
MELO.jh000874.1	0	0	0	0	0	0	0	0	0	0	0	0	0	0	0	0	0	0	0	0	0	0	0	0	0	0	0	0	0	0	0	0	0	0	0	0	0	0	0	0	0	0	0	0	0	0	0	0	0
MELO.jh000875.1	25.68	3.96	25.67	13.28	23.74	18.17	17.6	30.74	15.04	26.54	22.47	21.07	24.11	19.67	18.51	25.86	25.23	25.79	9.13	19.53	18.43	13.2	23.53	17.76	18.07	21.93	35.26	13.88	18.92	54.75	34.95	9.43	18.4	29.39	22.39	21.58	10.33	28.87	4.21	22.85	26.04	19.89	19.93	25.6	26.34	27.21	15.55	22.12	24.24
MELO.jh000876.1	0	0	0	0	0	0	0	0	0	0	0	0	0	0	0	0	0	0	0	0	0	0	0	0	0	0	0	0	0	0	0	0	0	0	0	0	0	0	0	0	0	0	0	0	0	0	0	0	0
MELO.jh000877.1	0.05	0.11	0.05	0.03	0.14	0.17	0.02	0.03	0.11	0	0	0	0.16	0.27	0.06	0.04	0.02	0.04	0.05	0	0.01	0.02	0	0	0.06	0	0.07	0.02	0.08	0	0.06	0.1	0.01	0.05	0	0.01	0.04	0.04	0	0.03	0.18	0.02	0.07	0.02	0.02	0.03	0.02	0.04	0.03
MELO.jh000878.1	8.31	3.6	5.38	9.67	11.32	6.22	3.76	4.55	7.04	2.51	5.21	2.64	7.65	4.78	5.22	3.22	2.59	12.08	11.96	1.69	9.26	11.67	5.15	2.69	10.7	9.99	8.67	10.34	13.55	3.87	8.61	3.53	7.02	6.34	6.33	3.44	8.05	7.83	3.22	9.21	6.1	9.19	6.86	5.15	6.89	8.2	9.21	8.68	8.7
MELO.jh000879.1	0.12	0	0.16	0.26	0.2	0	0.33	0	0.55	0	0	0	0.22	0.19	0.2	0	0	0.67	0.17	0	0.34	0.13	0.1	0	0.4	0	0.1	0.25	0.18	0	0.14	0.2	0.13	0.16	0	0.11	0	0	0	0.25	0	0.24	0.08	0	0.22	0.04	0.32	0.16	0.26
MELO.jh000880.1	54.11	37.3	67.61	52.79	59.29	56.27	42.08	60.55	29.6	51.43	51.68	51.97	71.69	62.6	42.8	69.88	39.31	48.56	42.72	34.98	38.91	28.36	53.46	39.32	35.71	52.51	58.06	38.15	63.69	109.05	124.95	41.32	68.35	63.29	76.13	62.3	46.19	44.92	32.02	44.78	75.81	71.53	64.53	68.28	63.64	75.22	107.02	72.37	114.49
MELO.jh000881.1	4.99	2.4	8.67	4.18	7.49	3.98	2.85	3.16	2.98	3.27	7.77	4.41	12.41	7.72	9.27	7.9	4.05	4.22	2.78	3.02	3.83	2.96	3.55	3.36	5.01	3.77	6.56	4.29	5.11	5.08	7.75	2.85	5.27	6.63	6.47	6.95	3.73	6.57	2.77	6.36	3.33	5.16	4.12	3.75	5.48	2.49	4.46	4.03	4.78
MELO.jh000882.1	3.31	2.52	3.95	4.08	3.74	2.85	1.17	1.77	1.98	2.2	2.52	2.62	2.42	3.6	3.12	3.08	3.12	2.74	3.9	3.18	2.8	3.3	2.75	3.35	2.68	2.54	2.3	2.62	1.99	2.62	3.16	2.33	2.97	3.17	2.9	3.02	2.75	3.72	3.07	3.86	2.79	2.66	2.37	3.17	2.82	2.82	2.05	2.11	1.92
MELO.jh000883.1	0	0	0	0	0	0	0	0	0	0	0	0	0	0	0	0	0	0	0	0	0	0	0	0	0	0	0	0	0	0	0	0	0	0	0	0	0	0	0	0	0	0	0	0	0	0	0	0	0
MELO.jh000884.1	6.21	4.72	3.72	6.58	5.64	6.82	4.94	4.63	5.37	4.66	4.83	4.48	4.76	3.39	4.83	5.02	1.37	5.97	5.99	0.96	6.55	6.73	5.37	2.37	5.18	5.45	2.85	6.22	5.33	3.03	6.11	4.3	5.73	4.23	6.05	3.19	4.96	5.37	3.2	5.22	5.79	6.81	5.28	5.31	5.21	5.92	7.12	6.07	7.88
MELO.jh000885.1	0.03	0	0	0	0	0	0	0	0	0	0	0	0	0	0	0	0	0	0	0	0	0	0	0	0	0	0	0.2	0	0	0	0	0	0	0	0	0	0	0	0	0	0	0	0	0	0	0	0	0
MELO.jh000886.1	0	0	0	0	0	0	0	0	0	0	0	0	0	0	0	0	0	0	0	0	0	0	0	0	0	0	0	0	0	0	0	0	0	0	0	0	0	0	0	0	0	0	0	0	0	0	0	0	0
MELO.jh000887.1	0	0	0	0	0	0	0	0	0	0	0	0	0	0	0	0	0	0	0	0	0	0	0	0	0	0	0	0	0	0	0	0	0	0	0	0	0	0	0	0	0	0	0	0	0	0	0	0	0
MELO.jh000888.1	14.64	16.59	26.17	18.98	16.34	14.26	12.97	12.46	13.28	14.18	14.98	14.62	14.81	14.51	16.15	16.62	23.32	17.07	17.49	21.23	12.48	15.21	11.54	24.11	14.4	14.74	21.17	15.04	16.32	16.79	15.98	15.14	16.18	14.77	14.75	21.11	17.26	14.54	17.56	17.35	13.42	15.34	16.01	15.28	14.55	16.23	15.52	15.95	14.49
MELO.jh000890.1	0	0	0	0	0	0	0	0	0	0	0	0.05	0	0	0	0	0	0	0	0	0	0	0	0	0	0	0	0	0	0	0	0	0	0	0	0	0	0	0	0	0	0	0	0	0	0	0	0	0
MELO.jh000891.1	0	0	0	0	0	0	0	0	0	0	0	0	0	0	0	0	0	0	0	0	0	0	0	0	0	0	0	0	0	0	0	0	0	0	0	0	0	0	0	0	0	0	0	0	0	0	0	0	0
MELO.jh000892.1	0	0	0	0	0	0	0	0	0	0	0	0	0	0.02	0	0	0	0	0	0	0	0	0	0	0	0	0	0	0	0	0	0	0	0	0	0	0	0	0	0	0	0	0	0	0	0	0	0	0
MELO.jh000893.1	0	0.19	0.52	0	0	0	0	0	0	0	0	0	0	0	0	0	0	0	0	0	0	0	0	0	0	0	0	0	0	0	0	0	0	0	0	0	0	0	0	0	0	0	0	0	0	0	0	0	0
MELO.jh000894.1	4.02	2.14	2.13	2.83	3.4	1.99	1.62	1.84	2.24	2.37	1.82	2.36	2.38	4.52	3.08	4.41	2.09	1.92	3	1.46	2.41	1.98	1.66	2.34	2.12	2.25	1.9	1.75	2.81	1.43	2.29	2.12	3.37	2.66	3.05	1.97	2.55	2.6	2.25	2.33	2.51	2.93	2.86	3.17	3.59	2.16	2.27	2.36	2.4
MELO.jh000895.1	0.98	0.5	0.25	1.01	0.81	0.3	0.22	0.55	0.09	0.72	0.44	0.54	0.29	0.33	0.61	0.24	0.27	0.45	0.52	0.18	0.41	0.3	0.64	0.24	0.6	0.46	0.15	1.08	0.58	0.49	0.2	0.92	0.62	0.15	0.18	0.05	0.63	0.78	0.44	0.45	0.29	0.49	0.59	0.44	0.26	0.64	0.3	0.43	0.3
MELO.jh000896.1	57.14	86.31	96.97	59.18	95.97	61.24	49.23	56.44	73.81	107.87	80.99	101.7	110.33	122.99	103.01	163.03	80.32	75.37	38.68	71.5	62.23	40.21	83.68	74.84	57.67	57.81	65.23	60.24	65.95	109.01	82.08	69.44	56.99	67.19	77.53	91.32	79.75	72.86	67.06	60.17	76.18	53.47	54.6	73.82	50.48	45.26	77.68	53.38	54.1
MELO.jh000897.1	24.24	26.31	24.56	23.67	30.13	21.19	26.43	31.56	25.1	31.34	29.52	18.95	39.93	36.82	33.78	35.4	24.07	18.53	31.05	22.4	23.49	26.97	28.3	26.12	30.79	21.74	19.19	24.85	27.57	21.23	28	27.82	22.78	28.22	28.3	31.18	34.14	28.83	29.68	25.47	22.1	22.84	24.61	27.91	24.77	18.98	26.9	25.17	23.78
MELO.jh000898.1	0	0	0	0	0.03	0	0	0	0	0	0	0	0	0	0	0	0	0	0	0	0	0	0	0.26	0	0	0	0	0	0	0	0	0	0	0	0	0	0	0	0	0	0	0	0	0	0	0	0	0
MELO.jh000899.1	0	0	0	0	0	0	0	0	0	0	0	0	0	0	0	0	0	0	0	0	0	0	0	0	0	0	0	0	0	0	0	0	0	0	0	0	0	0	0	0	0	0	0	0	0	0	0	0	0
MELO.jh000900.1	9.55	6.51	11.61	9.47	8.12	9.19	5.29	6.14	5.37	4.89	7.6	7.24	7.55	6.52	6.56	5.09	9.55	8.3	7.5	6.65	5.38	6.46	6.99	9.1	5.64	6.6	10.05	5.45	5.85	10.69	7.91	6.57	7.79	5.87	6.28	9.52	6.61	6.32	6.44	7.08	5.24	7.1	7.42	6.6	6.92	9.73	7.78	7.01	9.41
MELO.jh000901.1	0	0	0	0	0	0	0	0	0	0	0	0	0	0	0	0	0	0	0	0	0	0	0	0	0	0	0	0	0	0	0	0	0	0	0	0	0	0	0	0	0	0	0	0	0	0	0	0	0
MELO.jh000902.1	21.36	12.27	46.4	27.68	17.34	23.94	15.06	13.61	18.25	16.37	24.05	24.27	13.29	12.46	13.87	13.67	48.51	17.9	15.52	37.96	14.28	13.35	10.96	39.36	10.11	16.39	36.2	14.06	11.97	27.8	9.87	14.36	20.58	15.34	12.13	32.05	12.08	13.49	13.09	10.15	11.66	17.29	13.76	8.85	11.25	17.54	15.38	13.3	18.01
MELO.jh000903.1	0.64	0.8	1.39	0.88	0.76	1.18	0.8	0.61	0.5	0.77	0.88	0.71	1.23	1.05	0.58	0.77	1.41	0.79	0.85	1.1	0.79	0.53	0.52	0.78	0.42	0.39	1.08	0.7	0.34	1.34	1.17	0.88	0.66	0.79	0.76	1.37	1.08	1.01	1.12	0.28	0.98	0.59	0.51	0.43	0.7	0.94	1.09	0.67	0.68
MELO.jh000904.1	0	0	0	0	0	0	0	0	0	0	0	0	0	0	0	0	0	0.23	0	0	0	0	0	0.31	0	0	0	0	0	0	0	0	0	0	0	0	0	0	0	0	0	0	0	0	0	0	0	0	0
MELO.jh000905.1	16.69	14.95	16.72	17.45	12.93	11.97	12.51	10.79	9.76	11.34	9.81	10.25	10.6	12.39	13.4	10.71	17.56	14.63	14.15	20.22	14.08	10.61	13.91	11.68	10.65	12.24	10.84	12.61	13.14	11.15	13.03	10.09	13.12	10.61	10.56	14.82	11.49	10.67	13.17	11.36	8.43	14.85	15.21	12.87	14.68	14.77	10.98	14.02	15.98
MELO.jh000906.1	0.32	0	0	0	0	0	1.11	0	0.07	0.4	0	0	0.05	0	0.33	0	0	0.29	0.55	0.49	0.6	0	0.27	0	0.22	0	0.2	0	0.52	0	0	0	0.26	0	0.06	0	0.16	0.26	0.57	0	0	0.25	0.91	0.25	0	0.25	0.27	0	0.77
MELO.jh000907.1	0	0.03	0.04	0.05	0	0	0	0.09	0.09	0.03	0.16	0	0.03	0	0	0.02	0.1	0	0.03	0.03	0	0.03	0.02	0.07	0.03	0	0	0.16	0.08	0	0.08	0.03	0.07	0.1	0.06	0	0.12	0	0	0	0.03	0	0.03	0.06	0.03	0.1	0.04	0.02	0.03
MELO.jh000908.1	4.22	5.47	4.73	3.87	9.21	6.59	6.38	4.53	8.03	12.33	6.35	5.7	9.27	9.97	4.61	9.16	6.11	6.79	3.49	7.13	10.5	9.51	7.3	3.74	1.87	4.32	5.91	2.36	4	7.28	6.27	4.73	3.78	7.02	8.01	5.52	4.2	7.5	1.77	7.2	8.39	7.72	2.72	4.4	2.98	2.58	5.84	5.69	3.42
MELO.jh000909.1	132.58	97.07	73.27	43.66	82.66	58.31	82.46	63.16	157.5	151.64	130.18	107.28	138.66	93.66	100.37	137.5	53.88	136.16	38.55	69.55	174.7	36.75	118.99	41.38	103.41	129.28	63.36	119.44	126.38	75.15	214.55	64.66	54.52	60.62	160.86	68.46	104.66	56.3	61.11	72.44	178.24	158.27	126.91	133.56	138.67	134.77	222.69	147.74	152.05
MELO.jh000910.1	9.29	8.9	6.95	11.89	7.16	10.7	8.97	8.05	6.5	7.44	6.6	7.79	6.72	6.78	7.95	7.26	6.45	8.79	8.52	6.16	8.53	9.81	6.16	6.33	8.47	7.77	7.5	7.71	9.35	8.13	6.57	6.6	10.53	8.48	7.96	8.34	7.65	9.59	10.36	7.92	6.56	9.46	8.02	7.92	8.22	11.13	8.81	7.76	8.61
MELO.jh000911.1	2.63	2.05	2.86	2.95	3.76	2.46	1.86	2.04	2.52	2.29	2.82	2.58	3.28	2.92	3.22	2.86	3.18	2.73	4.09	3.11	3.8	2.51	1.36	2.62	2.86	3.28	2.27	3.27	2.44	2.66	3.68	2.36	3.26	3.46	2.95	3.02	2.8	3.09	2.53	2.63	3.19	3.2	3.46	2.82	3.65	3.27	2.11	3.36	3.35
MELO.jh000912.1	0	0	0	0	0	0	0	0.03	0.22	0.06	0	0	0	0	0	0	0	0	0	0	0	0	0	0	0	0	0	0	0	0	0	0	0	0	0	0	0.07	0	0	0	0	0	0	0	0	0.04	0	0.11	0
MELO.jh000913.1	7.68	8.92	11.37	10.01	10.04	10.13	6.63	7.08	6.76	7.32	8.49	7.36	9.92	10.93	10.44	9.86	9.63	7.06	8.18	9.59	8.09	7.42	7.31	10.85	7.9	6.94	7.58	8.44	7.72	7.94	8.89	9.55	8.4	10.02	8.15	11.04	9.12	10.72	9.21	8.87	7.7	8.45	7.83	6.83	7.75	8.04	8.77	7.2	8.98
MELO.jh000914.1	3.32	3.68	7.14	5.44	5.75	3.33	2.56	2.88	3.34	2.58	2.03	3.39	2.4	3.91	4.06	3.42	4.73	3.56	4.29	5.88	4.04	4.87	4.55	5.21	5.11	5.05	4.43	4.06	1.83	4.47	4.77	4.33	4.92	5.39	4.14	5.91	3.93	2.85	5.75	3.38	4.33	4.39	4.51	5.9	3.79	5.52	5.58	4.1	4.73
MELO.jh000915.1	0	0	0	0	0	0	0	0	0	0	0	0	0	0	0	0	0	0	0	0	0	0	0	0	0	0	0	0	0	0	0	0	0	0	0	0	0	0	0	0	0	0	0	0	0	0	0	0	0
MELO.jh000916.1	2.97	2.83	3.67	3.52	3.16	2.95	2	2.34	2.83	2.84	3.1	2.88	2.82	2.61	2.77	2.69	4.54	2.59	3.79	3.26	2.58	3.48	2.2	4.83	3	3.11	3.76	3.25	3.17	2.88	3.73	3.06	3.28	3.18	3.08	3.32	4.44	3.15	3.76	3.37	2.8	2.85	3.55	3.15	3.93	4.52	3.88	3.35	3.69
MELO.jh000918.1	16.46	11.23	18.43	19.89	16.97	19.69	11.11	11.1	13.18	11.88	15.42	15.38	12.81	12.97	15.19	14.98	16.66	15.28	11.72	15.38	13.67	13.47	10.76	15.35	12.08	15.58	13.56	13.89	16.4	12.6	10.88	13.09	15.61	11.94	12.59	16.46	11.79	12.75	11.22	11.63	12.84	13.95	15.93	13.79	14.61	12.8	9.91	15	11.23
MELO.jh000919.1	0.09	0.64	0.09	0.28	0.23	0.6	0	0.18	0.2	0.22	0.5	0.48	0.39	0	0.96	0.53	0.14	0.12	0.39	0	0.4	0.77	0.34	0	0.53	0.91	0	0.25	0.99	0.16	0.2	0.61	0.53	0.26	0	0.25	0.32	0	0.58	0.52	0	0.5	0.35	0	0.49	0.16	0.15	0.31	0.4
MELO.jh000920.1	0.2	0.26	0.07	0.88	0.19	0.21	0	0.11	0.34	0	0.15	0.47	0.01	0.2	0.62	0.19	0	0.21	0.57	0.13	0.16	0.63	0.67	0.18	0.64	0.36	0	0.57	0.84	0	0.06	0.43	0.43	0.28	0.19	0.25	0.42	0.39	0.31	0.46	0.37	0.2	0.11	0.37	0	0.23	0.16	0.19	0
MELO.jh000921.1	1.67	1.72	1.74	3.43	3.43	2.29	1.01	0.6	1.92	0.87	0.8	1.32	1.58	2.11	1.28	2.16	4.47	3.12	6.2	7.07	3	3.64	0.68	3.36	1.01	2.24	3.07	3.09	2.77	2.79	2.27	1.7	2.99	3.17	1.75	2.93	2.78	4.7	2.48	3.71	3	3.06	1.66	2.54	2.87	3.57	2.38	2.76	2.02
MELO.jh000922.1	1.35	0.95	1.45	2.27	1.89	0.94	0	0.5	2.31	0.53	0.91	0.63	0.38	0.64	0.56	0.62	3.14	2.22	3.37	5.91	2.92	1.59	0.4	2.32	0.9	1.2	1.27	1.63	0.34	0.34	1.21	1.2	1.54	3.18	1.94	3.13	2.04	2.35	2.02	2.64	1.59	1.55	1.58	0.79	1.3	1.26	1.29	1.8	1.12
MELO.jh000923.1	27.26	6.95	20.7	34.46	26.14	25.76	17.07	16.82	15.64	15.48	30.19	26	22.81	18	24.08	22.5	20.95	25.07	30.14	12.92	29.03	36.49	29.93	24.13	28.48	24.04	18.32	28.51	25.75	19.87	19.16	16.33	26.04	26.38	24.76	22.53	14.89	29	13.53	34.12	21.91	35.71	22.3	24.69	32.19	12.99	9.66	22.32	15.36
MELO.jh000924.1	4.34	4.64	6.66	5.07	5.48	4.3	3.22	2.74	2.9	3.64	4.06	3.76	5.49	4.64	4.94	5.95	5.3	4.39	3.89	4.37	4.5	3.39	3.02	5.47	3.65	2.88	4.06	3.95	3.46	5.27	3.91	3.43	3.57	4.51	3.84	4.5	5.81	3.99	4.05	4.35	4.34	3.61	3.79	3.63	3.84	4.29	6.09	3.74	4.95
MELO.jh000925.1	0	0	0	0	0	0	0	0	0	0	0	0	0	0	0	0	0	0	0	0	0	0	0	0	0	0	0	0	0	0	0	0	0	0	0	0	0	0	0	0	0	0	0	0	0	0	0	0	0
MELO.jh000926.1	0	0	0	0	0	0	0	0	0	0	0	0	0	0	0	0	0	0	0	0	0	0	0	0	0	0	0	0	0	0	0	0	0	0	0	0	0	0	0	0	0	0	0	0	0	0	0	0	0
MELO.jh000927.1	0	0	0	0	0	0	0	0	0	0	0	0	0	0	0	0	0	0	0	0	0	0	0	0	0	0	0	0	0	0	0	0	0	0	0	0	0	0	0	0	0	0	0	0	0	0	0	0	0
MELO.jh000928.1	21.18	17.89	12.3	25.68	21.22	22.3	12.74	12.53	15.56	17.08	15.34	17.66	16.29	16.27	17.44	19.78	9.55	19.39	18.87	8.7	21.4	21.5	15.89	10.67	17.47	18.4	10.3	17.6	20.3	10.36	16.02	15.89	21.05	17.27	18.31	12.01	15.68	18.93	21.2	18.88	18.38	22.35	20.15	19.32	21.68	13.69	14.4	18.48	13.81
MELO.jh000929.1	0	0	0	0	0	0	0	0	0	0	0	0	0	0	0	0	0	0	0	0	0	0	0	0	0	0	0	0	0	0	0	0	0	0	0	0	0	0	0	0	0	0	0	0	0	0	0	0	0
MELO.jh000930.1	0	0	0	0	0	0	0	0	0	0	0	0	0	0	0	0	0	0	0	0	0	0	0	0	0	0	0	0	0	0	0	0	0	0	0	0	0	0	0	0	0	0	0	0	0	0	0	0	0
MELO.jh000931.1	0	0	0	0	0	0	0	0	0	0	0	0	0	0	0	0	0	0	0	0	0	0	0	0	0	0	0	0	0	0	0	0	0	0	0	0	0	0	0	0	0	0	0	0	0	0	0	0	0
MELO.jh000932.1	10.46	9.55	9.15	13.2	10.12	11.39	12.64	10.87	9.15	10.84	8.83	9.31	8.32	9.83	10.46	11.07	8.11	10.14	12.14	6.59	12.59	9.5	7.96	8.33	7.82	9.93	8.24	9.6	12.12	6.73	11.39	8.08	11.37	7.79	11.39	9.15	9.36	8.88	12.74	10.06	8.53	14.54	11.68	10.09	12.28	11.56	9.03	9.52	11.53
MELO.jh000933.1	0	0	0.22	0	0	0	0	0	0	0	0.26	0	0	0	0	0	0	0	0	0	0.07	0	0	0	0	0.16	0.17	0	0.03	0	0.28	0	0	0.25	0.11	0	0	0	0	0	0	0	0	0.15	0.24	0.27	0.27	0	0
MELO.jh000934.1	14.8	6.38	10.14	14.72	9.71	12.77	2.22	1.87	2.3	5.62	1.2	1.92	5.22	2.41	2.44	2.76	2.62	11.73	4.24	2.86	5.07	4.24	4.8	2.86	4.11	16.48	4.27	9.01	18.37	4.01	23.62	6.59	7.36	5.47	5.6	4.7	12	5.51	5.01	6.54	6.12	7.09	19.77	12.35	25.99	34.39	27.59	27.7	31.93
MELO.jh000935.1	3.89	4.05	4.38	4.3	4.19	3.44	2.63	3.67	3.05	4.44	3.46	3.59	4.02	2.59	3.27	3.49	3.86	4.27	5.24	3.89	6.98	3.72	3.12	3.45	3.26	5.49	3.06	2.75	3.54	3.5	3.36	3.11	4.43	3.77	4.07	3.08	4.55	3.46	3.33	4.25	3.08	4.48	3.95	3.39	3.77	4.55	3.48	3.99	3.49
MELO.jh000936.1	9.36	5.97	25.86	10.5	13.06	14.86	18.92	12.63	21.75	17.21	17.77	17.38	11.45	8.87	13.17	10.55	17.59	21.36	5.39	17.12	9.91	7.73	10.69	19.46	9.24	9.42	21.75	12.3	9.99	28.55	8.41	9.4	6.55	8.88	3.98	18.87	12.97	9.83	7.33	8.57	4.96	11.21	8.53	5.53	10.86	15.44	6.23	9.04	9.74
MELO.jh000937.1	0	0	0	0	0	0	0	0	0	0	0	0	0	0	0	0	0	0	0	0	0	0	0	0	0	0	0	0	0	0	0	0	0	0	0	0	0	0	0	0	0	0	0	0	0	0	0	0	0
MELO.jh000938.1	0	0	0	0	0	0	0	0	0	0	0	0	0	0	0	0	0	0	0	0	0	0	0	0	0	0	0	0	0	0	0	0	0	0	0	0	0	0	0	0	0	0	0	0	0	0	0	0	0
MELO.jh000939.1	0	0	0	0	0	0	0	0	0	0	0	0	0	0	0	0	0	0	0	0	0	0	0	0	0	0	0	0	0	0	0	0	0	0	0	0	0	0	0	0	0	0	0	0	0	0	0	0	0
MELO.jh000940.1	130.55	73.78	53.24	122.5	107.56	113.26	105.25	102.86	101.41	109.14	99.79	107.07	97.48	91.83	96.72	98	55.01	107.84	83.4	54.64	122.66	105.57	102.87	66.88	106.94	112.54	55.3	91.79	123.98	61.97	96.05	79.15	125.78	113.86	134.36	58.76	85.51	121.23	92.88	114.61	116.14	151.32	120.91	137.07	134.7	71.47	65.44	111.41	76.24
MELO.jh000941.1	0.07	0.08	0.04	0	0	0	0.03	0.08	0.09	0.09	0	0	0	0	0	0.07	0.05	0.12	0	0	0.04	0	0	0.06	0.05	0	0	0	0	0.03	0.09	0	0.05	0.02	0.1	0	0	0	0	0	0.06	0.04	0.06	0.15	0.13	0.12	0.33	0.03	0.11
MELO.jh000942.1	16.05	14.42	12.83	16.02	14.43	13.62	14.54	12.75	13.53	16.79	8.04	7.66	10.09	10.25	11.46	8.69	8.85	12.43	18.31	8.8	11.31	14.52	11.96	9.19	11.59	14.48	7.64	14.18	11.52	7.87	24.41	15.63	15.83	14.03	16.8	9.25	19.88	10.62	14.39	13.33	18.53	16.61	18.11	19.97	18.81	28.77	32.69	17.42	29.43
MELO.jh000943.1	0	0	0	0	0	0	0	0	0	0	0	0	0	0	0	0	0	0	0	0	0	0	0	0	0	0	0	0.03	0	0	0	0	0	0	0	0	0	0	0	0	0	0	0	0	0	0	0	0	0
MELO.jh000944.1	0	0	0	0	0	0	0	0	0	0	0	0	0	0	0	0	0	0	0	0	0	0	0	0	0	0	0	0	0	0	0	0	0	0	0	0	0	0	0	0	0	0	0	0	0	0	0	0	0
MELO.jh000945.1	0	0	0	0	0	0	0	0	0	0	0	0	0	0	0	0	0	0	0	0	0	0	0	0	0	0	0	0	0	0	0	0	0	0	0	0	0	0	0	0	0	0	0	0	0	0	0	0	0
MELO.jh000946.1	0	0	0	0	0	0	0	0	0	0	0	0	0	0	0	0	0	0	0	0	0	0	0	0	0	0	0	0	0	0	0	0	0	0	0	0	0	0	0	0	0	0	0	0	0	0	0	0	0
MELO.jh000947.1	5.97	4.1	5.47	5.47	5.72	5.49	3.84	4.38	5.3	4.68	3.23	3.55	6.21	6.28	6.03	5.16	5.55	4.49	3.28	3.98	5.21	4.5	4.02	5.32	4.51	4.25	3.85	3.78	3.52	3.85	3.76	4.45	4.16	4.24	4.09	4.36	5.01	6.68	3.97	4.65	4.72	4.2	5.03	4.27	4.12	4.42	3.81	4.16	4.84
MELO.jh000948.1	3.83	3.19	3.44	3.56	3.24	3.51	3.41	3.98	3.65	3.8	2.74	2.62	3.66	3.26	3.14	3.51	2.92	2.73	3.15	3.47	3.6	3.5	2.78	3.18	2.98	3.24	2.88	3.19	3.43	3.1	3.61	3.76	3.95	3.04	4.09	3	3.66	3.3	4.13	3.76	3.23	4.18	3.3	3.94	3.63	3.57	3.54	3.58	3.86
MELO.jh000949.1	0	0	0	0	0	0	0	0	0	0	0	0	0	0	0	0	0	0	0	0	0	0	0	0	0	0	0	0	0	0	0	0	0	0	0	0	0	0	0	0	0	0	0	0	0	0	0	0	0
MELO.jh000950.1	0	0	0	0	0	0	0	0	0	0	0	0	0	0	0	0	0	0	0	0	0	0	0	0	0	0	0	0	0	0	0	0	0	0	0	0	0	0	0	0	0	0	0	0	0	0	0	0	0
MELO.jh000951.1	0.2	0.42	0.06	0.23	0	0.08	0.26	0.21	0.49	0.13	0.23	0.59	0.19	0.18	0.5	0.7	0	0.16	0.16	0.14	0	0.14	0.2	0.24	0	0	0.24	0	0	0.43	0.14	0.17	0.16	0	0	0.31	0.4	0.34	0	0.22	0.18	0	0	0.24	0.19	0.32	0.23	0	0.12
MELO.jh000952.1	0	0	0	0	0	0	0	0	0	0	0	0	0	0	0	0	0	0	0	0	0	0	0	0	0	0	0	0	0	0	0	0	0	0	0	0	0	0	0	0	0	0	0	0	0	0	0	0	0
MELO.jh000953.1	10.3	8.8	11.71	8.67	6.43	7.8	9.85	16.41	6.51	8.33	7.78	7.86	6.87	10.47	7.4	6.44	9.56	7.31	6.08	9.65	6.15	5.47	5.72	6.52	5.6	6.01	5.52	7.45	5.89	11.29	11.75	5.68	8.18	7.36	7.87	11.04	7.72	6.37	8.88	7.63	7.74	9.28	7.05	8.59	8.86	8.85	7.46	7.66	7.55
MELO.jh000954.1	0	0	0.05	0	0.03	0	0.04	0.05	0	0.13	0.04	0	0.03	0	0.06	0	0.1	0	0.09	0	0	0.17	0.19	0.21	0.21	0.1	0.15	0	0	0	0.03	0	0	0	0	0.21	0.08	0.1	0	0.09	0	0.13	0	0.1	0.04	0.1	0.18	0	0
MELO.jh000955.1	0.52	1.07	1.8	1.09	2.03	1.01	0.08	0	0	0.28	0	0.37	0.43	0.69	1.41	1.13	0.79	0.23	0.17	0.51	0.28	0	0.18	0.38	0	0	0.73	0.38	0.38	0.25	0.12	0.63	0.31	1.09	0.19	0.97	0.32	0.74	0.82	0.67	0	0	0.15	0	0.2	0.11	0.11	0.09	0.13
MELO.jh000956.1	0	0	0	0	0	0	0	0	0	0	0	0	0	0	0	0	0	0	0	0	0	0	0	0	0	0	0	0	0	0	0	0	0	0	0	0	0	0	0	0	0	0	0	0	0	0	0	0	0
MELO.jh000957.1	17.06	13.79	16.03	16.08	13.5	15.19	15.47	19.13	13.58	12.37	15.84	12.81	12.12	10.36	13.89	12.62	14.4	13.66	18.95	11.89	10.84	17.98	8.76	16.13	13.33	14.99	14.61	14.45	15.34	12.2	13.06	11.1	14.76	12.7	14.29	17.58	12.22	12.38	12.56	11.23	11.91	12.77	17.71	14.84	13.26	23.75	19.17	16.25	21.52
MELO.jh000958.1	0	0	0	0	0	0	0	0	0	0	0	0	0	0	0	0	0	0	0	0	0	0	0	0	0	0	0	0	0	0	0	0	0	0	0	0	0	0	0	0	0	0	0	0	0	0	0	0	0
MELO.jh000959.1	0	0	0	0	0	0	0	0	0	0	0	0	0	0	0	0	0	0	0	0	0	0	0	0	0	0	0	0	0	0	0	0	0	0	0	0	0	0	0	0	0	0	0	0	0	0	0	0	0
MELO.jh000960.1	9.87	8.8	8.4	11.31	9.04	10.56	6.2	7.14	8.48	6.54	5.15	5.05	6.56	7.26	8.27	6.94	6.01	9.13	9.79	5.14	7.31	9.2	6.13	6.58	7.68	7.72	6.68	7.08	6.21	5.67	7.1	6.5	8.76	8.44	8.1	6.62	6.89	9.06	8.88	8.46	8.42	8.39	8.51	7.58	10.04	9.07	9.15	8.18	9.13
MELO.jh000961.1	0.31	0.29	0.26	0.15	0.41	0.04	0.19	0.65	0.26	0.22	0	0.26	0.04	0.4	0.34	0.34	0	0	0.14	0	0.14	0.05	0	0.11	0	0	0.44	0	0.19	0.25	0.08	0.18	0.2	0.17	0.29	0.27	0.31	0.15	0.76	0.08	0.21	0.47	0.15	0.27	0	0.23	0.15	0.04	0.08
MELO.jh000962.1	0	0	0	0	0	0	0	0	0	0	0	0	0	0	0	0	0	0	0	0	0	0	0	0	0	0	0	0	0	0	0	0	0	0	0	0	0	0	0	0	0	0	0	0	0	0	0	0	0
MELO.jh000963.1	0	0	0	0	0	0	0	0	0	0	0	0	0	0	0	0	0	0	0	0	0	0	0	0	0	0	0	0	0	0	0	0	0	0	0	0	0	0	0	0	0	0	0	0	0	0	0	0	0
MELO.jh000964.1	0	0	0	0	0	0	0	0	0	0	0	0	0	0	0	0	0	0	0	0	0	0	0	0	0	0	0	0	0	0	0	0	0	0	0	0	0	0	0	0	0	0	0	0	0	0	0	0	0
MELO.jh000965.1	0	0	0	0	0	0	0	0	0	0	0	0	0	0	0	0	0	0	0	0	0	0	0	0	0	0	0	0	0	0	0	0	0	0	0	0	0	0	0	0	0	0	0	0	0	0	0	0	0
MELO.jh000966.1	0	0	0	0	0	0	0	0.1	0	0	0	0	0	0	0	0	0	0	0	0	0	0	0	0	0	0	0	0	0	0	0	0	0	0	0	0	0	0	0	0	0	0	0	0	0	0	0	0	0
MELO.jh000967.1	0.35	0	0.25	0	0.1	0.06	0	0.23	0.05	0	0.57	0.45	0.31	0	0.44	0	0.98	0.56	0.55	0.37	0	0.3	0.09	0.27	0.73	0.29	0	0	0	0	0.15	0.5	0	0	0.54	0	0.26	0	0	0	0.35	0.61	0	0.58	0.29	0	0.56	0	0.52
MELO.jh000968.1	3.19	4.12	2.67	3.49	2.66	3.85	4.21	8.59	5.58	3.85	2.73	3.52	2.78	3.55	3.55	2.44	1.47	3.41	0.53	1.12	3.27	1.68	1.43	1.46	2.38	2.23	1.49	3	1.37	2.25	1.88	2.97	2.66	1.4	4.68	1.69	5.96	1.73	4.22	1.66	4.08	3.18	1.83	1.93	2.04	1.07	1.68	1.16	0.62
MELO.jh000969.1	0	0	0	0	0	0	0.02	0.12	0	0	0	0	0	0	0	0	0	0	0	0	0	0	0	0	0	0	0	0	0	0	0	0	0	0	0	0	0	0	0	0	0	0	0	0	0	0	0	0	0
MELO.jh000970.1	0	0	0	0	0	0	0	0	0	0	0	0	0	0	0	0	0	0	0	0	0	0	0	0	0	0	0	0	0	0	0	0	0	0	0	0	0	0	0	0	0	0	0	0	0	0	0	0	0
MELO.jh000971.1	0	0	0	0	0	0	0	0	0	0	0	0	0	0	0	0	0	0	0	0	0	0	0	0	0	0	0	0	0	0	0	0	0	0	0	0	0	0	0	0	0	0	0	0	0	0	0	0	0
MELO.jh000972.1	34.05	38.33	22	35.83	26.62	31.04	33.13	33.78	24.42	27.63	20.53	27.49	26.75	25.64	22.35	21.59	17.7	32.88	28.17	19.9	34.25	26.67	20.45	21.02	21.52	32.44	21.25	22.83	31.26	26.21	33.81	24.82	35.78	25.6	36.74	23.49	26.81	23.73	41.53	22.42	32.35	35.13	33.7	28.3	33.44	32.82	37.04	33.66	36.82
MELO.jh000973.1	34.69	40.61	46.19	41.85	42.24	35.04	29.52	28.48	34.37	35.18	41.96	32.98	47.79	36.51	51.17	39.18	45.4	40.07	57.58	37.06	37.52	42.78	39.32	40.05	40.45	31.88	37.52	47.36	35.5	35.64	34.21	40.08	37.6	34.22	33.92	49.07	41.28	36.16	38.03	36.58	35.11	32.25	36.85	32.69	33.26	35.68	40.85	34.95	40.56
MELO.jh000974.1	7.53	7.9	12.39	10.47	10.47	7.46	7.61	5.72	5.91	7.16	8.94	8.15	9.61	9.17	9.12	9.53	11.5	9.25	10.58	10.72	9.61	10.37	10.32	12.94	8.42	8.12	10.72	9.15	10.52	11.91	7.58	6.7	8.87	10.24	6.92	12.13	9.11	10.78	10.26	8.71	7.46	8.39	9.31	6.08	9.95	8.49	9.91	8.57	9.53
MELO.jh000975.1	10.76	11.5	12.2	10.89	12.16	8.72	9.86	9.03	9.78	8.1	9.78	7.78	15.7	15.44	12.1	12.66	9.98	9.2	20.34	10.23	10.58	16.78	10.56	12.06	10.75	9.55	7.23	9.65	10.84	8.98	12.13	13.93	10.42	14.93	10.79	12.86	18.86	13.66	13.12	12.55	10.21	7.1	11.37	10.86	10.11	11.21	16.36	10.37	13.53
MELO.jh000976.1	0.16	0	0	0	0.14	0.06	0	0	0	0	0	0	0	0	0	0	0	0	0	0	0	0	0	0	0	0	0	0	0	0	0	0	0	0	0	0	0	0	0	0	0	0	0	0	0.13	0	0.12	0	0.05
MELO.jh000977.1	0	0	0	0	0	0	0	0	0	0	0	0	0	0	0	0	0	0	0	0	0	0	0	0	0	0	0	0	0	0	0	0	0	0	0	0	0	0	0	0	0	0	0	0	0	0	0	0	0
MELO.jh000978.1	23.74	36.57	57.26	30.54	36.03	24.9	21.02	26.37	33.59	32.98	36.11	27.19	48.69	36.96	41.17	48.48	60.76	29.08	40.62	65.59	31.46	32.18	29.67	57.51	35.07	32.68	50.59	35.77	35.62	47.76	35.65	45.65	31.1	40.93	34.39	64.92	47.15	40	34.08	30.49	29.74	25.48	35.38	29.56	22.81	36.35	55.4	36.18	42.57
MELO.jh000979.1	0	0.08	0	0	0	0	0	0.11	0	0	0	0	0.05	0	0	0.2	0.13	0	0.06	0	0	0	0.07	0.1	0	0	0	0	0.1	0	0.08	0.1	0.03	0	0	0	0	0	0	0	0	0	0.08	0	0	0	0	0	0.19
MELO.jh000980.1	0	0	0	0	0	0	0	0	0	0	0	0	0	0	0	0	0	0	0	0	0	0	0	0	0	0	0	0	0	0	0	0	0	0	0	0	0	0	0	0	0	0	0	0	0	0	0	0	0
MELO.jh000981.1	0	0	0	0	0	0	0	0	0	0	0	0	0	0	0	0	0	0	0	0	0	0	0	0	0	0	0	0	0	0	0	0	0	0	0	0	0	0	0	0	0	0	0	0	0	0	0	0	0
MELO.jh000982.1	5.26	6.71	5.87	5.23	5.01	3.11	3.11	4.54	5.96	5.71	5.43	3.41	4.98	6.17	6.78	7.9	4.49	5.09	7.42	4.09	3.96	5.34	4.5	3.43	6.42	4.77	3.7	7.47	4.61	3.89	4.23	10.4	5.7	4.64	3.86	4.32	8.6	3.3	5.74	3.73	4.33	3.92	4.78	4.1	4.83	6.76	6.78	4.82	4.62
MELO.jh000983.1	0.07	0.08	0	0.12	0.2	0.08	0.03	0	0	0	0	0	0	0	0	0	0.27	0	0.05	0.11	0.06	0.06	0	0.05	0.07	0	0	0.04	0.05	0.05	0.08	0.06	0	0	0	0	0	0	0	0	0	0.02	0.1	0	0.11	0	0.07	0	0
MELO.jh000984.1	0	0	0	0	0	0	0	0	0	0	0	0	0	0	0	0	0	0	0	0	0	0	0	0	0	0	0	0	0	0	0	0	0	0	0	0	0	0	0	0	0	0	0	0	0	0	0	0	0
MELO.jh000985.1	3.61	5.31	5.44	4.32	4.04	3.51	3.04	3.59	3.26	4.03	3.71	3.21	5.76	4.83	4.34	4.93	5.69	4.56	4.71	6.39	4.31	3.77	5.02	4.83	5.07	3.68	4.04	4.12	4.55	4.09	4.66	4.7	4.4	5.2	4.06	6.39	6.15	5.52	4.57	4.61	4.85	3.2	4.24	4.05	4.67	4.37	4.93	3.49	4.72
MELO.jh000986.1	0	0	0	0	0	0	0	0	0	0	0	0	0	0	0	0	0	0	0	0	0	0	0	0	0	0	0	0	0	0	0	0	0	0	0	0	0	0	0	0	0	0	0	0	0	0	0	0	0
MELO.jh000987.1	171.66	171.28	289.35	217.63	176.63	237.34	213.5	193.99	199.14	208.24	211.41	264.04	164.96	145.05	162.36	215.64	183.88	205.56	194.11	185.08	176.45	254.96	159.29	284.04	199.69	275.92	315.9	213.08	256.89	296.89	318.64	258.76	230.1	184.73	250.38	291.71	200.93	174.62	174.43	165.71	290.73	241.01	210.95	242.41	176.32	235.95	286.42	233.52	273.11
MELO.jh000988.1	0	0	0	0	0	0	0	0	0	0	0	0	0	0	0	0	0	0	0	0	0	0	0	0	0	0	0	0	0	0	0	0	0	0	0	0	0	0	0	0	0	0	0	0	0	0	0	0	0
MELO.jh000989.1	0	0	0	0	0	0	0	0	0	0	0	0	0	0	0	0	0	0	0	0	0	0	0	0	0	0	0	0	0	0	0	0	0	0	0	0	0	0	0	0	0	0	0	0	0	0	0	0	0
MELO.jh000990.1	0	0	0	0	0	0	0	0	0	0	0	0	0	0	0	0	0	0	0	0	0	0	0	0	0	0	0	0	0	0	0	0	0	0	0	0	0	0	0	0	0	0	0	0	0	0	0	0	0
MELO.jh000991.1	90.15	73.72	79.46	90.64	79.7	80.45	95.02	99.25	68.69	83.38	68.5	77.98	75.58	77.92	80.32	73.87	77.69	97.41	73.92	72.84	100.14	69.55	70	70.98	74.71	80.87	58.65	73.56	95.09	67.85	85.84	58.88	93.01	77	80.43	74.94	72.31	74.25	74.9	80.58	76.28	101.04	86.48	86.62	88.72	73.65	76.44	92.34	88.22
MELO.jh000992.1	0	0	0	0	0	0	0	0	0	0	0	0	0	0	0	0	0	0	0	0	0	0	0	0	0	0	0	0	0	0	0	0	0	0	0	0	0	0	0	0	0	0	0	0	0	0	0	0	0
MELO.jh000993.1	13.97	13.76	16.72	13.73	12.72	12.27	9.89	10.04	9.93	12.93	12.55	12	14.68	13.5	15.06	12.95	12.79	13.58	15.62	12.55	14.18	14.45	12.44	13.7	13.21	12.23	13.9	13.56	13.42	12.19	12.81	14.45	12.89	11.91	11.05	14.67	16.27	13.02	15.77	12.91	11.56	11.7	12.29	10.67	13.62	16.26	13.6	11.3	15.04
MELO.jh000994.1	15.89	8.87	5.8	19.28	13.93	15.24	11.1	11.05	10.99	11.77	10.49	12.62	8.73	12.53	11.59	9.87	3.62	11.41	8.34	2.2	15.3	12.22	8.81	4.3	11.95	13.48	4.62	10.86	13.72	4.56	13.35	8.72	16.79	11	15.72	5.62	8.53	13.25	9.77	13.55	14.47	17.98	13.13	13.19	15.03	7.63	8.52	13.66	7.66
MELO.jh000995.1	0	0	0	0	0	0	0	0	0	0	0	0	0	0	0	0	0	0	0	0	0	0	0	0	0	0	0	0	0	0	0	0	0	0	0	0	0	0	0	0	0	0	0	0	0	0	0	0	0
MELO.jh000996.1	7.53	8.19	7.87	8.3	11.8	6.01	6.77	6.05	6.79	9.83	8.82	8.23	9.89	10.44	9.55	12.08	5.19	8.6	10.66	5.26	10.51	11.2	15.47	7.05	11.48	6.65	5.11	10.24	6.38	6.13	9.82	9.18	7.6	9.74	9.73	10.84	9.76	11.63	8.98	10.5	8.86	7.82	7.26	8.03	7.46	9.98	11.91	6.3	8.82
MELO.jh000997.1	0.11	0.06	0.04	0.07	0.04	0.32	0.21	0.14	0.17	0.19	0.24	0.17	0.14	0.11	0.36	0.06	0.05	0.09	0.17	0.15	0.15	0.05	0	0.2	0.1	0.16	0	0.11	0.1	0	0.1	0.17	0.05	0.05	0.1	0.13	0.04	0.08	0.11	0.25	0.05	0.17	0.19	0.08	0.16	0.19	0	0.15	0.35
MELO.jh000998.1	11.78	9.17	10.42	11.32	13.46	12.07	6.68	8.59	9.22	10.67	9.67	9.85	8.97	12.96	11.91	9.87	10.49	11.57	10.15	9.36	12.31	10.55	10.82	10.1	11.56	9.28	8.66	10.44	8.03	8.81	9.38	9.14	10.37	13.06	11.27	10.07	9.19	12.77	10.81	11.79	10.51	10.87	9.86	10.69	9.66	9.71	8.91	10.54	9.4
MELO.jh000999.1	23.31	20.71	27.05	25.56	20.58	22.12	21.14	22.4	18.84	17.92	18.37	20.97	18.84	22.91	19.93	18.49	29.92	25.02	21.7	29.7	23.94	18.01	23.45	21.26	19.61	19.42	16.29	21.12	17.15	22.22	24.16	18.69	20.88	19.08	22.84	26.55	18.72	17.24	22.38	15.15	21.23	25.23	20.34	22.38	21.58	23.21	23.4	21.07	24.43
MELO.jh001000.1	8.24	8.49	10.53	10.12	8.97	8.5	5.44	6.51	5.73	6.26	8.82	9.08	7.58	8.83	7.74	8.06	8.74	7.07	7.52	6.43	7.11	7.06	7.3	9.25	6.03	6.7	7.43	6.9	7.11	10.61	8.35	6.97	7.83	7.65	6.39	9.34	7.25	7.3	10.36	7.75	6.07	8.73	7.51	7.27	8.03	8.4	6.18	7.63	7.02
MELO.jh001001.1	2.15	2.24	3.78	1.95	2.77	2.23	1.34	1.2	2.01	2.68	2.61	2.78	3.77	2.65	4.14	4.17	3.74	2.33	1.52	5.95	1.85	1.62	2.53	4.79	2.84	2.1	3.3	2.87	1.75	3.37	2.35	3.03	1.68	2.26	1.9	5.08	3.54	2.62	1.85	2.97	1.92	2.63	2.45	2.95	2.25	2.56	3.12	2.05	2.99
MELO.jh001002.1	22.88	21.87	27.23	23.41	20.4	21.47	16.15	17.9	18.11	16.72	17.85	18.39	17.22	19.95	18.02	16.26	28.9	19.35	21.27	26.91	16.63	18.53	15.54	22.66	15.67	19.4	19	15.47	18.68	19.41	19.13	14.59	21.95	19.74	19.37	24.27	15.46	19.21	16.26	18.49	20.28	19.75	18.69	18.88	17.26	23.15	21	19.26	20.57
MELO.jh001003.1	0.19	0.15	0	0.55	0.18	0	0	0	0	0.02	0	0.51	0	0.45	0.75	0.18	0	0.49	1.19	0.32	0	0	0.39	0	0.18	0	0.03	0	0.46	0.22	0.16	0.38	0.83	0.34	0.28	0.07	0.29	0.38	0	0	0	0.45	0	0	0	0.55	0.24	0.15	0
MELO.jh001004.1	2.67	11.41	2.21	2.46	1.26	3.48	5.51	1.52	3.46	3.28	1.54	2.24	1.97	5.18	2.32	3.04	0	2.38	2.41	1.53	1.62	2.6	0.75	0	2.27	4.37	1.49	2.45	2.62	0	3.73	2.78	1.28	0	1.02	0	3.9	1.56	4.54	5.09	0.93	2.92	2.46	5.01	7.78	2.53	4.31	1.5	4.95
MELO.jh001005.1	6.96	29.35	5	4.91	8.58	6.72	8.71	8.29	2.75	7.45	3.01	2.76	4.94	6.89	2.6	4.2	1.89	2.24	3.81	0.29	3.38	4	3.35	2.14	2.98	4.57	1.18	5.6	5.83	4.01	13.21	3.57	6.22	5.26	6.05	2.88	4.03	4.71	14.71	4.39	7.34	5.63	7.77	8.18	7.28	13.76	9.29	9.91	20.42
MELO.jh001006.1	0	0	0	0	0	0	0	0	0	0	0	0	0	0	0	0	0	0	0	0	0	0	0	0	0	0	0	0	0	0	0	0	0	0	0	0	0	0	0	0	0	0	0	0	0	0	0	0	0
MELO.jh001007.1	0.09	0	0	0	0	0	0.05	0.07	0.06	0	0	0.03	0	0.04	0	0	0	0	0	0	0	0.08	0	0	0	0.09	0.05	0	0	0	0	0	0	0	0	0	0	0	0	0	0.05	0	0	0.04	0.05	0	0.04	0.16	0.03
MELO.jh001008.1	0	0	0	0	0	0	0	0	0	0	0	0	0	0	0	0	0	0	0	0	0	0	0	0	0	0	0	0	0	0	0	0	0	0	0	0	0	0	0	0	0	0	0	0	0	0	0	0	0
MELO.jh001009.1	18.64	17.25	18.7	21.03	17.68	17.29	11.95	12.17	14.61	16.48	15.19	13.82	15.12	15.27	16.28	15.32	20.26	19.92	20.38	16.16	18.28	20.38	13.27	20.03	18.03	17.35	15.37	16.63	18.05	17.78	18.39	16.34	19.22	15.65	17.78	17.67	19.37	14.79	20.16	17.01	15.87	19.23	16.4	16.01	18.63	18.2	17.16	17.81	17.5
MELO.jh001010.1	0	0	0	0	0	0	0	0	0	0	0	0	0	0	0	0	0	0	0	0	0	0	0	0	0	0	0	0	0	0	0	0	0	0	0	0	0	0	0	0	0	0	0	0	0	0	0	0	0
MELO.jh001011.1	3.65	3.26	2.8	4.05	3.77	3.73	2.92	3.46	2.89	4.86	3.93	4.29	3.7	5.3	4.29	5.44	2.22	4.33	3.33	2.14	4.64	3.47	3.76	2.26	4.12	3.37	2.19	3.37	3.02	3.28	4.02	3.7	3.18	3.47	4.64	2.15	3.82	3.67	4	4.67	3.93	4.05	3.97	3.67	3.83	2.87	4.23	3.43	3.45
MELO.jh001012.1	54.72	133.07	100.49	96.12	40.78	66.16	60.96	36.4	48.63	45.82	137.96	141.23	182.58	41.21	121.52	53.21	61.33	215.66	80.02	159.96	285.18	38.47	633.82	54.99	142.06	81	43.56	175.87	78.31	63.12	34.32	49.61	76.69	96.54	67.87	258.74	25.04	62.73	31.48	56.13	90.07	107.57	66	31.47	54.99	59.12	60.14	63.06	67.95
MELO.jh001013.1	0	0	0	0	0	0	0	0	0	0	0	0	0	0	0	0	0	0	0	0	0	0	0	0	0	0	0	0	0	0	0	0	0	0	0	0	0	0	0	0	0	0	0	0	0	0	0	0	0
MELO.jh001014.1	0	0	0	0	0	0	0	0	0	0	0	0	0	0	0	0	0	0	0	0	0	0	0	0	0	0	0	0	0	0	0	0	0	0	0	0	0	0	0	0	0	0	0	0	0	0	0	0	0
MELO.jh001015.1	0	0	0	0	0	0	0	0	0	0	0	0	0	0	0	0	0	0	0	0	0	0	0	0	0	0	0	0	0	0	0	0	0	0	0	0	0	0	0	0	0	0	0	0	0	0	0	0	0
MELO.jh001016.1	0	0	0	0	0	0	0	0	0	0	0	0	0	0	0.31	0	0	0	0.24	0	0	0	0	0	0	0	0	0	0	0	0	0	0.71	0.47	0	0	0	0	0	0	0	0	0	0	0	0.21	0	0	0
MELO.jh001017.1	0	0	0	0	0	0	0	0	0	0	0	0	0	0	0	0	0	0	0	0	0	0	0	0	0	0	0	0	0	0	0	0	0	0	0	0	0	0	0	0	0	0	0	0	0	0	0	0	0
MELO.jh001018.1	1.15	0.95	0.23	0.33	1.21	0.36	3.42	2.56	0	0.92	0.37	0.08	0.35	0.87	0.19	0	1.17	0.65	1.32	0.57	0.47	0.63	1.53	0.55	0.73	1.15	0.35	1.28	2.09	1.41	1.39	1.7	0.3	0.87	0.84	0.13	1.05	0.82	1.08	0.4	1.17	0.98	1.62	1.93	0.44	0	1.34	1.46	0.88
MELO.jh001019.1	0	0	0	0	0	0	0	0	0	0	0	0	0	0	0	0	0	0	0	0	0	0	0	0	0	0	0	0	0	0	0	0	0	0	0	0	0	0	0	0	0	0	0	0	0	0	0	0	0
MELO.jh001020.1	0	0	0	0	0	0	0	0	0	0	0	0	0	0	0	0	0	0	0	0	0	0	0	0	0	0	0	0	0	0	0	0	0	0	0	0	0	0	0	0	0	0	0	0	0	0	0	0	0
MELO.jh001021.1	0	0	0	0	0	0	0	0	0	0	0	0	0	0	0	0	0	0	0	0	0	0	0	0	0	0	0	0	0	0	0	0	0	0	0	0	0	0	0	0	0	0	0	0	0	0	0	0	0
MELO.jh001022.1	15.27	17.71	15.51	17.37	14.63	16.17	16.57	15.23	13	16.22	11.91	13.66	14.51	15.05	13.5	16.02	12.37	15.22	13.77	14.74	15.13	13.53	12.96	12.8	12.76	13.96	11.57	12.46	17.3	14.04	16.4	14.26	17.72	13.51	15.13	15.33	14.41	12.21	18.29	13.07	16.83	17.63	16.39	14.79	15.65	16.15	16.32	17.14	18.43
MELO.jh001023.1	10.6	9.69	8.87	10.64	9.45	11.77	12.63	14.55	7.73	8.05	7.24	6.38	8.03	9.53	7.02	8.76	8.26	8.73	5.26	8.58	6.18	4.73	5.98	6.27	6.99	8.49	5.31	6.38	6.82	5.32	11.81	5.46	8.44	6.86	10.27	6.18	5.85	6.43	6.49	5.86	11.29	9.01	10.44	12.41	7.91	9.76	11.6	9.18	9.44
MELO.jh001024.1	0	0	0	0	0	0	0.12	0	0	0.28	0	0.06	0	0	0	0	0	0	0	0	0	0	0.13	0	0	0.21	0	0	0	0	0	0	0.11	0.07	0	0	0.31	0	0	0.11	0	0	0	0	0.1	0.11	0	0.05	0
MELO.jh001025.1	0	0	0	0	0	0	0	0	0	0	0	0.11	0	0	0	0	0	0	0	0	0	0	0	0	0	0	0	0	0	0	0	0	0	0.15	0	0	0	0	0	0.21	0	0	0	0	0.1	0	0	0.11	0
MELO.jh001026.1	35	24.61	20.5	33.65	35.81	35.14	22.5	30.35	24.09	35.86	21.22	35.82	27.66	43.44	31.29	34.82	15.77	30.31	22.19	14.33	34.73	25.33	30.71	14.95	26.89	26.46	14.92	21.21	28.49	23.88	35.47	21.78	32.25	31.4	44.75	18.79	23.5	34.11	29.2	33.17	37.55	41.71	36.65	50.25	35.34	17.91	26.52	32.76	23.1
MELO.jh001027.1	28.77	20.97	20.45	30.01	29.84	27.47	25.83	24.61	35.43	33.33	32.85	30.1	26.02	24.29	27.8	29.47	29.37	27.02	30.71	29.56	29.26	33.4	33.71	26.33	33.76	25.59	18.45	30.1	33.18	18.78	25.05	28.61	28.95	27	27.82	29.85	28.51	31.62	21.68	29.69	29.58	28.17	25.63	30.66	29.6	23.44	21	26.9	23.33
MELO.jh001028.1	11.01	8.5	13.44	12.74	10.91	8.94	9.68	9.11	9.03	10.81	9.14	10.37	9.98	10.46	10.45	8.92	12.47	10.2	14.1	10.12	9.65	10.77	6.71	12.68	10.18	11.3	9.44	9.39	9.79	10.07	10.96	8.37	11.56	9.22	11.78	10.54	10.29	11.19	9.2	9.31	8.91	10.1	10.95	9.68	12.69	14.73	13.87	11.15	13.68
MELO.jh001029.1	0	0	0	0	0	0	0	0	0	0	0	0	0	0	0	0	0	0	0	0	0	0	0	0	0	0	0	0	0	0	0	0	0	0	0	0	0	0	0	0	0	0	0	0	0	0	0	0	0
MELO.jh001030.1	12.54	10.12	12.08	13.18	13.8	13.11	6.77	6.42	7.59	6.61	9.58	10.35	10.82	9.45	14.56	13.6	9.77	9.37	9.67	7.44	10.22	9.78	6.2	9.12	9.57	10.82	9.4	9.64	11.68	7.96	7.83	8.45	9.98	10.89	6.71	11.28	8.9	11.67	9.49	11.33	8.35	10.55	9.63	8.13	9.4	9.23	8.65	10.36	9.21
MELO.jh001031.1	0.07	0.08	0	0	0	0	0	0	0	0	0	0	0	0	0	0	0	0	0	0	0	0	0	0	0	0	0	0	0	0	0	0	0.08	0	0	0	0	0.07	0	0	0	0	0	0	0	0	0	0.05	0
MELO.jh001032.1	0	0	0	0	0	0	0	0	0	0	0	0	0	0	0	0	0	0	0	0	0	0	0	0	0	0	0	0	0	0	0	0	0	0	0	0	0	0	0	0	0	0	0	0	0	0	0	0	0
MELO.jh001033.1	15.28	11.34	17.28	17.25	12.89	15.73	12.5	14.77	13.85	10.29	16.66	12.95	9.71	8.44	11.83	9.21	13.12	14.49	20.4	11.87	13.6	16.99	11.63	16.8	13.69	14.72	14.23	15.65	13.3	13.42	13.91	14.58	16.65	12.09	14.75	15.35	15.1	12.06	13.13	11.48	15.43	15.87	12.69	11.72	14.6	16.92	14.45	12.73	14.76
MELO.jh001034.1	36.21	50.99	53.56	39.64	43.48	35.37	39.05	34.13	31.92	37.67	45.81	40.88	60	39.8	56.61	53.73	50.01	43.61	40	41.08	38.98	39.23	38.51	45.65	38.06	37.26	43.2	38.45	40.92	51.87	35.87	37.71	37.85	39.61	33.6	62.15	45.6	37.96	50.22	35.62	31.67	38.36	38.95	32.59	36.87	36.75	31.79	36.9	47.21
MELO.jh001035.1	36.05	41.13	37.04	38.02	34.56	32.46	41.63	45.08	30	34.05	32.82	29.01	33.47	37.05	34.01	29.71	33.19	34.46	36.66	29.83	33.52	34.64	25.06	42.72	29.25	32.18	32.43	33.22	36.29	31.27	31.28	28.86	31.24	26.57	29.85	34.94	35.24	35.36	46.29	32.88	25.1	36.82	34.82	29.12	33.75	36.7	31.82	30.81	38.49
MELO.jh001036.1	0	0	0	0	0	0	0	0	0	0	0	0	0	0	0	0	0	0	0	0	0	0	0	0	0	0	0	0	0	0	0	0	0	0	0	0	0	0	0	0	0	0	0	0	0	0	0	0	0
MELO.jh001037.1	0	0	0	0	0	0	0	0	0	0	0	0	0	0	0	0	0	0	0	0	0	0	0	0	0	0	0	0	0	0	0	0	0	0	0	0	0	0	0	0	0	0	0	0	0	0	0	0	0
MELO.jh001038.1	17.34	13.55	10.54	17.24	13.7	15.49	17.57	15.98	16.72	14.26	11.43	11.65	7.54	10.35	8.6	13.37	12.9	12.82	18.74	8.81	9	16.88	5.03	13.97	10.58	17.58	11.54	13.77	20.06	11.22	15.4	15.57	15.22	11.61	12.13	8.25	17.6	12.38	16.83	10.92	15.86	15.15	17.92	14.86	17.55	16.99	18.55	16.21	16.55
MELO.jh001039.1	0	0	0	0	0	0	0	0	0	0	0	0	0	0	0	0	0	0	0	0	0	0	0	0	0	0	0	0	0	0	0	0	0	0	0	0	0	0	0	0	0	0	0	0	0	0	0	0	0
MELO.jh001040.1	3.15	3.32	3.62	3.49	3.52	2.42	1.84	3.67	3.18	3.57	3.9	3.01	3.86	3.64	3.64	5.51	2.69	3.71	4.11	2.56	3.2	3.87	3.59	4.12	5.12	2.72	3.34	4.86	3.3	3.3	4.42	3.37	4.93	4.21	3.63	3.63	3.99	2.66	3.92	2.86	3.36	2.83	4.21	2.95	3.35	4.77	3.73	4.37	4.36
MELO.jh001041.1	0	0	0	0	0	0	0	0	0	0	0	0	0	0	0	0	0	0	0	0	0	0	0	0	0	0	0	0	0	0	0	0	0	0	0	0	0	0	0	0	0	0	0	0	0	0	0	0	0
MELO.jh001042.1	0	0	0	0	0	0	0	0	0	0	0	0	0	0	0	0	0	0	0	0	0	0	0	0	0	0	0	0	0	0	0	0	0	0	0	0	0	0	0	0	0	0	0	0	0	0	0	0	0
MELO.jh001043.1	19.07	13.88	16.24	18.09	17.02	17.15	12.72	10.7	11.98	12.47	11.99	11.99	11.78	15.98	13.82	14.04	15.85	15.92	14.45	12.85	15.18	13.04	10.19	12.83	10.88	12.24	12.27	11.88	12.91	11.15	15.09	10.55	14.53	14.16	13.48	13.55	11.71	14.14	11.94	15.18	12.66	16.19	14.96	13.81	14.43	13.74	11.95	13.94	13.09
MELO.jh001044.1	4.58	6.04	5.36	6.07	4.42	4.69	3.37	4.85	3.64	4.4	4.4	4.18	5.16	5.41	6.32	4.27	6.92	4.49	4.16	5.2	4.01	4.04	4.47	5.91	3.87	4.62	3.64	4.69	3.77	4.16	3.68	4.33	3.73	4.49	3.95	5.48	4.87	4.55	5.7	4.65	3.75	4.59	3.81	4.4	4.5	4.79	4.24	3.41	3.79
MELO.jh001045.1	0	0	0	0	0	0	0	0	0	0	0	0	0	0	0	0	0	0	0	0	0	0	0	0	0	0	0	0	0	0	0	0	0	0	0	0	0	0	0	0	0	0	0	0	0	0	0	0	0
MELO.jh001046.1	4.69	3.15	4.16	6.68	6.26	5.14	3.25	3.54	4.26	3.09	3.52	3.19	3.87	4.44	3.49	3.61	3.73	4.75	5.32	3.13	4.25	4.57	3.63	3.35	4.51	5.7	3.3	4.46	6.59	3.39	4.89	4.06	5.2	5.55	4.75	3.07	3.8	6.78	4.09	6.34	5.76	5.6	4.9	3.87	5.39	3.87	3.11	4.16	3.38
MELO.jh001047.1	7.73	7.22	8.64	8.38	6.84	7.11	5.6	7.88	5.66	6.29	5.92	6.34	5.41	4.3	8.29	6.06	7.03	8.58	9.63	8.17	8.03	9.48	8.8	7.56	6.44	7.29	6.05	6.51	7.42	8.26	7.91	5.91	9.5	6.66	10.04	8.75	5.64	6.08	6.96	5.8	7.09	8.82	7.63	7.94	9.65	10.37	8.08	8.36	8.68
MELO.jh001048.1	0.49	0.45	1.24	0.01	0.31	0.19	0.02	0.77	0.31	0.66	0.19	1.53	0.29	0.15	1.19	0.19	1.05	0.41	0.25	0.67	0.07	0.14	0.13	0.19	0.41	0	0	0.5	0.08	0	0	0	0.53	0	0.1	0.56	0.05	0.46	0	0.34	0.29	0.86	0.5	0	0.27	0.22	0.01	0.15	0.34
MELO.jh001049.1	0	0	0	0	0	0	0	0	0	0	0	0	0	0	0	0	0	0	0	0	0	0	0	0	0	0	0	0	0	0	0	0	0	0	0	0	0	0	0	0	0	0	0	0	0	0	0	0	0
MELO.jh001050.1	0.06	0	0	0	0	0	0	0.07	0	0	0	0	0.03	0	0	0	0	0	0	0	0	0	0	0	0	0	0	0	0	0	0.08	0	0	0.08	0.06	0	0	0	0	0	0	0.09	0.11	0.11	0.04	0	0.04	0	0.05
MELO.jh001051.1	0	0	0	0	0	0	0	0	0	0	0	0	0	0	0	0	0	0	0	0	0	0	0	0	0	0	0	0	0	0	0	0	0	0	0	0	0	0	0	0	0	0	0	0	0	0	0	0	0
MELO.jh001052.1	2.65	3.67	3.62	2.19	2.08	2.31	0.59	0.91	0.99	2.69	0.97	0.91	2	1.32	1.45	1.37	1.29	1.93	2.5	1.39	1.89	2.57	2.87	1.57	2.09	1.41	1.4	3.65	1.53	3.04	6.28	2.25	1.88	1.54	2.71	2.16	4.36	2.21	2.41	2.05	2.75	1.73	1.89	2.75	1.76	4.33	7.71	2.53	6.09
MELO.jh001053.1	0.4	0.51	0.34	0.51	0.56	0.56	0	0.59	0.48	1.06	0.18	0.32	0.15	0.72	0.7	0.74	0.2	0.41	0.25	0.49	0.53	0.44	0.22	0.15	0.32	0.43	0.16	0.26	0.55	0.47	0.94	0.28	0.68	0.74	1	0.31	0.25	0.45	0.41	0.64	0.98	0.86	0.62	0.76	0	0.47	0.91	0.48	0.47
MELO.jh001054.1	0.23	0	0	0.22	0.1	0.09	0.54	0	0	0	0	0.1	0	0.18	0	0.22	0	0	0	0	0.29	0	0	0	0	0	0	0.13	0	0	0	0.07	0	0	0.04	0	0.13	0.19	0	0.12	0.2	0	0	0.06	0.67	0	0	0.08	0.23
MELO.jh001055.1	41.69	27	18.53	43.79	29.63	34.68	30.06	36.44	36.17	36.95	31.54	37.63	32.82	26.33	27.17	34.97	14.49	40.86	34.33	13.32	38.77	34.39	27.51	15.02	29.84	34.63	16.54	29.22	41.51	18.66	30.69	26.81	38.23	26.69	35.18	17.12	26.72	26.63	28.25	28.58	36	42.98	39.37	38.07	43.89	33.94	34.39	39.49	39.18
MELO.jh001056.1	0	0	0	0	0	0	0	0	0	0	0	0	0	0	0	0	0	0	0	0	0	0	0	0	0	0	0	0	0	0	0	0	0	0	0	0	0	0	0	0	0	0	0	0	0	0	0	0	0
MELO.jh001057.1	0.55	0.44	0.22	0.56	0.59	0.78	0.19	0.61	0.49	0.3	0.2	0.18	0.64	0.4	1.05	0.35	0.33	0.43	0.67	0.24	0.44	0.7	0.46	0.34	0.24	0.38	0.22	0.35	0.25	0.26	0.46	0.25	0.65	0.5	0.39	0.25	0.5	0.69	0.41	0.9	0.69	0.46	0.39	0.3	0.24	0.17	0.24	0.18	0.42
MELO.jh001058.1	17.82	18.52	23.99	18.43	17.01	16.5	13.03	11.37	15.63	16.78	18.01	15.77	15.75	15.18	17.1	16.74	23.46	18.49	21.91	20.09	18.22	20.98	12.25	20.16	14.51	17.83	20.29	17.18	19.18	16.05	16.14	17.9	19.19	16.65	17.81	16.96	17.17	16.45	20.43	17.21	16.86	17.54	18.13	15.59	17.82	18.12	16.43	15.84	17.16
MELO.jh001059.1	0	0	0	0	0	0	0	0	0	0	0	0	0	0	0	0	0	0	0	0	0	0	0	0	0	0	0	0	0	0	0	0	0	0	0	0	0	0	0	0	0	0	0	0	0	0	0	0	0
MELO.jh001060.1	0	0	0	0	0	0	0	0	0	0	0	0	0	0	0	0	0	0	0	0	0	0	0	0	0	0	0	0	0	0	0	0	0	0	0	0	0	0	0	0	0	0	0	0	0	0	0	0	0
MELO.jh001061.1	0	0	0	0	0	0	0	0	0	0	0	0	0	0	0	0	0	0	0	0	0	0	0	0	0	0	0	0	0	0	0	0	0	0	0	0	0	0	0	0	0	0	0	0	0	0	0	0	0
MELO.jh001062.1	31.77	26.64	32.54	41.63	44.71	47.78	41.1	31.83	42.2	38.92	41.77	31.93	35.83	35	38.37	37.82	29.55	42.1	40.98	21.17	37.85	49.41	37.69	35.79	43.54	42.07	35.69	42.73	37.24	31.19	36.98	36.83	44.93	38.83	42.36	33.05	34.31	44.16	29.6	40.12	36.39	41.16	38.41	38.1	35.42	33.7	36.75	39.37	34.55
MELO.jh001063.1	70.97	24.47	59.75	105.25	112.78	102.38	106.81	70.12	127.59	65.73	108.28	70.09	85.64	59.75	74.16	68.24	51.12	101.78	90.34	39.75	96.6	171.57	85.62	70.01	135.73	104.44	83.86	111.61	114.17	58.77	70.68	114.85	111.7	118.09	87.18	85.83	59.7	109.96	29.68	104.26	84.47	98.95	92.3	85.54	92.21	49.28	36.13	79.8	61.82
MELO.jh001064.1	0	0	0	0	0	0	0	0	0	0	0	0	0	0	0	0	0	0	0	0	0	0	0	0	0	0	0	0	0	0	0	0	0	0	0	0	0	0	0	0	0	0	0	0	0	0	0	0	0
MELO.jh001065.1	0	0	0	0	0	0	0	0	0	0	0	0	0	0	0	0	0	0	0	0	0	0	0	0	0	0	0	0	0	0	0	0	0	0	0	0	0	0	0	0	0	0	0	0	0	0	0	0	0
MELO.jh001066.1	38.05	35.68	34.87	37.04	33.72	32.28	30.04	25.92	33.27	35.26	41.83	36	31.65	30.43	32.84	30.37	34.76	42.33	35.72	29.02	36.95	28.96	31.3	31	30.99	30.2	26.52	30.52	29.97	31.07	28.18	25.53	30.66	29.03	28.38	29.1	30.31	29.05	31.87	26.72	27.08	33.78	33.52	32.1	30.43	29.74	29.9	33.02	30.21
MELO.jh001067.1	0.2	0	0	0	0.15	0.12	0.26	0.4	0.02	0.53	0	0	0.16	0.11	0	0.15	0.18	0.23	0.09	0.38	0.11	0	0	0	0.11	0	0.09	0	0	0.07	0	0.8	0	0.13	0	0.29	0	0	0.3	0.15	0.13	0.15	0.19	0	0	0	0.45	0.14	0.2
MELO.jh001068.1	0.69	1.22	0.19	1.24	0.29	0.45	0.69	1.38	1.06	0.4	0.44	0.11	0.08	0.33	0.29	0.63	0.89	0.78	0.84	0.2	0.51	0.82	1.12	0.28	0.93	1.09	0.15	0.97	1.3	0.49	0.82	0.6	0.5	0.62	0.77	0.14	1.1	0.56	0.9	0.34	0.84	0.81	1.15	0.31	0.78	0.94	1.44	0.88	1.04
MELO.jh001069.1	0	0	0	0	0	0	0	0	0	0	0	0	0	0	0	0	0	0	0	0	0	0	0	0	0	0	0	0	0	0	0	0	0	0	0	0	0	0	0	0	0	0	0	0	0	0	0	0	0
MELO.jh001070.1	0	0	0	0	0	0	0	0	0	0	0	0	0	0	0	0	0	0	0	0	0	0	0	0	0	0	0	0	0	0	0	0	0	0	0	0	0	0	0	0	0	0	0	0	0	0	0	0	0
MELO.jh001071.1	6.33	7.07	6.56	8.92	8.68	6.12	1.31	1.29	7.16	8.13	5.75	6.11	5.85	5.81	7.77	5.58	12.59	10.05	11.49	11.22	11.85	14.92	10.06	14.17	13.24	6.61	7.54	8.32	7.93	5.61	4.39	9.11	6.2	8.44	7.72	6.63	10.05	10.97	8.65	11.66	4.6	6.86	4.26	4.67	8.43	4.79	4.04	4.39	4.35
MELO.jh001072.1	0	0	0	0	0	0	0	0	0	0	0	0	0	0	0	0	0	0	0	0	0	0	0	0	0	0	0	0	0	0	0	0	0	0	0	0	0	0	0	0	0	0	0	0	0	0	0	0	0
MELO.jh001073.1	0	0	0	0	0	0	0	0	0	0	0	0	0	0	0	0	0	0	0	0	0	0	0	0	0	0	0	0	0	0	0	0	0	0	0	0	0	0	0	0	0	0	0	0	0	0	0	0	0
MELO.jh001074.1	0	0	0	0	0	0	0	0	0	0	0	0	0	0	0	0	0	0	0	0	0	0	0	0	0	0	0	0	0	0	0	0	0	0	0	0	0	0	0	0	0	0	0	0	0	0	0	0	0
MELO.jh001075.1	0	0	0	0	0	0	0	0	0	0	0	0	0	0	0	0	0	0	0	0	0	0	0	0	0	0	0	0	0	0	0	0	0	0	0	0	0	0	0	0	0	0	0	0	0	0	0	0	0
MELO.jh001076.1	0	0	0	0	0	0	0	0	0	0	0	0	0	0	0	0	0	0	0	0	0	0	0	0	0	0	0	0	0	0	0	0	0	0	0	0	0	0	0	0	0	0	0	0	0	0	0	0	0
MELO.jh001077.1	0	0	0	0	0	0	0	0	0	0	0	0	0	0	0	0	0	0	0	0	0	0	0	0	0	0	0	0	0	0	0	0	0	0	0	0	0	0	0	0	0	0	0	0	0	0	0	0	0
MELO.jh001078.1	0.09	0	0	0	0.17	0	0	0	0	0	0	0	0	0.14	0	0	0	0	0.19	0	0	0.35	0	0.27	0	0	0.14	0	0	0	0.12	0	0	0	0	0	0	0	0	0.08	0	0.17	0.07	0	0	0	0	0.12	0
MELO.jh001079.1	8	7.63	5.38	10.94	8.07	7.32	11.63	7.36	11.62	3.92	8.34	4.26	11.33	7.6	9.65	9.16	2.97	7.79	24.81	2.44	10.01	18.88	5.91	5.9	15.02	9.4	3.53	16.87	9.31	2.95	5.95	12.05	11.07	8.82	7.61	5.58	12.18	8.27	9.42	8.08	5.24	7.61	11.63	5.62	8.99	14.6	10.94	10.76	13.83
MELO.jh001080.1	0.82	0.24	0.39	0.93	0.64	1.06	0.38	1.22	1.02	0.81	0.83	0.76	0.72	2.3	1.05	1.88	0.05	0.63	1.69	0.13	0.51	1.34	0.88	0.28	1.26	0.14	0.29	1.42	0.41	0.98	1.23	0.83	0.79	0.6	0.17	0.98	0.49	0.69	0.67	0.33	0.32	0.18	0.49	0.84	0.45	0.53	1.32	0.51	0.98
MELO.jh001081.1	0	0	0	0	0	0	0	0	0	0	0	0	0	0	0	0	0	0	0	0	0	0	0	0	0	0	0	0	0	0	0	0	0	0	0	0	0	0	0	0	0	0	0	0	0	0	0	0	0
MELO.jh001082.1	16.78	13.8	11.65	15.63	15.23	14.98	15.59	13.73	10.35	12.11	9.24	12.07	10.91	14.36	12.06	11.67	5.74	15.37	12.26	5.77	14.68	12.71	11.42	8.16	9.06	13.03	6.87	11.09	12.58	9.52	16.32	9.55	16.22	12.96	14.42	8.57	11.33	13.13	15.24	12.76	14.36	16.88	15.72	16.16	17.49	19.28	17.25	14.6	20.3
MELO.jh001083.1	3.75	4.96	3.7	3.05	3.7	4.88	2.9	3.46	5.94	5.79	4.07	4.53	4.88	5.23	4.22	4.34	2.65	5.54	3.52	2.78	4.25	3.28	7.03	1.99	6.5	5.57	2.77	5.18	4.12	2.74	4.56	5.05	3.61	4.3	4.83	2.42	2.98	2.55	3.2	3.64	7.11	4.45	3.98	4.66	4.98	6.1	4.68	3.15	3.46
MELO.jh001084.1	0	0	0	0	0	0	0	0	0	0	0	0	0	0	0	0	0	0	0	0	0	0	0	0	0	0	0	0	0	0	0	0	0	0	0	0	0	0	0	0	0	0	0	0	0	0	0	0	0
MELO.jh001085.1	0	0	0	0	0	0	0	0	0	0	0	0	0	0	0.11	0	0	0	0	0	0	0	0	0	0	0	0	0	0	0	0	0	0	0	0	0	0	0	0	0	0	0	0	0	0	0	0	0	0
MELO.jh001086.1	28.38	44.15	28.43	25.56	26.31	32.66	38.86	37.21	26.57	42.56	15.33	24.71	16.02	27.57	22.25	18.5	27.54	22.87	35.47	21.94	19.14	22.55	28.58	35.57	20.72	24.24	31.54	24.35	18.63	32.16	38.21	30.54	30.72	27.08	34.33	23.47	42.1	24.65	36.09	22.5	43.74	28.68	30.23	42.64	26.41	44.74	80.66	31.32	37.35
MELO.jh001087.1	0	0	0	0	0	0	0	0	0	0	0	0	0	0	0	0	0	0	0	0	0	0	0	0	0	0	0	0	0	0	0	0	0	0	0	0	0	0	0	0	0	0	0	0	0	0	0	0	0
MELO.jh001088.1	0	0	0	0	0	0	0	0	0	0	0	0	0	0	0	0	0	0	0	0	0	0	0	0	0	0	0	0	0	0	0	0	0	0	0	0	0	0	0	0	0	0	0	0	0	0	0	0	0
MELO.jh001089.1	27.11	29.74	42.92	24.59	23.11	19.45	17.8	19.39	24.39	24.67	27.41	23.81	33.48	35.92	29.47	31.43	48.84	23.11	34.07	47.69	20.84	25.17	24.61	39.58	20.3	24.54	27.03	25.73	22.94	35.12	25.1	26.48	20.61	23.12	17.83	44.94	29.93	23.61	31.17	20.65	22.41	19.46	22.8	24.7	27.35	32.15	30.79	23.68	27.03
MELO.jh001090.1	0.94	0.83	0.41	0	0.92	0.4	0.23	0.76	0.32	0.2	0	0	0	0	0.17	0.39	0.27	0	0	0.9	0.35	0	0.63	0.4	1.02	0	0.33	0	0.41	1.04	0.45	0.19	0.29	0	0.4	0.84	0.42	0.32	0.27	0.48	0.57	0.53	0	0.58	0	0.35	0	0.65	0
MELO.jh001091.1	0.25	0.52	0.18	0.28	0.31	0.26	0.28	0.22	0.5	0.32	0.33	0.3	0.25	0.33	0.4	0.26	0.25	0.22	0.42	0.29	0.35	0.41	0.18	0.52	0.34	0.5	0.52	0.33	0.5	0.29	0.54	0.52	0.49	0.38	0.21	0.31	0.39	0.42	0.37	0.36	0	0.41	0.43	0.33	0.33	0.38	0.53	0.25	0.45
MELO.jh001092.1	0	0	0	0	0	0	0	0	0	0	0	0	0	0	0	0	0	0	0	0	0	0	0	0	0	0	0	0	0	0	0	0	0	0	0	0	0	0	0	0	0	0	0	0	0	0	0	0	0
MELO.jh001093.1	14.49	15.66	14.56	14.2	13.58	15.55	13.84	17.64	11.68	10.72	12.86	12.33	12.09	13.72	12.02	15.23	10.96	11.7	10.32	12.38	11.6	10.1	10.35	11.9	10.81	12	11.46	12.54	11.38	11.43	16.93	13.59	14.79	11.89	13.63	14.42	14.56	11.75	14.79	8.62	13.47	14.19	14.02	13.63	11.72	15.36	15.73	13.66	14.08
MELO.jh001094.1	3.32	5.75	4.87	3.55	3.47	2.02	2.17	3.86	3.07	3.76	3.15	2.16	3.13	3.64	3.92	3.31	5.4	3.7	3.66	4	3.08	3.81	2.39	2.66	2.74	2.85	3.58	2.98	2.85	3.68	3.94	2.22	4.23	4.44	2.68	4.08	2.97	1.48	5.4	2.2	3.77	2.4	2.89	4.26	3.51	3.48	3.86	3.34	4.82
MELO.jh001095.1	0	0	0	0	0	0	0	0	0	0	0	0	0	0	0	0	0	0	0	0	0	0	0	0	0	0	0	0	0	0	0	0	0	0	0	0	0	0.11	0	0	0	0	0	0	0	0	0	0	0
MELO.jh001096.1	16.79	20.02	21.74	20.04	18.84	17.88	12.34	12.38	15.67	17.13	14.99	16.74	19.59	17.49	18.07	18.28	19.57	14.03	18.69	18.94	16.95	16.97	14.27	20.68	18.6	17.55	18.18	17.17	14.32	16.13	19.25	19.72	17.99	17.84	16.65	20.95	20.85	18.81	19.56	16.29	18.44	15.11	17.64	16.12	16.56	19.55	18.65	17.43	20.98
MELO.jh001097.1	22.62	38.55	30.33	24.55	25.49	24.61	16.27	15.58	20.36	20.58	22.53	24.99	24.49	27.2	26.73	21.94	27.88	26.28	36.9	29.49	22.34	23.5	22.07	30.87	22.57	20.91	26.06	23.29	20.52	24.22	22.99	26.21	23.72	23.85	21.82	27.75	34.07	24.2	30.05	23.28	24.82	20.41	23.98	20.93	25.17	44.64	47.17	25.46	41.93
MELO.jh001098.1	41.86	46.82	39.9	43.39	44.96	38.97	33.64	32.11	35.74	42.88	36.54	35.67	39.46	37.83	44.24	37.97	37.61	46.62	42.67	34.86	44.33	39.72	42.15	41.85	38.79	35.58	33.12	42.05	38.44	36.27	38.63	37.92	40.63	39.72	40.11	39.77	44.96	42.12	45.48	39.38	35.8	43.51	39.38	38.65	39.65	46.08	42.05	43.8	45.66
MELO.jh001099.1	0	0	0	0	0	0	0	0	0	0	0	0	0	0	0	0	0	0	0	0	0	0	0	0	0	0	0	0	0	0	0	0	0	0	0	0	0	0	0	0	0	0	0	0	0	0	0	0	0
MELO.jh001100.1	0.32	0.32	0.21	0.07	0.26	0.48	0.15	0.46	0.18	0.33	0.39	0.43	0.34	0.43	0.37	0.26	0.22	0.15	0.24	0.36	0.18	0.18	0.44	0.45	0.42	0.4	0.22	0.26	0.37	0.31	0.2	0.5	0.43	0.36	0.61	0.31	1.12	0.5	0.43	0.44	0.67	0.35	0.47	0.43	0.18	0.26	0.22	0.32	0.11
MELO.jh001101.1	1.57	1.39	2.31	2.16	2.04	1.63	1.76	1.69	1.39	1.31	2.02	1.42	1.72	1.16	2.34	1.27	2.6	1.98	2.72	1.9	1.68	2.62	1.29	1.79	2.39	2.13	1.61	1.85	2.31	1.4	1.81	2.29	1.54	2.14	1.99	2.02	2.61	2.14	2.56	2.09	1.45	2.16	2.47	1.72	2.38	2.14	1.57	1.89	1.78
MELO.jh001102.1	28.45	21.7	19.01	31.25	26.6	27.08	21.19	19.73	20.22	25.42	16.92	19.7	15.91	20.24	18.57	21.87	16.74	24.2	26.34	14.01	21.54	24.7	17.49	19.99	20.48	24.91	21.2	21.94	24.32	21.65	26.18	18.71	27.52	23.28	27.17	16.4	21.09	24.5	23.94	23.66	25.51	30.92	26.58	28.1	30.08	27.85	22.84	27.05	27.32
MELO.jh001103.1	0	0	0	0	0	0	0	0	0	0	0	0	0	0	0	0	0	0	0	0	0	0	0	0	0	0	0	0	0	0	0	0	0	0	0	0	0	0	0	0	0	0	0	0	0	0	0	0	0
MELO.jh001104.1	7.49	7.49	10.71	7.91	8.01	7	5.08	5.6	6	6.77	6.61	6.9	8.59	6.94	9.04	8.07	11	8.18	8.1	10.66	6.83	8.22	6.58	9.9	8.27	7.12	8.53	7.89	7.99	7.15	7.42	7.87	6.8	7.14	6.95	10	10.41	8.16	8.71	8.22	6.13	5.91	6.66	6.43	8.45	8.2	6.19	6.73	6.73
MELO.jh001105.1	0	0	0	0.02	0	0	0	0	0	0	0	0	0	0	0	0	0	0	0	0	0	0	0	0	0	0	0	0	0	0	0	0	0	0	0	0	0	0	0	0	0	0	0	0	0	0	0	0	0
MELO.jh001106.1	9.36	12.09	12.75	9.74	10.22	10.01	7.48	7.76	8.1	8.1	9.02	8.8	10.07	11.37	9.6	8.11	11.19	8.23	10.27	13.75	10.9	9.9	10.85	9.38	9.71	9.92	10.2	9.24	7.52	10.04	12.21	9.53	9.6	8.3	11.05	12.3	10.18	9.32	10.44	8.45	11.06	9.14	9.07	9.87	10.14	11.76	13.25	10.11	12.36
MELO.jh001107.1	0.05	0	0.06	0.11	0.07	0.05	0	0	0	0	0.06	0.05	0.06	0	0.07	0.06	0	0	0	0.04	0.05	0.04	0	0	0	0	0	0.04	0	0	0.06	0	0.04	0.04	0.03	0	0	0.06	0	0.09	0	0	0	0.02	0	0	0	0	0
MELO.jh001108.1	0	0	0	0	0	0	0	0	0	0	0	0	0	0	0	0	0	0	0	0	0	0	0	0	0	0	0	0	0	0	0	0	0	0	0	0	0	0	0	0	0	0	0	0	0	0	0	0	0
MELO.jh001109.1	21.4	21.13	25.42	21.26	21.77	18.48	15.67	15.88	17.22	17.36	17.04	14.16	18.27	20.54	19.04	18.09	22.53	19.69	26.51	20.52	19.14	25.33	18.86	21.15	18.86	19.16	17.78	19.46	17.03	16.67	21.09	18.97	20.58	20.59	22.51	21.1	22.67	19.66	17.85	20.72	18.75	15.81	19.19	19.55	21.28	22.85	23.35	19.76	23.02
MELO.jh001110.1	0	0	0	0	0	0	0	0	0	0	0	0	0	0	0	0	0	0	0	0	0	0	0	0	0	0	0	0	0	0	0	0	0	0	0	0	0	0	0	0	0	0	0	0	0	0	0	0	0
MELO.jh001111.1	0	0	0	0	0	0	0	0	0	0	0	0	0	0	0	0	0	0	0	0	0	0	0	0	0	0	0	0	0	0	0	0	0	0	0	0	0	0	0	0	0	0	0	0	0	0	0	0	0
MELO.jh001112.1	127.71	116.64	122.12	139.49	125.36	118.69	105.55	88.44	81.58	122.81	119.57	129.89	125.01	125.24	132.42	134.5	113.56	133.72	88.41	79.19	123.17	87.07	99.93	92.85	93.24	98.09	87.66	92.74	138.91	110.1	111.72	77.01	116.65	101.06	118.22	96.95	91.72	107.08	114.1	114.43	94.84	127.79	108.56	102.29	111.88	80.82	89.89	102.45	106.97
MELO.jh001113.1	1.32	0.91	3.68	1.17	2.8	1.67	0.24	0.43	0.87	0.68	1.8	1.15	2.68	1.72	3.72	2.14	1.46	0.31	0.47	1.28	0.95	0.75	0.49	1.44	0.74	0.65	1.67	1.07	0.51	0.44	0.25	0.35	1.11	1.69	0.51	2.62	0.56	1.94	0.53	1.23	0.44	0.53	0.39	0.17	0.37	0.52	0.32	0.47	0.81
MELO.jh001114.1	4.2	3.86	5.1	4.95	3.92	4.35	4.1	5.42	3.96	1.99	2.95	3.05	3.22	2.63	3.51	3.19	3.54	3.52	4.7	4.6	2.92	3.48	1.43	3.96	2.74	4.7	4.22	2.38	2.6	4.05	5.07	3.14	4.01	2.66	3.5	6.88	2.59	1.88	3.1	2.65	3.14	2.91	3.91	3.42	2.97	5.79	5.34	3.54	6.94
MELO.jh001115.1	8.95	5.1	8.46	9.48	6.83	6.84	7.99	6.89	4.36	4.52	3.16	4.47	4.1	5.18	5.05	4.24	9.05	5.8	6.4	7.95	5.1	6.2	3.01	7.91	4.21	6.79	8.07	4.03	6.4	6.48	7.77	3.82	6.99	6.37	5.39	8.01	3.99	5.68	5.92	6.01	6.51	9.33	7.21	5.74	7.77	8.48	6.03	7.8	8.31
MELO.jh001116.1	18.13	13.5	16.5	15.62	16.92	15.71	14.04	11.18	13.35	15.46	12.98	13.22	17.19	17.18	13.75	18.41	8.59	14.01	17.88	8.38	13.98	15.23	13.49	8.53	12.63	12.73	9.29	13.9	14.13	10.54	19.09	13.54	16.89	13.29	16.63	13.65	13.63	13.58	13.66	14.96	13.97	14.07	17.17	18.69	18.49	21.46	24.36	19.22	24.6
MELO.jh001117.1	44.86	53.17	28.8	51.69	38.53	41.95	37.56	27.41	33.81	34.83	21.83	28.12	25.02	29.18	23.38	20.82	25.96	41.66	85.64	23.81	40.52	68.19	29.09	39.59	35.49	49.26	28.07	40.2	39.18	29.42	60.11	43.96	52.01	37.7	54.7	27.55	52.08	34.62	45.14	37.66	51.67	45.49	56.05	56.84	53.3	75.88	105.4	51.95	80.26
MELO.jh001118.1	17.66	17.19	18.44	16.81	14.77	15.51	11.76	13.08	14.72	14.53	14.35	12.38	13.56	13.91	15.54	13.47	19.33	14.66	22.93	19.73	15.68	19.14	14.76	16.58	13.57	14.9	13.14	15.54	10.51	13.44	14.71	16.11	15.2	15.31	15.14	18.36	16.47	14.93	17.83	15.46	14.42	15	16.65	15.62	16.45	18.34	14.86	16.19	13.67
MELO.jh001119.1	1.89	1.15	0.38	1.17	0.57	1.43	1.41	9.13	1.38	9.27	1.07	4.24	1.12	5.2	0.51	3.74	0.32	0.82	1.5	0.57	0.46	0.35	0.98	0.24	0.45	1.01	0.95	0.74	1.16	1.87	2.66	0.58	2.03	0.48	2.66	0.42	0.66	0.28	1.07	0.22	2.71	1.37	2.97	5.57	1.96	3.62	5.24	1.88	2.36
MELO.jh001120.1	8.87	11.14	13.24	10.03	9.68	9.74	9.29	11.41	10.66	8.9	11.84	8.62	12.08	10.34	13.13	11.74	11.69	8.82	10.76	9.23	7.06	8.69	6.58	10.52	9.46	7.06	8.23	9.78	8.44	8.35	8.89	9.37	9.01	9.46	8.41	11.96	11.48	10.22	10.74	9	8.36	8.17	8.37	8.01	8.05	9.15	9.43	7.91	9.81
MELO.jh001121.1	16.98	16.03	32.38	16.26	17.31	10.72	13.73	10.92	13.92	11.27	14.91	7.26	19.31	13.76	15.58	10.38	19.71	15.05	27.81	14.55	10.66	21.32	9.02	15.9	14.45	13.7	14.67	18.98	13.37	13.57	20.47	19.16	13.92	15.71	10.13	18.82	26.88	14.86	14.75	18.82	8.35	10.41	18.42	10.45	16.3	28.1	25.52	17.5	31.03
MELO.jh001122.1	27.64	13.89	31.82	15.02	21.73	16.7	39.71	64.07	13.46	13.46	26.46	25.81	36.58	28.71	34.82	27.05	44.28	22.51	13.38	52.33	14.16	10.8	18.8	24.27	12.86	14.1	19.72	15.24	13.72	24.71	21.99	18.98	16.27	21.05	11.25	34.41	18.07	18.06	15.02	15.85	14.32	17.16	26.86	22.01	22.79	29.99	19.71	30.45	31.74
MELO.jh001123.1	7.99	6.04	7.1	9.31	10.1	7.41	4.27	4.64	6.17	5.35	7.8	7.4	8.45	7.48	10.05	9.18	4.73	7.23	5.5	3.17	7.14	5.27	6.16	4.83	6.49	5.83	4.69	6.56	6.28	3.87	5.12	5.05	6.39	8.16	5.07	5.74	5.39	9.5	4.76	8.67	5.54	6.54	7.21	5.2	6.07	4.51	4.33	5.17	4.03
MELO.jh001124.1	0	0	0	0	0	0	0	0	0	0	0	0	0	0	0	0	0	0	0	0	0	0	0	0	0	0	0.01	0	0	0	0	0	0	0	0.01	0	0	0	0	0	0.01	0	0	0	0	0	0	0	0
MELO.jh001125.1	0	0	0	0	0	0	0	0	0	0	0	0	0	0	0	0	0	0	0	0	0	0.07	0	0	0.09	0	0	0	0	0.09	0	0	0	0.11	0	0	0	0	0	0	0	0	0	0	0	0	0	0	0
MELO.jh001126.1	56.58	71.84	81.96	70.35	73.05	56.71	37.54	39.05	49.37	63.44	61.14	55.55	66.9	71.5	82.31	78	85.9	60.02	77.13	87.45	62.53	62.09	64.55	81.17	64	56.77	67.17	60.96	60.07	63.35	57.68	63.47	57.56	69.74	70.27	82.59	67.96	65.75	71.28	63.46	60.12	55.4	52.95	63.79	56.43	61.26	58.23	57.6	55.21
MELO.jh001127.1	16.08	16.74	20.51	17.01	20.52	14.92	11.24	13.3	14.8	15.56	16.17	16.08	21.13	21.09	20.16	24.09	19.49	15.68	17.42	16.53	14.82	16.14	14.25	17.74	15.44	15.15	13.78	14.85	15.93	14.07	19.89	14.66	16.38	17.31	17.42	17.91	20.53	17.61	15.71	17.98	15.33	14.47	16.48	16.73	16.26	17.1	18.62	14.85	16.24
MELO.jh001128.1	9.09	15.99	11.02	13.14	11.21	10.28	7.22	5.63	10.7	10.82	9.68	9.32	9.97	10.3	11.31	8.44	11.34	12.07	13.87	10.94	11.49	11.07	9.96	10.67	11.11	10.96	8.93	11.44	10.53	7.88	10.51	13.09	9.92	10.86	11.02	10.84	12.42	10.1	11.86	9.95	9.71	9.77	9.23	8.95	9.65	12.21	12.21	8.87	11.98
MELO.jh001129.1	14.91	11.25	14.05	15.93	14.52	12.63	8.27	7.09	11.22	9.61	10.58	9.44	11.93	10.41	12.96	12.72	14.02	13.35	21.11	16.27	14.14	17.49	9.27	13.72	13.33	13.26	13.22	10.34	11.72	12.09	10.36	13.37	14.37	15.5	12.41	13.99	13.62	13.87	13.4	15.61	12.3	12.42	13.34	11.94	15.58	14.39	11.95	12.75	13.52
MELO.jh001130.1	1.48	1.41	1.55	1.71	0.84	1.14	0.69	1.91	0.45	1.66	0.5	0.65	0.96	1.35	1.12	1.09	0.29	1.03	0.39	0.45	0.61	1.08	0.56	0.17	0.57	1.01	0.65	1.68	0.57	1.76	4.46	0.83	1.63	0.84	1.21	3.61	2.06	0.66	0.53	0.65	1.3	1.03	1.15	2.33	2.01	4.9	5.74	1.2	3.9
MELO.jh001131.1	0.16	0.16	0.23	0.22	0	0.25	0.11	0	0.09	0.03	0.02	0.09	0.08	0	0	0.05	0.1	0.16	0.01	0	0	0.05	0.03	0	0	0	0.08	0.18	0.01	0	0.29	0	0.12	0.05	0	0	0.05	0	0	0.27	0	0	0.08	0	0.06	0.08	0.12	0.17	0.38
MELO.jh001132.1	27.48	18.09	21.88	30.66	23	25.48	17.26	16.7	21.81	21.35	21	19.52	18.33	20.61	21.93	21.86	19.55	27.4	27.09	15.35	22.01	25.95	11.3	18.12	18.25	23.71	23.5	20.57	25.68	21.52	23.4	20.85	24.2	19.74	21.55	19.07	18.87	21.86	21.92	19.82	17.85	24.56	23.12	20.02	26.73	28.38	21.41	22.67	27
MELO.jh001133.1	2.14	1.92	1.47	1.38	2.27	1.03	1.68	1.25	1.34	1.13	0.93	0.99	0.8	0.78	1.03	0.96	0.93	1.21	1.35	1.02	0.61	0.93	0.62	1.41	0.95	1.44	0.93	1.39	0.76	1.24	1.46	1.06	1.02	1.08	1.57	0.65	0.75	0.72	1.16	1.25	1.36	1.11	1.18	1.4	1.47	1.38	1.39	1.91	1.66
MELO.jh001134.1	10.37	7.9	7.32	10.1	8.06	8.39	9.69	10.05	8.93	9.97	6.63	5.69	5.35	6.27	6.37	7.19	5.82	7.7	11.26	4.74	5.51	10.86	4.37	6.72	8.33	10.11	6.83	8.21	9.62	7.03	11.43	10.5	9.15	6.98	6.6	5.83	10.88	6.95	10.83	6.12	8.45	8.29	10.35	9.82	9.19	9.04	10.95	10.24	10.08
MELO.jh001135.1	0.08	0	0	0	0	0.06	0	0	0.09	0	0	0	0	0	0	0	0	0.07	0	0	0	0	0	0	0.09	0	0	0	0.07	0	0	0	0.04	0	0.04	0	0	0	0	0	0	0	0.07	0	0.08	0.11	0	0	0.07
MELO.jh001136.1	0.11	0	0	0	0	0	0	0	0	0	0	0.07	0	0.05	0	0	0	0	0	0.05	0	0	0.07	0	0	0.02	0	0	0	0	0.05	0	0	0	0	0	0	0	0	0	0	0	0	0	0	0	0	0.13	0.04
MELO.jh001137.1	0	0	0	0	0	0	0	0	0	0.03	0	0	0	0	0	0	0	0	0	0	0	0	0	0	0	0	0	0	0	0	0	0	0	0	0	0	0	0	0	0	0	0	0	0	0	0	0	0	0
MELO.jh001138.1	0	0	0	0	0	0	0	0	0	0	0	0	0	0	0	0	0	0	0	0	0.07	0.15	0	0	0	0	0	0	0	0	0.04	0	0	0	0.06	0	0	0	0	0	0	0.09	0	0.15	0	0	0.08	0.04	0
MELO.jh001139.1	0	0	0	0.07	0	0	0	0	0	0	0	0	0	0	0	0	0	0	0	0	0	0	0	0	0	0	0	0.11	0	0.09	0	0.09	0.08	0	0.11	0.05	0	0	0	0	0	0.07	0.08	0	0	0.05	0	0	0
MELO.jh001140.1	0	0	0	0	0	0	0	0	0	0	0	0	0	0	0	0	0	0	0	0.12	0	0.05	0	0	0	0.06	0	0	0	0	0	0	0	0	0	0	0	0	0	0	0	0	0	0	0	0	0	0	0
MELO.jh001141.1	0	0	0	0	0	0	0	0	0	0	0	0	0	0	0	0	0.2	0	0	0	0	0	0	0.08	0	0	0	0	0	0.02	0	0	0	0	0	0	0	0	0	0	0.07	0	0	0	0	0	0.06	0	0
MELO.jh001142.1	0.1	0.14	0	0	0	0.35	0	0	0	0.19	0.06	0.01	0.04	0	0	0.09	0	0	0.12	0	0	0.09	0.2	0	0.14	0	0	0.15	0	0	0.11	0	0.06	0.17	0	0	0.21	0	0.06	0.1	0.11	0	0	0.11	0.13	0.16	0.08	0.26	0.18
MELO.jh001143.1	0.94	0.56	0.49	0.99	0.63	0.78	0.43	0.56	0.85	1	0.6	0.34	0.93	1.03	0.54	0.39	0.42	0.91	0.97	0.73	0.84	1.11	0.44	1.04	0.89	1.07	1.5	0.55	0.82	0.77	0.79	0.76	1.35	1.11	1.25	0.77	0.79	0.99	0.83	1.32	0.89	0.67	0.63	0.45	0.61	0.45	1.13	0.82	0.88
MELO.jh001144.1	0	0	0	0	0	0	0	0	0	0	0	0	0	0	0	0	0	0	0	0	0	0	0	0	0	0	0	0	0	0.02	0.08	0	0	0	0	0	0	0	0	0	0	0	0	0	0	0	0	0	0.09
MELO.jh001145.1	6.2	5.86	4.67	5.85	4.54	4.94	3.41	6.16	5.23	6.01	4.39	4.58	6.28	4.83	5.09	6.12	5.13	4.41	4.61	3.53	5.08	4.15	4.84	4.34	3	5.7	5.48	4.25	4.84	5.05	5.72	4.75	4.87	3.69	5.23	4.34	5.83	5.38	6.14	4.7	4.72	5.25	6.19	7.61	5.59	5.28	5.18	4.67	7.06
MELO.jh001146.1	0.04	0	0	0	0	0.08	0.12	0	0	0.2	0.06	0.11	0	0.09	0	0	0	0	0	0	0.09	0.02	0.05	0.1	0	0	0.07	0.01	0.14	0	0.12	0	0.05	0	0.14	0	0.03	0	0	0	0.26	0.03	0.05	0.02	0.16	0.13	0.08	0.04	0
MELO.jh001147.1	0.13	0.04	0	0	0	0.08	0.06	0.04	0.05	0.1	0.03	0.04	0	0.04	0.03	0.08	0.01	0	0.03	0	0.04	0	0.09	0.05	0	0	0	0	0.01	0.13	0.07	0	0.03	0	0.19	0	0.12	0	0	0.03	0.04	0	0.02	0.02	0.08	0.04	0.04	0.06	0
MELO.jh001148.1	0.1	0.04	0	0	0	0.08	0.06	0.04	0.05	0.06	0.03	0.04	0	0	0.03	0.08	0.02	0	0.04	0	0.05	0	0.04	0.06	0	0	0	0	0.08	0.14	0	0	0.03	0	0.07	0	0.06	0	0	0.04	0	0	0.02	0.02	0.09	0	0.04	0.03	0
MELO.jh001149.1	0	0.14	0.27	0	0.08	0	0	0	0	0	0	0	0	0	0	0	0	0	0.06	0	0	0	0	0	0	0	0.13	0.17	0	0.07	0.25	0	0.05	0	0	0	0.06	0	0.14	0.15	0.07	0.15	0.05	0	0	0.07	0.29	0.05	0.09
MELO.jh001150.1	0	0	0	0	0	0	0	0	0	0	0	0	0	0	0	0	0	0	0	0	0	0	0	0	0	0	0	0	0	0	0	0	0	0	0	0	0	0	0	0	0	0	0	0	0	0	0	0	0
MELO.jh001151.1	0	0	0	0	0	0	0	0	0	0	0	0	0	0	0	0	0	0	0	0	0	0	0	0	0	0	0	0	0	0	0	0	0	0	0	0	0	0	0	0	0	0	0	0	0.1	0	0.07	0.06	0
MELO.jh001152.1	0.08	0.12	0.08	0	0	0	0	0	0	0	0	0	0	0	0	0	0	0	0.04	0	0	0	0.04	0	0.07	0	0.07	0.16	0	0.07	0.18	0.14	0	0	0	0.15	0.16	0	0	0.23	0.11	0.06	0.11	0.33	0.06	0.08	0.68	0.14	0.38
MELO.jh001153.1	7.25	3.28	7.62	2.45	1.82	1.6	0.53	0.8	1.05	4.18	1.24	0.69	2.93	1.31	1.47	2.66	1.61	1.18	3.69	1.35	1.59	2.04	3.64	0.17	3.43	0.88	0.61	5.45	1.13	3.91	17.67	4.12	2.35	1.38	4.05	4.29	11.73	1.05	2.37	0.96	3.9	2.2	3.53	4.79	2.44	15.05	17.92	5.42	17.31
MELO.jh001154.1	0	0	0	0	0	0	0	0	0	0	0	0	0	0	0	0	0	0	0	0	0	0	0	0	0	0	0	0	0	0	0	0	0	0	0	0	0	0	0	0	0	0	0	0	0	0	0	0	0
MELO.jh001155.1	16.58	25.4	7.7	14.94	12.26	14.56	13.71	25.04	39.43	42.64	23.64	56.25	14.7	37.18	29.95	30.18	9.71	23.4	14.84	6	15.47	10.67	28.16	9.16	14.82	7	7.38	13.99	2.76	14.61	23.02	29.68	19.2	21.59	63.57	10.97	25.82	12.73	21.45	10.86	50.97	7.22	14.51	52.38	21.29	37.01	40.57	13.84	15.4
MELO.jh001156.1	0	0	0	0	0	0	0	0	0	0	0	0	0	0	0	0	0	0	0	0	0	0	0	0	0	0	0	0	0	0	0	0	0	0	0	0	0	0	0	0	0	0	0	0	0	0	0	0	0
MELO.jh001157.1	0	0	0	0	0	0	0	0	0	0	0	0	0	0	0	0	0	0	0	0	0	0	0	0	0	0	0	0	0	0	0	0	0	0	0	0	0	0	0	0	0	0	0	0	0	0	0	0	0
MELO.jh001158.1	0	0	0	0	0	0	0	0	0	0	0	0	0	0	0	0	0	0	0	0	0	0	0	0	0	0	0	0	0	0	0	0	0	0	0	0	0	0	0	0	0	0	0	0	0	0	0	0	0
MELO.jh001159.1	0	0	0	0	0	0	0	0	0	0	0	0	0	0	0	0	0	0	0	0	0	0	0	0	0	0	0	0	0	0	0	0	0	0	0	0	0	0	0	0	0	0	0	0	0	0	0	0	0
MELO.jh001160.1	0	0	0	0	0	0	0	0	0	0	0	0	0	0	0	0	0	0	0	0	0	0	0	0	0	0	0	0	0	0	0	0	0	0	0	0	0	0	0	0	0	0	0	0	0	0	0	0	0
MELO.jh001161.1	0	0	0	0	0	0	0	0	0	0	0	0	0	0	0	0	0	0	0	0	0	0	0	0	0	0	0	0	0	0	0	0	0	0	0	0	0	0	0	0	0	0	0	0	0	0	0	0	0
MELO.jh001162.1	0	0	0	0	0	0	0	0	0	0	0	0	0	0	0	0	0	0	0	0	0	0	0	0	0	0	0	0	0	0	0	0	0	0	0	0	0	0	0	0	0	0	0	0	0	0	0	0	0
MELO.jh001163.1	2.58	2.59	1.15	2.1	2.72	1.62	0.47	0.53	0.48	1.6	1.09	0.58	1.17	0.72	1.51	1.34	1.8	1.12	6	0.57	1.35	3.42	0.66	1.72	2.47	1.4	0.86	3.23	1.93	0.55	1.12	2.84	1.48	2.58	1.31	1.4	4.49	3.84	2.48	2.66	1.27	1.54	2.45	1.48	4.49	1.36	1.59	3.41	3.6
MELO.jh001164.1	0	0	0	0	0	0	0	0	0	0	0	0	0	0	0	0	0	0	0	0	0	0	0	0	0	0	0	0	0	0	0	0	0	0	0	0	0	0	0	0	0	0	0	0	0	0	0	0	0
MELO.jh001165.1	0	0	0	0	0	0	0	0	0	0	0	0	0	0	0	0	0	0	0	0	0	0	0	0	0	0	0	0	0	0	0	0	0	0	0	0	0	0	0	0	0	0	0	0	0	0	0	0	0
MELO.jh001166.1	0	0	0	0	0	0	0	0	0	0	0	0	0	0	0	0	0	0	0	0	0	0	0	0	0	0	0	0	0	0	0	0	0	0	0	0	0	0	0	0	0	0	0	0	0	0	0	0	0
MELO.jh001167.1	4.67	1.88	5.44	5.48	9.69	7.54	2.66	2.91	4.4	5.67	7.35	9.91	3.24	4.01	4.15	7.36	8.82	6.74	5.19	13.74	6.61	8.2	5.07	12.24	4.53	11.23	9.04	4.99	12.04	10.59	4.74	9.86	6.34	8.25	4.31	4.97	4.72	8.75	4.07	8.35	3.31	4.82	6.35	2.01	6.55	1.45	1.75	4.08	3.8
MELO.jh001168.1	0	0	0	0	0	0	0	0	0	0	0	0	0	0	0	0	0	0	0	0	0	0	0	0	0	0	0	0	0	0	0	0	0	0	0	0	0	0	0	0	0	0	0	0	0	0	0	0	0
MELO.jh001169.1	1.13	0.61	1.7	1.59	2.38	1.33	1.58	1.43	2.07	0.89	1.37	1.45	1.22	1.71	0.79	1.08	0.74	0.73	0.67	0.46	0.93	0.81	0.32	1.23	0.72	1.79	1.87	1.08	1.07	1.09	1.12	1.13	1.34	1.78	1.02	1.51	0.75	1.35	0.41	1.08	1.03	0.92	2.31	1.43	1.44	1.66	0.88	1.37	1.61
MELO.jh001170.1	0.21	0.18	0.1	0.16	0	0.3	0.12	0.33	0.2	0.31	0.24	0.41	0.24	0.16	0.06	0.12	0.27	0.12	0.37	0	0	0.08	0.13	0	0.11	0.16	0.27	0.16	0	0.66	0.49	0.41	0.17	0.09	0.34	0.41	0.47	0.11	0.24	0.08	0.27	0.2	0.26	0.19	0.38	0.8	0.55	0.26	0.69
MELO.jh001171.1	0	0	0	0	0	0	0	0	0	0	0	0	0	0	0	0	0	0	0	0.22	0	0	0	0	0	0	0	0	0	0	0	0	0	0.12	0	0	0	0	0	0	0	0	0	0	0	0	0	0	0
MELO.jh001173.1	3.84	3.11	3.18	3.26	4.24	3.7	2.7	3.52	2.69	3.39	3.17	4.16	2.79	4.31	2.45	2.99	3.85	2.25	2.46	3.4	2.47	2.72	2.32	3.06	2.79	2.93	2.66	3.47	2.71	2.59	4.22	2.88	3.68	3.47	3.45	3.21	3.33	3.01	4.16	3.52	4.24	4.44	2.97	3.58	3.02	3.4	4.16	2.84	3.19
MELO.jh001174.1	0.37	0.38	0.14	0.2	0.19	0.16	0.21	0.23	0.06	0.17	0.06	0	0.15	0.41	0.26	0	0.3	0.08	0.22	0.18	0.04	0.21	0.07	0.12	0.12	0.12	0.11	0.21	0.18	0.16	0.18	0.16	0.18	0.21	0.27	0.35	0.2	0.27	0.19	0.1	0.13	0	0.29	0.15	0.2	0.33	0.17	0.08	0.1
MELO.jh001175.1	43.39	49.34	59.84	54.82	48.9	51	39.05	33.47	44.15	47.22	47.98	44.1	60.06	47.8	56.06	43.95	55.22	55.46	55.77	44.96	50.18	52.9	54.39	50.29	47.81	41.59	44.6	49.77	46.77	52.21	46.26	48.42	45.11	45.27	45.71	56.59	49.69	48.48	48.51	51.13	45.03	47.72	42.37	40.67	47.57	50.79	58.75	39.72	49.51
MELO.jh001176.1	0.29	0.72	0	0.22	0.07	0.05	0.17	0	0.36	0.54	0.14	0	0	0	0.06	0	0	0.14	1.24	0.08	0.05	0.88	0.09	0	0.24	0.31	0	0.16	0.03	0.32	0.32	0.7	1.34	0.19	0.26	0	0.61	0.12	1.55	0	0.12	0.21	0.67	1	0.67	1.34	0.91	0.27	1.32
MELO.jh001177.1	0	0	0.12	0	0	0	0	0.1	0	0.02	0	0.12	0.08	0	0	0	0	0.04	0	0	0	0	0	0.16	0	0	0	0.21	0	0.06	0	0	0	0	0.01	0	0	0	0	0	0	0	0	0	0	0	0	0	0
MELO.jh001178.1	0.51	0.17	0	0	0.18	0.05	1.14	1.12	0.23	0.13	0.16	0.14	0	0.17	0	0.11	0	0.24	0.3	0	0	0	0.32	0	0	0.14	0	0.05	0.06	0.31	1.73	0.08	0.18	0.22	0.64	0	0.1	0.17	0.22	0	0.61	0.13	0.68	0.95	0.18	0	0.75	0.31	0.43
MELO.jh001179.1	0	0	0	0	0	0	0	0	0	0	0	0	0	0	0	0	0	0	0	0	0	0	0	0	0	0	0	0	0	0	0	0	0	0	0	0	0	0	0	0	0	0	0	0	0	0	0	0	0
MELO.jh001180.1	0	0	0	0	0	0	0	0	0	0	0	0	0	0	0	0	0	0	0	0	0	0	0	0	0	0	0	0	0	0	0	0	0	0	0	0	0	0	0	0	0	0	0	0	0	0	0	0	0
MELO.jh001181.1	0	0	0	0	0	0	0	0	0	0	0	0	0	0	0	0	0	0	0	0	0	0	0	0	0	0	0	0	0	0	0	0	0	0	0	0	0	0	0	0	0	0	0	0	0	0	0	0	0
MELO.jh001182.1	0.62	0.05	0.07	0.09	0.21	0.3	0.46	0.19	0	0	0.04	0	0.17	0.24	0.06	0.22	0	0	0	0	0.09	0	0.05	0	0.07	0	0	0.07	0.14	0.1	0.15	0.23	0.07	0.2	0.12	0.09	0.1	0	0	0.07	0.21	0.39	0.17	0.14	0.19	0.14	0	0.36	0.31
MELO.jh001184.1	0.19	0	0	0	0	0	0.09	0.23	0	1.18	0	0	0	0	0	0	0	0	0	0	0	0	0	0	0	0	0.09	0	0	0	0.04	0	0	0	0	0	0	0	0	0	0	0	0.27	0.06	0	0	0	0	0.09
MELO.jh001185.1	10.11	14.12	12.57	11.65	10.02	9.63	13	11.43	12.79	14.6	12.61	7.77	13.07	10.6	13.33	10.42	12.91	9.77	18.31	11.47	11.14	13.4	7.73	11.07	12.04	11.26	8.24	13.98	13.93	13.19	14.26	13.45	11.06	9.59	12.11	13.12	18.75	11.27	15.93	9.01	12	10.22	11.38	12.25	11.93	12.97	16.93	10.91	13.38
MELO.jh001186.1	0	0	0	0	0	0	0.12	0.14	0	0	0	0	0	0	0	0	0.01	0	0	0	0	0	0	0	0	0	0	0	0	0	0	0	0	0	0	0	0	0	0	0	0	0	0	0	0	0	0.16	0	0
MELO.jh001187.1	5.61	4.91	4.53	4.59	5.05	4.39	4.44	5.74	4.59	4.79	3.97	5.09	3.77	6.19	4.44	4.92	5.02	4.94	5.65	5.54	4.65	5.74	5.61	5.73	5.4	5.34	4.78	5.04	4.71	5.47	6.65	5.63	6.06	4.23	6.03	5.9	6.46	5.29	6.15	6.2	5.31	7.6	6.33	5.9	5.7	5.8	4.96	5.32	5.71
MELO.jh001188.1	137.91	129.8	109.72	164.28	156.92	155.79	139.83	121.59	157.75	159.57	165.39	153.69	157.16	131.22	138.48	149.41	110.34	151.4	128.63	110.65	158.48	162.66	132.8	118.8	150.24	145.7	117.02	144.32	176.79	103.68	122.23	140.8	142.3	129.73	143.76	112.23	135.5	132.85	126.84	130.56	138.18	152.02	132.36	151.26	151.84	128.96	118.7	138.26	124.02
MELO.jh001189.1	39.92	38.58	40.57	38.92	37.72	30.24	31.7	22.59	30.54	27.36	33.48	19.33	39.47	28.61	40.9	30.77	42.83	32.42	47.85	39.05	36.36	43.63	26.31	41.99	37.74	34.58	33.43	42.35	36.95	26.28	26.23	39.31	34.4	35.27	29.75	38.4	44.42	40.06	44.13	35.74	25.44	28.94	41.66	30.87	37.35	38.33	30.45	35.67	33.09
MELO.jh001190.1	7.25	9.12	10.76	7.27	9.53	6.14	5.88	6.35	6.47	5.59	6.46	5.06	8.09	9.2	9.31	6.91	8.93	7.28	11.31	7.26	6.49	9.68	4.44	9.21	8.35	8	7.35	9.43	7.54	5.66	6.3	10.91	6.68	8.38	6.02	7.94	12.16	8.92	10.7	8.75	7	5.53	7.34	6.66	9.34	9.41	7.62	7.58	9.18
MELO.jh001191.1	10.57	18.98	2	2.25	8.2	1.8	11.01	7.91	10.03	7.8	3.92	0.95	7.93	5.14	8.88	6.17	3.72	1.94	10.65	3.55	3.34	8.56	5.63	2.05	7.65	3.32	1.09	6.38	3.63	0.77	3.77	20.03	3.81	7.49	1.65	2.25	26.7	8.53	15.66	4	2.61	2.66	16.15	9.74	6.09	2.47	4.05	11.99	4.03
MELO.jh001192.1	0	0	0.02	0	0.04	0.04	0	0	0	0	0	0	0	0	0	0.03	0	0.02	0.01	0	0.04	0	0.03	0	0.02	0	0.07	0	0	0	0.04	0	0.04	0.04	0.02	0	0.07	0	0	0	0	0.1	0.04	0.05	0	0.04	0	0	0
MELO.jh001193.1	1.13	1.05	1.79	1	1.13	1.06	0.58	0.64	0.56	0.82	0.47	0.63	0.67	0.99	0.87	0.92	1.46	0.83	0.96	1.6	0.79	0.93	0.86	1.38	0.76	0.76	1.27	0.95	0.49	1.55	1.35	0.7	0.81	1.29	0.97	1.31	0.86	1.08	1.03	1.01	1.19	0.99	1.03	1	0.84	1.5	1.43	0.96	1.36
MELO.jh001194.1	0	0	0	0.08	0	0	0	0	0	0	0	0	0	0	0	0.13	0.08	0	0	0.08	0	0	0	0	0	0	0	0	0	0	0.13	0	0	0	0	0	0	0.07	0	0	0	0.11	0	0	0	0	0	0	0
MELO.jh001195.1	7.1	6.98	5.54	8.79	7.66	6.63	4.02	4.96	4.02	4.01	5.01	6.12	7.14	7.09	8.95	5.88	3.13	6.73	5.19	1.54	7.83	5.44	4.12	3.85	4.92	6.03	2.88	5.7	6.01	3.22	4.09	3.97	6.46	7.64	4.38	3.81	4.52	8.36	7.27	8.6	5.06	6.89	5.34	4.99	6.65	3.1	2.49	5.24	3.57
MELO.jh001196.1	32.31	42.69	33.57	40.78	44.76	32.54	27.71	24.56	37.72	36.28	40.5	36.75	41.58	42.12	48.66	45.96	32.92	42.6	43.69	35.42	43.71	41.36	40.31	32	41.77	33.24	25.95	38.36	34.55	26.6	34.01	43.25	34	40.05	42.1	35.78	44.18	42.46	44.14	36.68	37.92	31.39	35.17	34.6	32.73	34.56	41.85	33.31	35.16
MELO.jh001197.1	0	0	0	0	0	0	0	0	0	0	0	0	0	0	0	0	0	0	0	0	0	0	0	0	0	0	0	0	0	0	0	0	0	0	0	0	0	0	0	0	0	0	0	0	0	0	0	0	0
MELO.jh001198.1	0	0	0	0	0	0	0	0	0	0	0	0	0	0	0	0	0	0	0	0	0	0	0	0	0	0	0	0	0	0	0	0	0	0	0	0	0	0	0	0	0	0	0	0	0	0	0	0	0
MELO.jh001199.1	0	0	0	0	0	0	0	0	0	0	0	0	0	0	0	0	0	0	0	0	0	0	0	0	0	0	0	0	0	0	0	0	0	0	0	0	0	0	0	0	0	0	0	0	0	0	0	0	0
MELO.jh001200.1	0	0	0	0	0	0	0	0	0	0	0	0	0	0	0	0	0	0	0	0	0	0	0	0	0	0	0	0	0	0	0	0	0	0	0	0	0	0	0	0	0	0	0	0	0	0	0	0	0
MELO.jh001201.1	0	0	0	0	0	0	0	0	0	0	0	0	0	0	0	0	0	0	0	0	0	0	0	0	0	0	0	0	0	0	0	0	0	0	0	0	0	0	0	0	0	0	0	0	0	0	0	0	0
MELO.jh001202.1	0	0	0	0	0	0	0	0	0	0	0	0	0	0	0	0	0	0	0	0	0	0	0	0	0	0	0	0	0	0	0	0	0	0	0	0	0	0	0	0	0	0	0	0	0	0	0	0	0
MELO.jh001203.1	0	0	0	0	0	0	0	0	0	0	0	0	0	0	0	0	0	0	0	0	0	0	0	0	0	0	0	0	0	0	0	0	0	0	0	0	0	0	0	0	0	0	0	0	0	0	0	0	0
MELO.jh001205.1	0	0	0	0	0	0	0	0	0	0	0	0	0	0	0	0	0	0	0	0	0	0	0	0	0	0	0	0	0	0	0	0	0	0	0	0	0	0	0	0	0	0	0	0	0	0	0	0	0
MELO.jh001206.1	0	0	0	0	0	0	0	0	0	0	0	0	0	0	0	0	0	0	0	0	0	0	0	0	0	0	0	0	0	0	0	0	0	0	0	0	0	0	0	0	0	0	0	0	0	0	0	0	0
MELO.jh001207.1	0	0	0	0	0	0	0	0	0	0	0	0	0	0	0	0	0	0	0	0	0	0	0	0	0	0	0	0	0	0	0	0	0	0	0	0	0	0	0	0	0	0	0	0	0	0	0	0	0
MELO.jh001208.1	151.5	219.48	292.27	174.99	206.52	172.08	110.04	95.12	188.3	161.28	248.77	222.47	280.11	237.27	271.54	201.19	268.57	235.27	185.68	333.1	205.84	194.22	202.83	263.06	202.95	190.3	253.44	187.63	188.01	247.86	130.32	214.64	168.75	241.99	155.38	276.4	222.58	229.07	217.06	202.98	153.2	159.93	162.82	133.36	174.83	240.26	161.64	174.86	182.73
MELO.jh001209.1	0.08	0.25	0.24	0.11	0.33	0.24	0.03	0.1	0.23	0.26	0.08	0.03	0.27	0.13	0.31	0.14	0.29	0.09	0.02	0.24	0	0.31	0.27	0.05	0.06	0	0.14	0.18	0.14	0.35	0	0	0.02	0.06	0.25	0.45	0.24	0.35	0.24	0.37	0.2	0.01	0.36	0.05	0.04	0.52	0.37	0.3	0.29
MELO.jh001210.1	0	0	0	0.09	0	0	0.17	0.23	0.18	0.13	0	0	0	0	0	0	0	0	0	0	0	0	0	0	0.05	0.25	0	0.07	0	0	0	0	0.11	0	0.19	0.08	0	0	0.1	0	0.08	0	0	0	0	0.2	0.15	0	0.1
MELO.jh001211.1	9.76	14.29	4.07	13.77	5.48	14.28	13.09	7.25	16.46	9.31	7.47	5.15	5.91	4.78	6.86	4.94	2.78	9.28	14.69	3.77	9.67	13.85	6.35	4	13.93	16.35	3.78	16.05	10.65	2.04	11.94	14.85	13	5.25	11.33	4.67	12.45	5.74	12.46	5.22	10.21	9.07	11.18	8.65	7.71	11.45	14.86	9.94	13.1
MELO.jh001212.1	0	0	0	0	0	0	0	0	0	0	0	0	0	0	0	0	0	0	0	0	0	0	0	0	0	0	0	0	0	0	0	0	0	0	0	0	0	0	0	0	0	0	0	0	0	0	0	0	0
MELO.jh001213.1	0	0	0	0	0	0	0	0	0	0	0	0	0	0	0	0	0	0	0	0	0	0	0	0	0	0	0	0	0	0	0	0	0	0	0	0	0	0	0	0	0	0	0	0	0	0	0	0	0
MELO.jh001214.1	10.82	15.98	13.41	13.42	11.04	11.32	12.9	12.33	11.16	11.65	11.65	9.7	13.05	11.62	14.41	13.54	18.06	12.17	15.54	15.13	11.57	14.96	10.1	15.55	14.27	10.73	12.97	14.85	11.32	11.43	13.35	15.38	12.75	11.35	13.7	15.69	21.36	11.74	15.8	9.93	13.49	11.3	10.79	11.91	12.37	14.89	16.54	9.64	15.16
MELO.jh001215.1	96.04	104.9	84.7	110.32	83.25	95.04	94.07	94.42	94.36	106.18	83.79	86.68	72	87.43	87.25	74.94	82.44	105.59	112.59	80.67	95.69	94.96	97.77	81.38	88.6	73.99	66.4	95.22	63.7	82.28	112.11	95.16	94.65	75.74	104.91	82.56	98.22	72.59	99.8	69.18	100.47	90.94	88.59	102.37	87.89	108.39	107.82	88.69	101.87
MELO.jh001216.1	0.14	0	0	0	0	0.09	0	0.14	0	0	0	0	0.04	0	0	0.17	0.05	0.1	0.14	0.18	0.17	0.2	0	0	0	0	0	0.16	0.08	0	0.24	0.06	0.2	0.12	0.3	0	0.13	0	0	0	0	0	0	0.16	0.11	0.47	0.31	0	0.31
MELO.jh001217.1	18.58	15.41	17.39	19.11	19.09	15.63	15.54	12.82	16.16	16.27	16.25	10.32	18.21	19.12	19.06	18.51	15.24	17.83	20.22	10.83	12.67	14.66	12.26	15.25	17.21	17.93	15.91	17.24	19.4	15.18	23.3	17.24	18.88	15.18	15.84	15.2	20.04	16.37	14.94	14.07	15.68	15.34	21.01	16.72	15.92	20.33	25.03	18.6	24.3
MELO.jh001218.1	33.14	27.94	38.91	36.19	38.67	33.97	19.02	18.19	26.86	30.29	33.59	34.98	34.72	32.6	35.98	37.22	37.16	36.07	30.38	29.19	36.49	33.49	28.86	34.01	31.97	27.66	28.1	29.95	28.02	31.49	28.62	27.8	34.91	38.01	32.49	31.42	28.33	37.64	29.72	36.59	30.18	35.8	27.33	31.33	30.53	26.17	20.75	28.96	24.21
MELO.jh001219.1	0	0	0	0	0	0	0	0	0	0	0	0	0	0	0	0	0	0	0	0	0	0	0	0	0	0	0	0	0	0	0	0	0	0	0	0	0	0	0	0	0	0	0	0	0	0	0	0	0
MELO.jh001220.1	0	0	0	0	0	0	0	0	0	0	0	0	0	0	0	0	0	0	0	0	0	0	0	0	0	0	0	0	0	0	0	0	0.07	0	0	0	0	0	0	0	0	0	0	0	0	0	0	0	0
MELO.jh001221.1	14.42	11.03	16.29	15.15	15.41	11.84	8.83	10.99	12.3	10.86	13.66	12.87	14.81	16.02	16.14	12.99	17.81	14.19	14.25	16.44	13.72	14.23	17.51	14.89	14.48	10.74	11.86	13.3	12.29	10.24	13.03	13	13.33	13.38	13	16.74	13.41	14.82	13.79	17.14	12.55	12.77	12.43	12.27	13.17	11.38	12.13	11.26	11.07
MELO.jh001222.1	4.07	2.4	2.3	2.22	3.32	2.47	2.86	4.06	2.6	3.15	2.05	2.29	3.16	4.67	2.27	4.31	1.88	4.08	1.68	1.79	1.81	1.95	2.16	1.78	2.01	2.58	1.6	2.43	3.44	2.39	5.61	2.95	3.02	3.39	3.58	2.21	2.79	3.13	2.62	3.34	3.41	3.14	3.43	3.99	3.13	3.25	5.19	4.18	4.32
MELO.jh001223.1	0	0	0	0.05	0	0	0	0	0	0	0	0	0	0	0	0	0	0	0	0	0	0	0	0	0	0	0	0	0	0	0	0	0	0	0	0	0	0	0	0	0	0.05	0	0	0	0	0	0	0
MELO.jh001224.1	0	0	0	0	0	0.08	0	0	0.15	0	0	0	0.09	0.04	0	0	0	0	0	0	0.1	0	0	0	0	0	0	0	0	0	0.07	0.06	0.07	0	0	0.02	0	0	0	0.04	0	0	0.05	0.04	0	0.22	0.11	0	0
MELO.jh001225.1	40.73	29.07	16.66	39.97	49.98	24.96	52.63	45.33	40.48	32.15	31.5	27.13	38.07	40.41	31.08	46.07	10.4	29.27	83.87	9.38	29.42	59.85	25.53	10.72	26.16	39.09	12.99	31.47	44.43	20.22	57.33	40.68	37.28	37.41	38.85	17.45	33.47	36.86	28.27	32.18	59.26	39.56	51.83	42.28	29.98	53.89	82.29	46.34	61.66
MELO.jh001226.1	15.03	13.1	16.56	14.08	15.42	14.76	8.81	7.83	12.09	14.19	10.26	14.22	15	17.69	14.05	17.08	11.3	15.77	9.9	11.39	13.89	10.53	12.43	11.54	11.83	12.58	10.42	12.34	12.06	15.46	13.92	11.22	14.15	14.22	13.87	13.26	11.51	14.71	13.92	13.1	12.12	16.18	12.21	15.21	13.67	9.76	11.9	13.12	10.08
MELO.jh001227.1	17.4	21.98	17.76	19.97	17.61	15.41	11.86	12.33	14.86	18.86	14.14	16.7	16.53	17.06	16.32	16.08	14.49	22.39	17.36	15.21	19.73	16.2	14.53	12.68	16.5	14.09	12.92	16.91	18.1	15.42	12.88	15.87	16.39	17.47	15.94	14.48	15.48	14.26	20.47	16.42	14.73	16.91	15.84	15.1	18.15	16.85	16.48	16.76	16.89
MELO.jh001228.1	10.87	14.8	54.77	20.97	15.63	19.11	7.93	9.22	13.09	11.44	18.94	14.53	16.19	12	15.15	12.72	30.84	22.62	12.37	22.28	19.48	13.59	15.43	28.86	15.76	10.21	29.16	20.33	8.32	28.74	13	10.77	17.15	14.68	15.39	37.19	16.95	12.81	12.62	13.33	10.21	13.19	8.37	9.33	13.79	25.1	16.06	10.58	21.69
MELO.jh001229.1	0.5	0.07	0.17	0.15	0.06	0.17	0.13	2.95	0.24	0.43	0	0.52	0.09	1.02	0.47	0.64	0	0.14	0	0	0.23	0.09	0.3	0	0.14	0.08	0	0.17	0	0.75	1.11	0.24	1	0.75	0.75	0.12	0.13	0	0	0.13	1.22	0.28	0.17	1.04	0.2	0.2	0.9	0.52	0.81
MELO.jh001230.1	0.18	0.13	0	0	0	0	0	0	0	0	0	0	0	0.19	0	0	0	0	0	0	0	0	0.18	0	0	0	0	0	0	0	0	0	0	0	0	0	0	0	0	0	0	0	0	0	0	0	0	0	0
MELO.jh001231.1	20.42	17.15	9.46	18.88	20.56	19	12.32	11.26	17.9	18.22	19.81	19.69	22.41	21.86	20.84	25.48	11.72	18.3	18.16	11.34	23.24	22.22	19.58	11.97	22.71	16.99	10.87	18.6	21.54	11.99	16.01	16.1	19.33	22.63	19.56	12.26	19.08	24.51	18.12	23.62	16.7	19.25	17.72	18.36	20.3	13.38	10.13	16.64	14.56
MELO.jh001232.1	15.28	21.45	22.93	19.65	19.47	14.26	10.81	14.56	12.64	14.67	9.15	12.69	18.91	20.92	19.94	20.06	12.16	18.74	21.64	11.54	17.38	17.03	10.85	10.63	16.1	12.13	13.81	16.32	15.02	19.84	24.65	16.23	16.98	17.12	18.71	19.43	15.29	13.42	17.71	16.04	22.34	15.71	20.38	24.05	16.18	23.93	32.12	19.82	25.76
MELO.jh001233.1	462.39	296.75	414.32	550.07	372.42	589.58	574.98	485.44	580.22	477.74	530.92	543.83	391.37	254.29	368.53	344.8	443.85	627.66	452.22	489.52	498.47	600.82	383.12	435.31	473.46	604.37	525.24	479.16	629.17	531.85	444.38	460.78	524.77	373.6	411.52	424.04	347.65	342.09	318.9	354.42	428.94	485.06	449.83	401.26	523.48	581.26	329.95	501.28	573.84
MELO.jh001234.1	7.88	4.61	12.28	8.01	6.61	7.92	6.57	7.79	5.93	6.95	7.05	9.28	6.05	4.65	6.22	5.87	13.56	8.09	6.1	9.53	6.09	5.66	6.04	11.17	5.32	5.13	8.56	6.24	6.92	10.08	8.2	4.98	6.55	5.49	5.65	12.53	4.7	4.76	4.26	5.72	5.78	8.23	5.55	5.73	5.7	6.69	6.36	6.02	8
MELO.jh001235.1	1.63	1.6	0.71	1.19	2.05	1	1.07	0.91	0.97	0.91	0.42	0.53	0.74	0.67	0.82	0.59	0.44	0.21	0.49	0.26	0.47	0.47	0.58	0.33	0.42	0.9	0.21	0.89	0.74	0.15	0.69	1.29	1.14	0.82	0.68	0.7	0.88	0.8	1.3	0.4	0.73	1.01	0.71	1	0.71	1.35	0.66	0.93	1.11
MELO.jh001236.1	17.51	34.22	63.04	29.05	21.22	27.61	24.3	28.49	42.67	26.33	55.37	40.21	42.93	28.42	45.53	33.46	48.47	47.7	43.21	47.7	27.03	44.71	40.38	45.83	38.14	28.96	47.92	46.75	21.67	65.22	33.9	51.26	33.63	30.52	27.16	73.3	47.74	21.3	37.11	19.81	37.82	23.83	27.51	17.7	25.76	65.07	54.39	25.46	52.24
MELO.jh001237.1	0	0	0	0	0	0	0	0	0	0	0	0	0	0	0	0	0	0	0	0	0	0	0	0	0	0	0	0	0	0	0	0	0	0	0	0	0	0	0	0	0	0	0	0	0	0	0	0	0
MELO.jh001238.1	34.74	33.4	18.8	39.35	38.28	32.21	26	26.87	24.35	31.72	31.28	29.62	33.99	31.77	36.99	33.4	13.39	41.63	26.05	8.81	35.75	25.94	29.33	12.98	32.95	30.6	15.1	30.58	35.35	17.87	33.53	27.54	33.25	35.61	33.49	15.7	28.44	35.29	34.32	35.02	30.01	37.59	33.06	36.04	35.65	21.49	24.36	35.96	26.47
MELO.jh001239.1	9.92	10.71	10.75	10.25	8.38	10.53	7.24	8.85	7.72	12	5.94	7.48	8.18	8.89	7.15	9.04	9.1	7.46	9.97	10.05	6.97	8.44	5.03	8.13	6.49	10.47	8.94	8.4	9.69	9.79	14.34	8.97	11.25	7.16	9.84	7.49	11.16	7.31	11.84	7.57	9.03	10.96	9.93	10.43	11.9	11.61	10.95	9.83	12.29
MELO.jh001240.1	0	0	0	0	0	0.25	0.2	0	0.56	0	0	0	0.2	0	0	0	0	0.27	0.31	0.77	0	0	0.33	0	0	0.22	0	0	0	0	0.15	0.23	0	0	0	0	0.38	0	0	0.21	0	0	0	0	0	0	0	0	0.26
MELO.jh001241.1	7.38	3.05	3.29	6.38	3.08	5.97	5.54	3.54	3.96	4.84	5.4	3.46	2.57	2.57	5.07	3.68	5.71	4.03	9.47	5.27	3.77	5.22	3.17	2.6	3.76	8.57	1.4	4.67	6.87	3.06	6.22	6	6.5	3.03	4.14	1.95	4.45	1.03	3.3	1.47	5.45	5.5	10.46	4.24	8.06	9.95	10.63	7.16	10.43
MELO.jh001242.1	3.31	2.71	5.49	4.58	2.77	3.44	0.99	1.2	1.61	2.3	1.9	1.86	1.78	1.65	2.08	2.11	6.54	1.98	3.16	4.91	1.25	1.77	1.38	5.47	1.34	2.81	4.64	2.1	2.32	2.42	1.54	4.51	2.76	2.96	2.44	4.43	4.1	1.7	3.57	1.68	3.5	1.93	2.79	2.39	2.56	11.31	5.4	3.62	8.63
MELO.jh001243.1	0	0.04	0.06	0	0	0	0.06	0	0	0	0	0	0.03	0	0	0	0	0	0	0	0	0	0.07	0	0	0	0	0	0.07	0	0	0	0	0	0	0.07	0.14	0	0	0	0	0	0.05	0.05	0	0.1	0.03	0	0.02
MELO.jh001244.1	16.58	6.97	3.08	12.88	15.53	15.48	10.27	10.51	10.4	19.79	7.06	9.44	7.26	10.34	5.86	11.54	3.58	9.93	9.42	2.65	12.6	15.49	8.99	4.25	11.41	10.63	3.88	7.09	20.74	4.85	14.32	8.79	14.86	12.83	19.47	3.33	9.82	15.71	6.34	14.58	16.05	17.13	17.47	20.48	16.39	7.88	7.65	16.02	9.54
MELO.jh001245.1	155.02	144.79	156.55	172.84	154.72	158.17	154.76	134.22	151.08	140.6	165.23	154.91	166.37	139.87	175.66	136.51	146.06	176.28	148.51	153.18	172	158.26	130.95	139.19	159.28	159.76	151.37	164.22	166.28	140.3	146.1	154.39	167.05	166.05	145.73	159.01	155.02	158.32	146.27	176.22	124.24	168.63	168.38	149.32	185.26	177.39	125.85	165.99	174.92
MELO.jh001246.1	0.09	0.41	0.15	0.14	0	0	0	0	0.18	0.15	0.22	0	0.2	0.08	0.41	0.26	0.11	0.06	0	0	0	0.08	0.23	0	0.12	0	0	0	0	0.27	0	0.31	0.3	0.06	0	0.08	0.15	0	0.38	0.11	0	0	0	0.11	0	0.17	0	0	0
MELO.jh001247.1	0	0	0	0	0	0	0	0	0	0	0	0	0	0	0	0	0	0	0	0	0	0	0	0	0	0	0	0	0	0	0	0	0	0	0	0	0	0	0	0	0	0	0	0	0	0	0	0	0
MELO.jh001249.1	0	0.29	0	0	0	0	0	0	0	0.03	0	0	0	0	0	0	0.05	0	0	0.02	0	0.1	0	0	0	0	0	0	0.04	0	0	0	0	0	0	0	0.05	0	0.11	0	0	0	0	0	0	0.21	0	0	0
MELO.jh001250.1	0.1	0	0	0.05	0	0	0	0.47	0.18	0.23	0	0.17	0	0.38	0	0.31	0	0.1	0	0	0	0	0	0	0.08	0	0.16	0.23	0	0.28	0.75	0.1	0.12	0	0.37	0.07	0.04	0.1	0.31	0.1	0.51	0.13	0.03	0.27	0	0	0.19	0	0.24
MELO.jh001251.1	32.44	25.6	22.28	34.53	26.44	26.83	33.71	28.41	24.41	26.06	23.78	20	20.51	24.56	17.46	23.59	23.29	28.21	20.93	17.36	24.1	19.32	16.53	16.22	17.43	24.61	20.88	18.22	26.82	17.16	20.65	17.98	26.94	23.47	23.36	18.6	16.63	19.76	15.02	23.76	26.46	28.94	25.57	24	23.58	15.08	23.11	24.76	20.53
MELO.jh001252.1	18.49	16.8	19.53	19.52	22.74	15.18	10.29	9.13	12.78	12.02	15.6	12.66	18.34	19.18	21.8	17.95	18.09	19.16	23.21	15.98	19.56	20.45	14.67	17.9	16.97	15.82	14.44	17.36	16.48	13.55	13.44	14.51	16.51	19.48	14.06	17.55	15.98	23.85	20.63	20.98	14.32	17.42	15.36	13.67	17.39	18.15	14.5	13.4	16.31
MELO.jh001253.1	36.93	31.41	26.46	39.86	32.04	30.06	25.43	19.61	25.92	23.2	22.32	23.35	21.01	25.13	24.88	22.15	26.52	25.4	36.21	18.14	27.22	36.55	19.39	26.82	25.47	26.67	22.37	25.58	24.06	18.39	28.16	25.99	28.91	26.28	27.01	18.31	27.06	26.25	30.34	28.58	26.63	29.03	30.9	29.69	32.98	28.53	24.8	28.92	26.54
MELO.jh001254.1	0.05	0.16	0.12	0	0.1	0	0.05	0.09	0	0	0.05	0.07	0	0	0.06	0	0.1	0	0.02	0.14	0.05	0	0	0.07	0.07	0.12	0.08	0.13	0.07	0	0.1	0	0.06	0.21	0.16	0	0.15	0.09	0	0.09	0	0.12	0.12	0.05	0	0	0.22	0.1	0.16
MELO.jh001255.1	1.52	1.02	1.31	1.22	1.08	0.94	0.44	0.5	0.73	1.23	0.38	0.9	0.82	0.82	0.69	0.91	0.72	0.86	1.24	0.85	0.97	0.72	0.41	1.02	0.52	0.83	0.78	1.04	1.12	1.14	1.35	0.86	1.23	0.52	0.99	1.04	1.12	0.88	1.27	0.56	0.95	0.89	1.28	1.15	0.85	1.29	1.37	0.93	1.55
MELO.jh001256.1	13.1	23.47	35.91	14.43	30.84	19.41	10.65	10.62	16.91	20.31	18.93	17.16	37.17	35.55	25.98	31.18	22.05	13.68	15.47	17.59	15.4	15.07	18.01	24.25	17.87	13.87	22.41	18.03	15.82	18.54	16.61	21.06	15.97	26.12	17.92	32.81	24.01	29.17	18.72	26.97	16.25	15.09	15.57	16.61	11.39	10.62	14.34	14.38	11.68
MELO.jh001257.1	124.2	67.57	105.55	138.76	103.17	133.12	85.18	75.17	76.94	92.76	124.92	149.49	82.04	75.24	86.79	88.32	110.21	115.76	59.28	105.06	102.97	76.25	65.64	95.49	65.03	114.21	110.76	69.08	139.41	101.27	92.27	59.66	99.52	74.71	83.5	83.5	47.68	79.75	64.71	84.45	73.79	131.23	91.04	84.6	99.78	64.91	46.5	89.27	62.11
MELO.jh001258.1	4.95	9.57	13.74	5.76	6.98	6.59	5.63	9.82	5.15	5.64	9.41	9.23	9.83	8.76	13.3	9.4	16.24	6.73	5.43	16.43	8.04	4.62	6.43	14.34	8.38	6.51	10.49	8.01	5.87	13.27	4.72	6.7	6.04	9.14	5.15	18.47	8.19	7.9	10.73	6.82	5.12	6.11	5.08	6.35	6.53	8.52	5.97	5.43	6.79
MELO.jh001259.1	939.14	1147.47	926.57	875.69	896.63	1048.51	1225.33	1322.52	1112.36	1301.83	980.18	1309.33	1021.89	1273.93	914.79	1384.87	689.87	887.94	579.16	762.43	887.14	487.83	952.87	637.84	860.41	988.58	974.85	1050.38	1007.91	1266.1	1514.82	1301.57	1208.49	911.38	1283.14	979.48	1009.55	839.27	1116.14	723.38	1288.88	1228.46	1332.21	1328.81	974.11	985.14	1194.63	1258.91	1295.39
MELO.jh001260.1	22.28	13.42	21.6	12.05	11.88	19.02	34.71	189.86	19.07	19.93	14.28	43.69	16.3	25.2	28.83	36.83	42.3	13.82	1.96	45.5	7	1.48	7.88	22.19	6.46	7.33	22.11	5.54	3.46	55.88	11.52	9.2	14.51	9.51	12.82	17.94	10.37	7.92	13.53	6.1	19.58	16.68	5.99	12.51	16	10.09	2.75	6.69	4.08
MELO.jh001261.1	24.9	21.12	32.48	25.99	26.19	24.33	19.31	19.95	22.93	23.94	21.82	24.87	29.43	28.12	24.14	27.5	22.08	23.07	22.88	24.1	24.13	22.31	23.68	22.04	21.26	22.34	25.93	25.51	25.62	27.77	30.9	22.81	27.74	24.11	25.84	35.04	28.07	24.32	28.45	21.04	25.45	29.05	25.45	27.65	27.16	25.11	24.66	28.41	29.06
MELO.jh001262.1	8.75	14.13	15.64	15.95	8.15	13.23	8.26	7.52	12.55	13.47	14.8	10.34	10.59	12.72	15.68	16.36	13.48	8.11	11.19	12.42	12.46	15	9.44	14.47	10.03	13.36	13.03	13.51	5.61	12.77	7.52	12.69	10.08	9.4	13.37	12.81	10.89	10.61	12.24	9.88	14.73	7.51	9.63	9.88	8.56	11.26	18.6	8.25	8.02
MELO.jh001263.1	0	0	0	0	0	0	0	0	0	0	0	0	0	0	0	0	0	0	0	0	0	0	0	0	0	0	0	0	0	0	0	0	0	0	0	0	0	0	0	0	0	0	0	0	0	0	0	0	0
MELO.jh001264.1	1	1.44	2.99	0.95	0.99	1.55	0.61	1.14	1.71	8.02	1	3.13	1.21	3.68	1.71	3.22	4.63	1.91	0.62	8.63	2.57	0.7	4.03	2.05	1.41	0.91	1.24	1.43	0.39	8.41	5.08	1.07	1.08	1.2	5.44	2.49	1.33	0.6	2.2	0.6	13.12	1.16	0.96	8.18	0.92	2.2	9.39	2.62	2.11
MELO.jh001265.1	2.57	1.67	2.85	2.22	1.55	2.12	3.25	1.85	1.66	2.8	1.78	0.88	2.54	3.06	1.67	3.19	3.45	1.46	3.85	3.5	1.42	4.82	2.13	3.56	2.15	2.68	3.04	2.76	2.42	3.06	2.36	2.19	2.45	1.99	2.16	2.37	3.6	2.09	3.76	3.69	2.05	1.75	3.42	2.89	2.57	2.83	2.32	2.92	3.44
MELO.jh001266.1	0	0	0	0	0	0	0	0	0	0	0	0	0	0	0	0	0	0	0	0	0	0	0	0	0	0	0	0	0	0	0	0	0	0	0	0	0	0	0	0	0	0	0	0	0	0	0	0	0
MELO.jh001267.1	62.68	66.6	32.98	58.8	43.52	54.4	110.16	117.67	60.54	81.18	47.75	59.73	42.51	43.61	36.93	54.05	28.09	55.82	86.68	32.66	53.31	76.66	59.22	35.45	52.48	60.48	35.5	56.65	65.23	53.44	88.79	64.55	65.71	46.97	72.87	36.09	65.01	41.1	66.57	37.59	93.56	66.26	63.35	80.19	69.79	116.52	153.13	70.13	121.21
MELO.jh001268.1	9.72	25.91	56.19	9.36	12.91	10.39	4.06	5.07	7.29	9.55	12.51	14.54	18.33	15.04	27.71	12.59	69.43	13.42	6.57	66.67	11.49	6.18	21.81	50.64	13.22	7.82	32.09	14.75	5.94	36.9	6	13.59	8.54	14.06	7.91	54.98	27.72	12.07	22	9.48	7.49	5.27	4.63	7.53	7.07	7.77	7.78	6.56	6.51
MELO.jh001269.1	0.63	0	0.51	0.35	0.27	0	0.19	0	0.25	0.48	0.28	0.12	0	0.03	0.34	0	0.24	0.23	0.33	0.52	0	0.37	0.08	0.44	0.09	0.24	0	0.71	0.25	0.12	0.47	0	0.08	0.09	0.08	0.78	0.16	0.18	0	0	0.35	0.44	0.4	1.09	0.45	0.31	0.77	0.16	0.55
MELO.jh001270.1	0	0	0	0	0	0	0	0	0	0	0.72	0	0	0	0	0.24	0	0	0	0	0	0	0	0	0	0	0.28	0	0	0	0	0	0	0	0	0	0	0	0	0	0	0	0	0	0.27	0	0	0	0
MELO.jh001271.1	0	0.07	0	0.31	0.21	0.1	0.26	0.09	0	0	0.08	0.36	0.1	0	0	0.28	0	0.14	0.04	0.35	0.08	0.37	0	0.33	0.25	0.34	0.17	0	0.3	0	0.45	0.26	0	0	0.2	0.23	0.19	0	0.33	0.17	0	0	0.09	0.66	0.12	0	0.17	0.2	0.19
MELO.jh001272.1	1.57	0.5	1.28	1.04	0.9	0.32	0.81	0.92	0.81	1.45	0.82	1.1	0.52	0.85	0.28	1.78	0.62	0.42	0.13	0.49	0.53	0.53	0.38	0.83	0.46	0.56	0.54	0	0.57	1.4	0.6	0.51	0.8	0	0.21	0.29	0.95	0.89	0.23	0.36	0.7	0.49	0.75	1.05	0.28	0.6	1.26	0.89	0.97
MELO.jh001274.1	0.47	0	0.41	0.27	0.13	0.19	0	0	0.21	0	0.09	0	0	0.35	0	0.31	0.13	0.14	0	0.21	0.31	0.09	0	0	0.17	0.11	0	0.25	0.3	0.09	0.18	0.2	0.11	0.32	0.15	0.16	0.1	0.27	0.13	0	0.28	0.2	0.16	0.14	0	0	0.09	0.15	0.01
MELO.jh001275.1	0.71	0	0.76	0.97	0.56	0.51	0.09	0.72	0.07	0.1	0.12	0.38	0.13	0.11	0.15	1.08	0.09	0.28	0.3	0.91	0.59	0.26	0.28	0.63	0.65	0.13	0.67	0.61	0.51	0.78	0.2	0.1	0.33	0.09	0.29	0.85	0.39	0.17	0.06	0.3	0.14	0.02	0.32	0.09	0.32	0.1	0	0	0.08
MELO.jh001276.1	0.51	0	0	0.23	0.12	0	0.27	0.27	0	0.3	0	0.17	0	0.11	0	0	0.13	0.17	0.11	0	0	0.09	0	0.44	0.61	0	0.14	0	0.1	0	0.1	0.56	0.13	0.19	0.11	0	0.11	0.64	0.14	0.15	0	0.12	0	0	0.26	0	0.29	0.11	0.1
MELO.jh001277.1	2.28	0	0	0.58	0.11	0.18	0.81	2.27	0.37	0.3	0.21	0.25	0.38	0.13	0.35	0.54	0	0.21	0.32	0.11	1.07	0.22	0.4	0.17	0.62	0.45	0.22	0.56	0.46	0	0.7	0.4	0.45	0.26	1.38	0.4	0.65	0.76	0	0	0.37	1.42	0.94	0.77	0.7	0.42	1.41	0.51	0.51
MELO.jh001278.1	0	0	0	0	0	0	0	0	0	0	0	0	0	0	0	0	0	0	0	0	0	0	0	0	0	0	0	0	0	0	0	0	0	0	0	0	0	0	0	0	0	0	0	0	0	0	0	0	0
MELO.jh001279.1	2.21	1.99	2.84	2.4	2.59	2.29	2.35	2.87	2.43	2.36	2.81	1.71	2.43	2.96	2.23	2.23	3.03	2.27	2.81	2.64	1.92	2.43	1.62	3.42	1.86	2.28	2.75	2.53	2.94	2.42	2.82	3.2	2.64	2.54	1.94	2.78	3.55	2.69	2.51	3.22	2.24	2.16	2.9	2.21	2.32	2.66	2.73	2.86	2.24
MELO.jh001280.1	0.22	0	0.16	0	0.13	0	0	0	0	0	0	0	0	0.28	0.2	0.49	0	0.15	0	0	0	0.11	0	0.21	0.65	0	0	0.29	0	0	0	0.19	0.26	0.27	0.25	0	0.17	0.34	0	0.18	0	0.17	0	0	0.14	0.06	0.2	0	0
MELO.jh001281.1	0	0	0	0.18	0.11	0	0.07	0	0	0.24	0	0.12	0.11	0	0.17	0	0.2	0.23	0	0.77	0.26	0.25	0.84	0	0.72	0	0.59	0	0.41	0.1	0	0.13	0.61	0.35	0	0	0.26	0.13	0	0	0.12	0.22	0	0.09	0	0	0.9	0.08	0
MELO.jh001282.1	0	0	0	0	0	0	0	0	0	0	0.06	0	0	0	0	0	0	0	0	0	0	0	0	0	0	0.07	0	0	0.1	0.06	0.21	0	0.04	0	0.11	0	0	0	0	0	0	0.05	0	0.08	0	0	0	0.16	0.04
MELO.jh001283.1	0	0	0	0	0	0	0	0.38	0	0	0	0	0	0	0	0	0	0	0	0	0	0	0	0	0.15	0	0	0	0	0	0.43	0	0	0.62	0	0	0	0	0	0	0	0	0	0	0	0	0.25	0	0
MELO.jh001284.1	0	0	0	0.16	0	0	0	0	0	0	0	0.11	0	0.1	0	0	0	0	0	0	0	0	0.14	0	0	0.12	0.11	0	0	0	0.25	0.11	0.1	0.11	0	0	0	0	0.28	0	0	0.09	0	0	0	0	0.16	0.26	0
MELO.jh001285.1	0	0	0	0	0	0	0	0	0	0	0	0	0	0	0	0	0	0	0	0	0	0	0	0	0	0	0	0	0	0	0	0	0	0	0	0	0	0	0	0	0	0	0	0	0	0	0	0	0
MELO.jh001286.1	0.09	0	0	0.25	0	0	0	0.2	0.18	0.3	0	0	0	0	0	0.55	0.16	0	0	0	0	0	0	0	0	0	0	0	0	0	0	0	0	0.43	0.13	0	0.23	0	0	0	0.2	0	0	0	0	0	0	0	0
MELO.jh001287.1	0.28	0.14	0	0.53	0.18	0.21	0.2	0.54	0.09	0.23	0.09	0.08	0.07	0.07	0.08	0.06	0.22	0.12	0.36	0.05	0.06	0.26	0.56	0.15	0.77	0.31	0.08	0.44	0.23	0	0	0.29	0.23	0.26	0.24	0.16	0.26	0.22	0.08	0.2	0	0.17	0.25	0	0.31	0	0.37	0.04	0.1
MELO.jh001288.1	0.51	0	0.19	0.11	0.15	0	0	0.31	0.11	0.07	0.11	0.11	0.23	0.24	0.47	0.15	1.1	0.12	0.36	0.42	0	0.19	0.12	0.23	0.99	0	0.38	0.28	0.34	0.11	0.24	0.5	0.15	0.57	0.39	0.37	0.11	0.35	0.42	0.32	0	0.12	0.15	0.22	0	0.1	0.44	0.13	0.26
MELO.jh001289.1	0.08	0.43	0	0.52	0.1	0	0.16	0.47	0	0.82	0.55	0	0.09	0.57	0.09	0	0	0	0.28	0.15	0.17	0.53	1.66	0.36	0.78	0	0.25	0.46	0.34	0.02	0.08	0.23	0.37	0.81	0.6	0.43	0.41	0.11	0.26	0	0.19	0	0.11	0.2	0.53	0	0.29	0.24	0.13
MELO.jh001290.1	0.42	0	0	0.34	0	0.07	0	0.36	0	0	0.01	0.17	0	0.38	0.1	0.35	0.19	0	0.15	0.6	0	0.22	0.45	0.63	0.1	0.24	0.62	0.24	0.28	0.24	0.49	0.51	0.2	0.87	0.87	0.1	0	0.43	0	0.04	0	0.06	0	0.19	0.21	0	0.12	0.04	0.08
MELO.jh001292.1	0.71	0.29	1.46	1.12	0.55	0.51	0.75	0.36	0.2	0.07	0.14	0.81	0.92	0.81	0.59	1.14	2.01	0.48	0.86	2.88	0.55	0.44	1.36	1.34	0.42	0.66	1.22	0.42	0.84	0.86	1.06	0.59	0.54	0.62	0.35	2.25	0.72	0.73	0.97	1.33	0.96	0.48	0.55	0.62	1.15	0.45	0.72	0.42	1.2
MELO.jh001293.1	0.77	0.77	0.93	0.71	1.37	0.72	0.37	0.43	0.42	0.19	0.3	0.35	0.28	0.51	0.46	0.77	0.59	0.21	0.75	1.34	0.91	0.46	0.57	0.74	0.26	0.98	0.6	0.64	0.43	0.39	0.29	0.39	0.23	0.5	0.26	0.77	0.47	0.74	1.04	1.13	0.1	0.55	0.48	0.26	0.45	0.49	0.61	0.54	0.5
MELO.jh001294.1	0.07	0.02	0	0.05	0.03	0.07	0.08	0.11	0.06	0	0.03	0.06	0.05	0.03	0	0.07	0.02	0	0.02	0.14	0.04	0.06	0	0.11	0.04	0	0.14	0	0.08	0	0.07	0.04	0.07	0.04	0	0.09	0	0	0	0	0	0	0	0.03	0	0.05	0.05	0.09	0
MELO.jh001295.1	2.89	0.25	1.72	0.65	1.26	2.08	1.96	3.31	2.51	2.61	3.35	3.06	0.6	1.27	0.59	0.76	2.81	0.25	0.19	1.17	0.41	0.76	0.78	1.45	0	1.01	3.45	0.86	1.2	1.78	1.42	1.85	1.16	1.13	0.9	1.43	0.96	0.89	0.83	0.72	0.97	1.17	1.32	0.72	2.45	0.53	0.72	1.46	0.82
MELO.jh001296.1	0	0	0	0	0.01	0	0	0.01	0	0.06	0	0	0	0.01	0	0	0	0	0	0	0	0	0	0	0	0	0	0	0	0	0	0	0	0	0	0	0	0	0.07	0	0	0.01	0	0	0	0	0	0	0
MELO.jh001297.1	2.3	4.92	6.02	3.16	6.35	4.56	4.52	3.18	2.78	4.51	4.72	7.05	4.64	8.67	5.57	6.5	4.22	4.22	2.61	5.43	4.29	3.65	3.81	7.14	4.29	3.49	7.7	3.32	5.14	9.41	3.95	6.19	2.22	4.45	3.46	6.17	5.24	7.64	3.98	4.84	4.41	3.21	4.16	2.79	4.24	2.54	1.97	3.32	2.96
MELO.jh001298.1	8.63	8.08	6.28	10.6	7.85	9.86	9.65	9.34	6.73	7.8	7.43	6.83	7.62	6.73	6.57	7.98	6.87	8.99	8.67	6.18	10.86	8.87	6.57	5.68	7.55	8.45	5.15	6.94	10.22	8.3	10.23	6.87	9.27	7.75	10.84	9.46	7.73	7.63	10.29	8.35	9.98	12.37	10.05	9.72	11.64	11.89	10.14	9.82	9.81
MELO.jh001299.1	0	0	0	0	0	0	0	0	0	0	0	0	0	0	0	0	0	0	0	0	0	0	0	0	0	0	0	0	0	0	0	0	0	0	0	0	0	0	0	0	0	0	0	0	0	0	0	0	0
MELO.jh001300.1	12.01	7.44	10.99	11.57	13.39	8.66	9.65	8.51	7.9	7.49	10.88	13.02	15.32	12.21	13.4	12.51	7.47	9.11	9.67	4.2	10.8	7.53	10.47	6.21	9.92	9.79	7.09	10.15	11.94	8.37	7.75	9.02	9.44	10.87	6.29	8.56	7.86	10.67	8.08	12.45	6.63	12.23	10.15	9.59	10.58	6.85	5.84	9.85	8.01
MELO.jh001301.1	0.3	0	0.07	0	0	0.23	0	0	0	0	0	0.19	0.09	0	0.08	0	0	0.26	0	0	0	0	0	0	0	0	0.16	0	0.09	0	0	0	0.36	0.22	0.28	0	0	0	0	0	0	0	0	0	0	0	0	0.32	0
MELO.jh001302.1	16.42	14.01	15.45	19.67	14.79	16.49	11.72	10.57	12.13	11.98	8.67	9.11	10.7	11.53	12.84	11.06	14.28	15.56	17.82	10.75	15.67	16.43	9.5	11.59	11.93	14.81	12.59	12.94	15.37	10.46	13.05	11.5	14.94	13.79	14.77	11.93	11.38	13.33	13.86	15.04	13.49	15.91	14.53	13.96	17.59	19.7	15.19	13.68	16.1
MELO.jh001303.1	0	0.09	0.11	0.08	0	0.16	0	0.06	0	0	0	0.33	0.05	0.24	0.14	0.04	0.07	0.19	0	0.17	0.09	0	0	0.55	0.06	0	0	0	0	0	0.08	0	0.11	0.19	0	0.19	0	0.06	0	0.22	0.11	0	0	0.11	0	0.08	0	0	0.15
MELO.jh001304.1	8.03	13.39	12.67	11.05	14.03	11.43	8.48	9.93	9.5	10.35	9.91	8.32	14.58	15.95	17.84	18.02	10.66	9.41	9.1	10.8	9.88	7.46	10.93	8.15	11.42	9	6.22	10.15	7.46	8.15	9.49	11.01	9.47	11.85	10.46	11.89	12.65	10.14	12.08	10.7	11.24	9.27	9.66	9.19	8.53	7.88	8.21	9.95	8.09
MELO.jh001305.1	10.87	14.87	11.27	10.67	13.33	10.1	14.4	14.53	12.25	12	8.84	8.93	13.45	14.48	13.46	15.9	7.04	9.19	10.03	7.46	8.4	8.64	9.72	6.88	12.99	8.81	5.05	12.11	9.81	8.5	16.19	17.33	10.49	10.73	11.61	7.88	22.41	9.62	19.64	9.7	15.18	9.06	12.62	13.22	12.01	7.94	12.37	14.51	10.48
MELO.jh001306.1	13.12	11.83	8.9	10.94	11.83	11.01	10.41	8.63	8.54	9.62	11.58	7.19	11.9	10.97	11.53	11.33	8.7	10.44	10.91	7.85	13.56	13.01	7.47	10.33	13.63	10.57	11.54	11.8	12.68	7.03	11.66	12.26	13.25	10.59	12.16	7.74	12.49	10.14	11.02	9.28	13.09	9.6	11.33	12.03	12.65	11.71	12.98	11	14.25
MELO.jh001307.1	0	0.02	0	0	0	0	0.02	0	0	0	0	0	0	0.09	0	0	0	0	0	0	0	0	0	0	0.09	0	0	0	0	0	0.1	0	0.04	0.07	0	0	0	0	0	0	0.05	0	0	0	0	0	0	0	0
MELO.jh001308.1	122.67	131.57	124.39	135.26	142.93	123.08	114.18	111.07	111.54	140.13	132.42	134.19	182.52	178.82	158.51	179.46	107.34	135.47	121.54	98.32	134.06	124.53	135.65	111.53	123.85	115.44	104.88	117.63	121.92	131.09	149.53	114.72	125.25	139.89	148.06	122.54	130.44	144.37	137.98	129.1	131.13	120.1	116.89	126.92	115.4	112.32	138.5	113.42	128.54
MELO.jh001309.1	0.04	0	0	0.04	0	0	0.07	0.24	0.2	0.12	0.12	0.04	0	0	0	0.09	0	0	0.03	0	0.03	0	0	0.04	0	0	0	0.07	0	0	0.05	0.04	0	0	0	0	0	0	0	0	0	0	0.05	0	0.11	0.29	0.18	0.12	0.33
MELO.jh001310.1	0	0	0	0	0	0	0	0	0	0	0	0	0	0	0	0	0	0	0	0	0	0	0	0	0	0	0	0	0	0	0	0	0	0	0	0	0	0	0	0	0	0	0	0	0	0	0	0	0
MELO.jh001311.1	0	0	0	0	0	0	0	0	0	0	0	0	0	0	0	0	0	0	0	0	0	0	0	0	0	0	0	0	0	0	0	0	0	0	0	0	0	0	0	0	0	0	0	0	0	0	0	0	0
MELO.jh001312.1	0	0	0	0	0	0	0	0	0	0	0	0	0	0	0	0	0	0	0	0	0	0	0	0	0	0	0	0	0	0	0	0	0	0	0	0	0	0	0	0	0	0	0	0	0	0	0	0	0
MELO.jh001313.1	0	0	0	0	0	0	0	0	0	0	0	0	0	0	0	0	0	0	0	0	0	0	0	0	0	0	0	0	0	0	0	0	0	0	0	0	0	0	0	0	0	0	0	0	0	0	0	0	0
MELO.jh001314.1	0	0	0	0	0	0	0	0	0	0	0	0	0	0	0	0	0	0	0	0	0	0	0	0	0	0	0	0	0	0	0	0	0	0	0	0	0	0	0	0	0	0	0	0	0	0	0	0	0
MELO.jh001315.1	0	0	0	0	0	0	0	0	0	0	0	0	0	0	0	0	0	0	0	0	0	0	0	0	0	0	0	0	0	0	0	0	0	0	0	0	0	0	0	0	0	0	0	0	0	0	0	0	0
MELO.jh001316.1	3.47	1.87	2.73	3.02	2.55	3.96	2.74	4.21	2.47	2.78	2.09	3.97	2.18	2.72	3.08	3.47	2.36	3.01	3.14	2.78	2.97	3.34	2.24	2.15	3.2	3.71	3.08	1.81	1.69	2.63	2.49	3.22	3.08	2.42	2.25	2.95	2.31	2.47	3.19	3.01	2.7	2.4	2.89	2.64	2.04	2.01	1.64	2.59	1.72
MELO.jh001317.1	15.07	21.47	19.23	15.97	18.54	17.39	15.62	12.51	15.57	16.57	20.24	14.23	20.37	13.15	18.64	19.72	19.8	16.74	29.33	19.63	23.08	29.38	22.45	28.59	23.68	29.59	28.6	22.62	34.76	26.71	20.47	24.78	26.01	25.26	20.4	24.42	20.12	23.18	26.23	26.11	17.9	22.35	20	17.36	21.3	16.16	19.64	20.08	19.85
MELO.jh001318.1	9.68	11.47	8.96	6.64	10.09	7.2	7.06	9.93	6.23	9.62	7.66	6.12	12.25	17.09	11.59	13.45	6.66	6.13	6.28	5.71	4.89	5.68	8.42	6.5	6.78	4.52	4.2	5.47	4.95	5.43	10.77	8.33	6.97	8.81	8.8	7.73	10.61	8.96	8.72	8.49	8.91	5.78	8.71	12.24	7.88	9.3	12.13	8.32	10.61
MELO.jh001319.1	3.9	2.16	0.76	3.16	1.91	3.06	1.9	3.79	2.63	2.82	2.67	2.35	2.76	2.91	2.27	1.8	0.89	2.63	3.2	1.08	3.44	3.02	2.82	1.16	3.03	3.36	0.51	2.61	6.32	1.41	2.63	2.23	3.86	1.53	4.16	1.22	2.76	1.96	2.15	2.11	2.13	3.17	3.6	3.91	3.91	1.87	2.9	2.42	2.27
MELO.jh001320.1	0	0	0	0	0	0	0	0	0	0	0	0	0	0	0	0	0	0	0	0	0	0	0	0	0	0	0	0	0	0	0	0	0	0	0	0	0	0	0	0	0	0	0	0	0	0	0	0	0
MELO.jh001321.1	18.78	20.92	20.41	21.85	17.42	20.21	16.78	15.38	15.93	17.51	16.56	17.21	19.08	19.64	19.34	17.67	18.98	21.71	19.24	18.68	18.75	19.2	18.71	16.96	16.09	20	16.25	19.25	22.23	16.96	17.49	17.59	19.99	15.82	14.9	17.02	18.72	16.2	20.94	18.7	15.26	23.07	19.03	19.84	23.06	18.08	16.21	18.99	17.55
MELO.jh001322.1	20.26	22.03	25.09	24.13	18.12	20.72	12.85	12.32	15.23	14.85	15.29	13.81	13.27	18.05	16.16	13.26	26.4	18.38	19.24	20.72	18.03	18.84	14.08	22.85	16.13	16.49	17.77	15.6	13.55	15.06	16.38	14.45	18.73	18.18	18.03	19.62	16.23	17.88	18.34	17.47	17.52	19.34	17.62	16.75	17.22	20.58	17.6	16.69	16.48
MELO.jh001323.1	0	0	0.12	0	0	0	0	0	0	0	0	0.05	0.18	0.06	0.1	0.05	0.23	0.05	0	0.1	0.04	0	0.27	0.06	0	0	0	0	0	0	0	0	0	0	0.05	0.08	0	0	0	0.13	0	0	0	0	0.04	0	0	0	0
MELO.jh001324.1	14.73	11.43	15.12	17.62	17.92	15.42	14.65	14.8	14.91	17.24	19.39	19.1	17.46	16.23	17.59	16.19	18.11	17.7	15.08	16.31	18.11	13.31	16.02	15.31	16.09	15.03	16.04	15.49	14.88	16.14	11.56	11.01	15.21	17.73	13.26	18.68	12.87	18.6	12.26	17.29	14	17.28	14.74	14.42	16.1	11.88	9.22	12.67	11.14
MELO.jh001325.1	4.48	6.85	7.89	5.33	4.59	4.74	3.11	6.85	4.33	4.18	3.69	3.55	5.79	5.37	5.08	4.64	4.74	5.16	5.97	5.06	4.3	5.02	4.16	4.02	4.94	4.17	4.98	4.75	3.24	5.12	6.52	4.42	4.6	4.92	4.23	5.66	6.55	4.83	6.25	4.49	5.24	3.79	3.8	4.47	5.07	6.3	6.16	4.92	5.92
MELO.jh001326.1	21.86	5.21	2.18	5.49	7.72	3.67	36.45	44.31	8.49	14.19	4.92	7.11	9.08	12.32	7.94	11.69	7.07	3.44	4.49	5.97	3.62	2.67	6.36	2.81	3.49	5.76	2.19	2.38	8.71	3.28	9.46	5.42	4.42	5.18	5.48	2.03	5.17	4.77	3.4	3.33	10.04	8.21	16.46	22.05	9.45	7.3	12.04	16.11	11.5
MELO.jh001327.1	0.65	0.3	0.36	0.89	0.32	0.36	0.11	0.22	0.3	0.51	0.21	0.36	0.23	0.47	1.11	1.01	0.39	0.49	0.24	0.71	0.45	0.24	0.62	0.79	0.53	1.46	1.12	1.01	0.26	0.55	0.34	0.69	0	0.39	0.43	0.54	0.28	0.74	0.82	1.7	0.92	0.44	0.21	0.47	1.06	1.01	0.39	0.55	0.6
MELO.jh001328.1	0	0	0	0	0	0	0	0	0	0	0	0	0	0	0	0	0	0	0	0	0	0	0	0	0	0	0	0	0	0	0	0	0	0	0	0	0	0	0	0	0	0	0	0	0	0	0	0	0
MELO.jh001329.1	0	0	0	0	0	0	0	0	0	0	0	0	0	0	0	0	0	0	0	0	0	0	0	0	0	0	0	0	0	0	0	0	0	0	0	0	0	0	0	0	0	0	0	0	0	0	0	0	0
MELO.jh001330.1	10.65	11.93	7.64	10.65	8.84	8.83	9.63	10.64	7.34	7.56	7.52	7.51	6.21	8.95	8.14	7.65	6.42	8.98	9.28	6.03	8.17	8.04	5.15	6.52	7.65	9.12	5.59	8.71	6.45	6.76	11.35	8.14	9.34	6.81	8.42	5.52	9.29	7.04	13.2	6.72	8.54	10.18	10.33	10.76	9.05	11.87	10.6	9.11	11.73
MELO.jh001331.1	13.72	27.79	68.89	44.46	18.95	31.8	9.72	11.38	26.3	12.04	47.81	52.1	59.77	18.95	62.33	26.09	60.98	89.91	33.92	67.85	64.23	35.25	66.17	66.6	40.14	28.67	67.09	58.33	30.34	55.4	15.73	30.92	27.39	27.53	19.16	77.6	39.79	18.14	29.9	22.67	23.03	22.59	14.05	8.33	27	43.18	22.45	21.36	27.9
MELO.jh001332.1	0.4	0.47	0.38	0.63	0.66	0.76	0.36	1.56	0.37	1	0.34	0.99	0.63	0.9	0.52	0.97	0.32	0.37	0.29	0.3	0.47	0.25	0.55	0.17	0.4	0.37	0.21	0.28	0.45	0.49	2.64	0.41	0.63	0.64	1.36	0.53	0.85	0.5	0.53	0.35	1.92	1.28	0.9	2.83	0.81	0.5	1.18	1.16	0.65
MELO.jh001333.1	46.37	43.55	28.8	49.26	36.02	45.04	45.55	44.06	44.25	42.04	26.84	33.89	31.08	37.41	36.65	32.55	25.79	41.94	45.87	23.77	44.65	44.69	33.93	26.61	40.14	36.09	22.48	38.42	28.04	26.27	44.3	35.32	42.94	34.6	44.05	26.14	35.5	33.78	39.92	34.87	40.48	40.31	41.93	47.42	40.63	39.92	43.19	38.68	40.63
MELO.jh001334.1	0	0	0	0.05	0.04	0	0	0	0	0	0	0	0	0	0	0	0	0	0	0	0	0.05	0	0	0	0	0	0.05	0	0	0	0	0	0	0	0	0	0	0	0	0	0	0	0.06	0	0	0	0	0
MELO.jh001335.1	0.73	0.13	0.26	0.46	0.21	0.18	0.69	0.52	0.3	0.43	0.15	0.08	0.09	0.22	0	0.21	0.1	0.05	0.41	0.04	0.12	0	0	0.1	0.2	0.48	0.05	0.37	0.5	0.27	1.35	0.32	0.74	0.17	0.39	0	0.42	0.25	0.21	0.43	0.46	0.79	0.85	0.72	2.4	3.09	1.17	1.13	2.1
MELO.jh001336.1	4.34	5.16	5.14	4.68	4.32	4.72	2.91	3.17	2.73	3.9	4.42	4.47	4.39	5.98	5.63	5.27	6.09	4.29	6.33	4.77	4.27	4.54	4.68	5.83	4.66	5.6	4.33	4.93	4.81	4.89	6.06	4.56	5.61	3.61	5.38	6.85	5.21	4.85	5.25	5.15	3.82	4.89	4.43	4.43	3.13	4.76	5.13	4.34	5.07
MELO.jh001337.1	11.62	9.86	10.12	10.7	9.53	9.4	9.53	9.13	7.97	9.5	6.1	6.31	8.66	9.67	10.06	9.25	11.44	9	11.85	9.43	8.12	9.65	7.96	9.9	7.69	7.9	7.94	7.34	7.98	7.5	11.02	8.05	9.61	9.74	9.98	9.56	9.22	9.27	8.94	9.75	9.4	8.22	10.28	8.98	10.63	10.39	9.27	8.61	9.87
MELO.jh001338.1	0	0	0	0	0	0	0	0	0	0	0	0	0	0	0	0	0	0	0	0	0	0	0	0	0	0	0	0	0	0	0	0	0	0	0	0	0	0	0	0	0	0	0	0	0	0	0	0	0
MELO.jh001339.1	11.35	15.93	24.1	14.98	16.1	12.35	7.75	6.71	10.82	11.76	13.96	12.36	18.98	16.03	18.91	14.95	24.38	14.08	26.3	20.42	12.97	15.68	15.86	24.97	15.98	12.28	17.57	18.2	10.47	16	15.27	17.24	12.52	15.36	13.44	20.58	24.22	15.18	15.14	15.86	13.79	10.88	13.06	11.68	12.13	17.52	22.92	11.4	16.2
MELO.jh001340.1	4.82	4.89	2.66	4.05	6.16	2.83	2.75	2.8	3.5	3.74	3.29	3.26	4.05	5.14	2.44	3.6	2.18	4.87	9.82	1.55	3.79	6.64	6.26	2	5.86	3.15	1.96	4.62	6.49	4.7	12.29	3.96	4.93	3.98	7.24	2.52	6.22	5.12	3.56	7.14	7.74	4.78	5.5	6.4	3.3	5.52	9.61	5.74	8.84
MELO.jh001341.1	0	0.07	0.22	0	0.06	0.09	0.05	0	0	0.03	0	0	0.03	0.09	0.1	0	0	0	0.22	0	0	0	0.23	0.17	0	0.21	0.44	0.13	0	0.14	0.16	0	0	0	0	0.03	0.06	0	0.07	0	0	0.06	0.05	0.04	0	0.14	0	0.04	0.06
MELO.jh001342.1	0.15	0	0.37	0.2	0.18	0	0	0.24	0.03	0	0.03	0	0	0	0.27	0	0.14	0.13	0.14	0.2	0.27	0	0.29	0.19	0.08	0	0	0	0	0	0.04	0	0	0.15	0	0.31	0	0.18	0	0.14	0	0	0.05	0.14	0.16	0	0.03	0	0.14
MELO.jh001343.1	0	0.1	0.13	0.06	0.24	0.13	0.03	0	0	0.06	0	0	0	0.05	0.05	0	0.09	0.12	0.05	0.06	0.02	0.05	0.24	0.2	0.1	0	0	0.08	0.02	0.01	0.1	0	0	0	0	0.22	0.04	0.08	0.1	0.19	0.22	0.22	0.07	0.12	0	0.01	0.25	0.03	0.04
MELO.jh001344.1	20.14	4.97	12.9	12.55	12.08	10.61	27.49	15.15	9.76	12.48	7.11	9.47	8.1	5.63	13.09	5.86	11.52	12.41	9.15	8.35	16.22	11	7.14	7.33	6.13	6.58	10.4	8.17	2.97	10.09	11.64	6.38	11.17	7.97	10.81	9.14	7.95	6.58	8.52	8.15	9.08	9.68	15.99	8.37	15.98	16.67	6.54	13.53	15.85
MELO.jh001345.1	0	0	0	0	0	0	0	0	0	0	0	0	0	0	0	0	0	0	0	0	0	0	0	0	0	0	0	0	0	0	0	0	0	0	0	0	0	0	0	0	0	0	0	0	0	0	0	0	0
MELO.jh001346.1	0	0	0	0	0	0	0	0	0	0	0	0	0	0	0	0	0	0	0	0	0	0	0	0	0	0	0	0	0	0	0	0	0	0	0	0	0	0	0	0	0	0	0	0	0	0	0	0	0
MELO.jh001347.1	1.18	0.9	1.98	1.56	1.37	1.12	4.02	9.29	1.47	3.08	1.7	3	2.33	2.99	2.21	3.72	2.87	0.91	0.74	2.78	1.48	1.61	2.29	2.48	0.61	0.4	1.8	0.48	0.89	4.43	4.27	1.54	1.88	1.49	3.08	1.97	2.12	1.49	0.76	1.38	2.99	1.66	2.35	3.64	1.27	1.93	4.99	1.86	3.41
MELO.jh001348.1	0	0	0	0	0	0	0	0	0	0	0	0	0	0	0	0	0	0	0	0	0	0	0	0	0	0	0	0	0	0	0	0	0	0	0	0	0	0	0	0	0	0	0	0	0	0	0	0	0
MELO.jh001349.1	0	0	0	0	0	0	0	0	0	0	0	0	0	0	0	0	0	0	0	0	0	0	0	0	0	0	0	0	0	0	0	0	0	0	0	0	0	0	0	0	0	0	0	0	0	0	0	0	0
MELO.jh001350.1	0	0	0	0	0	0	0	0	0	0	0	0	0	0	0	0	0	0	0	0	0	0	0	0	0	0	0	0	0	0	0	0	0	0	0	0	0	0	0	0	0	0	0	0	0	0	0	0	0
MELO.jh001351.1	13.87	2.4	4.06	3.24	3.86	4.95	18.62	21.03	5.82	4.67	2.4	3.76	3.36	2.84	2.45	2.64	3.73	2.7	1.44	2.46	3.01	1.44	1.02	3.71	1.33	6.1	5.13	1.15	9.74	4.76	8.91	3.6	5.15	2.52	2.84	3.09	4.45	1.82	3.89	3.2	3.89	4.98	11.9	8.91	6.92	4.48	2.69	9.88	7.56
MELO.jh001352.1	0	0	0	0	0	0	0	0.45	0	0	0	0	0	0	0	0	0	0	0	0	0	0	0	0	0	0	0	0	0.07	0	0	0	0	0	0	0	0	0	0	0	0	0	0	0	0	0	0	0	0
MELO.jh001353.1	0	0	0	0	0	0	1.12	1.26	0	0	0	0	0	0	0.4	0	0	0	0	0	0	0	0	0	0	0	0	0	0	0	0	0	0	0	0	0	0	0	0	0	0	0	0	0	0	0	0	0	0
MELO.jh001354.1	7.45	5.95	9.97	3.2	5.98	8.4	29.9	37.05	8.54	5.28	13.33	18.02	15.62	14.13	13.95	21.66	6.73	4.39	1.56	7.56	4.28	1	1.35	2.6	2.93	4.76	8.23	3.97	7.66	7.79	3.86	5.59	7.48	3.62	4.65	8.36	5.2	3.67	3.27	3.11	5.69	10.69	13.19	2.43	7.26	4.45	0.42	7.87	3.82
MELO.jh001355.1	0	0	0	0	0	0	0	0	0	0	0	0	0	0	0	0	0	0	0	0	0	0	0	0	0	0	0	0	0	0	0	0	0	0	0	0	0	0	0	0	0	0	0	0	0	0	0	0	0
MELO.jh001356.1	2.47	3.24	1.96	0.66	3.74	2.04	1.51	1.65	2.44	2.83	1.98	2.03	2.96	3.31	3.09	2.82	2.86	1.39	2.7	2.64	3.46	4.14	4.19	3.41	4.72	1.77	3.07	3.26	1.52	2.35	2.57	2.28	3.31	4.13	3.27	3.53	4.22	4.74	4	4.6	3.94	3.87	3.28	3.22	2.84	2.44	2.23	4.19	3.06
MELO.jh001357.1	0.23	0	0	0.25	0	0	0.25	0.53	0	0.23	0	3.54	0.27	0.51	0.22	2.15	0.15	0.22	0	0	0.07	0	0	0	0	0	0	0	0	0.4	0.12	0	0	0	0.18	0	0	0	0	0	0	0	0.25	0.07	0.42	0	0	0.35	0
MELO.jh001358.1	5.98	0	0	0.46	0.14	0.88	7.5	1.57	1.53	0	0.42	0.31	0.88	0	0	0	0.83	2.17	0.22	0.63	0.95	0.14	0	0	0.24	4.34	0.94	0.3	3.34	0	0	0	1.18	0	0.26	0.26	0	0	0	0.51	0.26	3.12	4.79	1.37	3.2	0.59	0.16	4.45	0
MELO.jh001359.1	0.56	0	0	0.09	0	0.1	0.43	0.82	0.51	0	0	0.26	0	0	0.15	0	0.11	0.21	0	0	0	0	0	0	0	0	0	0.18	0.09	0	0	0	0.24	0	0	0	0	0	0	0	0	0.12	0.26	0	0.53	0	0	0.1	0
MELO.jh001360.1	2.91	0.32	0.41	1.29	0.47	1.44	12.89	1.45	2.5	0.2	0.25	0	0.62	0	0.83	1.38	0.27	3.98	0	0.75	2.16	0.28	0	0.19	1.09	2.01	0.17	0.68	2.38	0	0	0.15	0.02	0.23	0	0.07	0.35	1.29	0	0.27	0	2.31	3.48	0.4	2.07	0	0	3.17	0.37
MELO.jh001361.1	0	0	0	0	0	0	0	0	0	0	0	0	0	0	0	0	0	0	0	0	0	0	0	0	0	0	0	0	0	0	0	0	0	0	0	0	0	0	0	0	0	0	0	0	0	0	0	0	0
MELO.jh001362.1	2.77	0.98	1.55	2.32	2	1.62	1.55	4.2	1.34	2.99	3.57	3.48	2.53	2.02	2.83	2.24	1.04	1.12	1.1	0.79	1.67	0.85	0.65	4.57	2.12	2.07	1.58	1.94	1.98	1.89	1.26	1.16	2.69	1.94	1.52	3.33	1.75	2.53	2.31	2.56	1.71	2.45	3.09	2.1	2.78	3.23	1.95	2.57	2.21
MELO.jh001363.1	0	0	0	0	0	0	0	0	0	0	0	0	0	0	0	0	0	0	0	0	0	0	0	0	0	0	0	0	0	0	0	0	0	0	0	0	0	0	0	0	0	0	0	0	0	0	0	0	0
MELO.jh001364.1	0	0	0	0	0	0	0	0	0	0	0	0	0	0	0	0	0	0	0	0	0	0	0	0	0	0	0	0	0	0	0	0	0	0	0	0	0	0	0	0	0	0	0	0	0	0	0	0	0
MELO.jh001365.1	5.1	3.68	6.26	4.63	3.83	4.26	3.52	3.23	3.65	2.92	3.18	3.93	4.08	2.85	3.84	3.65	7.12	3.93	4.04	6.26	2.37	3.34	2.48	7.22	3	4.58	6.2	3.31	3.48	4.31	4.5	4.05	4.38	3.84	3.03	4.48	4.56	3.12	4.86	3.41	3.41	4.03	4.4	3.5	3.5	4.73	3.38	3.73	4.69
MELO.jh001366.1	0	0	0	0	0	0	0	0	0	0	0	0	0	0	0	0	0	0	0	0	0	0	0	0	0	0	0	0	0	0	0	0	0	0	0	0	0	0	0	0	0	0	0	0	0	0	0	0	0
MELO.jh001367.1	0	0	0	0	0	0	0	0	0	0	0	0	0	0	0	0	0	0	0	0	0	0	0	0	0	0	0	0	0	0	0	0	0	0	0	0	0	0	0	0	0	0	0	0	0	0	0	0	0
MELO.jh001368.1	0	0	0	0	0	0	0	0	0	0	0	0	0	0	0	0	0	0	0	0	0	0	0	0	0	0	0	0	0	0	0	0	0	0	0	0	0	0	0	0	0	0	0	0	0	0	0	0	0
MELO.jh001369.1	0	0	0	0	0	0	0	0	0	0	0	0	0	0	0	0	0	0	0	0	0	0	0	0	0	0	0	0	0	0	0	0	0	0	0	0	0	0	0	0	0	0	0	0	0	0	0	0	0
MELO.jh001370.1	0	0	0	0	0	0	0	0	0	0	0	0	0	0	0	0	0	0	0	0	0	0	0	0	0	0	0	0	0	0	0	0	0	0	0	0	0	0	0	0	0	0	0	0	0	0	0	0	0
MELO.jh001371.1	0	0	0	0	0	0	0	0	0	0	0	0	0	0	0	0	0	0	0	0	0	0	0	0	0	0	0	0	0	0	0	0	0	0	0	0	0	0	0	0	0	0	0	0	0	0	0	0	0
MELO.jh001372.1	0	0	0	0	0	0	0	0	0	0	0	0	0	0	0	0	0	0	0	0	0	0	0	0	0	0	0	0	0	0	0	0	0	0	0	0	0	0	0	0	0	0	0	0	0	0	0	0	0
MELO.jh001373.1	0	0	0	0	0	0	0	0	0	0	0	0	0	0	0	0	0	0	0	0	0	0	0	0	0	0	0	0	0	0	0	0	0	0	0	0	0	0	0	0	0	0	0	0	0	0	0	0	0
MELO.jh001374.1	14.49	6.79	5.4	12.22	11.58	11.41	12.79	12.83	9.83	11.28	6.82	9.03	7.43	9.79	7.4	8.65	5.08	9.76	10.07	4.99	8.57	10.84	5.08	5.22	8.04	9.81	3.38	6.57	10.53	3.38	12.19	8.02	13.29	10.24	13.36	4.19	8.54	11.19	7.65	9.03	11.95	13.66	12.86	15.85	12.14	10.38	10.05	11.91	9.64
MELO.jh001375.1	54.39	57.56	42.43	57.94	44.19	51.84	62.78	62.35	58.36	67.6	45.07	48.16	45.56	49.25	50.44	48.34	43.79	59.06	49.48	41.11	62.32	43.97	49.7	35.27	44.82	50.94	35.68	48.97	53.05	46.07	61.24	48.29	53.06	44.77	55.37	38.75	53.75	41.34	63.68	43.16	48.3	55.36	54.6	62.49	54.95	55.74	68.05	55.14	60.82
MELO.jh001376.1	5.09	3.26	2.87	4.52	3.63	4.14	4.19	3.62	3.44	4.61	2.54	3.48	2.52	3.15	2.94	3.93	2.39	3.57	3.62	3.22	3.74	3.75	2.85	3.5	2.78	4.44	3.36	3.64	5.26	4.64	3.74	3.59	4.37	3.61	3.85	3.24	3.75	3.63	4.67	3.22	3.21	5.17	4.85	4.35	4.42	3.28	2.37	4.5	3.22
MELO.jh001377.1	17.58	21.52	18.46	27.46	22.92	24.97	20.69	18.56	21.6	19.92	22.51	15.97	24.14	20.52	25.08	22.16	15.87	23.49	28.42	18.15	25.06	27.84	32.63	16.85	25.61	23.3	14.47	26.15	25.15	15.28	24.86	25.67	25.84	23.82	24.58	20.29	24.4	23.05	26.08	21.68	25.59	21.38	23.07	22.82	20.54	23.88	28.02	23.74	25.26
MELO.jh001378.1	1.06	1.88	0.76	1.11	0.99	1.26	1.58	1.62	1.4	1.7	0.69	0.57	1.07	1.29	0.93	0.59	0.81	0.93	1.53	0.41	0.75	1.38	1.11	0.78	1.09	1.2	0.8	0.99	0.45	0.93	1.52	1.65	1.54	1.03	1.79	0.86	1.45	1.08	1.86	0.82	1.05	0.61	0.94	1.92	1.06	0.92	2.22	1.16	1.13
MELO.jh001379.1	0.73	1.4	2.89	1.17	0.89	0.79	0.17	0.26	1.03	0.69	0.59	0.98	0.94	0.91	1.76	0.81	3.27	1.75	1.55	3.17	0.95	1.25	0.88	1.78	0.74	1.19	2.19	1.6	0.45	1.62	0.43	1.46	1.39	0.71	1.02	1.89	1.47	0.74	0.84	0.69	0.74	0.32	0.58	0.72	0.88	1.6	0.99	0.38	1.25
MELO.jh001380.1	14.8	13.25	13.85	15.03	13.09	15.27	13.91	15.98	13.2	15.18	11.07	13.17	13.57	12.93	13.74	15.72	11.39	16.16	14.19	10.05	15.85	12.97	11.72	11.71	11.87	13.2	11.83	12.21	13.8	13.58	16.2	13.04	17.4	11.4	15.63	12.83	15.78	13.2	15.33	11.43	16.87	15.54	16.9	16.17	15.97	17.62	19.15	17.45	20.07
MELO.jh001381.1	24.72	21.13	16.18	17.58	18.9	15.41	13.54	16.37	15.64	17.42	17.35	16.36	18.19	16.26	22.91	21.98	11.59	20.82	17.73	16.93	24.14	12.56	15.88	18.21	19.89	18.66	11.07	23.55	19.88	12.65	20.66	20.63	22.65	18.61	22.55	22.39	18.98	20.42	21.84	18.15	15.46	15.34	14.18	15.37	24.09	16.89	18.28	20.09	20.74
MELO.jh001382.1	48.51	61.04	59.17	53.73	55.11	44.85	41.68	52.57	45.19	53.8	55.81	46.51	62.31	55.02	59.01	56.79	56.97	53.15	71.82	56.69	56.44	49.76	51.84	61.2	48.22	49.1	47.57	56.98	49.17	68.69	68.43	54.79	52.54	53.31	51.37	73.09	66.2	49.82	61.79	50.09	50.96	52.67	56.18	51.13	52.53	64.97	75.81	56.31	74.51
MELO.jh001383.1	16.54	18.07	18.1	16.81	16.09	14.88	10.88	11.46	14.76	15.81	13.22	12.3	15.78	15.32	17.54	14.41	15.74	16.2	17.52	13.9	15.64	17.53	13.99	14.86	14.34	14.15	14.27	15.27	12.41	12.1	13.64	15.35	14.4	13.29	13.49	15.21	17.43	14.32	16.28	15.06	13.18	12.3	14.27	12.81	14.89	16	13.71	14.48	14.48
MELO.jh001384.1	0	0	0	0	0	0	0	0	0	0	0	0	0	0	0	0	0	0	0	0	0	0	0	0	0	0	0	0	0	0	0	0	0	0	0	0	0	0	0	0	0	0	0	0	0	0	0	0	0
MELO.jh001385.1	0.43	0	0.12	0.13	1.03	0.13	0	0	0	0	0.33	0.21	0	0.31	0	0	0	0	0.26	0	0	0.12	0	0	0	0	0	0.54	0.13	0	0.47	0.51	0	0	0.21	0	0.3	0	0	0	0	0.29	0.78	0	0	0	0.47	0	0.37
MELO.jh001386.1	3.03	2.03	2.99	2.04	2.77	1.41	1.48	0.44	1.35	0.37	0.88	0.82	2.53	1.55	1.06	0.32	0.21	0.21	1.65	0.17	0.74	0.96	0.58	0.66	2.13	2	1.13	2.08	1.03	0.47	0.76	2.7	1.94	2.02	1.52	1.82	2.42	1.6	1.69	1.02	0.46	1.19	2.44	0.62	0.33	1.86	1.51	1.44	1.35
MELO.jh001387.1	0	0	0	0	0	0	0	0	0	0	0	0	0	0	0	0	0	0	0	0	0	0	0	0	0	0	0	0	0	0	0	0	0	0	0	0	0	0	0	0	0	0	0	0	0	0	0	0	0
MELO.jh001388.1	0	0	0	0	0	0	0	0	0	0	0	0	0	0	0	0	0	0	0	0	0	0	0	0	0	0	0	0	0	0	0	0	0	0	0	0	0	0	0	0	0	0	0	0	0	0	0	0	0
MELO.jh001389.1	0	0	0	0.21	0	0.29	0.36	0	0	0.22	0.23	0.27	0.17	0.15	0	0.28	0.06	0.22	0	0.14	0	0.24	0.18	0.19	0	0.29	0.16	0	0	0	0.49	0	0.43	0.32	0	0.15	0	0.28	0	0.25	0.35	0	0.34	0.53	0.46	0	0	0	0
MELO.jh001390.1	0	0	0	0	0	0	0	0	0	0	0	0	0	0	0	0	0	0	0	0	0	0	0	0	0	0	0	0	0	0	0	0	0	0	0	0	0	0	0	0	0	0	0	0	0	0	0	0	0
MELO.jh001391.1	0	0	0	0	0.04	0	0	0.07	0	0	0	0.07	0	0	0	0	0	0	0	0	0	0	0	0	0	0	0	0	0	0	0	0	0	0.05	0	0.07	0	0	0.21	0	0.13	0	0	0	0	0	0	0	0
MELO.jh001392.1	0	0	0	0	0	0	0	0	0	0	0	0	0	0	0	0	0	0	0	0	0	0	0	0	0	0	0	0	0	0	0	0	0	0	0	0	0	0	0	0	0	0	0	0	0	0	0	0	0
MELO.jh001393.1	0	0	0	0	0	0	0	0	0	0	0	0	0	0	0	0	0	0	0	0	0	0	0	0	0	0	0	0	0	0	0	0	0	0	0	0	0	0	0	0	0	0	0	0	0	0	0	0	0
MELO.jh001394.1	0.33	0.11	0	0.1	0.19	0.06	0.11	0.32	0	0	0	0	0.18	0.09	0	0.05	0	0.13	0	0	0.09	0.09	0	0.04	0	0	0.08	0.08	0	0	0	0	0.15	0	0	0.06	0.08	0.06	0.06	0.11	0.34	0.12	0.18	0.14	0	0	0	0	0
MELO.jh001396.1	0	0	0	0	0	0	0	0	0	0	0	0	0	0	0	0	0	0	0	0	0	0	0	0	0	0	0	0	0	0	0	0	0	0	0	0	0	0	0	0	0	0	0	0	0	0	0	0	0
MELO.jh001397.1	18.9	18.3	13.29	20.23	17.06	19.03	12.05	13.06	13.47	13.96	11.56	13.09	10.67	15.79	14.3	11.89	10.58	15.86	18.37	10.26	17.55	16.03	14.41	10.38	14.78	14.54	10.04	14.18	10.7	10.21	19.11	13.37	17.58	16.13	18.61	11.15	13.23	17.16	15.22	17.26	18.95	18.26	17.95	19.02	17.08	17.68	17.49	18.13	16.95
MELO.jh001398.1	0	0	0	0	0	0	0	0	0	0	0	0	0	0	0	0	0	0	0	0	0	0	0	0	0	0	0	0	0	0	0	0	0	0	0	0	0	0	0	0	0	0	0	0	0	0	0	0	0
MELO.jh001399.1	29.63	80.83	48.39	30.17	39.44	29.07	30.39	28.44	53.87	49.12	55.09	36.41	52.25	65.27	46.3	49.21	46.28	27.84	40.98	32.77	21.11	40.3	35.13	49.77	35.92	29.57	37.87	36.35	27.61	47.25	25.31	62.98	26.53	44.45	29.11	39.82	76.04	52.41	93.56	41.99	20.25	21.78	25.27	21.91	29.15	27.65	15.25	25.75	17.26
MELO.jh001400.1	0	0	0	0	0	0	0	0	0	0	0	0	0	0	0	0	0	0	0	0	0	0	0	0	0	0	0	0	0	0	0	0	0	0	0	0	0	0	0	0	0	0	0	0	0	0	0	0	0
MELO.jh001401.1	0	0	0	0	0	0	0	0	0	0	0	0	0	0	0	0	0	0	0	0	0	0	0	0	0	0	0	0	0	0	0	0	0	0	0	0	0	0	0	0	0	0	0	0	0	0	0	0	0
MELO.jh001402.1	0.4	0.56	4.51	0.42	0.56	1.14	0.57	2.23	1.19	1.14	2.03	4.77	1.52	1.01	2.04	1.73	4.76	1.19	0.07	2.51	1.76	0.15	0.97	3.99	1.19	0.17	2.37	0.37	0.31	5.75	0.11	1.95	0.46	0.62	0.21	3.92	0.85	0.78	0.83	0.42	0.43	1.26	0.45	0.57	1.03	0.51	0.12	0.48	0.19
MELO.jh001403.1	0	0	0	0	0	0	0	0	0	0	0	0	0	0	0	0	0	0	0	0	0	0	0	0	0	0	0	0	0	0	0	0.15	0	0	0	0	0	0	0	0	0	0	0	0	0	0.03	0	0	0
MELO.jh001404.1	0	0	0	0	0	0	0	0	0	0	0	0	0	0	0	0	0	0	0	0	0	0	0	0	0	0	0	0	0	0	0	0	0	0	0	0	0	0	0	0	0	0	0	0	0	0	0	0	0
MELO.jh001405.1	0	0	0	0	0	0	0	0	0	0	0	0	0	0	0	0	0	0	0	0	0	0	0	0	0	0	0	0	0	0	0	0	0	0	0	0	0	0	0	0	0	0	0	0	0	0	0	0	0
MELO.jh001406.1	0.39	0.26	0.39	0.55	0.04	0.24	0.49	0.41	0.48	0.13	0.1	0.22	0.28	0.22	0.54	0.24	0.23	0.38	0.51	0.3	0.34	1.05	0.07	0.18	0.29	0.69	0.06	0.24	0.56	0.16	0.04	0.07	0.26	0.04	0.09	0.36	0.26	0.07	0.5	0	0.03	0.38	0.26	0.13	0.53	0.28	0.12	0.32	0.24
MELO.jh001407.1	0	0	0	0	0	0	0	0	0	0	0	0	0	0	0	0	0	0	0	0	0	0	0	0	0	0	0	0	0	0	0	0	0	0	0	0	0	0	0	0	0	0	0	0	0	0	0	0	0
MELO.jh001408.1	0	0	0	0	0	0	0	0	0	0	0	0	0	0	0	0	0	0	0	0	0	0	0	0	0	0	0	0	0	0	0	0	0	0	0	0	0	0	0	0	0	0	0	0	0	0	0	0	0
MELO.jh001409.1	0.22	24.09	0.34	0.72	0.33	0.2	0.09	0.04	0.18	0.1	0.78	0.24	0.07	0.31	0.53	0.09	0.39	0	2.46	0.18	0.1	1.68	0	0.64	0.37	0.04	0.15	1.39	0.07	0	0	1.39	0.38	0.52	0	0.34	2.58	0.46	11.53	0.36	0.39	0.08	0.04	0.03	0.45	0.5	0.07	0.04	0.05
MELO.jh001410.1	0	0	0	0	0	0	0	0	0	0	0	0	0	0	0	0	0	0	0	0	0	0.19	0	0	0	0	0	0	0	0	0	0	0	0	0	0	0	0	0	0	0	0	0	0	0	0	0	0	0
MELO.jh001412.1	0	0	0	0	0	0	0	0	0	0	0	0	0	0	0	0	0	0	0	0	0	0	0	0	0	0	0	0	0	0	0	0	0	0	0	0	0	0	0	0	0	0	0	0	0	0	0	0	0
MELO.jh001414.1	0	0	0	0	0	0	0	0	0	0	0	0	0	0	0	0	0	0	0	0	0	0	0	0	0	0	0	0	0	0	0	0	0	0	0	0	0	0	0	0	0	0	0	0	0	0	0	0	0
MELO.jh001415.1	0.11	0.35	0.73	0.22	0.13	0	0.13	0.05	0.57	0.2	0	0	0.13	0.13	0.05	0.13	0.49	0.19	0.44	0.37	0.13	0.62	0	0.72	0.34	0.06	0.24	0.38	0.07	0.21	0.37	0.63	0.21	0.09	0.05	0.16	1.08	0.2	0.8	0	0	0	0.23	0.11	0.17	0.44	0.78	0.3	0.33
MELO.jh001416.1	0	0	0	0	0	0	0	0	0	0	0	0	0	0	0	0	0	0	0	0	0	0	0	0	0	0	0	0	0	0	0	0	0	0	0	0	0	0	0	0	0	0	0	0	0	0	0	0	0
MELO.jh001417.1	0	0	0	0	0	0	0	0	0	0	0	0	0	0	0	0	0	0	0	0	0	0	0	0	0	0	0	0	0	0	0	0	0	0	0	0	0	0	0	0	0	0	0	0	0	0	0	0	0
MELO.jh001418.1	1.37	1.35	2	0.98	1.28	1.12	0.85	0.86	1.78	1.08	0.98	1.08	1.22	0.94	1.22	2.51	3.02	2.18	1.31	3.05	1.84	1.76	0.87	2.78	1.58	0.85	1.73	1.64	1	2.73	1.77	1.17	2.42	1.88	1.3	0.91	1.7	2.05	1	0.97	0.88	2.59	1.68	1.82	1.26	1.29	2.01	1.95	1.12
MELO.jh001419.1	1.91	1.62	6.22	1.66	1.56	1.28	1.33	0.92	1.42	2.31	2.24	0.95	1.79	1.59	0.87	1.01	3.33	1.78	4.21	2.03	1.37	4.87	1.11	4.82	1.47	2.43	6.1	1.58	1.3	8.32	4.24	1.65	1.12	1.88	1.78	2.9	2.84	1.31	0.92	1.93	1.93	1.11	1.81	1.9	3.23	6.5	5.95	1.95	5.7
MELO.jh001420.1	0	0	0	0	0	0	0	0	0	0	0	0	0	0	0	0	0	0	0	0	0	0	0	0	0	0	0	0	0	0	0	0	0	0	0	0	0	0	0	0	0	0	0	0	0	0	0	0	0
MELO.jh001421.1	6.32	6.03	8.92	5.61	6.26	5.87	4.71	4.81	5.35	7.16	4.68	4.81	5.62	6.58	5.81	4.74	6.71	6.88	6.85	6.09	6.87	7.17	6.85	7.35	4.99	5.86	7.31	6.76	4.66	8.23	6.3	7.97	6.11	7.06	5.66	7.32	9.49	5.85	6.71	7.29	5.11	6.31	6.28	6.06	7.15	10.17	9.87	6.93	9.84
MELO.jh001422.1	3.24	2.91	3.47	3.18	3.07	2.87	2.78	2.01	2.02	2.04	2.72	2.77	1.86	2.02	2.47	2.74	1.68	2.71	3.12	1.14	2.94	2.37	1.58	1.97	3.13	3.22	2.21	2.48	2.61	2.01	2.53	2.52	2.64	2.96	1.87	2.67	2.31	3.14	2.56	2.34	2.66	3.11	2.92	2.25	4.24	1.78	1.87	2.93	2.28
MELO.jh001423.1	4.21	3.26	5.27	4.25	4.16	3.54	2.51	3.05	2.76	2.87	2.48	2.81	3.8	3.46	2.71	3.6	2.93	3.4	3.36	2.01	2.4	3.38	1.97	4.08	2.44	3.2	2.84	2.8	3.22	3.96	3.82	3.33	2.58	3.62	3.25	3.87	3.98	2.56	3.37	3.15	2.82	3	4.53	3.31	4.65	3.48	4.96	4.85	5.76
MELO.jh001424.1	0	0	0	0	0	0	0	0	0	0.07	0	0	0	0.09	0	0	0.08	0.1	0	0	0	0	0.09	0	0	0	0	0	0	0.19	0.1	0	0	0	0	0	0	0.08	0	0	0.05	0	0	0	0	0	0.09	0	0
MELO.jh001425.1	62.13	62.81	67.55	64.03	73.05	53.18	58.4	67.59	53.98	68.37	58.09	57.89	85.32	79	78.81	93.25	40.82	61.33	77.93	39.77	51.92	54.01	51.59	52.38	60.53	58.25	48.03	60.66	61.66	62.27	91	69.67	69.84	63.89	69.11	62.63	74.41	64.72	59.81	58.36	74.77	64.46	69.82	69.23	61.67	67.06	110.84	70.66	81.94
MELO.jh001426.1	0	0	0	0	0	0	0	0	0	0	0	0	0	0	0	0	0	0	0	0	0	0	0	0	0	0	0	0	0	0	0	0	0	0	0	0	0	0	0	0	0	0	0	0	0	0	0	0	0
MELO.jh001427.1	0.22	0.23	0.21	0.21	0.06	0.21	0.03	0.29	0.09	0.34	0.11	0.09	0.14	0.18	0.3	0.23	0.27	0.26	0.11	0.16	0.06	0.1	0.16	0.17	0.09	0.07	0.1	0.07	0	0.16	0.27	0.25	0.09	0	0.28	0.18	0.33	0.16	0.21	0.18	0.31	0.11	0.38	0.33	0.48	0.44	0.17	0.23	0.21
MELO.jh001428.1	17.56	13.1	23.01	19.17	16.92	16.61	13.65	12.2	15.11	16.56	19.43	25.84	20.3	17.96	21.53	16.71	18.37	22.1	15.35	18.26	20.15	14.97	24.17	17.47	18.09	14.07	13.59	17.95	14.65	17.84	16.21	15.89	17.24	14.88	18.58	20.88	14.78	15.32	14.91	14.03	16.78	16.3	13.11	16.57	16.15	12.8	12.71	16.36	14
MELO.jh001429.1	15.48	10.57	9.48	14.48	13.12	11.79	8.44	8.8	10.79	11.54	7.97	7.53	9.14	8.84	10.28	9.83	9.52	13.56	18.23	7.32	12.07	15.39	9.46	11.84	11.75	11.48	7.25	12.28	13.05	8.1	12.1	11.09	12.67	11.02	12.99	9.84	12.69	11.57	12.88	11.11	12.69	14.78	13.1	12.22	14.15	15.65	17.27	14.14	15.81
MELO.jh001430.1	0	0	0	0	0	0	0	0	0	0	0	0	0	0	0	0	0	0	0	0	0	0	0	0	0	0	0	0	0	0	0	0	0	0	0	0	0	0	0	0	0	0	0	0	0	0	0	0	0
MELO.jh001431.1	0	0	0	0	0	0	0	0	0	0	0	0	0	0	0	0	0	0	0	0	0	0	0	0	0	0	0	0	0	0	0.07	0	0	0	0	0	0	0	0	0	0	0	0	0	0	0	0	0	0
MELO.jh001432.1	0	0	0	0	0	0	0	0	0	0	0	0	0	0	0	0	0	0	0	0	0	0	0	0	0	0	0	0	0	0	0	0	0	0	0	0	0	0	0	0	0	0	0	0	0	0	0	0	0
MELO.jh001433.1	18.42	10.58	8.34	17.43	21.16	15.99	15.61	19.81	12.66	16.03	15.4	18.05	15.35	18.21	16.34	19.63	9.82	14.79	13.04	10.25	18.51	16.48	12.67	11.9	16.96	13.76	10.11	13.52	18.93	10.79	14.05	13.16	20.13	21.17	17.25	11.86	12.96	22.56	13.73	20.53	17.4	23.6	16.89	17.55	18.61	8.29	7.69	16.12	9.4
MELO.jh001434.1	0	0	0	0	0	0	0	0	0	0	0	0	0	0	0	0	0	0	0	0	0	0	0	0	0	0	0	0	0	0	0	0	0	0	0	0	0	0	0	0	0	0	0	0	0	0	0	0	0
MELO.jh001435.1	10.16	11.29	13.42	12.23	10.74	10.47	8.8	7.76	8.63	9.25	10.11	10.05	11.22	9.69	11.57	9.57	11.4	11.57	11.61	9.4	9.81	9.43	9.97	11.13	11.16	9.53	9.15	11.01	10.47	8.99	9.67	8.71	9.55	9.78	8.54	10.28	9.49	10.23	11.13	8.68	9.14	8.11	9.47	7.78	11.82	11.97	10.09	10.51	13.17
MELO.jh001436.1	0.02	0.26	0.66	0	0.05	0	0	0	0	0	0	0	0.14	0	0.22	0	0.26	0	0	0.88	0	0	0.28	0	0	0	0	0.63	0	0	0	0	0	0	0	0	0	0	0	0	0	0	0.22	0	0	0	0	0.21	0
MELO.jh001437.1	0	0	0	0	0	0	0	0	0	0	0	0	0	0	0	0	0	0	0	0	0	0	0	0	0	0	0	0	0	0	0	0	0	0	0	0	0	0	0	0	0	0	0	0	0	0	0	0	0
MELO.jh001438.1	0	0	0	0	0	0	0	0	0	0	0	0	0	0	0	0	0	0	0	0	0	0	0	0	0	0	0	0	0	0	0	0	0	0	0	0	0	0	0	0	0	0	0	0	0	0	0	0	0
MELO.jh001439.1	0	0	0	0	0	0	0	0	0	0	0	0.21	0	0.07	0.12	0	0	0	0	0	0	0	0	0	0	0	0	0	0	0	0.18	0	0	0	0	0.06	0	0	0.38	0	0	0	0	0	0	0.19	0.73	0.06	0
MELO.jh001440.1	18.13	13.84	12.44	17.47	18.74	17.63	11.62	12.78	16.87	15.42	15.75	18.87	12.17	16.74	15.04	20.05	11.95	14.15	14.31	9.62	16	17.37	11.87	11.92	16.86	16.08	13.58	15.91	16.17	12.02	15.12	14.08	17.42	16.93	17.79	13.54	16.19	17.57	14.68	17.37	16.58	15.3	15.14	15.09	15.72	14.01	13.71	14.64	13.7
MELO.jh001441.1	1.24	1.77	1.74	1.07	1.65	2.27	1.17	1.71	2.05	1.18	1.28	1.19	1.02	2.63	1.33	0.98	1.1	0.86	0.56	0.56	1.2	1.06	0.71	0.9	1.27	0.78	1.04	0.82	0.71	1.68	1.51	1.52	0.75	0.88	0.81	1	0.5	0.77	0.43	1.13	1	0.9	1.93	0.75	0.66	0.52	0.47	0.95	0.9
MELO.jh001442.1	0	0	0	0	0	0	0	0	0	0	0	0	0	0	0	0	0	0	0	0	0	0	0	0	0	0	0	0	0	0	0	0	0	0	0	0	0	0	0	0	0	0	0	0	0	0	0	0	0
MELO.jh001443.1	0	0	0	0	0	0	0	0	0	0	0	0	0	0	0	0	0	0	0	0	0	0	0	0	0	0	0	0	0	0	0	0	0	0	0	0	0	0	0	0	0	0	0	0	0	0	0	0	0
MELO.jh001444.1	18.35	15.82	12.28	17.71	16.79	16.55	10.7	10.3	14.82	12.37	12.3	10.44	10.33	11.05	13.86	11.03	6.81	14.29	17.32	5.65	13.44	15.88	14.35	10.01	14.94	13.01	9.42	14.33	11.37	8.37	14.57	13.07	14.67	12.76	13.56	11.7	13.99	15.21	14.28	14.01	15.33	12.91	15.67	13.73	14.96	14.78	16.97	14.79	15.26
MELO.jh001445.1	5.46	4.82	5.41	7.33	5.18	3.65	3.33	3.01	4.46	4.58	5.02	4.7	5.2	4	6.57	5.93	5.9	5.31	7.31	6.03	4.21	4.89	4.12	4.04	5.09	5.31	3.61	5.15	4.5	4.76	3.11	5.93	4.5	4.05	3.63	5.09	4.5	3.71	5.76	3.14	3.78	4.13	5.16	3.24	4.01	7.18	5.45	5.24	7.02
MELO.jh001446.1	0	0	0	0	0	0	0	0	0	0	0	0	0	0	0	0	0	0	0	0	0	0	0	0	0	0	0	0	0	0	0	0	0	0	0	0	0	0	0	0	0	0	0	0	0	0	0	0	0
MELO.jh001447.1	0	0	0	0	0.28	0.21	0	0	0	0	0	0	0	0.27	0	0	0.13	0	0	0	0	0	0	0	0	0	0	0	0	0.14	0	0	0	0.15	0	0	0	0	0	0.25	0.06	0	0	0	0.05	0	0.12	0	0
MELO.jh001448.1	0	0	0	0	0	0	0	0	0	0	0	0	0	0	0	0	0	0	0	0	0	0	0	0	0	0	0	0	0	0	0	0	0	0	0	0	0	0	0	0	0	0	0	0	0	0	0	0	0
MELO.jh001449.1	6.24	14.89	14.14	7.42	9.15	8.13	5.37	4.67	10.26	12.49	11.1	7.13	13.69	10.16	12.41	9.91	7.69	7.08	6.33	6.29	7.95	8.89	12.87	14.17	12.23	6.28	9.94	12.85	4.8	9.41	8.8	16.37	6.74	9.55	9.93	15.3	24.34	9.95	13.34	8.57	9.78	5.44	5.31	7.2	7.21	10.44	9.13	6.72	9.85
MELO.jh001450.1	58.09	106.62	98.27	62.58	81.15	77.98	51.4	48.77	64.09	115.76	60.21	83.8	92.82	132.82	90.78	98.79	71.97	81.81	42.6	54.66	74.45	40.55	109.92	58.46	66.14	45.19	60.48	67.97	46.23	86.17	88.33	68.49	55.66	62.36	93.62	74.62	84.26	72.89	84.8	65.27	74.09	60.27	46.13	84.97	45.83	56.45	84.49	54.7	57.64
MELO.jh001451.1	0	0	0	0	0	0	0	0	0	0	0	0	0	0	0	0	0	0	0	0	0	0	0	0	0	0	0	0	0	0	0	0	0	0	0	0	0	0	0	0	0	0	0	0	0	0	0	0	0
MELO.jh001452.1	0.07	0	0.07	0	0	0	0	0	0	0	0	0	0	0	0	0.15	0	0	0	0	0	0.06	0	0	0	0	0	0.09	0	0	0	0	0.07	0.06	0	0	0	0.06	0	0	0	0	0.17	0.08	0	0	0.06	0	0.1
MELO.jh001453.1	2	0.37	1.58	2.07	1.12	1.18	0.99	0.51	0.81	0.92	0	0.05	0.73	0.45	0.5	0.42	0.71	1.64	0.78	0.5	0.62	1.49	0.71	0.4	0.73	1.49	1.51	0.62	0.88	0.31	1.76	0.53	1.44	0.5	0.55	0.36	0.38	0.45	1	0.84	0.69	1.65	1.88	0.85	1.88	1.47	1.05	1.93	1.2
MELO.jh001454.1	0.24	0.15	0.16	0.2	0.22	0.19	0	0.21	0.1	0.18	0.09	0.23	0.19	0.32	0.25	0.56	0.15	0.25	0.21	0.41	0.21	0.31	0.18	0.2	0.2	0.17	0.34	0	0	0.1	0.29	0.24	0.26	0.32	0.19	0.22	0.16	0.35	0.17	0.39	0.33	0.34	0.22	0.22	0.17	0.1	0.16	0.18	0.19
MELO.jh001455.1	130.03	212.89	230.19	160.28	241.13	145.73	134.26	117.88	177.23	205.1	263.83	200.69	276.52	227.15	268.08	299.83	254.31	125.94	240.01	250.64	179.35	227.45	249.7	293.78	212.93	208.51	204.87	204.35	222.15	232.64	202.02	211.91	174.05	223.9	182.58	309.11	256.86	263.24	202	206.03	181.79	139.51	161.1	165.87	125.73	94.91	170.89	134.6	123.3
MELO.jh001456.1	0	0	0	0	0	0	0	0	0	0	0	0	0	0	0	0	0	0	0	0	0	0	0	0	0	0	0	0	0	0	0	0	0	0	0	0	0	0	0	0	0	0	0	0	0	0	0	0	0
MELO.jh001457.1	0	0	0	0	0	0	0	0	0	0	0	0	0	0	0	0	0	0	0	0	0	0	0	0	0	0	0	0	0	0	0	0	0	0	0	0	0	0	0	0	0	0	0	0	0	0	0	0	0
MELO.jh001458.1	0	0	0	0	0	0	0	0	0	0	0	0	0	0	0	0	0	0	0	0	0	0	0	0	0	0	0	0	0	0	0	0	0	0	0	0	0	0	0	0	0	0	0	0	0	0	0	0	0
MELO.jh001459.1	0	0	0	0	0	0	0	0	0	0	0	0	0	0	0	0	0	0	0	0	0	0	0	0	0	0	0	0	0	0	0	0	0	0	0	0	0	0	0	0	0	0	0	0	0	0	0	0	0
MELO.jh001460.1	0	0	0	0	0	0	0	0	0	0	0	0	0	0	0	0	0	0	0	0	0	0	0	0	0	0	0	0	0	0	0	0	0	0	0	0	0	0	0	0	0	0	0	0	0	0	0	0	0
MELO.jh001461.1	4.32	5.48	0.91	7.51	2.77	4.18	0.64	1.97	5.78	3.14	1.72	1.19	2.27	3.81	2.57	2.01	1.69	5.3	6.36	1.65	9.1	11.97	7.47	1.71	6.86	5.86	1.25	6.57	3.42	1.16	2.02	4.66	3.93	3.74	4.19	0.75	5.16	5	6.37	2.9	2.66	3.03	2.04	1.84	2.62	2.16	5.12	1.34	3.88
MELO.jh001462.1	0	0	0	0	0	0	0	0	0	0	0	0	0	0	0	0	0	0	0	0	0	0	0	0	0	0	0	0	0	0	0	0	0	0	0	0	0	0	0	0	0	0	0	0	0	0	0	0	0
MELO.jh001463.1	4.13	4.01	7.79	4.78	6.09	5.87	2.88	3.24	3.6	3.63	5.41	5.99	4.44	6.96	6	5.98	8	3.86	4.75	7.39	3.42	4.84	3.28	7.25	4.45	4.93	7.12	3.51	4.76	5.97	3.78	4.08	4.6	5.44	3.08	8.58	4.56	6.49	4.77	5.88	4.42	4.56	3.42	3.88	4.29	4.46	3.53	4.94	3.54
MELO.jh001464.1	0.96	0.62	2.22	0.39	1.01	1.4	0.1	0.12	1.09	0.19	0.28	1.93	1.49	1.92	1.77	1.26	2.19	0.06	0.61	6.25	0.8	0.78	1.51	4.27	1.79	1.35	2.67	0.54	0.75	1.85	0.34	0.81	0.7	2.82	2.5	4.1	0.84	2.94	0.51	1.1	1.98	0.17	0.8	0.78	1.81	0.17	0.88	3.02	1.15
MELO.jh001465.1	1.14	2.37	6.5	1.72	3.71	2.05	0.8	1.03	1.43	0.69	2.03	3.32	2.15	4.45	3.14	2.08	6.71	1.79	1.68	7.52	1	1.47	1.51	3.98	1.44	0.58	2.92	1.13	1.66	3.02	1.8	0.91	0.99	2.72	1.08	5.34	2.41	3.41	1.41	2.81	2.11	1.24	1.84	1.09	0.85	1.85	1.22	1.6	2.28
MELO.jh001466.1	79.16	110.24	89.81	100	77.13	89.91	67.39	67.43	81.67	87.83	82.37	85.59	69.1	73.58	77.92	58.73	84.32	113.12	91.97	88.57	96.82	84.19	92.34	84.4	83.29	80.96	78.82	100.57	75.79	95.4	95.12	80.65	88.07	74.42	88.65	82.61	87.72	69.23	116.52	72.04	79.71	96.29	84.45	94.81	96.79	108.44	90.61	89.01	96.7
MELO.jh001467.1	9.31	8.32	15.04	10.17	17.14	9.44	5.13	5.32	7.68	10.78	12.53	12.17	14.54	16.12	15.4	15.11	16.68	11.88	9.3	16.04	11.67	9.18	14.38	17	11.9	9.06	15.3	10.18	9.33	12.56	8.48	11.68	9.38	15.41	11.33	13.42	12.21	17.47	12.94	16.72	9.35	12.45	6.79	10.07	12.02	7.39	6.27	8.65	6.17
MELO.jh001468.1	0.62	0.54	0.44	0.54	0.47	0.22	0.71	0.77	0.58	0.7	0.57	0.43	1.73	1.96	0.71	0.79	1.66	0.48	1	1.71	0.36	0.59	0.82	1.04	0.53	0.47	0.36	0.18	0.49	0.31	0.59	0.56	0.47	0.76	0.45	1.8	1.02	0.59	0.94	0.47	0.34	0.48	0.72	0.41	0.69	0.52	0.29	0.59	0.49
MELO.jh001469.1	11.23	7.57	7.36	11.44	9.13	11.55	8.22	9.89	7.17	7.39	5.9	7.13	5.97	8.96	8.06	7.25	4.28	8.97	10.38	4.03	8.58	9.11	7.21	4.28	7.48	8.51	6.94	7.72	7.26	5.79	10.75	6.7	11.1	10.24	10.79	6.67	6.93	10.15	7.45	10.19	11.96	10.98	11.21	11.25	10.88	9	8.12	10.77	8.56
MELO.jh001470.1	21.54	33.79	25.49	30.21	26.05	22.22	17.58	17.92	23.82	25.07	25.66	26.38	29.96	27.3	33.27	28.42	24.65	31.29	32.38	26.53	27.93	26.03	24.28	25.46	23.91	23.22	21.82	26.73	23.18	25.29	20.04	25.99	22.47	25.24	18.64	26.64	32.14	23.49	35.33	25.04	18.42	22.24	22.21	21.12	28.51	30.36	24.17	24.44	30.29
MELO.jh001471.1	19.32	13.91	11.57	21.47	12.84	16.6	17.92	17.25	17.47	17.39	15.06	15.13	10.25	10.73	10.12	12.32	7.25	21.07	21.22	7.63	18.61	18.81	12.2	9.73	15.19	23.33	9.03	16.18	26.91	10.1	21.05	14.14	19.84	12.39	18.76	11.53	13.58	12.54	15.86	11.71	14.7	18.48	20.64	16.77	21.6	18.88	22.05	20.63	24.13
MELO.jh001472.1	0	0.14	0.08	0.32	0.18	0.14	0.14	0.2	0	0.03	0	0.06	0.1	0.05	0	0.45	0.05	0.19	0	0	0.08	0	0.06	0.12	0	0	0.11	0.11	0.16	0	0.08	0.43	0.15	0	0	0	0	0.18	0.15	0.11	0	0	0.09	0	0	0.27	0.07	0.08	0.05
MELO.jh001473.1	5.9	5.9	11.22	6.08	7.35	5.85	3.86	4.23	6.17	5.34	6.16	5.42	7.05	6.3	7.54	6.65	10.52	6.69	7.25	11.61	6.88	6.86	10.72	9.87	7.09	5.1	7.88	6.79	5.12	7.24	5.99	7.96	5.69	7.24	5.82	13.19	7.68	7.1	7.33	7.7	6.21	5.42	5.93	5.57	6.54	7.1	7.92	6.54	7.56
MELO.jh001474.1	2.06	2.06	4.24	1.74	1.5	1.4	0.81	0.68	2.3	2.14	1.22	2.01	1.62	1.06	1.43	1.26	5.29	1.29	1.74	3.27	1.8	1.49	1.91	4.88	1.16	1.89	3.62	1.22	1.88	2.15	1.62	1.97	1.31	0.67	0.68	3.43	3.41	1.08	3.85	1.56	0.54	1.17	0.89	1.16	2.11	2.96	1.93	0.85	2.85
MELO.jh001475.1	11.02	10.95	15.76	13.56	13.51	10.48	6.67	7.46	9.09	10.76	11.61	9.91	13.58	10.2	13.03	12.31	17.54	11.78	10.68	13.6	12.52	10.36	11.58	12.58	10.71	9.81	10.09	11.46	11.14	10.14	9.69	11.04	10.4	12.38	10.23	14.51	12	11.56	12.24	11.59	9.42	10.53	9.19	7.42	9.15	10.26	9.07	9	9.69
MELO.jh001476.1	6.81	5.78	6.8	7.35	5.16	7.05	6.2	5.94	4.48	5.01	3.33	3.77	3.95	4.55	4.06	4.33	5.97	5.4	6.61	5.18	5.14	6.51	3.09	5.47	3.25	6.6	4.74	4.39	6.3	4.65	6.46	4.01	6.13	4.45	6.35	4.87	5.1	4.67	5.12	5.11	5.27	8.2	6.35	6.28	6.87	7.65	4.78	6.94	7.6
MELO.jh001477.1	0.09	0.1	0	0	0	0	0.08	0	0	0	0	0	0.09	0	0	0	0	0	0	0	0	0.11	0.08	0	0	0.12	0	0.08	0	0	0	0.16	0	0.24	0	0.12	0	0	0	0.09	0.14	0.12	0	0	0	0	0	0	0
MELO.jh001478.1	17.45	14.53	13.33	14.75	16.41	13.51	14.67	15.33	12.87	11.7	10.3	8.57	11.11	13.94	12.5	12.25	12.45	11.84	16.42	10.94	12.79	14.38	10.7	12	11.76	11.69	10.08	10.46	10.87	9.5	14.41	13.18	12.84	15.25	13.79	11.75	13.59	15.69	13.43	15.13	12.13	12.27	15.84	13.42	14.7	16.39	16.78	13.43	20.5
MELO.jh001479.1	1.61	0.57	0	0.74	0.69	1.09	3.02	6.79	0	1.5	0.42	0.34	0.23	0.32	0.35	1.52	0.45	0.93	0.21	0.49	0.74	0.2	0.47	0.43	0.26	1.57	0	0.15	0.62	0.26	1.09	0.14	1.27	0.83	0.89	0.19	0.84	0.3	0.51	0.44	0.57	0.81	1.83	1.77	1.09	1.67	1.65	1.47	1.07
MELO.jh001480.1	0	0	0	0	0	0	0	0	0	0	0	0	0	0	0	0	0	0	0	0	0	0	0	0	0	0	0	0	0	0	0	0	0	0	0	0	0	0	0	0	0	0	0	0	0	0	0	0	0
MELO.jh001481.1	0	0	0	0	0	0	0	0	0	0	0	0	0	0	0	0	0	0	0	0.19	0	0	0	0	0	0	0	0	0.11	0	0	0	0	0	0	0	0	0	0	0	0	0	0	0	0	0	0	0	0
MELO.jh001482.1	0	0.16	0.13	0	0.08	0	0.07	0.4	0.45	0.58	0.23	0.34	0	0	0.33	0	0	0	0	0	0.09	0	0	0.36	0	0	0.14	0	0	0.31	0	0	0.21	0	0	0.12	0	0.11	0	0	0.11	0	0	0	0	0	0	0	0
MELO.jh001483.1	14.58	13.19	12.81	17.22	13.86	13.24	14.06	13.66	13.77	11.82	10.25	9.7	13.37	13.44	12.83	12.65	13.79	12.25	15.5	10.42	11.12	12.31	9.1	12.17	12.85	11.9	9.55	12.51	12.55	10.28	13.96	11.81	12.49	12.25	11.44	9.23	12.85	11.76	11.13	12.62	13.92	12.26	13.68	11.54	11.62	12.33	13.3	11.84	13.5
MELO.jh001484.1	0	0	0	0	0	0	0	0	0	0	0	0	0	0	0	0	0	0	0	0	0	0	0	0	0	0	0	0	0	0	0	0	0	0	0	0	0	0	0	0	0	0	0	0	0	0	0	0	0
MELO.jh001485.1	0	0	0	0	0	0	0	0	0	0	0	0	0	0	0	0	0	0	0	0	0	0	0	0	0	0	0	0	0	0	0	0	0	0	0	0	0	0	0	0	0	0	0	0	0	0	0	0	0
MELO.jh001486.1	0	0	0	0	0	0	0	0	0	0	0	0	0	0	0	0	0	0	0	0	0	0	0	0	0	0	0	0	0	0	0	0	0	0	0	0	0	0	0	0	0	0	0	0	0	0	0	0	0
MELO.jh001487.1	0	0	0	0	0	0	0.08	0	0	0	0.11	0.14	0.06	0.77	0	0.22	0.42	0	0	0.19	0.09	0	0.14	0.28	0	0	0.19	0	0	0	0.12	0.13	0	0.09	0	0.2	0	0	0	0	0	0	0	0.17	0.2	0	0.03	0	0
MELO.jh001488.1	0.02	0	0.11	0	0	0	0.03	0	0	0	0	0	0	0	0	0	0	0	0	0	0	0	0	0	0	0	0	0	0	0	0	0	0	0	0	0	0	0	0	0	0	0	0	0	0	0	0	0.06	0
MELO.jh001489.1	9.12	10.27	9.02	11.41	11.37	9.04	7.13	7.62	11.13	7.57	7.53	8.84	7.85	8.78	9.21	4.54	3.43	14.07	14.7	3.9	10.92	9.68	8.65	6.63	7.79	8.08	7.78	8.29	3.8	8.99	12.02	9.76	11.75	11.89	10.52	6.98	10.36	7.92	9.29	10.63	9.1	8.29	8.68	8.77	10.3	14.36	14.59	12.35	13.06
MELO.jh001490.1	20.05	16.61	27.16	20.2	25.68	19.74	13.83	13.7	16.84	21.25	20.87	19.71	27.1	25.26	23.33	23.74	31.07	21.13	20.37	26.03	20.65	20.29	19.93	28.48	19.28	18.69	20.43	20.64	21.48	22.41	21.93	17.68	20.87	21.51	20.74	27.19	23.1	22.55	19.76	21.85	20.07	20.08	17.32	17.39	20.27	16.83	17.56	17.97	13.88
MELO.jh001491.1	7.09	17.53	15.32	7.63	11.83	6.93	6.51	7.7	11.11	15.41	11.32	8.81	10.12	11.57	11.46	8.7	11.15	8.6	10.55	7.7	12.55	9.56	12.43	10.1	11.96	7.99	11.45	12.63	9.3	9.26	12.01	14.15	8.1	8.88	9.2	15.98	14.22	11.58	12.11	9.09	10.01	9.73	8.92	9.51	7.32	9.95	12.42	9.61	11.3
MELO.jh001492.1	0	0	0	0	0	0	0	0	0	0	0	0	0	0	0	0	0	0	0	0	0	0	0	0	0	0	0	0	0	0	0	0	0	0	0	0	0	0	0	0	0	0	0	0	0	0	0	0	0
MELO.jh001493.1	0	0	0	0	0	0	0	0	0	0	0	0	0	0	0	0	0	0	0	0	0	0	0	0	0	0	0	0	0	0	0	0	0	0	0	0	0	0	0	0	0	0	0	0	0	0	0	0	0
MELO.jh001494.1	1.05	13.58	2.06	1.46	1.4	1.85	1.29	0.5	1.49	1.28	1.18	1.67	2.35	2.38	4.87	0.82	2.38	3.82	3.7	4.08	2.42	1.55	10.27	0.61	3.17	2.63	1.2	4.84	2.74	1.35	1.27	5.87	2.02	1.7	0.75	2.51	5.85	1.32	1.65	1.29	2.74	2.62	1.69	1.44	1.13	7.5	4.47	1.36	5.28
MELO.jh001495.1	2.69	3.94	2.81	2.86	3.41	2.25	1.13	1.51	1.92	1.68	1.63	1.76	2.48	2.92	3.03	1.81	2.52	2.42	4.25	1.95	2.69	3.49	3.84	2.55	2.69	1.8	2.08	3.1	1.27	1.48	3.18	2.8	2.09	3.07	1.85	2.52	3.17	3.17	3.64	3.28	3.55	2.5	2.28	2.57	2.72	3.2	4.34	2.6	3.21
MELO.jh001496.1	17.27	11.81	10.02	14.73	13.79	14.68	16.45	21.09	11.28	14.82	8.62	13.2	10.78	13.75	11.4	14.26	7.46	14.72	11.04	6.73	10.74	11.12	7.34	7.05	9.07	11.97	8.23	9.6	13.86	8.93	15.46	9.74	15.82	11.53	13.23	7.84	10.66	10.65	13.77	11.56	15.13	13.63	14.53	17.86	16.82	13.36	12.3	15.14	14.82
MELO.jh001497.1	6.52	5.41	4.52	6.58	7.01	5.41	4.41	4.57	4.54	3.17	3.77	4.04	3.63	4.93	5.13	3.37	3.33	5.68	10.74	1.92	5.35	6.3	2.57	1.59	4.74	3.86	4.4	4.93	3.85	3.95	5.42	4.8	7.05	5.97	4.48	2.72	5.44	4.23	5.86	3.7	4.81	5.03	5.91	5.11	5.88	9.47	5.07	5.66	7.53
MELO.jh001498.1	0	0	0	0	0	0	0	0	0	0	0	0	0	0	0	0	0	0.07	0	0	0	0	0	0	0	0	0	0	0	0	0	0	0	0	0	0	0	0	0	0	0	0	0	0	0	0	0	0	0
MELO.jh001499.1	0	0	0	0	0	0	0	0	0	0	0	0	0	0	0	0	0	0	0	0	0	0	0	0	0	0	0	0	0	0	0	0	0	0	0	0	0	0	0	0	0	0	0	0	0	0	0	0	0
MELO.jh001500.1	0	0	0	0	0	0	0	0	0	0	0	0	0	0	0	0	0	0	0	0	0	0	0	0	0	0	0	0	0	0	0	0	0	0	0	0	0	0	0	0	0	0	0	0	0	0	0	0	0
MELO.jh001501.1	17.16	14.58	12.68	20.02	15.17	19.6	16.94	14.84	17.39	15.66	17.68	15.36	18.16	14.29	18.64	15.84	13.68	18.76	15.92	10.32	16.13	19.19	13.41	14.71	17.26	16.51	11.93	15.53	19.92	12.2	12.99	12.67	19.58	14.65	16.54	12.54	14.1	14.6	17.86	17.72	12.55	18.44	16.76	15.03	18.88	14.99	13.2	15.6	16.54
MELO.jh001502.1	0.9	0.8	1.46	1.08	1.12	0.59	0.48	0.55	0.51	0.89	0.39	0.58	0.65	1.15	0.94	1.02	2.18	0.82	0.91	2.37	0.85	0.93	0.88	2.08	0.66	0.92	1.18	0.62	1.07	1.12	1.23	0.79	1.04	1.69	0.98	2.72	0.88	1.8	0.65	1.08	1.37	0.6	0.62	0.98	0.7	1.34	1.03	0.72	1.2
MELO.jh001503.1	0.94	0.88	1.84	2.12	1.2	0.51	0.45	0.84	0.34	0.54	0	1.12	0.78	1.28	0.69	0.61	2.35	0.58	1.51	1.77	0.7	0.26	0.86	2.12	0.58	0.77	0.46	0.52	0.37	0.63	0.61	0.44	1.13	1.39	0.74	1.37	0.56	1.39	0.46	0.86	1.1	0.67	0.85	0.69	0.9	1.83	1.38	0.79	0.72
MELO.jh001504.1	0	0	0	0	0	0	0	0.22	0	0	0.83	0	0	0.7	0	0	3.43	0	0	1.36	0.24	0	0	0	0	0	0	0	0.77	0	0	0	0	0	0	0	0	0	0	0	0	0	0	0	0	0.19	0	0	0
MELO.jh001505.1	0.26	0.21	0.54	0.32	0.27	0	0	0	0	0	0	0	0.22	0.33	0.32	0	1.33	0.48	0	0.76	0	0.05	0	0	0	0	0	0	0	0.49	0	0	0	0	0	0	0	0.5	0	0.26	0.32	0	0	0	0	0.19	0	0	0
MELO.jh001506.1	5.78	5.52	6.39	5.42	5.62	5.2	4.04	3.61	5.16	5.45	3.64	4.05	4.28	5	4.51	4.42	6.52	4.64	5.08	4.81	4.3	4.93	3.82	6.3	3.94	4.14	5.08	3.86	4.35	5.06	5.05	4.57	4.54	4.82	4.08	5.93	5.32	4.88	3.93	5.74	4.94	5	4.61	5.19	5.01	5.39	3.83	5.89	4.51
MELO.jh001507.1	0	0	0	0	0	0	0	0	0	0	0	0	0	0	0	0	0	0	0	0	0	0	0	0	0	0	0	0	0	0	0	0	0	0	0	0	0	0	0	0	0	0	0	0	0	0	0	0	0
MELO.jh001508.1	6.74	5.22	4.32	6.31	7.09	5.03	4.93	3.82	3.74	4.39	4.79	3.42	5.44	5.14	6.13	6.06	2.49	5.84	4.93	1.8	5.34	5.93	3.26	2.49	4.63	5.03	2	3.79	5.73	2.71	4.63	3.91	4.59	5.89	4.63	3.38	3.46	6.02	3.79	6.29	4.55	6.6	4.37	4.34	5.99	2.42	3.58	4.57	3.53
MELO.jh001509.1	4.79	2.56	2.79	4.89	3.59	4.21	4.64	5.62	4.93	4.04	3.64	2.86	3.55	4.4	5.06	4.46	2.44	3.29	3.83	1.33	3.31	3.36	6.26	2.84	4.65	3.47	2.25	3.62	3.6	3.11	5.89	4.46	4.03	2.48	5.4	2.89	5.76	2.44	3.84	2.44	4.87	3.38	4.49	4.59	2.84	3.04	4.32	4.14	3.91
MELO.jh001510.1	33.08	17.16	17.04	28.89	28.21	29.91	22.93	24.7	20.75	25.78	19.82	21.98	19.39	20.4	22.61	25.96	16.85	22.37	21.07	14.49	23.2	21.28	17.42	19.73	17.48	22.9	11.99	16.34	28.9	19.61	27.19	16	33.08	24.33	24.6	19.35	19.18	25.82	22.34	21.81	24.04	31.14	24.39	27.24	32.1	25.2	16.65	27.48	21.89
MELO.jh001511.1	28.37	31.78	27.16	20.1	27.75	26	20.74	22	13.68	20.89	17.82	15.59	25.31	27.61	22.58	21.85	25.95	23.58	17.34	26.87	19.78	22.77	17.05	34.44	18.04	18.67	22.6	15.28	17.64	25.64	17.61	17.26	23.86	30.98	25.62	29.82	28.25	31.64	24.5	28.6	29.5	31.64	26.67	23.24	17.77	14.49	11.67	24.53	17.81
MELO.jh001512.1	37.56	11.47	5.05	19.61	21.59	16.69	40.53	38.46	24.37	24.09	16.54	22.86	15.45	15.89	15.75	19.41	7.59	14.94	16.14	6.86	10.84	12.67	6.2	5.31	10.67	22.31	4.91	12.13	25.96	6.58	25	16.86	18.22	12.35	16.74	4.56	15.49	14.84	15.29	12.34	18.64	24.43	35.71	31.32	30.32	29.3	22.76	32.93	27.99
MELO.jh001513.1	22.39	16.92	22.27	25.17	20.59	21.76	11.82	13.42	13.08	13.72	16.11	17.43	13.85	13.13	16.49	14.85	23.17	22.38	21.35	23.45	17.49	20.91	12.81	19.63	15.56	17.89	18.68	17.62	16.58	21.15	17.51	14.86	19.56	16.32	16.39	18.35	15.54	14.88	16.9	18.52	17.44	20.23	17.55	14.48	19.64	21.77	15.84	17.76	17.7
MELO.jh001514.1	0	0	0	0	0	0	0	0	0	0	0	0	0	0	0	0	0	0	0	0	0	0	0	0	0	0	0	0	0	0	0	0	0	0	0	0	0	0	0	0	0	0	0	0	0	0	0	0	0
MELO.jh001515.1	93.89	89.8	82.36	93.75	113.44	81.76	45.64	51.01	78.48	86.21	105.97	98.44	137.03	136.13	121.63	143.05	75.45	86.22	73.23	73.23	98.02	70.64	96.89	74.18	84.39	77.66	73.15	83.31	94.85	79.05	74.8	78.35	88	104.83	93.95	89.08	90.85	113.65	90.59	99.66	84.25	100.91	85.38	89.33	86.13	57.63	67.4	82.61	69.17
MELO.jh001516.1	10.9	7.32	7.35	8.19	8.21	9.37	13.94	12.19	8.09	10.32	7.78	9.76	6.34	7.33	6.11	7.61	5.48	6.58	7.56	4.57	5.93	7.48	4.81	6.62	6.06	7.84	4.64	5.51	8.83	8.36	10.23	5.72	8.16	7.28	10.49	4.53	5.93	9.5	5.23	5.91	7.69	10.66	9.2	9.67	11.32	9.24	8.41	9.34	10.3
MELO.jh001517.1	0	0	0	0	0	0	0	0	0	0	0	0	0	0	0	0	0	0	0	0	0	0	0	0	0	0	0	0	0	0	0	0	0	0	0	0	0	0	0	0	0	0	0	0	0	0	0	0	0
MELO.jh001518.1	28.94	11.86	17.15	24.43	17.41	23.98	21.57	23.11	18.73	18.29	10.8	16.2	13.34	14.38	15.5	17.75	12.43	14.94	20.05	14.83	14.44	19.27	7.13	8.97	10.55	23.85	11.72	16.09	23.57	10.97	19.83	12.59	21.54	11.75	18.84	10.42	13.61	14.41	14.85	14.67	17.07	21.09	24	20.88	24.12	26.62	18.84	22	24.39
MELO.jh001519.1	25.89	40.77	41.7	21.1	26.78	20.74	24.17	29.18	29	29.9	23.35	19.75	32.56	31.53	34.81	29.7	42.8	22.62	28.42	44.84	20.57	24.32	27.68	35.03	26.53	22.34	30.73	28.92	18.09	28.47	26.66	41.13	21.54	28.82	23.43	41.18	42.85	27.78	37.55	22.67	24.2	17.28	29.1	26.63	24.13	36.73	41.66	30.6	33.88
MELO.jh001520.1	10.82	12.84	25.02	10.92	13.84	10.75	8.74	8.12	13.7	12.8	16.34	14.26	22.71	16.95	17.34	19.17	20.55	14.96	13.36	20.33	13.89	12.55	16.32	19.59	13.69	11.9	20.01	14.84	12.49	21.58	11.4	15	11.63	15.17	12.79	25.49	17.21	13.63	12.08	11.65	12.53	12.03	11.51	10.74	10.58	11.15	13.95	11.42	13.29
MELO.jh001521.1	1.84	1.21	1.25	1.16	0.96	1.73	1.06	1.27	1.22	1.61	0.76	0.71	1.71	0.59	0.86	1.09	1.48	1.27	1.66	0.99	1.39	1.67	1.55	0.94	1.29	1.28	1.06	1.17	1.47	1.02	1.73	1.14	1.82	0.93	0.89	1.16	1.13	0.85	1.37	0.53	1.46	1.16	1.63	1.33	1.43	2.45	1.55	0.61	1.79
MELO.jh001522.1	0.25	0	0.12	0	0	0.43	0.42	0.76	0.17	0.29	0	0	0.47	0.37	1.35	0.39	0	0.13	0.37	0	0	0	0.19	0.47	0	0.26	0.54	0	0	0	0.22	0.44	0.12	0	0.39	0	0	0.15	0.51	0	0.18	0.33	0.64	0	0	0.19	0.29	0.52	0.1
MELO.jh001523.1	7.38	5.25	4.95	4.81	4.79	5.37	5.44	9.76	6.24	6.86	4.18	5.2	5.26	5.3	4.92	6.21	5.99	5.6	4.16	5.76	4.48	3.73	3.5	5.64	3.57	5.07	4.29	4.81	4.81	4.81	6.38	6.13	4.85	3.57	3.92	4.9	7.15	3.71	6.23	3.29	4.98	5.97	6.3	6.86	5.44	5.17	4.82	5.94	4.42
MELO.jh001524.1	33.51	31.77	32.27	32.1	29.14	33.71	35.78	37.11	25.61	26.45	32.76	27.48	28.92	26.94	27.24	32.3	24.53	23.87	38.29	19.41	20.9	37.32	22.83	37.7	26.72	35.81	32.44	32.87	39.66	39.55	30.75	34.53	33.81	29.56	23.83	28.93	39.5	32.04	49.48	24.64	23.63	25.55	33.08	28.11	27.43	22.84	20.61	30.41	23.92
MELO.jh001525.1	0	0.11	0	0	0	0	0	0	0	0.22	0	0	0	0.1	0	0.13	0	0	0	0	0	0	0	0	0	0	0	0	0	0	0	0	0.7	0	0	0	0.49	0	0	0	0	0	0	0	0	0	0	0	0
MELO.jh001526.1	0	0.39	0	0.44	0	0.22	0	0	0	0.69	0	0	0.73	0.42	0	0	0	0.24	0.34	0	0	0	0	0	0.25	0	0	0	0	0	0	0.44	4.57	0.14	0	0	1.12	0	1.14	0.11	0	0	0.11	0.07	0.41	0.27	0.49	0.22	0.37
MELO.jh001527.1	0.1	0	1.07	0	0.56	0	0	0	0	0	0.39	0.15	1.34	0.21	0.66	0.43	0.71	0.22	0.3	0.5	0	0.22	0	0.86	0	0	0.79	0	0	0.22	0.2	0.26	0.68	0.46	0	0.61	0.42	0.37	0	0.62	0	0.1	0.32	0.16	0.17	0	0.12	0.29	0.5
MELO.jh001528.1	6.66	4.52	4.99	7.68	6.73	6.62	5.56	6.06	6.45	7.07	3.77	5.32	4	5.91	4.75	5.4	5.11	5.96	7.4	3.95	5.19	7.1	4.37	5.67	5.37	5.89	5.22	5.36	6.65	4.11	7.91	5.87	6.75	6.1	7.57	4.65	5.47	5.81	5.89	6.37	7.71	5.67	6.72	7.36	6.91	6.83	8.36	5.81	6.65
MELO.jh001529.1	0	0	0	0	0	0	0	0	0	0	0	0	0	0	0	0	0	0	0	0	0	0	0	0	0	0	0	0	0	0	0	0	0	0	0	0	0	0	0	0	0	0	0	0	0	0	0	0	0
MELO.jh001530.1	45.21	43.87	43.83	52.39	40.76	47.29	36.89	29.66	32.89	40.92	34.65	37.47	39.23	35.78	38.38	33.31	42.28	45.57	42.78	40.4	45.28	43.31	36.37	41.09	35.75	40.24	39.67	40.5	41.07	33.08	38.06	35.63	39.58	35.67	40.03	36.9	35.24	37.41	41.57	42.29	41.29	46.74	38.26	40.98	45.21	44.97	41.27	41.46	41.93
MELO.jh001531.1	0	0	0	0	0	0	0	0	0	0	0	0	0	0	0	0	0	0	0	0	0	0	0	0	0	0	0	0	0	0	0	0	0	0	0	0	0	0	0	0	0	0	0	0	0	0	0	0	0
MELO.jh001532.1	0	0	0	0	0	0	0	0	0	0	0	0	0	0	0	0	0	0	0	0	0	0	0	0	0	0	0	0	0	0	0	0	0	0	0	0	0	0	0	0	0	0	0	0	0	0	0	0	0
MELO.jh001533.1	5.55	5.96	6.47	5.9	7.75	5.7	2.49	2.72	4.58	4	5.27	5.63	4.73	6.43	6.05	8.01	4.99	5.05	5.28	3.27	4.74	4.37	4.14	4.46	5.36	5.17	6.19	5.34	4.67	4.85	5.05	6.58	4.56	6.3	3.55	5.64	5.58	6.17	6.07	6.69	5.19	4.41	5.05	4.25	4.71	5.24	5.68	5.1	4.51
MELO.jh001534.1	84	80.47	71.59	99.48	69.68	93.84	90.45	77.02	74.09	91.88	59.97	77.19	64.15	66.79	73.46	72.41	64.95	84.59	63.37	61.01	80.48	73.97	63.19	62.48	75.85	83.11	71.63	70.63	79.13	71.84	100.5	76.89	94.07	72.48	92.87	63.11	75.24	75.48	77.45	80.18	89.37	107.94	94.26	110.51	93	79.86	76.93	96.53	86.45
MELO.jh001535.1	48.51	32.03	28.85	49.54	39.15	44.33	41.97	38.95	37.59	38.48	42.06	43.07	37.15	31.8	35.18	36.56	27.1	50.5	38.43	26.61	45.16	42.72	30.95	23.33	34.34	36.6	21.57	38.08	45.31	28.19	33.95	23.24	45.74	33.95	42.52	24.01	28.72	33.98	30.95	34.01	36.67	43.11	38.98	36.29	44.83	35.47	28.14	40.4	38.08
MELO.jh001536.1	0.04	0.24	0.83	0.37	0.13	0	0.12	0.06	0	0.22	0.2	0.09	0.35	0.5	1.46	0	1.06	0.59	0	1.6	0.98	0.01	0	0.78	0.24	0	0.16	0.3	0.07	0.51	0.13	0	0	0.34	0.24	0.29	0.06	0.89	0.04	0.03	0	0.04	0.27	0	0.18	0.32	0	0	0.28
MELO.jh001537.1	13.43	14.24	14.91	16.79	11.13	13.93	11.14	14	13.53	11.99	11.34	9.09	14.46	12.9	12.49	13.58	13.53	15.79	17.16	10.71	13.54	16.04	10.3	12.11	10.91	12.74	10.6	14.01	13.99	10.71	14.45	15.43	12.49	10.1	12.15	13.8	18.02	9.53	12.4	11.18	9.64	13.84	13.48	11.87	12.02	19.73	17.94	11.85	15.9
MELO.jh001538.1	0	0	0	0.11	2.49	0	2.61	0.15	0.09	2.74	0.11	2.09	0	0.07	2.89	0	0.11	0	3.94	2.32	0.11	0.12	0	0.18	2.72	2.94	2.54	0	0	2.3	0.13	0.14	0.16	2.32	0	0	0	2.05	2.71	2.7	2.18	0	0.11	0	2.75	0.08	0	2.72	3.45
MELO.jh001539.1	12.95	11.74	13.94	11.62	12.22	11.89	7.83	6.34	8.73	9.37	8.09	9.69	11.43	10.96	14.41	11.22	13.27	11.9	10.31	9.85	11.18	8.7	8.77	11.04	8.22	9.2	7.9	8.39	9.25	10.36	7.82	8.3	9.87	9.57	8.66	12.54	10.12	9.2	10.02	11.44	8.75	9.79	9.7	10.2	11.47	10.48	8.62	9.66	9.83
MELO.jh001540.1	0	0	0	0	0	0	0	0	0	0	0	0	0	0	0	0	0	0	0	0	0	0	0	0	0	0	0	0	0	0	0	0	0	0	0	0	0	0	0	0	0	0	0	0	0	0	0	0	0
MELO.jh001541.1	0	0.47	0	0	0.32	0.12	2.53	1.78	3.36	0	0.15	0	0.17	0	0.64	1.58	0.12	1.45	0.13	0.58	1.52	0	0	0.13	0	0	0	0	0.28	0	0	0.16	0.26	0	0	0.29	0.21	0	0.17	0	0	1.22	0.33	0	0.14	0.44	0	0.3	0.28
MELO.jh001542.1	0	0	0	0	0	0	0	0	0	0	0	0	0	0	0	0	0	0	0	0	0	0	0	0	0	0	0	0	0	0	0	0	0	0	0	0	0	0	0	0	0	0	0	0	0	0	0	0	0
MELO.jh001543.1	0	0	0	0	0	0	0	0	0	0	0	0	0	0	0	0	0	0	0	0	0	0	0	0	0	0	0	0	0	0	0	0	0	0	0	0	0	0	0	0	0	0	0	0	0	0	0	0	0
MELO.jh001544.1	0	0	0	0	0	0	0	0.05	0	0.08	0	0	0.07	0	0	0	0	0	0.09	0	0	0	0	0	0	0.05	0.03	0	0	0	0	0	0	0	0.07	0	0	0	0	0.07	0	0	0	0	0	0	0	0	0
MELO.jh001545.1	0	0	0	0	0	0	0	0	0	0	0	0	0	0	0	0	0	0	0	0	0	0	0	0	0	0	0	0	0	0	0	0	0	0	0	0	0	0	0	0	0	0	0	0	0	0	0	0	0
MELO.jh001546.1	0	0	0	0	0	0	0	0	0	0	0	0	0	0	0	0	0	0	0	0	0	0	0	0	0	0	0	0	0	0	0	0	0	0	0	0	0	0	0	0	0	0	0	0	0	0	0	0	0
MELO.jh001547.1	16.57	13.05	10.62	18.08	16.23	16.83	9.9	11.56	12.89	14.23	11.61	15.42	14.42	12.54	13.09	14.96	12.61	16.76	14.78	13.22	17.37	14.66	14.77	13.26	14.04	13.94	9.66	12.04	15.97	9.28	14.3	12.09	14.3	13.93	14.87	13.13	13.32	13.9	10.59	15.69	12.61	16.29	13.88	13.05	13.99	11.74	12.95	12.77	10.21
MELO.jh001548.1	0	0	0	0	0	0	0	0	0	0	0	0	0	0	0	0	0	0	0	0	0	0	0	0	0	0	0	0	0	0	0	0	0	0	0	0	0	0	0	0	0	0	0	0	0	0	0	0	0
MELO.jh001549.1	0	0	0	0	0	0	0	0	0	0	0	0	0	0	0	0	0	0	0	0	0	0	0	0	0	0	0	0	0	0	0	0	0	0	0	0	0	0	0	0	0	0	0	0	0	0	0	0	0
MELO.jh001550.1	0	0	0	0	0	0	0	0	0	0	0	0	0	0	0	0	0	0	0	0	0	0	0	0	0	0	0	0	0	0	0	0	0	0	0	0	0	0	0	0	0	0	0	0	0	0	0	0	0
MELO.jh001551.1	0	0	0	0	0.2	0	0	0	0	0.05	0	0	0	0.06	0	0	0	0.3	0	0	0	0	0.08	0	0	0	0	0.12	0	0	0	0	0	0.25	0.17	0	0.09	0.05	0	0	0	0	0.08	0	0.06	0	0.12	0.14	0.09
MELO.jh001552.1	0	0	0	0	0	0	0	0	0	0	0	0	0	0	0	0	0	0	0	0	0	0	0	0	0	0	0	0	0	0	0	0.1	0	0	0	0	0	0	0	0	0	0	0	0	0	0	0	0	0
MELO.jh001553.1	0	0	0	0	0.09	0	0	0	0	0	0	0	0	0	0.11	0.13	0	0	0	0	0	0	0	0	0	0	0	0	0	0	0.29	0.09	0.08	0	0	0	0	0	0	0.22	0.28	0	0	0.14	0	0	0	0	0
MELO.jh001554.1	0	0	0	0	0	0	0	0	0	0	0	0	0	0	0	0	0	0	0	0	0	0	0	0	0	0	0	0	0	0	0	0	0	0	0	0	0	0	0	0	0	0	0	0	0	0	0	0	0
MELO.jh001555.1	0	0	0	0	0	0	0	0	0	0	0	0	0	0	0	0	0	0	0	0	0	0	0	0	0	0	0	0	0	0	0	0	0	0	0	0	0	0	0	0	0	0	0	0	0	0	0	0	0
MELO.jh001556.1	11.91	7.68	9.38	12.16	8.49	12.03	9.96	9.96	9.63	9.8	8.91	10.1	10.88	10.18	11.26	10.16	7.64	9.7	9.02	7.6	12.34	10.15	10.03	7.55	7.95	9.99	8.89	8.97	10.61	9.45	11.91	10.47	9.71	10.51	10.89	8.79	9.15	10.59	8.29	10.4	11.1	11.62	10.26	11.67	11.18	12.19	11.49	10.58	11.06
MELO.jh001557.1	0	0	0	0	0	0	0	0	0	0	0	0	0	0	0	0	0	0	0	0	0	0	0	0	0	0	0	0	0	0	0	0	0	0	0	0	0	0	0	0	0	0	0	0	0	0	0	0	0
MELO.jh001558.1	0	0	0	0.09	0	0	0	0	0	0	0	0	0	0	0	0	0	0	0	0	0	0	0	0	0	0	0	0	0	0	0	0	0	0	0	0	0	0	0	0	0	0	0	0	0	0	0	0	0
MELO.jh001559.1	10.69	7.04	10.97	9.78	8.41	11.93	6.73	6.78	8.66	11.43	9.4	9.87	7.67	6.36	7.21	8.61	13.69	10.13	9.18	9.34	8.53	11.65	6.11	14.58	7.76	9.84	15.24	7.96	11.44	9.25	0	7.33	7.08	9.25	8.02	10.63	8.07	6.42	9.47	11.24	6.94	8.66	7.89	10.04	11.07	11.18	10.93	10.44	8.91
MELO.jh001560.1	0	0	0.52	0	0.28	0	0	0	0	0	0	0.1	0.24	0.07	0.29	0	0.82	0.22	0.26	0.24	0	0	0	1.01	0	0	0	0	0	0.19	0.75	0.4	0	1.21	0	0.55	0	0	0.38	0	0	0	0.11	0	0.31	0.22	0	0.22	0
MELO.jh001561.1	9.56	4.28	2.81	6.98	7.72	4.92	9.77	11.5	11.11	7.76	6.4	2.86	3.6	3.5	2.94	3.81	3.19	3.85	12.85	2.89	5.09	9.87	3.5	4.23	8.65	9.89	6.65	9.44	9.22	2.81	8.4	14.5	6.89	4.57	5.09	3.4	18.12	5.55	10.14	5.92	5.49	6.28	12.6	9.28	7.85	10.84	12.01	10.45	12.57
MELO.jh001562.1	6.9	8.8	10.16	6.31	8.09	8.38	5.48	6.24	7.35	8.45	5.53	6.26	7.75	10.08	8.74	10.52	10.7	5.73	6.22	11.67	6.48	7.22	6.08	11.34	7.3	8.12	11.47	5.82	6.87	10.11	9.94	9.17	8.19	7.72	6.1	11.55	9.97	8.22	8.59	8.07	9.93	7.73	7.53	9.39	7.27	8.67	8.95	10.32	8.44
MELO.jh001563.1	32.94	46.49	29.89	38.75	35.99	39.47	30.04	30.23	34.27	33.98	37.36	30.5	32.61	32.61	33.46	33.53	25.93	35.54	38.85	21.87	33.56	38.06	34.2	26.02	35.98	31.39	24.96	35.37	32.38	19.67	33.63	38.93	35.33	34.04	35.69	29.09	36.69	33.14	38.86	32.69	33.13	31.44	29.22	30.35	27.64	34.92	38.61	31.14	32.92
MELO.jh001564.1	2.95	5.64	6.44	4.03	3.95	3.76	1.72	2.04	2.21	3.09	4.73	4.33	2.83	2.83	6.73	5.23	5.02	4.04	1.93	4.72	4.24	3.18	2.41	5.98	4.05	6.3	6.35	3.38	5.17	4.65	1.9	3.57	3.73	3.92	1.64	6.86	2.4	3.2	3.85	4.38	1.7	2.16	2.74	2.84	4.65	3.72	0.82	2.78	2.63
MELO.jh001565.1	0	0	0	0	0	0	0	0	0	0	0	0	0	0	0	0	0	0	0	0	0	0	0	0	0	0	0	0	0	0	0	0	0	0	0	0	0	0	0	0	0	0	0	0	0	0	0	0	0
MELO.jh001566.1	1.57	1.17	1.46	1.37	1.73	1.54	0.6	1.2	1.34	1.62	1.62	1.28	1.76	2.28	1.93	1.89	1.87	1.35	1.77	1.39	1.02	1.92	1.08	1.88	1.04	0.98	1.8	1.65	0.6	2.37	1.23	1.08	1.69	1.71	0.87	1.8	1.35	2.57	1.42	1.05	1.76	1.02	1.77	1.11	1.12	1.61	1.12	0.93	0.8
MELO.jh001567.1	0.71	1.02	0.17	0.87	0.22	0	2.68	2.57	0.29	0.11	0.28	0.51	0.23	0.29	0.27	1.06	0.16	0.27	0	0.1	0.51	0.23	0.19	0	0.25	0.46	0.49	0.16	0.47	0	0.62	0.66	0.95	0.32	0.34	0.14	0.72	0.61	0.69	0.24	0.35	1.04	0.66	0.2	0.66	1.25	1.59	0.4	1.1
MELO.jh001568.1	0.19	0.08	0	0.07	0.47	0.16	0.1	0	0.12	0.14	0	0.05	0	0	0.06	0.05	0.06	0.24	0.07	0	0.2	0.26	0	0	0.06	0.13	0.17	0.18	0.21	0.07	0.06	0.27	0.06	0	0.18	0	0.16	0.17	0.16	0.18	0.1	0.08	0.09	0	0.62	1.25	0.25	0.16	2.05
MELO.jh001569.1	0	0	0	0	0	0	0	0	0	0	0	0	0	0	0	0	0	0	0	0	0	0	0	0	0	0	0	0	0	0	0	0	0	0	0	0	0	0	0	0	0	0	0	0	0	0	0	0	0
MELO.jh001570.1	0	0	0	0	0	0	0	0	0	0	0	0	0	0	0	0	0	0	0	0	0	0	0	0	0	0	0	0	0	0	0	0	0	0	0	0	0	0	0	0	0	0	0	0	0	0	0	0	0
MELO.jh001571.1	0	0	0	0	0	0	0	0	0	0	0	0	0	0	0	0	0	0	0	0	0	0	0	0	0	0	0	0	0	0	0	0	0	0	0	0	0	0	0	0	0	0	0	0	0	0	0	0	0
MELO.jh001572.1	4.05	4.19	4.86	5.02	4.69	3.72	1.88	2.13	2.99	4.21	3.17	3.45	3.75	4.2	3.85	2.77	4.53	3.41	3.73	4.13	3.38	3.44	1.97	4.62	2.94	2.81	3.36	3.55	3.47	3.96	3.53	3.02	3.71	4.29	3.18	3.2	3.84	4.05	3.66	4.96	3.29	3.38	3.14	3.07	4.75	2.5	2.8	3.57	2.45
MELO.jh001573.1	0	0	0	0	0	0	0.14	0.13	0	0	0	0	0	0	0	0	0	0	0.12	0	0	0	0	0	0	0	0	0	0	0	0	0	0	0	0	0	0	0	0	0	0	0	0	0	0	0	0.18	0	0
MELO.jh001574.1	0	0	0	0.24	0.05	0	0	0	0	0	0	0	0	0	0.26	0	0	0	0	0	0	0	0	0	0	0	0	0	0	0	0	0	0	0	0.11	0	0	0	0	0	0	0	0	0	0	0	0	0	0
MELO.jh001575.1	1.21	1.02	0.3	1.23	1.14	1.17	0.6	0.17	1.65	1.2	0.45	0.81	0.55	0.76	0.31	0.79	0.78	1.29	1.48	0.77	1.21	1.67	0.92	0.53	1.35	1.7	0.41	1.81	1.31	0.96	2.01	0.86	1.3	0.78	1.97	0.83	1.01	1.39	0.76	0.98	1.62	1.34	1.28	1.55	1.9	1.71	1.43	1.84	2.39
MELO.jh001576.1	102.04	69.2	57.59	116.11	125.3	104.16	129.59	89.77	119.8	113.84	103.65	122.28	106.49	108.14	95.93	90.06	62.11	101.07	81.29	50	101.95	103.11	70.51	58.8	85.28	104.45	74.4	76.73	116.52	69.67	97.73	87.03	110.74	99.75	107.96	58.77	70.49	100.74	59.01	98.74	98.29	92.77	99.34	106	91.03	67.78	64.02	95.81	84.52
MELO.jh001577.1	0	0.07	0	0	0	0	0	4.21	0	0	4.62	0	0	0	0	2.54	0	0	2	0	0.06	0.43	0	0	0	0	0	3.02	0.08	2.99	0	0	0	0	0	0	0	0	0	0	0	2.09	0	0	0	0	0.12	0	0
MELO.jh001578.1	20.75	23.42	25.68	29.16	28.2	24.8	15.2	15.19	22.93	19.49	23.11	23.11	23.9	22.03	26.37	25.99	26.66	23.13	25.06	25.52	24.27	23.36	21.97	22.87	21.3	23.69	20.25	22.87	29.18	18.77	20.4	20.84	25.89	24.4	21.05	28.84	21.9	26.19	20.99	25.61	22.31	22.55	18.14	17.32	19.78	17.14	19.45	18.59	17.16
MELO.jh001579.1	0	0	0	0	0	0	0	0	0	0	0	0	0	0	0	0	0	0	0	0	0	0	0	0	0	0	0	0	0	0	0	0	0	0	0	0	0	0	0	0	0	0	0	0	0	0	0	0	0
MELO.jh001580.1	1.15	0.14	0.4	0.4	0.81	0.46	1.51	2.15	0.39	0.41	0.49	0.39	0.71	1.44	0.62	0.85	0.33	0.54	0.39	0.3	0.39	0.25	0.74	0.32	0.54	0.37	0.46	0.11	0.59	1.23	0.92	0.5	0.81	0.4	0.26	0.59	0.49	0.73	0.63	0.58	1.48	1	1.11	1.57	1.1	0.34	0.49	0.98	0.52
MELO.jh001581.1	14.07	15.51	20.13	15.44	12.69	12.05	11.27	9.96	10.28	12.09	15.19	9.78	17.02	11.89	17.81	18	17.09	13.68	13.79	14.68	13	14.69	10.66	12.71	11.79	12.93	12.12	14.67	14.05	11.59	9.44	10.68	11.72	13.94	11.35	14.86	14.8	12.44	12.7	11.09	11.4	10.47	11.73	9.64	13.7	11.16	13.8	11.4	13.01
MELO.jh001582.1	0	0	0	0	0	0	0	0	0	0	0	0	0	0	0	0	0	0	0	0	0	0	0	0	0	0	0	0	0	0	0	0	0	0	0	0	0	0	0	0	0	0	0	0	0	0	0	0	0
MELO.jh001583.1	0.39	0.66	0.44	0.72	0.49	0.7	0.6	1.37	0.37	0.66	0.87	0.5	1.09	0.49	0.79	0.29	0.88	0.92	0.85	0.19	0.51	1.32	0.41	0.9	1.23	0.6	0.83	0.84	1.39	0.5	0.72	1.34	0.59	0.55	0.61	0.57	0.76	0.82	0.88	1.19	0.43	0.42	1.13	0.39	0.42	1.06	1.62	0.92	0.9
MELO.jh001584.1	14.2	12.49	15.44	15.12	11.54	12.76	15.42	17.76	12.97	16.85	9.22	13.19	13.69	13.12	13.45	15.9	9.21	12.75	16.33	9.16	12.71	15.83	11.1	10.39	11.09	15.73	8.72	12.33	15.06	14.96	23.25	12.35	15.24	12.4	16.3	15.85	15.08	11.03	12.43	11.83	16.09	14.57	15.52	19.66	13.73	18.82	23.33	17.69	22.45
MELO.jh001585.1	10.98	8.72	8.4	9.67	11.06	7.35	10.51	8.96	7.67	15.68	10.89	13.27	12.68	7.71	9.56	18.05	8.93	11.4	8.85	6.88	10.16	9.14	6.41	9.58	7.1	10.73	6.17	8.74	12.88	12.2	9.76	5.58	10.38	10.42	11.91	13.95	11.15	9.07	11.44	8.89	10.2	13.26	9.72	10.1	11.97	10.46	10.57	11.04	12.67
MELO.jh001586.1	2.82	2.97	2.52	2.59	2.19	2.92	2.84	2.98	2.13	2.8	2.05	2.03	1.71	2.86	2.06	1.74	2.15	2.37	3.11	1.91	2.98	3	1.92	2.74	2.29	2.67	2.91	2.21	2.05	2.37	2.74	2.5	2.8	2.19	3.26	2.67	2.62	2.74	2.53	2.44	2.67	2.99	2.92	2.99	2.65	4.4	3.68	3.04	4.27
MELO.jh001587.1	0	0	0	0	0	0	0	0	0	0	0	0	0	0	0	0	0	0	0	0	0	0	0	0	0	0	0	0	0	0	0	0	0	0	0	0	0	0.04	0	0	0	0	0	0	0	0	0	0	0
MELO.jh001588.1	0	0	0	0	0	0	0	0	0	0	0	0	0	0	0	0	0	0	0	0	0	0	0	0	0	0	0	0	0	0	0	0	0	0	0	0	0	0	0	0	0	0	0	0	0	0	0	0	0
MELO.jh001589.1	0	0	0	0	0	0	0	0	0	0	0	0	0	0	0	0	0	0	0	0	0	0	0	0	0	0	0	0	0	0	0	0	0	0	0	0	0	0	0	0	0	0	0	0	0	0	0	0	0
MELO.jh001590.1	0	0	0	0	0	0	0	0	0	0	0	0	0	0	0	0	0	0	0	0	0	0	0	0	0	0.4	0	0	0	0	0	0	0	0	0	0	0	0	0	0	0	0	0	0	0	0	0	0	0
MELO.jh001592.1	4.88	5.54	6.12	5.49	6.83	5.06	3.39	3.89	4.19	5.55	4.93	4.52	5.54	7.21	5.74	5.92	8.13	4.86	6.61	7.49	6.05	5.75	4.86	7.07	5.67	4.87	4.58	4.86	4.55	5.01	6.37	5	5.53	5.8	5.98	6.96	6.78	6.18	5.48	5.87	6.24	5.01	5.11	6.14	4.94	4.55	5.12	5.19	5.29
MELO.jh001593.1	5.57	3.8	5.64	5.56	5.52	5.29	2.96	4.42	5.03	3.94	3.15	3.43	5.26	5.06	5.83	5.87	2.59	4.78	5.08	2.85	4.74	5.12	3.75	3.31	4.85	3.75	4.34	4.07	4.11	3.08	5.28	4.62	5.19	5.66	5.5	5.67	5.12	5.21	5.71	5.13	4.92	4.28	5.41	4.9	5.55	5.81	4.43	5.62	6.18
MELO.jh001594.1	1.42	0.89	0.18	1.69	1.3	1.42	2.86	3.95	1.19	0.69	0.67	1.1	0.67	0.89	0.32	0.68	0	0.99	0.98	0	0.8	0.61	0.43	0.55	0.58	1.27	0.61	0.13	0.42	1.27	0.99	0.38	0.67	0.85	2.33	0.19	0.62	0.5	1.95	0.49	1.16	1.64	1.88	1.97	1.26	1.51	2.01	0.77	2.83
MELO.jh001595.1	0	0	0	0	0	0	0	1.6	0	0.26	0	0	0	0	0	0	0	0	0	0	0	0	0	0	0	0	0	0	0	0	0.41	0	0	0	0	0	0	0	0	0	0.13	0	0	0	0	0	0	0	0
MELO.jh001596.1	9.66	8.92	2.92	5.53	7.05	5.89	10.31	10.87	6.74	7.5	5.56	5.2	5.71	7.65	5.16	6.95	3.1	4.15	12.8	3.17	5.78	10.22	5.99	5.01	7.82	7.46	2.9	7.45	8.79	4.14	10.23	10.57	7.52	6.56	7.18	3.8	10.22	6.79	10.86	6.45	7.51	6.72	10.56	12.72	8.9	7.11	8.54	9.46	8.94
MELO.jh001597.1	11.17	16.8	18.92	18.07	21.03	17.92	7.86	6.04	12.03	11.23	15.45	16.8	19.72	16.21	22.12	14.97	21.39	16.52	16.53	18	22.24	16.53	23.25	23.32	23.18	12.34	14.51	16.96	12.97	12.93	11.4	15.54	15.94	28.72	14.96	19.71	18.39	24.14	21.2	24.1	14.34	14.67	13.81	12.93	11.42	8.58	9.27	12.07	9.59
MELO.jh001598.1	131.1	148.82	118.84	133.24	136.13	120.64	90.41	90.2	124.85	148.24	126.99	140.68	125.59	143.84	147.44	142.83	138.36	148.22	106.14	164.67	152.2	113.3	149.81	104.4	141.38	107.52	96.58	127.41	115.37	149.8	115.41	119.97	122.26	131.86	159.45	118.55	124.23	131.05	146.99	121.97	155.28	138.4	123.57	160.3	132.37	117.16	113.49	120.27	107.13
MELO.jh001599.1	2.83	1.93	1.87	1.64	0.91	1.76	2.75	4.19	1.51	2.76	0.73	1.1	1.06	1.7	1.26	1.41	0.78	2.04	2.32	1.02	1.46	1.55	1.22	1.49	0.91	2.27	1.68	1.6	1.16	3.96	5.49	1.22	2.07	1.89	4.18	1.46	1.92	1.4	1.55	1.39	3.35	1.89	2.91	3.37	2.65	5.6	8.73	3.08	6.66
MELO.jh001600.1	92.85	87.4	66.86	103.79	123.94	85.18	50.4	44.68	74.02	80.39	99.22	91.8	117.33	124.79	108.86	104.45	53.98	90.3	70.92	39.27	92.48	76.6	79.28	51.99	84.61	77.51	50.46	71.31	85.53	49.63	63.77	70.08	79.21	95.18	85.25	54.37	71.98	103.75	80.58	106.4	70.49	78.52	76.57	78.76	73.81	47.52	51.07	70.6	52.66
MELO.jh001601.1	23.64	20.2	18.75	23.33	24.53	21.39	23.48	26.06	17.63	23.67	17.81	17.85	20.8	20.75	19.5	25.09	12.18	18.86	16.15	13.01	18.86	20.04	13.57	15.73	18.9	19.89	13.11	16.07	24.01	15.14	22.71	19.7	22.5	17.29	21.68	16.79	20.03	20.19	19.14	18.27	17.6	21.53	23.5	23.4	21.39	21.63	23.67	22.23	25.1
MELO.jh001602.1	0	0	0	0	0	0	0	0	0	0	0	0	0.1	0	0.02	0	0	0	0	0.02	0	0	0	0	0	0	0	0	0	0	0	0	0	0	0	0	0	0	0	0	0	0	0	0	0	0	0	0.04	0
MELO.jh001603.1	26.04	22.12	19.3	31	26.42	25.35	18.11	17.42	20.11	17.03	15.9	15.51	15.75	16.38	21.11	16.52	14.63	23.52	28.28	13.31	22.38	26.01	16.84	14.76	21.74	22.3	13.49	22.86	17.91	11.55	25.17	19.91	22.74	18.31	19.17	16.25	19.59	21.57	18.95	21.22	23.24	19.46	24.49	20.83	22.46	27.08	26.59	23.6	25.56
MELO.jh001605.1	0	0	0	0	0	0	0	0	0	0	0	0	0	0	0	0	0	0	0	0	0	0	0	0	0	0	0	0	0	0	0	0	0	0	0	0	0	0	0	0	0	0	0	0	0	0	0	0	0
MELO.jh001606.1	0	0	0	0	0	0	0	0	0	0	0	0	0	0	0	0	0	0	0	0	0	0	0	0	0	0	0	0	0	0	0	0	0	0	0	0	0	0	0	0	0	0	0	0	0	0	0	0	0
MELO.jh001607.1	0	0	0	0	0	0	0	0	0	0	0	0	0	0	0	0	0	0	0	0	0	0	0	0	0	0	0	0	0	0	0	0	0	0	0	0	0	0	0	0	0	0	0	0	0	0	0	0	0
MELO.jh001608.1	0	0	0	0	0	0	0	0	0	0	0	0	0	0	0	0	0	0	0	0	0	0	0	0	0	0	0	0	0	0	0	0	0	0	0	0	0	0	0	0	0	0	0	0	0	0	0	0	0
MELO.jh001609.1	0	0	0	0	0	0	0	0	0	0	0	0	0	0	0	0	0	0	0	0	0	0	0	0	0	0	0	0	0	0	0	0	0	0	0	0	0	0	0	0	0	0	0	0	0	0	0	0	0
MELO.jh001610.1	0	0	0	0	0	0	0	0	0	0	0	0	0	0	0	0	0	0	0	0	0	0	0	0	0	0	0	0	0	0	0	0	0	0	0	0	0	0	0	0	0	0	0	0	0	0	0	0	0
MELO.jh001611.1	0	0	0	0	0	0	0	0	0	0	0	0	0	0	0	0	0	0	0	0	0	0	0	0	0	0	0	0	0	0	0	0	0	0	0	0	0	0	0	0	0	0	0	0	0	0	0	0	0
MELO.jh001612.1	18.94	16.72	21.7	23.7	19.87	20.73	13.84	14.85	16.38	21.67	24.72	24.6	21.9	18.65	21.88	20.62	21.23	24.51	20.36	19.6	21.08	19.77	19.13	19.93	20.72	18.92	17.64	20.66	23.78	17.5	20.68	18.67	19.22	19.06	20.48	21.4	18.97	19.55	22.18	19.18	19.49	24.03	20.66	18.28	20.08	19.92	16.38	20.68	16.68
MELO.jh001613.1	8.2	7.68	11.68	11.19	8.83	7.86	6.08	6.37	8.28	8.03	9.3	9.47	12.49	8.94	12.68	9.07	13.61	10.31	11.25	12.59	9.59	9.56	6.76	13.39	7.31	8.38	11.67	7.8	9.4	10.5	6.26	7.3	8.69	8.55	6.25	11.87	12.13	7.7	9.63	9.78	4.71	8.77	6.95	4.58	7.89	8.5	6.62	7.17	10.72
MELO.jh001614.1	0.14	0	0	0	0	0	0	0	0	0	0	0	0	0	0	0	0	0.16	0	0	0	0	0	0	0	0	0	0	0	0	0	0	0	0	0	0	0	0	0	0	0	0	0	0	0	0	0	0.16	0
MELO.jh001615.1	0.35	0.2	0.28	0.26	0.32	0.32	0.12	0.28	0.36	0.16	0.24	0.43	0.81	0.89	0.98	0.65	0.37	0.31	0.3	0.59	0.38	0.2	0.76	0.41	0.32	0.11	0.16	0.28	0.2	0.42	0.23	0.27	0.2	0.35	0.22	0.55	0.51	0.78	0.37	0.4	0.33	0.33	0.16	0.27	0.23	0.1	0.19	0.22	0.14
MELO.jh001616.1	6.82	6.62	8.61	7.35	6.15	6.82	5.85	4.13	5.58	6.59	5.75	6.63	5.39	6.42	8.07	5.13	7.3	8.23	6.38	6.68	6.06	6.44	6.62	7.16	5.7	6.32	6.67	5.63	6.14	6.36	6.91	5.43	6.76	6.28	7.08	6.16	6.03	5.51	7.12	7.4	5.79	7.38	5.82	5.36	6.89	5.3	6.1	5.58	5.64
MELO.jh001617.1	0	0	0	0	0	0	0	0	0	0	0	0	0	0	0	0	0	0	0	0	0	0	0	0	0	0	0	0	0	0	0	0	0	0	0	0	0	0	0	0	0	0	0	0	0	0	0	0	0
MELO.jh001618.1	0	0	0	0	0	0	0	0	0	0	0	0	0	0	0	0	0	0	0	0	0	0	0	0	0	0	0	0	0	0	0	0	0	0	0	0	0	0	0	0	0	0	0	0	0	0	0	0	0
MELO.jh001619.1	0	0	0	0	0	0	0	0	0	0	0	0	0	0	0	0	0	0	0	0	0	0	0	0	0	0	0	0	0	0	0	0	0	0	0	0	0	0	0	0	0	0	0	0	0	0	0	0	0
MELO.jh001620.1	1.37	1.4	2.18	1.37	1.72	1.17	0.97	1.39	1.17	1.4	1.38	1.24	1.77	1.86	1.02	1.4	1.9	1.78	1.38	1.8	1.48	1.58	1.14	2.6	0.89	1.13	1.32	1.36	1.17	1.36	1.56	1.22	1.2	1.45	1.44	1.73	1.65	1.1	1.15	1.4	1.2	0.98	1.08	1.4	1.23	1.47	1.84	1.33	1.45
MELO.jh001621.1	12.3	9.06	9.59	11.62	9.99	8.98	11.26	9.76	9.72	11.3	7.25	6.82	8.48	8.37	9.68	10.43	10.4	8.85	11.62	9.07	8.86	11.2	6.08	10.05	8.97	9.34	6.85	9.15	10.74	7.02	10.27	9.25	9.23	9.07	8.57	8.72	11.9	9.54	11.18	8.59	8.6	9.24	11.37	11.07	10	12.09	10.34	10.01	12.32
MELO.jh001622.1	16.61	17.35	17.97	19.46	16.28	17.22	18.1	16.2	15.62	17.1	14.04	16.86	14.6	18.2	14.58	13.17	11.64	20.29	18.05	11.88	18.18	15.55	15.69	12.74	16.56	16.24	15.11	13.92	17.47	21.13	17.76	12.47	20.86	18.18	17.84	15.04	15.36	17.71	19.2	21.29	17.51	20.2	18.34	16.19	21.38	21.39	18.96	18.42	21.95
MELO.jh001623.1	0	0	0	0	0	0	0	0	0	0	0	0	0	0	0	0	0	0	0	0	0	0	0	0	0	0	0	0	0	0	0	0	0	0	0	0	0	0	0	0	0	0	0	0	0	0	0	0	0
MELO.jh001624.1	5.76	3.79	3.12	5.28	4.16	5.29	3.94	5.77	6.87	7.45	4.23	5.06	6.32	6.15	5.74	8.89	2.59	4.86	3.88	1.93	5.48	3.45	3.99	2.33	5.44	4.27	3.55	3.19	5.85	4.49	6.29	3.49	5.28	4.35	6.08	3.32	6.01	4.41	5.13	4.26	4.51	3.8	5.22	5.94	4.91	4.48	5.28	4.75	5.53
MELO.jh001625.1	0.21	0.43	0.09	0.1	0.18	0.19	0.16	0.31	0.31	0.22	0.08	0.19	0.21	0.12	0.08	0.05	0.07	0	0.33	0.22	0.11	0.16	0.12	0.17	0	0.25	0	0	0.11	0.22	0.17	0.16	0.18	0.11	0.48	0.12	0.15	0.19	0.34	0.08	0.1	0.18	0.07	0.23	0.24	0.15	0.5	0.13	0.32
MELO.jh001626.1	6.88	9.12	7.5	8.02	8.5	7.1	3	2.52	4.11	5.25	4.47	5.77	6.95	6.99	9.48	6.22	8.68	7.33	9.04	8.35	6.27	6.76	7.47	10.78	6.85	6.75	6.81	7.12	5.97	7.35	5.18	7.41	6.24	7.52	4.88	7.58	8.36	7.05	11.72	7.09	5.16	5.48	6.03	5.13	5.68	6.98	7.62	5.63	7.53
MELO.jh001627.1	0	0	0	0	0	0	0	0	0	0	0	0	0	0	0	0	0	0	0	0	0	0	0	0	0	0	0	0	0	0	0	0	0	0	0	0	0	0	0	0	0	0	0	0	0	0	0	0	0
MELO.jh001628.1	0	0	0	0	0	0	0	0	0	0	0	0	0	0	0	0	0	0	0	0	0	0	0	0	0	0	0	0	0	0	0	0	0	0	0	0	0	0	0	0	0	0	0	0	0	0	0.07	0	0
MELO.jh001629.1	7.19	8.18	13.94	6.17	7.2	6.26	4.44	4.63	4.37	6.24	4.67	5.44	6.61	6.47	6.09	5.9	7.69	5.2	5.8	9.61	4.78	5.48	5.47	9.95	5.61	6.44	7.09	7.05	5.5	9.55	11.77	5.8	7.05	6.81	6.76	12.83	8.64	5.98	7.26	5.83	6.95	6.05	8.05	7.8	8.08	11.14	15.44	9.54	14.01
MELO.jh001630.1	0	0	0	0	0	0	0	0	0	0	0	0	0	0	0	0	0	0	0	0	0	0	0	0	0	0	0	0	0	0	0	0	0	0	0	0	0	0	0	0	0	0	0	0	0	0	0	0	0
MELO.jh001631.1	0	0	0	0	0.17	0	0	0	0	0	0	0	0	0.06	0.09	0	0	0	0.1	0.09	0.01	0.09	0	0.17	0.16	0.11	0	0	0	0	0	0	0.13	0	0	0.33	0.1	0	0	0	0	0	0.2	0	0	0	0	0.11	0
MELO.jh001632.1	0.19	0.51	0	0.3	0.24	0.73	0.01	0.32	0	0.28	1.91	0.07	0.22	0	0.28	0	0	0	0.43	0	0	0.26	0	0	0.43	0.6	0	0.1	0	0	0.41	0.57	0.64	0.1	0	0	0	0.47	0.86	0	1.03	0.17	0.66	0.71	0	0.94	0.27	0.13	0.24
MELO.jh001633.1	0	0	0	0	0	0	0	0	0	0	0	0	0	0	0	0	0	0	0	0	0	0	0	0	0.17	0	0	0	0	0	0	0	0	0	0	0	0	0	0	0	0	0	0	0	0	0	0	0	0
MELO.jh001635.1	0	0	0	0	0	0	0	0	0	0	0	0	0	0	0	0	0	0	0	0	0	0	0	0	0	0	0	0	0	0	0	0	0	0	0	0	0	0	0	0	0	0	0	0	0	0	0	0	0
MELO.jh001636.1	0.31	0	0	0	0	0	0	0	0	0	0	0	0	0	0	0	0	0	0	0	0	0	0	0	0	0	0	0	0	0	0	0	0	0	0	0	0	0	0	0	0	0	0	0	0	0	0	0	0
MELO.jh001637.1	0	0	0	0	0	0	0	0	0	0	0	0	0	0	0	0	0	0	0	0	0	0	0	0	0	0	0	0	0	0	0	0	0	0	0	0	0	0	0	0	0	0	0	0	0	0	0	0	0
MELO.jh001638.1	0	0	0	0	0	0	0	0	0	0	0	0	0	0	0	0	0	0	0	0	0	0	0	0	0	0	0	0	0	0	0	0	0	0	0	0	0	0	0	0	0	0	0	0	0	0	0	0	0
MELO.jh001639.1	10.36	7.64	6.35	10.38	7.99	10.94	9.13	11.29	7	8.44	6.85	9.63	7.13	7.45	7.9	8.04	6.94	10.66	7.8	6.07	8.52	9.22	8.14	5.8	7.34	7.32	6.17	7.88	7.49	5.86	12.19	5.99	9.41	7.92	9.56	6.8	7.18	8.08	7.46	9.73	8.9	10.02	8.5	9.76	11.21	10.16	7.65	9.63	8.5
MELO.jh001640.1	0	0	0	0	0.12	0	0	0	0	0	0	0.26	0	0	0.13	0	0	0	0	0	0	0	0	0	0	0	0	0	0	0	0	0	0	0	0	0	0	0	0	0.2	0	0	0	0.15	0	0	0	0	0.12
MELO.jh001641.1	0	0	0	0	0	0	0	0	0	0	0	0	0	0	0	0	0	0	0	0	0	0	0	0	0	0	0	0	0	0	0	0	0	0	0	0	0	0	0	0	0	0	0	0	0	0	0	0	0
MELO.jh001642.1	37.26	34.4	35.39	30.53	43.77	28.02	23.6	29.05	23.06	41.87	46.8	49.34	51.4	49.23	41.72	44.73	28.32	39.07	23.48	27.79	29.52	25.45	36.27	29.48	28.52	25.72	33.17	31.01	32.89	42.77	35.64	31.03	40.2	49.31	46.26	33.43	34.57	43.39	34.78	35.44	34.61	44.26	37.93	40.8	40.84	25.32	32.68	39.96	33.94
MELO.jh001643.1	39.95	50.64	60.15	60.29	44.04	44.51	37.4	37.34	49.1	45.23	53.45	50.65	50.23	40.88	52.94	47.63	63.98	48.76	57.42	77.43	48.37	51.61	48.67	75.22	48.79	48.88	65.59	57.07	50.82	49.19	43.46	49.44	50.74	50.17	42.25	79.4	49.34	45.44	51.53	50.49	45.4	49.43	41.34	39.39	48.8	65.32	58	43.85	54.15
MELO.jh001644.1	0	0	0	0	0	0	0	0	0	0	0	0	0	0	0	0	0	0	0	0	0	0	0	0	0	0	0	0	0	0	0	0	0	0	0	0	0	0	0	0	0	0	0	0	0	0	0	0	0
MELO.jh001645.1	10.75	10.41	6.7	10.69	9	13.15	9.8	9.02	9.68	11.16	8.18	10.85	7.99	9.42	7.59	10.53	5.66	10.87	10.86	6.14	10.31	9.67	7.53	7.11	8.56	10.71	10.67	10.66	10.57	8.83	13.22	8.44	10.68	7.81	9.83	7.4	8.53	9.23	11.41	12.43	9.95	12.6	9.83	12.98	11.63	8.3	11.31	11.45	10.58
MELO.jh001646.1	0	0	0	0	0	0	0	0	0	0	0	0	0	0	0	0	0	0	0	0	0	0	0	0	0	0	0	0	0	0	0	0	0	0	0	0	0	0	0	0	0	0	0	0	0	0	0	0	0
MELO.jh001647.1	0	0	0	0	0	0	0	0	0	0	0	0	0	0	0	0	0	0	0	0	0	0	0	0	0	0	0	0	0	0	0	0	0	0	0	0	0	0	0	0	0	0	0	0	0	0	0	0	0
MELO.jh001649.1	0	0	0	0	0	0	0	0	0	0	0	0	0	0	0	0	0	0	0	0	0	0	0	0	0	0	0	0	0	0	0	0	0	0	0	0	0	0	0	0	0	0	0	0	0	0	0	0	0
MELO.jh001650.1	0	0	0	0	0	0	0	0	0	0	0	0	0	0	0	0	0	0	0	0	0	0	0	0	0	0	0	0	0	0	0	0	0	0	0	0	0	0	0	0	0	0	0	0	0	0	0	0	0
MELO.jh001651.1	0	0	0	0	0	0	0	0	0	0	0	0	0	0	0	0	0	0	0	0	0	0	0	0	0	0	0	0	0	0	0	0	0	0	0	0	0	0	0	0	0	0	0	0	0	0	0	0	0
MELO.jh001652.1	19.98	18.16	15.52	19.85	18.06	23.97	24.75	28.16	17.78	25.25	15.73	19.88	21.59	24.44	21.21	24.77	17.64	18.76	11.96	16.07	16.85	15.3	13.81	17.26	15.59	15.3	16.53	13.34	19.21	15.61	19.94	12.58	20.44	20.92	26.72	14.34	16.3	20.8	15	18.72	23.08	23.3	20.17	22.24	21.19	14.16	17.08	18.42	14.39
MELO.jh001653.1	0.01	0.06	0	0	0	0	0	0.02	0	0	0	0	0	0	0	0	0.02	0	0	0.02	0	0.04	0	0	0	0	0	0	0	0	0	0	0	0	0	0	0	0	0	0	0	0	0	0	0	0	0	0	0
MELO.jh001654.1	0	0	0	0	0	0	0	0	0	0	0	0	0	0	0	0	0	0	0	0	0	0	0	0	0	0	0	0	0	0	0	0	0	0	0	0	0	0	0	0	0	0	0	0	0	0	0	0	0
MELO.jh001655.1	2.88	1.81	2.66	2.51	3.33	2.03	2.82	1.97	1.83	2.15	1.67	1.5	2.26	2.75	1.69	1.72	3.1	1.48	2.57	1.39	1.97	2.51	1.27	2.96	1.99	2.52	1.57	1.26	2.13	2.06	2.29	2.37	2.4	2.04	1.33	1.32	2.65	2.22	3.48	2.36	2.27	2.53	2.98	2.32	2.75	2.4	2.31	2.72	2.29
MELO.jh001656.1	0	0	0	0	0	0	0	0	0	0	0	0	0	0	0	0	0	0	0	0	0	0	0	0	0	0	0	0	0	0	0	0	0	0	0	0	0	0	0	0	0	0	0	0	0	0	0	0	0
MELO.jh001657.1	0	0	0	0	0	0	0	0	0	0	0	0	0	0	0	0	0	0	0	0	0	0	0	0	0	0	0	0	0	0	0	0	0	0	0	0	0	0	0	0	0	0	0	0	0	0	0	0	0
MELO.jh001658.1	12.83	11.42	6.13	13.61	11.26	12.79	10.59	11.21	9.91	12.52	7.27	9.13	8.03	7.58	7.64	8.97	4.54	9.6	15.64	7.03	12.07	13.86	10.83	6.16	10.95	13.13	8.45	13.33	10.6	7.96	13.97	12.23	14.87	10.29	13.5	8.82	14.28	12.39	12.49	10.11	12.83	15.53	13.9	12.61	13.31	15.82	15.85	12.78	15.35
MELO.jh001659.1	0	0	0	0	0	0	0	0	0	0	0	0	0	0	0	0	0	0	0	0	0	0	0	0	0	0	0	0	0	0	0	0.08	0	0	0	0	0	0	0	0	0	0	0	0	0	0	0	0	0
MELO.jh001660.1	0	0	0	0	0	0	0	0	0	0	0	0	0	0	0	0	0	0	0	0	0	0	0	0	0	0	0	0	0	0	0	0	0	0	0	0	0	0	0	0	0	0	0	0	0	0	0	0	0
MELO.jh001661.1	0	0	0	0	0	0	0	0	0	0	0	0	0	0	0	0	0	0	0	0	0	0	0	0	0	0	0	0	0	0	0	0	0	0	0	0	0	0	0	0	0	0	0	0	0	0	0	0	0
MELO.jh001662.1	0	0	0	0	0	0	0	0	0	0	0	0	0	0	0	0	0	0	0	0	0	0	0	0	0	0	0	0	0	0	0	0	0	0	0	0	0	0	0	0	0	0	0	0	0	0	0	0	0
MELO.jh001663.1	0	0	0	0	0	0	0	0	0	0	0	0	0	0	0	0	0	0	0	0	0	0	0	0	0	0	0	0	0	0	0	0	0	0	0	0	0	0	0	0	0	0	0	0	0	0	0	0	0
MELO.jh001664.1	0	0	0	0	0	0	0	0	0	0	0	0	0	0	0	0	0	0	0	0	0	0	0	0	0	0	0	0	0	0	0	0	0	0	0	0	0	0	0	0	0	0	0	0	0	0	0	0	0
MELO.jh001665.1	1.39	1.74	2.81	1.7	2.35	2.47	1.27	1.15	1.41	1.18	1.57	1.51	2.22	3.32	1.72	2.32	3	1.36	1.62	2.87	1.93	1.76	1.74	2.01	2.21	1.76	2.73	1.82	1.43	1.66	1.46	1.83	2.69	2.03	2.34	3.52	1.63	1.98	0.92	2.49	2	1.9	1.93	1.58	1.95	0.89	2.17	1.43	0.8
MELO.jh001666.1	1.84	1.52	4.09	2.55	5.53	3.02	1.16	1.13	2.07	1.8	3.04	3.67	4.47	6.09	3.35	3.94	5.56	2.37	1.98	4.21	3.3	2.39	2.29	5.33	2.41	2.21	2.65	2.56	1.46	4.35	3.09	1.76	2.52	2.94	2.11	6.64	2.24	5.49	1.59	3.82	2.51	1.93	2.53	1.86	1.42	2.12	1.36	1.79	1.75
MELO.jh001667.1	0	0	0	0	0	0	0	0	0	0	0	0	0	0	0	0	0	0	0	0	0	0	0	0	0	0	0	0	0	0	0	0	0	0	0	0	0	0	0	0	0	0	0	0	0	0	0	0	0
MELO.jh001668.1	1.19	1.05	0.78	0.98	1.14	0.77	0.37	0.4	0.78	0.97	0.61	0.42	0.53	0.81	0.46	0.56	0.89	1.19	1.61	0.73	1.32	1.33	0.9	0.47	0.65	1.34	0.92	1.37	1.56	0.78	2.29	1.19	1.39	0.81	1.15	0.39	1.28	0.75	0.63	0.59	1.19	1.04	1.1	1.38	1.04	2.06	2.39	1.94	2.56
MELO.jh001669.1	0.95	0.45	0.69	0.59	0.84	0.59	0.6	1.2	0.55	0.62	0.53	0.56	0.72	0.93	0.53	1.04	0.77	0.25	0.31	0.51	0.58	0.39	0.5	0.67	0.65	0.47	0.79	0.53	0.43	0.94	1.5	0.45	0.68	0.44	0.91	0.96	0.85	0.7	0.8	0.42	0.8	0.85	0.8	1.05	0.74	0.4	0.57	0.75	0.7
MELO.jh001670.1	8.17	2.53	3.03	7.1	7.78	7.18	5.31	3.43	6.29	5.43	5.14	6.77	4.7	4.98	5.84	5.63	3.53	6.8	4.52	2.16	8.01	5.47	3.78	4.02	4.96	6.25	2.89	4.73	7.44	3.44	4.07	3.78	6.12	5.14	5.39	2.5	3.54	6.32	3.21	6.7	4.55	7.56	5.11	5.63	7.46	3.65	3.5	6.17	3.49
MELO.jh001671.1	0.03	0	0.07	0	0	0	0	0	0	0	0	0	0	0	0	0	0	0	0	0	0	0	0	0	0	0	0	0.04	0	0	0	0	0	0	0	0	0	0	0	0	0	0	0	0	0	0	0	0	0
MELO.jh001672.1	0	0	0	0	0	0	0	0	0	0	0	0	0	0	0	0.04	0	0	0	0	0	0	0	0	0	0	0	0	0	0	0	0	0	0	0	0	0	0	0	0	0	0	0	0	0	0	0	0	0
MELO.jh001674.1	0	0	0	0	0	0	0	0	0	0	0	0	0	0	0	0	0	0	0	0	0	0	0	0	0	0	0	0	0	0	0	0	0	0	0	0	0	0	0	0	0	0	0	0	0	0	0	0	0
MELO.jh001675.1	0	0	0	0	0	0	0	0	0	0	0	0	0	0	0	0	0	0	0	0	0	0	0	0	0	0	0	0	0	0	0	0	0	0	0	0	0	0	0	0	0	0	0	0	0	0	0	0	0
MELO.jh001676.1	0	0	0	0	0	0	0	0	0	0	0	0	0	0	0	0	0	0	0	0	0	0	0	0	0	0	0	0	0	0	0	0	0	0	0	0	0	0	0	0	0	0	0	0	0	0	0	0	0
MELO.jh001677.1	0	0	0	0	0	0	0	0	0	0	0	0	0	0	0	0	0	0	0	0	0	0	0	0	0	0	0	0	0	0	0	0	0	0	0	0	0	0	0	0	0	0	0	0	0	0	0	0	0
MELO.jh001678.1	0	0	0	0	0	0	0	0	0	0	0	0	0	0	0	0	0	0	0	0	0	0	0	0	0	0	0	0	0	0	0	0	0	0	0	0	0	0	0	0	0	0	0	0	0	0	0	0	0
MELO.jh001679.1	0	0	0	0	0	0	0	0	0	0	0	0	0	0	0	0	0	0	0	0	0	0	0	0	0	0	0	0	0	0	0	0	0	0	0	0	0	0	0	0	0	0	0	0	0	0	0	0	0
MELO.jh001680.1	0	0	0	0	0	0	0	0	0	0	0	0	0	0	0	0	0	0	0	0	0	0	0	0	0	0	0	0	0	0	0	0	0	0	0	0	0	0	0	0	0	0	0	0	0	0	0	0	0
MELO.jh001681.1	0	0	0	0	0	0	0	0	0	0	0	0	0	0	0	0	0	0	0	0	0	0	0	0	0	0	0	0	0	0	0	0	0	0	0	0	0	0	0	0	0	0	0	0	0	0	0	0	0
MELO.jh001682.1	0	0	0	0	0	0	0	0	0	0	0	0	0	0	0	0	0	0	0	0	0	0	0	0	0	0	0	0	0	0	0	0	0	0	0	0	0	0	0	0	0	0	0	0	0	0	0	0	0
MELO.jh001683.1	15.45	14.77	15.03	17.54	17.32	20.69	12.76	13.68	12.66	13.73	13.76	15.42	14.01	17.76	14.7	21.03	15.63	14.07	13.04	14.96	11.56	14.35	8.3	17.68	10.4	15.31	18.14	10.83	17.64	15.75	14.84	11.25	14.9	19.34	16.96	17.29	12.72	17.4	12.99	18.34	18.08	18.16	13.85	14.76	14.53	12.54	12.07	13.42	12.03
MELO.jh001685.1	0	0	0	0	0	0	0	0	0	0	0	0	0	0	0	0	0	0	0	0	0	0	0	0	0	0	0	0	0	0	0	0	0	0	0	0	0	0	0	0	0	0	0	0	0	0	0	0	0
MELO.jh001686.1	0	0	0	0	0	0	0	0	0	0	0	0	0	0	0	0	0	0	0	0	0	0	0	0	0	0	0	0	0	0	0	0	0	0	0	0	0	0	0	0	0	0	0	0	0	0	0	0	0
MELO.jh001687.1	0	0	0	0	0	0	0	0	0	0	0	0	0	0	0	0	0	0	0	0	0	0	0	0	0	0	0	0	0	0	0	0	0	0	0	0	0	0	0	0	0	0	0	0	0	0	0	0	0
MELO.jh001688.1	0	0	0	0	0	0	0	0	0	0	0	0	0	0	0	0	0	0	0	0	0	0	0	0	0	0	0	0	0	0	0	0	0	0	0	0	0	0	0	0	0	0	0	0	0	0	0	0	0
MELO.jh001689.1	0	0	0	0	0	0	0	0	0	0	0	0	0	0	0	0	0	0	0	0	0	0	0	0	0	0	0	0	0	0	0	0	0	0	0	0	0	0	0	0	0	0	0	0	0	0	0	0	0
MELO.jh001690.1	1	0.48	2.68	0.65	0.55	1.74	1.61	2.54	0.65	1.08	1.43	1.04	1.84	1.09	1.11	2.75	0.41	0.76	0.42	0.62	0.38	0.84	0.77	1.13	0.73	0.61	2.52	0.56	0.57	2.81	2.77	0.84	0.99	1.16	1.36	2.3	0.42	0.87	0.36	0.97	0.65	0.62	0.93	1.94	0.82	0.44	0.68	1.02	1.22
MELO.jh001691.1	20.95	57.64	45.3	37.36	18.21	26.96	19.31	24.42	20.52	21.72	38.74	47.28	49.65	21.05	44.31	24.93	58.27	68.64	18.69	110.36	79.98	17.25	214.32	20.89	45.03	21.45	21.94	76.36	23.05	34.4	22.71	37.71	22.79	23.36	22.08	63.76	32.71	15.11	31.62	17.64	32.12	39.74	20.61	14.88	24.09	28.27	22.13	21.93	28.94
MELO.jh001692.1	0	1.45	0	0.47	0	0	0	0.65	0	0	0	0	0.64	0	0.26	0	0.64	0.79	0	3.34	2.46	0	3.86	0	0.37	0.18	0.48	0	0	1.28	0.44	0.51	0.33	0.12	1.02	1.2	0.29	0.47	0	0	0.19	0.34	0.73	0.79	0.34	0.22	0.42	0.31	0.2
MELO.jh001693.1	0	0	0	0	0	0	0	0	0	0	0	0	0	0	0	0	0	0	0	0	0	0	0	0	0	0	0	0	0	0	0	0	0	0	0	0	0	0	0	0	0	0	0	0	0	0	0	0	0
MELO.jh001694.1	0	0	0	0	0	0	0	0	0	0	0	0	0	0	0	0	0	0	0	0	0	0	0	0	0	0	0	0	0	0	0	0	0	0	0	0	0	0	0	0	0	0	0	0	0	0	0	0.05	0
MELO.jh001695.1	0.19	0.09	0.05	0.12	0.13	0.11	0.04	0	0.18	0.28	0	0.21	0.08	0.16	0.06	0	0.16	0.14	0.42	0	0.36	0.33	0	0.34	0.21	0.33	0	0.1	0.27	0.48	0.28	0.16	0	0.33	0	0.11	0.09	0.15	0.04	0.27	0.28	0	0.34	0.13	0.15	0.27	0.39	0.18	0.2
MELO.jh001696.1	7.05	6.23	12.36	7.56	9.17	6.36	5.75	5.13	7.51	5.78	7.17	7.33	9.07	8.81	8.2	7.6	12.71	7.98	10.62	15.05	9.06	10.09	6.55	10.67	7.17	7.33	8.56	7.85	9.02	8.45	7.46	8.95	7.74	8.47	8.88	12.11	10.3	8.35	9.26	8.26	6.7	5.92	6.52	7.18	7.11	9.46	7.96	6.6	8.27
MELO.jh001697.1	1.13	0.37	0.4	0.73	0.51	0.76	1.06	2.76	0.57	0.66	0.3	0.46	0.22	0.31	0.23	0.41	0.28	0.23	0.62	0	0.41	0.37	0.1	0.57	0.46	0.08	0.47	0.42	1.02	0.72	1.13	0.41	0.56	0.2	0.35	0.53	0.68	0.22	0.58	0.56	0.94	0.25	0.4	1.03	1.29	1.32	0.12	0.53	0.48
MELO.jh001698.1	3.61	2.22	2.67	2.54	2.48	2.24	2.27	2.04	1.93	1.21	0.82	0.9	0.44	1.46	1.55	1.55	1.96	2.01	2.23	1.13	2.12	2.29	0.45	1.62	1.36	3.23	1.84	1.69	3.05	1.82	2.59	1	2.27	0.94	1.11	1.56	2.37	1.6	2.23	2.21	1.24	2.55	3.06	3.4	2.95	2.84	6.24	4.32	3.78
MELO.jh001699.1	1.34	1.47	0.8	1.86	1.73	0.89	0.98	1.33	1.4	0.7	1.08	0.61	1.57	1.32	1	1.23	1.17	1.2	2.73	0.61	0.62	1.49	0.65	0.51	0.78	1.27	0.58	1.22	0.94	0.67	3.05	0.92	0.81	0.9	0.56	0.87	1.75	1.04	1.37	1.23	1.27	0.88	2.41	1.34	1.14	0.5	3.43	1.5	2.42
MELO.jh001700.1	0	0	0	0	0	0	0	0	0	0	0	0	0	0	0	0	0	0	0	0	0	0	0	0	0	0	0	0	0	0	0	0	0	0	0	0	0	0	0	0	0	0	0	0	0	0	0	0	0
MELO.jh001701.1	0.06	0.1	0.08	0.02	0.07	0.07	0.06	0.13	0.13	0.06	0.05	0.07	0.05	0.08	0.04	0.09	0	0.13	0.01	0	0.18	0.03	0.32	0	0.22	0.13	0	0.1	0.03	0.19	0.2	0.09	0.02	0.12	0	0.12	0.02	0.06	0	0.08	0.19	0.11	0.09	0.24	0.13	0.06	0.15	0.04	0.13
MELO.jh001702.1	0	0	0	0	0	0	0	0	0	0	0	0	0	0	0	0	0	0	0	0	0	0	0	0	0	0	0	0	0	0	0	0	0	0	0	0	0	0	0	0	0	0	0	0	0	0	0	0	0
MELO.jh001703.1	0	0	0	0	0	0	0	0	0	0	0	0	0	0	0	0	0	0	0	0	0	0	0	0	0	0	0	0	0	0	0	0	0	0	0	0	0	0	0	0	0	0	0	0	0	0	0	0	0
MELO.jh001704.1	0	0	0	0	0	0	0	0	0	0	0	0	0	0	0	0	0	0	0	0	0	0	0	0	0	0	0	0	0	0	0	0	0	0	0	0	0	0	0	0	0	0	0	0	0	0	0	0	0
MELO.jh001705.1	0	0	0	0	0	0	0	0	0	0	0	0	0	0	0	0	0	0	0	0	0	0	0	0	0	0	0	0	0	0	0	0	0	0	0	0	0	0	0	0	0	0	0	0	0	0	0	0	0
MELO.jh001706.1	0	0	0	0	0	0	0	0	0	0	0	0	0	0	0	0	0	0	0	0	0	0	0	0	0	0	0	0	0	0	0	0	0	0	0	0	0	0	0	0	0	0	0.12	0	0	0	0	0	0
MELO.jh001707.1	9.49	10.69	15.56	12.92	11.37	9.66	8.14	8.17	9.27	8.51	10.65	8.66	13.32	9.84	11.94	12.55	16.73	11.42	13.32	15.71	10.28	10.92	12.66	16.53	8.7	9.2	9.82	10.11	9.91	11.5	10.66	9.27	9.95	11.99	9.73	15.71	14.32	10.91	10.81	10.87	9.65	8.26	9.31	8.76	8.42	8.2	9.64	7.66	9.68
MELO.jh001708.1	13.04	7.09	10.39	12.54	10.21	11.77	6.85	11.31	8.52	7.81	9.54	9.67	8.8	9.46	8.35	8.73	10.05	11.57	13.6	8.59	8.81	7.18	8.5	7.86	7.51	10.65	7.98	9.38	13.37	8.64	14.25	7.47	12.69	9.14	10.79	10.18	6.75	9.39	6.53	7.41	10.82	11.31	10.37	9.11	10.13	11.23	12.19	11.32	11.94
MELO.jh001709.1	20.58	19.97	20.19	20.83	21.37	17.8	11.78	10.78	18.54	18.27	22.07	18.16	21.99	22.38	23.44	22.55	20.97	18.78	24.24	18.59	20.82	25.5	20.5	22.26	19.91	17.8	15.73	18.64	23.31	15.73	14.88	19.1	18.1	23.21	20.15	20.65	20.56	25.52	16.83	23.11	14.97	18.77	16.22	16.93	23.76	15.58	11.67	15.95	14.56
MELO.jh001710.1	16.26	18.58	23.72	21.44	17.56	18.11	11.92	11.08	13.15	11.61	11.68	11.13	10.5	14.73	16.62	13.18	21.09	16.15	19.55	18.43	14.45	18.69	12.52	17.86	14.32	14.63	15.04	13.87	11	11.61	14.34	14.3	15.28	16.44	14.88	16.8	16.1	16.73	16.29	17.93	15.81	12.11	14.27	13.25	14.81	16.01	15.49	14.53	15.28
MELO.jh001711.1	5.33	5.45	3.11	5.11	4.96	3.4	3.76	4.12	3.86	5.6	3.55	2.66	6.35	7.9	5.4	5.61	3.1	3.84	5.14	3.17	5.13	4.13	3.67	3.75	4.25	4.02	3.03	5.57	4.26	3.44	3.69	5.1	4.36	4.27	3.94	2.58	6.96	4.31	6.47	5.16	4.08	4.68	4.38	5.01	6.16	6.27	4.82	3.77	4.74
MELO.jh001712.1	4.33	2.94	2.06	3.72	4.55	2.53	3.21	2.13	3.11	3.12	3.16	2.12	2.49	2.34	2.82	1.82	2.82	2.74	4.45	1.77	2.81	4.49	2.88	3.31	3.63	4.82	1.09	3.48	4.82	1.67	2.58	3.34	4.19	2.31	2.72	1.21	3.97	1.95	2.73	4.79	2.84	4.49	2.9	3.18	4.1	2.19	2.09	2.92	2.6
MELO.jh001713.1	6.21	3.36	4.06	7.32	4.01	5.15	3.84	2.85	3.99	4.59	2.8	2.91	2.92	3.06	3.75	2.91	3.08	5.15	5.53	3.63	6.13	5.58	4.38	2.73	4.7	5.96	3.91	5.32	5.38	2.59	5.95	3.66	7.32	4.17	4.77	5.25	4.01	4.33	4.27	6.14	5.18	7.43	6.15	5.03	6.39	6.79	6.44	5.9	6.5
MELO.jh001714.1	6.64	14.26	12.47	12.24	10.88	7.32	1.5	1.45	7.19	7.1	27.9	27.26	25.45	10.04	20.59	11.92	12.34	27.91	12.55	17.12	45.81	9.96	94.94	8.2	29	11.37	9.41	36.86	13.15	16.91	8.22	12.21	9.95	14.62	10.44	23.3	16.08	9.99	16.95	12.65	13.46	19.52	7.45	5.36	8.96	5.77	4.06	5.16	7.5
MELO.jh001715.1	0	0	0	0	0	0	0	0	0	0	0	0	0	0	0	0	0	0	0	0	0	0	0	0	0	0	0	0	0	0	0	0	0	0	0	0	0	0	0	0	0	0	0	0	0	0	0	0	0
MELO.jh001716.1	0	0	0	0	0	0	0	0	0	0	0	0	0	0	0	0	0	0	0	0	0	0	0	0	0	0	0	0	0	0	0	0	0	0	0	0	0	0	0	0	0	0	0	0	0	0	0	0	0
MELO.jh001718.1	0	0	0	0	0	0	0	0	0	0	0	0	0	0	0	0	0	0	0	0	0	0	0	0	0	0	0	0	0	0	0	0	0	0	0	0	0	0	0	0	0	0	0	0	0	0	0	0	0
MELO.jh001719.1	0	0	0	0	0	0	0	0	0	0	0	0	0	0	0	0	0	0	0	0	0	0	0	0	0	0	0	0	0	0	0	0	0	0	0	0	0	0	0	0	0	0	0	0	0	0	0	0	0
MELO.jh001720.1	0	0	0	0	0	0	0	0	0	0	0	0	0	0	0	0	0	0	0	0	0	0	0	0	0	0	0	0	0	0	0	0	0	0	0	0	0	0	0	0	0	0	0	0	0	0	0	0	0
MELO.jh001721.1	23.7	21.53	20.72	19.26	30.44	21.11	16.84	18.11	18.88	24.56	26.52	25.46	41.27	37.17	25.87	42.06	17.75	23.57	24.68	14.96	25.87	23.22	22.02	20.41	21.12	17.54	23.23	20.98	25.86	22.67	25.79	24.9	25.21	27.06	28.29	21.97	28.18	32.3	25.57	30.81	20.33	22.97	24.18	25.19	21.51	19.25	31.83	23.12	24.88
MELO.jh001723.1	5.62	5.53	2.79	7.81	4.08	2.89	3.35	4.97	5.96	5.24	5.84	3.63	3.04	5.1	5.06	2.57	5.54	7.13	15.06	4.28	6.11	11.19	3.56	6.49	7.06	6.2	4.03	7.93	6.85	4.03	4.1	4.65	5.14	3.68	3.62	3.23	3.78	5.13	8.5	6.54	3.66	3.33	5.1	3.93	6.42	7.18	7.3	5.12	7.81
MELO.jh001724.1	0	0	0	0	0	0	0	0	0	0	0	0	0	0	0	0	0	0	0	0	0	0	0	0	0	0	0	0	0	0	0	0	0	0	0	0	0	0	0	0	0	0	0	0	0	0	0	0	0
MELO.jh001725.1	0	0	0	0	0	0	0	0	0	0	0	0	0	0	0	0	0	0	0	0	0	0	0	0	0	0	0	0	0	0	0	0	0	0	0	0	0	0	0	0	0	0	0	0	0	0	0	0	0
MELO.jh001726.1	6.02	8.41	8.28	6.67	6.53	6.77	3.98	4.22	5.33	4.75	4.59	6.09	5.89	6.55	5.89	6.36	6.69	6.55	5.52	5.92	5.77	4.79	5.07	6.99	5.72	5.26	5.77	5.65	4.4	5.44	6.99	4.66	6.32	6.16	6.45	6.65	5.46	5.53	6.74	5.25	5.68	6.41	6.13	5.96	5.39	5.79	6.12	6.29	4.52
MELO.jh001727.1	6.7	11.74	14.67	7.73	10.36	8.64	4.1	5.16	4.11	7.42	11.16	11.54	14.38	11.43	13.63	10.73	15.07	10.29	8.63	21.23	14.45	6.86	33.58	14.3	8.47	7.05	9.68	11.07	6.73	13.11	9.6	10.02	8.98	12.7	8.37	19.94	11.13	10.42	6.94	8.98	8.59	9.3	6.19	5.84	7.71	5.32	7.43	6.58	6.05
MELO.jh001728.1	9.39	10.32	15.36	11.19	9.81	8.97	7.51	8.73	7.54	7.35	7.11	9.5	8.63	8.39	9.41	8.53	13.05	10.38	11.69	11.82	9.18	11	7.53	12.03	8.22	11.87	7.61	10.05	10.95	11.07	8.33	9.67	10.26	6.67	9.85	11.66	10.68	8.09	13.18	8.39	8.46	10.1	9.77	8.94	11.32	10.81	10.38	9.54	9.95
MELO.jh001729.1	11.87	11.95	15.27	12.54	11.8	13.06	11.49	10.37	13.15	14.2	12.62	16.24	12.55	13.24	12.56	16.42	10.42	13.16	14.87	12.97	13.3	14.22	11.92	15.19	12.46	11.85	12.59	11.51	14.94	12.95	15.22	13.04	13.07	12.81	13.33	15.33	14.91	13.14	15.75	14.99	14.03	13.71	12.81	14.47	15	14.69	12.97	12.92	13.01
MELO.jh001730.1	0	0	0	0	0	0	0	0	0	0	0	0	0	0	0	0	0	0	0	0	0	0	0	0	0	0	0	0	0	0	0	0	0	0	0	0	0	0	0	0	0	0	0	0	0	0	0	0	0
MELO.jh001731.1	5.11	4.69	4.69	6.43	6.95	5.11	4.22	4.44	3.66	4.45	4.63	4.57	5.26	5.68	5.13	7.52	4.46	5	5.03	4.34	4.69	5.27	3.04	5.46	3.99	5.35	4.54	3.54	4.98	3.34	5.79	4.17	7.29	6.97	5.46	5.4	5.72	6.51	5.64	5.66	6.22	5.81	4.93	4.97	4.04	4.06	5.54	5.5	4.27
MELO.jh001733.1	0	0	0	0	0	0	0	0	0	0	0	0	0	0	0	0	0	0	0	0	0	0	0	0	0	0	0	0	0	0	0	0	0	0	0	0	0	0	0	0	0	0	0	0	0	0	0	0	0
MELO.jh001734.1	5.96	4.79	7.96	3.36	3.92	3.53	5.32	5.66	2.69	3.5	1.86	2.32	4.48	4.76	2.71	3.47	2.47	3.04	4.81	2.83	1.85	3.69	1.58	1.9	1.41	3.72	4.14	3.69	2.95	3.88	11.56	4.28	3.73	2.29	2.84	4.1	7.35	2.35	3.17	2.69	4.15	3.72	6.86	3.73	5.84	14.56	11.11	6.64	12.69
MELO.jh001735.1	0.03	0.03	0.13	0.07	0	0.03	0.03	0.13	0	0.09	0	0	0.06	0.05	0.08	0.11	0	0.02	0.06	0	0.02	0.06	0	0.08	0.02	0.17	0.11	0	0.12	0.04	0.22	0.03	0.3	0.04	0.06	0.08	0.02	0.03	0.11	0	0	0.09	0.07	0.24	0.02	0.18	0.24	0.08	0.15
MELO.jh001736.1	55.61	34.53	47.82	49.29	52.91	54.99	36.03	42.68	46.98	55.62	53.94	59.1	50.88	55.48	44.29	58.88	41.68	49.79	40.62	40.51	45.95	43.82	49.46	38.07	43.94	44.94	41.62	41.54	44.62	39.24	60.6	43.22	57.51	51.36	62.11	44.64	41.82	46.2	36.58	47.47	51.29	55.63	46.69	59.66	46.84	34.56	36.83	51.7	38.66
MELO.jh001737.1	1.42	1.14	1.66	0.65	1.39	0.84	0.18	0.39	0.63	0.89	0.15	0.26	1.17	1.34	0.18	1.15	0.44	1.21	2.42	0.43	0.59	1.97	0.47	0.49	1.03	0.45	0.65	1.11	0.79	2.41	5.3	1.52	2.47	2.27	1.53	1.33	2.53	0.76	1.03	1.51	2.45	1.65	2.54	2.57	1.84	6.3	10.91	2.53	6.08
MELO.jh001738.1	0	0	0	0	0	0	0	0	0	0	0	0	0	0	0	0	0	0	0	0	0	0	0	0	0	0	0	0	0	0	0	0	0	0	0	0	0	0	0	0	0	0	0	0	0	0	0	0	0
MELO.jh001739.1	0	0	0	0	0	0	0	0	0	0	0	0	0	0	0	0	0	0	0	0	0	0	0	0	0	0	0	0	0	0	0	0	0	0	0	0	0	0	0	0	0	0	0	0	0	0	0	0	0
MELO.jh001740.1	0	0	0	0	0	0	0	0	0	0	0	0	0	0	0	0	0	0	0	0	0	0	0	0	0	0	0	0	0	0	0	0	0	0	0	0	0	0	0	0	0	0	0	0	0	0	0	0	0
MELO.jh001741.1	0.08	0	0	0	0	0	0	0	0	0	0	0.03	0	0.11	0	0	0	0	0	0	0	0.07	0	0	0	0	0	0	0.07	0	0	0	0.03	0	0	0	0	0	0	0.32	0	0	0	0	0	0.05	0.08	0.09	0.13
MELO.jh001742.1	5.01	5.29	1.77	1.95	3.86	2.27	1.25	1.26	1.61	3.13	0.95	1.58	2.08	2.06	1.93	2.05	1.87	2.31	3.97	2.14	1.3	3.11	1.3	1.65	1.49	2.04	1.85	3.21	1.68	1.94	3.74	3.52	2.21	2.56	2.03	0.85	5.11	3.44	4.29	1.88	2.92	2.27	5.11	3.32	5.49	3.14	7.19	3.72	5.37
MELO.jh001743.1	0	0	0	0	0	0	0	0	0	0	0	0	0	0	0	0	0	0	0	0	0	0	0	0	0	0	0	0	0	0	0	0	0	0	0	0	0	0	0	0	0	0	0	0	0	0	0	0	0
MELO.jh001744.1	2.3	3.13	1.84	2.29	2.1	1.66	0.56	2.47	0.88	3.32	2.07	2.55	2.13	2.05	1.85	2.17	5.26	2.27	2.18	2.94	1.59	1.05	1.71	2.36	1.75	1.08	2.01	1.65	1.5	2.01	1.11	1.06	1.63	1.62	2.16	2.6	2.78	2.71	2.08	1.36	2.01	2.65	1.44	1.49	1.21	1.15	1.85	1.97	1.5
MELO.jh001745.1	1.92	2.01	2.52	0.7	2.61	1.74	0.06	0.57	0.3	1.55	1.39	2.38	2.49	2.91	1.34	1.2	2.34	1.91	1.7	1.54	1.12	0.84	3.01	1.97	1.85	1.07	2.32	2.28	2.1	3.34	2.14	1.87	2.27	2.13	2.76	4.09	4.15	2.87	0.84	1.52	1.7	1.82	1.89	3	1.21	0.95	2.15	1.88	1.96
MELO.jh001746.1	0	0	0.06	0.04	0	0	0	0	0	0.07	0	0	0.28	0.04	0.01	0.07	0.21	0	0	0	0	0	0	0.11	0	0	0.08	0	0	0.14	0.06	0.08	0	0	0	0.37	0.12	0.17	0	0	0	0	0	0.03	0	0	0.08	0	0
MELO.jh001747.1	27.57	28.07	10.63	26.82	41.05	25.16	19.94	20.09	24.21	34.11	29.23	30.89	31.47	26.37	30.75	32.05	13.65	24.26	27.75	14.58	31.96	38.44	30.15	21.12	32.5	22.89	14.88	23.51	20.65	14.25	18.3	29.65	25.77	35.55	28.94	19.68	26.27	41.58	25.65	32.87	30.45	22.58	23.03	34.07	22.24	13.9	21.01	21.99	16.97
MELO.jh001748.1	0	0	0	0	0	0	0	0	0	0	0	0	0	0	0	0	0	0	0	0	0	0	0	0	0	0	0	0	0	0	0	0	0	0	0	0	0	0	0	0	0	0	0	0	0	0	0	0	0
MELO.jh001749.1	0	0	0	0	0	0	0	0	0	0	0	0	0	0	0	0	0	0	0	0	0	0	0	0	0	0	0	0	0	0	0	0	0	0	0	0	0	0	0	0	0	0	0	0	0	0	0	0	0
MELO.jh001750.1	0	0	0	0	0	0	0	0	0	0	0	0	0	0	0	0	0	0	0	0	0	0	0	0	0	0	0	0	0	0	0	0	0	0	0	0	0	0	0	0	0	0	0	0	0	0	0.08	0	0
MELO.jh001751.1	0.05	0	0	0.09	0	0.13	0	0.17	0.09	0	0	0.06	0	0	0	0	0.16	0	0.42	0.16	0.08	0.27	0.1	0.11	0	0.07	0	0.11	0	0.19	0.11	0.06	0	0.11	0.06	0	0.04	0	0	0.08	0.2	0.07	0.19	0.19	0	0.07	0.27	0.17	0.28
MELO.jh001752.1	1.16	1.88	0.71	1.58	0.87	0.98	0.84	0.28	0.73	0.71	0.55	0.55	0.65	1.26	0.55	0.6	1.37	0.92	1.92	0.88	0.94	1.89	1.54	1.2	1.49	1.07	1.3	0.76	1.36	1.97	1.12	0.31	1.07	1.51	1.69	0.91	0.56	0.99	1.24	1.14	0.94	1.05	1.02	0.9	0.98	0.5	1.3	0.42	0.83
MELO.jh001753.1	43.14	30.08	17.83	46.27	34.4	46.04	33.76	37.83	45.45	36.98	33.7	28.6	26.18	32.68	29.21	39.62	21.09	32.73	36.35	12.92	29.18	36.07	15.12	22.58	28.56	44.36	20.77	28.54	57.75	17.64	33.95	28.46	40.98	26.51	35.3	15.09	26.85	29.56	28.98	30.93	33.09	34.79	34.18	29.65	38.22	36.04	29.59	35.07	28.7
MELO.jh001754.1	0.09	0.02	0.04	0.04	0	0	0	0	0.01	0	0	0	0.03	0.05	0	0	0	0	0	0.04	0.03	0	0.01	0	0	0	0	0.04	0	0	0	0	0.06	0	0	0.05	0.03	0.1	0	0	0.01	0	0	0	0.03	0	0.02	0	0
MELO.jh001755.1	7.2	7.68	10.13	11.58	8.89	9.2	4.69	4.06	4.72	6.76	7.32	8.08	5.54	7.29	6.89	6.67	9.39	9.76	8.72	7.6	8.9	10.98	6.9	11.13	8.35	8.5	10.34	7.23	8.41	9.33	6.02	5.76	9.04	8.25	7.2	9.58	7.3	8.75	9.53	9.93	6.5	10.52	6.84	6.48	9.67	5.62	3.59	6.05	5.09
MELO.jh001756.1	21.47	22.46	20.23	20.68	23.19	21.48	16.53	17.79	23.68	22.32	15.22	15.59	19.23	19.27	19.41	19.57	18.01	23.11	32.32	17.12	21.6	25.89	16.92	23.11	20.64	22.47	17.7	20.32	23.66	15.78	25.61	21.22	24.72	22.63	25.85	20.74	23.07	21.53	24.77	21.64	21.47	18.49	23.43	21.56	22.33	28.93	34.15	21.23	27.98
MELO.jh001757.1	63.59	62.83	116	65.61	63.66	56.43	44.45	47.76	48.99	58.14	68.16	76.33	62.84	64.6	75.99	67.05	125.75	84.08	86.33	103.8	66.59	85.63	58.97	105.95	59.81	54.28	86.27	58.9	66.2	121.64	60.2	56.83	53.52	69.81	52.33	108.68	60.82	61.4	71.15	67.18	47.89	56.29	51.74	41.89	68.7	72.37	66.09	55.52	68.74
MELO.jh001758.1	0	0	0	0	0	0	0	0	0	0	0	0	0	0.15	0	0	0	0	0	0	0	0.16	0.13	0	0	0	0	0	0	0	0	0	0	0	0	0	0	0	0	0	0	0	0	0	0	0	0	0	0
MELO.jh001759.1	40.04	88.68	158.53	45.37	85.09	43.83	41.1	44.29	60.78	87.35	83.88	63.94	111.84	109.44	92.01	93.75	183.95	57.33	79.53	203.77	70.33	61.42	111.56	223.77	91.02	57	153.87	80.57	53.64	166.39	85.2	105.39	48.26	102.01	77.65	209.53	123.39	99.32	76.11	75.61	74.59	45.45	54.11	60.32	45.97	76.38	103.56	57.1	76.75
MELO.jh001760.1	0	0	0	0	0	0.38	0.52	0.52	0.43	0	0	0	0.32	0.84	0.19	0.65	0.14	0.15	0	0	0.24	0	0	0	0	0	0	0	0	0	0	0	0	0	0	0.25	0.25	0	0	0	0	0	0.09	0.22	0	0	0	0	0
MELO.jh001761.1	0	0	0	0	0	0	0	0	0	0	0	0	0	0	0	0	0	0	0	0	0	0	0	0	0	0	0	0	0	0	0	0	0	0	0	0	0	0	0	0	0	0	0	0	0	0	0	0	0
MELO.jh001762.1	301.09	168.94	145.08	273.55	242.75	253.05	257.83	198.42	320.57	293.59	306.49	211.4	285.02	222.66	249.13	244.19	141.78	235.77	257.88	126.8	249.32	232.35	309.54	190.08	305.83	258	154.75	257.97	311.78	123.81	205.34	253.78	298	250.36	291.08	153.2	223.69	273.6	168.19	213.62	220.61	282.42	319.7	297.67	276.2	187.5	196.25	293.32	218.87
MELO.jh001763.1	0	0	0	0	0	0	0	0	0	0	0	0	0	0	0	0	0	0	0	0	0	0	0	0	0	0	0	0	0	0	0	0	0	0	0	0	0	0	0	0	0	0	0	0	0	0	0	0	0
MELO.jh001764.1	5.82	7.44	3.32	2.87	3.29	2.44	6.22	12.5	2.26	7.43	2.44	4.35	3.64	7.34	3.01	4.88	3.3	1.98	1.43	2.73	2.53	1.85	2.58	2.41	1.47	2.16	2.36	1.57	1.97	5.93	6.95	2.84	3.53	2.94	3.33	2.98	3.13	2.44	5.82	1.52	5.02	5.46	3.73	8.35	3.02	3.58	3.92	4.52	4.14
MELO.jh001765.1	0	0	0	0	0	0	0	0	0	0	0	0	0	0	0	0	0	0	0	0	0	0	0	0	0	0	0	0	0	0	0	0	0	0	0	0	0	0	0	0	0	0	0	0	0	0	0	0	0
MELO.jh001766.1	0.06	0	0	0	0	0	0	0	0	0	0	0	0	0	0	0	0	0	0	0	0	0	0.08	0	0	0	0	0	0	0	0	0	0	0	0	0	0	0	0	0	0	0	0	0	0	0	0.23	0	0
MELO.jh001768.1	74.19	72.2	70.76	74.9	77.28	79.85	61.89	58.7	60.08	89.22	77.69	83.43	100	100.52	87.35	105.87	65.03	79.15	55.11	50.44	66.4	55.99	69.27	60.82	57.66	55.86	46.2	55.82	74.33	68.64	72.48	46.06	60.4	63.94	66.09	59.42	55.13	67.7	63.35	70.44	64.16	66.22	65.66	71.7	67.99	55.13	65.91	60.62	66.3
MELO.jh001769.1	11.79	7.75	6.54	10.36	12.09	12.22	3.19	6.82	7.42	7.33	9.97	10.65	9.59	10.83	9.61	11.32	6.11	11	8.35	3.77	9.46	10.69	7.73	6.99	9.17	6.4	7.44	8.26	11.04	7.47	7.12	9.03	11.01	13.45	9.45	8.6	6.66	14.96	9.68	15.08	7.99	10.55	9.74	8.77	10.89	5.19	4.86	8.77	4.77
MELO.jh001770.1	11	14.08	27.78	10.8	17.4	9.89	8.19	7.57	10.96	14.61	16.56	11.95	20.8	17.66	18.52	17.23	33.23	14.1	12.5	27.54	10.66	9.82	13.74	26.67	12.86	10.11	19.96	13.51	12.04	21.23	10.83	11.48	10.75	15.59	11.01	27.63	16.16	16.53	13.34	13.56	10.92	8.81	11.27	9.92	10.69	16.06	14.33	11.53	13.63
MELO.jh001771.1	1.73	1.34	1.3	2.12	1.9	1.57	1.76	2.22	1.56	1.71	1.99	2.42	2.05	2.11	1.05	2.1	1.26	1.23	1.33	0.62	1.53	1.44	1.72	1.59	1.72	1.3	1.3	1.66	2.01	1.32	2.09	1.24	1.92	1.9	2.02	1.06	1.34	1.47	1.65	1.76	1.99	2.17	1.31	2.15	2.32	1.26	1.94	2.15	1.71
MELO.jh001772.1	15.07	13.67	17.52	10.81	12.58	12.6	10.25	15.65	11.16	16.75	10.12	11.14	13.55	15.53	11.74	12.97	15.5	11.3	11.9	12.71	11.8	12.02	12.27	16.27	8.62	10.39	16.8	9.43	10.28	17.54	16.85	10.37	12.97	11.52	14.83	16.42	13.85	11.6	12.31	12.41	14.06	14.18	12.47	15.75	13.86	14.93	21.85	13.2	17.45
MELO.jh001773.1	0.2	0.12	0.13	0.09	0.17	0	0	0.35	0	0.12	0.25	0	0.26	0.5	0.11	0.25	0	0.05	0.08	0.04	0.09	0	0	0	0	0	0.06	0.04	0	0	0.2	0.25	0.18	0	0.43	0.22	0.06	0	0	0.08	0.32	0.26	0	0.22	0.04	0	0.16	0.11	0
MELO.jh001774.1	0	0	0	0	0	0	0	0	0	0	0	0	0	0	0	0	0	0	0	0	0	0	0	0	0	0	0	0	0	0	0	0	0	0	0	0	0	0	0	0	0	0	0	0	0	0	0	0	0
MELO.jh001775.1	0	0	0	0	0	0	0	0	0	0	0	0	0	0	0	0	0	0	0	0	0	0	0	0	0	0	0	0	0	0	0	0	0	0	0	0	0	0	0	0	0	0	0	0	0	0	0	0	0
MELO.jh001776.1	0	0	0	0	0	0	0	0	0	0	0	0	0	0	0	0	0	0	0	0	0	0	0	0	0	0	0	0	0	0	0	0	0	0	0	0	0	0	0	0	0	0	0	0	0	0	0	0	0
MELO.jh001777.1	0	0	0	0	0	0	0	0	0	0	0	0	0	0	0	0	0	0	0	0	0	0	0	0	0	0	0	0	0	0	0	0	0	0	0	0	0	0	0	0	0	0	0	0	0	0	0	0	0
MELO.jh001778.1	0	0	0	0	0	0	0	0	0	0	0	0	0	0	0	0	0	0	0	0	0	0	0	0	0	0	0	0	0	0	0	0	0	0	0	0	0	0	0	0	0	0	0	0	0	0	0	0	0
MELO.jh001779.1	1.69	4.13	3.59	2.7	2.59	2.26	3.12	3.3	2.96	3.38	2.38	2.39	4.04	2.56	4.5	2.93	4.5	4.28	2.97	4.82	4.1	2.3	3.49	3.24	3.59	1.94	1.85	4.05	2.79	3.03	1.69	3.14	1.9	2.08	0.97	4.84	3.57	1.24	3.46	1.8	1.79	2.17	2.18	1.71	1.8	4.42	2.66	2.54	3.45
MELO.jh001780.1	6.79	3.77	8.42	6.04	5.03	5.41	4.22	4.42	4.3	4.03	7.47	3.16	11.56	7.28	10.81	6.8	10.91	6.25	8.51	9.12	5.7	6.11	8.4	6.19	3.7	2.44	8	5.88	8.1	3.32	2.59	7.25	6.46	9.93	5.68	14.67	11.7	11.11	6.23	10.8	5.75	3.17	5.31	4.23	4.07	5.56	5.23	4.31	2.02
MELO.jh001781.1	0.61	15.36	0.67	0.13	1.46	1.7	0	0.32	0.56	3.17	1.54	1.05	1.57	4.59	4.56	0	0	0	4.72	1.5	0	2.12	7.81	6.04	21.28	1.82	5.06	11.27	1.51	0	0	17.36	0	7.59	0	0.89	35.89	2.47	19.01	0.78	1.31	1.82	0	2.05	0.69	1.28	0.99	1.22	1.8
MELO.jh001782.1	3.04	72.44	6.31	6.59	17.83	3.99	2.71	0.32	6.62	8.83	9.85	1.05	10.69	7.95	16.76	5.9	13.92	3.55	29.79	4.55	6	18.91	27.64	32.45	41.17	6.78	12.85	53.33	7.3	2.03	3.7	35.71	6.92	15.02	5.57	10.44	26.65	23.67	48.56	17.95	7.39	1.31	3.58	2.78	6.75	4.91	9.97	2.36	0.68
MELO.jh001783.1	0	0	0	0	0	0	0	0	0	0	0	0	0	0	0	0	0	0	0	0	0	0	0	0	0	0	0	0	0	0	0	0	0	0	0	0	0	0	0	0	0	0	0	0	0	0	0	0	0
MELO.jh001784.1	0	0	0	0	0	0	0	0	0	0	0	0	0	0	0	0	0	0	0	0	0	0	0	0	0	0	0	0	0	0	0	0	0	0	0	0	0	0	0	0	0	0	0	0	0	0	0	0	0
MELO.jh001785.1	0	0	0	0	0	0	0	0	0	0	0	0	0	0	0	0	0	0	0	0	0	0	0	0	0.34	0.3	0	0	0	0	0	0.21	0	0	0	0	0	0.1	0	0	0	0.2	0.15	0.1	0.14	0	0.17	0	0
MELO.jh001787.1	0	0	0	0	0	0	0	0	0	0	0	0	0.14	0	0	0	0	0	0	0	0	0	0	0.35	0	0	0	0	0	0	0	0	0	0	0	0	0	0	0	0	0	0	0	0	0	0	0	0	0
MELO.jh001788.1	8.44	9.43	9.19	8.67	8.79	7.45	4.76	4.92	6.87	5.7	4.79	4.51	6.24	7.3	7.75	6.54	8.63	6.77	10.16	6.87	6.99	8.96	5.91	8.07	6.93	6.2	6.51	6.97	5.75	6.09	6.43	6.19	6.35	8.36	6.02	7.96	7.72	7.96	7.79	7.69	6.83	5.56	7.52	6.1	7.08	7.98	7.55	7.25	7.71
MELO.jh001789.1	0	0	0	0	0	0	0	0	0	0	0	0	0	0	0	0	0.18	0	0	0	0	0.09	0	0	0	0	0	0	0	0	0	0	0.35	0	0	0	0	0	0	0	0	0	0	0	0	0	0	0	0
MELO.jh001790.1	0	0	0	0.15	0	0	0	0	0	0	0	0	0	0	0	0	0	0	0	0.14	0	0	0	0	0	0	0	0	0	0	0.01	0	0	0	0	0	0	0	0	0	0	0.06	0	0	0	0	0	0	0
MELO.jh001791.1	0	0	0	0	0	0	0	0	0	0	0	0	0	0	0	0	0	0	0	0	0	0	0	0	0.05	0	0	0	0	0	0	0	0	0	0	0	0.08	0	0	0	0	0	0.07	0	0	0.02	0	0	0
MELO.jh001793.1	0	0	0	0	0	0	0	0	0	0	0	0	0	0	0	0	0	0	0	0	0	0	0	0	0	0	0	0	0	0	0	0	0	0	0	0	0	0	0	0	0	0	0	0	0	0	0	0	0
MELO.jh001794.1	0	0	0	0	0	0	0	0	0	0	0	0	0	0	0	0	0	0	0	0	0	0	0	0	0	0	0	0	0	0	0	0	0	0	0	0	0	0	0	0	0	0	0	0	0	0	0	0	0
MELO.jh001795.1	0	0	0	0	0	0	0	0	0	0	0	0	0	0	0	0	0	0	0	0	0	0	0	0	0	0	0	0	0	0	0	0	0	0	0	0	0	0	0	0	0	0.11	0	0	0	0	0	0	0
MELO.jh001796.1	2.77	2.68	2.22	3.5	2.58	1.82	1.3	1.95	2.26	3.4	1.86	1.26	1.85	1.78	3.01	2.06	1.73	2.96	5.68	0.89	3.35	4.49	2.8	2.1	4.7	2.25	1.39	4.5	2.36	1.5	3.23	2.72	2.82	2.47	3.27	1.6	4.51	1.98	3.05	2.54	2.09	2.66	2.24	2.91	3.15	3.94	4.7	2.44	3.13
MELO.jh001797.1	0	0	0	0	0	0	0	0	0	0	0	0	0	0	0	0	0	0	0	0	0	0	0	0	0	0	0	0	0	0	0	0	0	0	0	0	0	0	0	0	0	0	0	0	0	0	0	0	0
MELO.jh001798.1	0	0.53	0.19	0	0	0	0	0.21	0	0	0	0	0	0.12	0.06	0	0.46	0	0.08	0.06	0	0	0	0.19	0	0	0	0	0	0	0	0.08	0.06	0.13	0.06	0.15	0	0.16	0.04	0	0	0	0	0	0	0	0.08	0	0
MELO.jh001799.1	14.46	12.73	13.97	19.14	18.24	17.08	7.86	7.89	13.32	13.38	13.9	13.52	17.26	12.18	18.48	16.25	21.45	11.99	15.27	17.21	16.93	18.31	15.07	18.52	21.42	16.1	13.08	19.33	16.88	9.15	11.47	15.26	16.56	16.22	16.34	15.3	21.17	18.77	16.57	18.34	12.34	15.67	14.99	12.66	17.56	7.53	7.86	15.39	8.18
MELO.jh001800.1	28.99	12.06	18.16	27.1	23.53	22.59	19.1	15.49	24.52	16.32	23.62	16.82	15.19	13.36	19.23	19.32	17.1	17.09	27.26	10.98	19.92	30.76	10.97	18.01	24.38	25.14	14.8	21.35	29.77	7.9	16.2	22.9	23.13	17.29	15.3	14.38	24.91	21.64	18.68	22.28	14.64	22.48	22.32	18.61	26	15.04	13.05	20.94	13.06
MELO.jh001801.1	0	0	0	0	0	0	0	0	0	0	0	0	0	0	0	0	0	0	0	0	0	0	0	0	0	0	0	0	0	0	0	0	0	0	0	0	0	0	0	0	0	0	0	0	0	0	0	0	0
MELO.jh001802.1	2.44	1.3	1.61	2.26	1.33	1.9	1.92	3.63	1.31	1.49	1.03	1.72	1.41	1.61	1.48	1.89	1.3	1.53	0.89	0.84	1.44	1.03	0.64	0.94	1.42	1.16	0.92	1.12	0.65	1.25	2.04	0.92	1.82	1.7	1.95	0.93	1.41	1.03	1.58	1.04	2.35	2.34	1.68	2.25	2.09	1.87	2.61	2.16	2.47
MELO.jh001803.1	61.4	117.67	83.63	89.19	55.65	69.92	38.96	35.77	55.05	59.34	93.94	138.07	87.17	56.55	93.73	53.51	105.47	144.64	60.63	136.65	169.71	47.28	287.79	47.03	120.75	58.65	32.66	151.63	63.02	57.77	60.39	96.85	58.57	51.67	56.02	107.98	104.13	43.32	99.74	44.02	74.84	96.12	56.69	55.51	66.14	58.32	46.19	55.48	56.88
MELO.jh001804.1	36.64	60.78	212.52	20.74	52.5	23.22	20.02	36.93	16.56	27.99	55.11	137.16	243.91	178.66	194.73	179.63	192.34	58.87	16.9	187.25	39.26	13.58	86.3	101.43	30.45	22.51	148.17	35.89	24.26	289.33	49.11	31.91	27.01	56.55	32.08	183.97	72.38	57.11	68.58	61.89	29.46	40.98	38.1	59.84	43.64	38.97	48.94	53.59	49.56
MELO.jh001805.1	2.41	2.19	1.83	2.35	2.69	2.73	1.88	2.11	2.4	3.32	1.92	2	2.54	3.06	1.73	2.25	1.02	1.88	1.92	1.53	2.37	2.49	1.7	1.53	1.83	1.83	1.28	1.74	2.37	1.74	2.19	2.3	2.86	2.1	2.89	1.61	2.97	2.25	1.81	1.98	2.48	1.61	2.14	3.62	2.34	2	3.43	2.69	2.14
MELO.jh001806.1	0.08	0.26	0.14	0.22	0.25	0	0.19	1.55	0.15	0.44	0	0.31	0	0.77	0.29	0.67	0	0.04	0.03	0	0	0.06	0	0.62	0	0	0	0	0	0.99	0	0.08	0.21	0.25	0.36	0.18	0.05	0.08	0	0.24	0.14	0.11	0.2	0.22	0.08	0	0	0.15	0.21
MELO.jh001807.1	15.77	9.19	25.73	17.38	19.48	13.88	10.82	11.32	19.42	14.29	20.72	16.66	20.15	15.29	19.21	16.85	35.93	18.06	16.54	29.2	15.97	18.68	15.03	31.44	13.9	15.44	26.87	16.5	16.93	22.35	13.42	17	14.79	19.27	12.17	25.55	18.45	18.03	14.02	16.21	10.47	14.8	14.35	9.6	14.21	15.82	8.85	13.15	14.01
MELO.jh001808.1	7.31	6.81	6.75	9.19	8.36	8.68	7.12	6.4	5.62	9.07	7.49	7.71	6.58	6.1	5.01	7.33	5.73	7.59	5.37	4.5	7.73	7.15	5.21	5.33	4.59	6.15	6.6	5.81	8.1	7.91	10.26	5.2	10.3	6.12	7.08	5.92	6.67	6.48	8.32	7.16	6.36	9.23	7.59	6.09	8.75	9.56	7.16	7.05	8.39
MELO.jh001809.1	15.71	10.57	6.64	14.58	10.82	11.8	13.75	17.01	12.14	13.24	9.34	9.61	9	10.24	11.05	11.36	5.45	11.25	14.36	5.37	10.94	11.81	8.06	5.73	10.2	11.81	5.27	9.43	11.73	5.6	14.01	9.99	13.78	9.2	14.7	5.92	12.72	9.55	11.33	9.41	14.16	12.52	13.98	16.78	14.35	15.28	14.48	13.78	14.02
MELO.jh001810.1	0	0	0	0	0	0	0	0	0	0	0	0	0	0	0	0	0	0	0	0	0	0	0	0	0	0	0	0	0	0	0	0	0	0	0	0	0	0	0	0	0	0	0	0	0	0	0	0	0
MELO.jh001811.1	4.28	4.45	15.16	4.71	4.29	5.2	3.53	4.47	5.91	4.41	5.67	4.51	5.24	3.66	7.42	5.25	15.09	5.63	5.27	14.38	5.11	4.7	5.95	14.39	7.11	4.7	19.2	5.78	3.91	15.86	3.11	4.55	4.26	4.45	4.91	17.94	5.73	4.96	5.64	4.89	4.01	3.11	3.83	3.42	3.96	4.35	4.4	3.51	3.69
MELO.jh001812.1	0.52	0	1.57	0.65	0.79	0	0	0	0.87	0.19	0	0.37	0.54	0.55	0.65	0.6	0.66	0.43	1.12	0.28	0.76	0.62	0.66	0.76	0.36	0.91	0.78	0.64	0.29	0.6	0	0.41	0	0.6	0.32	1.47	0.78	0	0	1.24	0.36	0.2	0	0	0.27	0	0.28	0.35	0.29
MELO.jh001813.1	0.77	0.35	1.49	0.33	0.23	0.16	0.68	0.53	0.32	0.12	0.34	0.22	0.33	0.33	0.38	0.16	0.97	0.38	0.18	1.44	0.19	0.33	0.24	0.95	0.12	0.28	0.86	0.36	0.19	1.69	0.6	0.69	0.47	0.47	0.72	0.76	0.2	0.36	0.25	0.58	0.61	0.07	0.23	0.56	0.29	0.71	1.04	0.21	0.74
MELO.jh001814.1	2.79	3.91	3.74	3.09	8.5	3.15	0.48	1.22	1.14	3.29	0.59	1.33	4.96	5.57	2.81	1.89	2.57	2.46	3.08	3.16	3.63	2.92	3.58	4.03	4.78	3.66	1.09	0.59	0.97	3.37	1.93	3.36	2.08	3.66	3.86	2.59	4.27	3.62	2.45	3.04	4.31	6.91	3.09	4.46	3.65	2.32	3.79	4.84	5.84
MELO.jh001815.1	6.69	5.65	4.71	7.33	6.16	6.54	3.8	3.35	3.87	3.31	2.62	3.16	2.79	3.59	4.32	3.14	3.39	5.04	7.07	3.12	6.03	6.52	4.35	3.67	5.37	5.58	3.49	5.1	4.05	2.92	5.51	4.03	6.39	6.11	5.56	3.4	4.15	5.68	6.28	6.63	6.37	6.43	6.41	4.96	6.91	5.27	5.17	5.85	5.83
MELO.jh001816.1	0	0	0	0	0	0	0	0	0	0	0	0	0	0	0	0.22	0	0	0.2	0	0	0	0	0	0	0	0	0	0	0	0	0	0	0	0	0	0.12	0	0	0	0	0	0	0	0	0.01	0	0	0
MELO.jh001817.1	14.49	16.73	8.88	14.74	11.34	14.34	12.72	14.07	11.89	11.89	8.43	9.43	6.15	9.48	9.85	8.84	7.74	11.61	15.7	7.1	10.58	13.47	7.3	7.56	11.12	12.92	8.05	11.97	10.85	6.79	12.69	11.03	12.75	9.7	10.12	8.47	11.68	8.86	14.22	9.82	14.06	11.43	13.07	14.62	12.88	16.57	15.63	14.29	14.95
MELO.jh001818.1	0.37	0.14	0.07	0.5	0.2	0.42	0.2	0	0.14	0.54	0.13	0.24	0.29	0.41	0.26	0.21	0.19	0.15	0.3	0.21	0.14	0.23	0.08	0	0	0.14	0.24	0	0.25	0	0.16	0.3	0.54	0.18	0.14	0.22	0.14	0.32	0	0.39	0.29	0.04	0.38	0.35	0.3	0.23	0.87	0.15	0.17
MELO.jh001819.1	0	0	0	0	0	0	0	0	0	0	0	0	0	0	0	0	0	0	0	0	0	0	0	0	0	0	0	0	0	0	0	0	0	0	0	0	0	0	0	0	0	0	0	0	0	0	0	0	0
MELO.jh001820.1	34.5	32.37	36.66	42.25	46.75	39.14	26.85	27.71	37.61	33.8	39.07	35.51	41.29	36.51	40.38	47.28	34.49	37.21	45.57	27.11	38.91	42.5	35.43	37.83	36.4	39.06	39.09	38.22	52.13	39.08	40.83	35.12	36.92	46.28	36.03	42.34	35.25	48.59	36.14	41.84	34.59	36.6	37.16	34.2	37.41	35.9	30.68	36.82	38.71
MELO.jh001821.1	11.65	9.83	8.87	9.98	10.52	10.54	8.55	8.58	11.34	10.95	10.84	11.23	8.93	10.76	9.99	11.17	6.34	11.45	9.91	8.05	10.06	9.63	11.7	8.81	9.34	9.45	7.37	9.21	9.84	8.25	9.97	10.26	10.81	9.95	10.05	7.98	11.85	10.88	9.86	9.38	9.86	10.61	11.07	10.89	12.51	11.57	10.57	9.76	10.88
MELO.jh001822.1	42.87	30.67	20.05	37.5	48.12	42.46	30.41	31.19	34.18	43.39	41.93	44.83	43.94	44.49	43.26	42.09	22.72	40.15	28.49	14.51	41.7	33.8	35.38	25.29	43.95	29.07	18.39	35.96	39.85	21.33	30.05	27.26	36.78	38.03	44.27	21.07	29.34	44.33	36.82	46.22	36.82	42.98	32.45	39.8	37.63	19.51	19.08	31.51	19.13
MELO.jh001823.1	63.11	60.55	92.52	57.34	81.58	47.89	58.85	66.22	59.32	90.9	54.37	51.62	80.63	87.47	80.89	79.89	71.34	51.96	63.16	68.94	61.64	62.47	96.76	74.52	59.99	50.24	70.41	61.32	45.63	69.46	89.74	71.03	54.19	79.14	80.05	91.7	74.52	83.15	63.94	77.85	89.62	55.82	61.59	90.46	59.38	88.26	127.03	69.57	101.62
MELO.jh001824.1	8.75	7.86	22.81	8.3	7.29	8.18	6.57	6.28	6.85	9.09	7.43	9.21	6.42	8.54	8.91	9.14	27.03	9.76	9.99	15.32	10.58	9.31	4.66	20.76	10.46	8.37	13.8	7.99	7.71	19.07	7.36	9.87	8.49	6.98	6.4	21.98	9.02	6.73	10.42	7.07	5.88	8.69	7.08	6.65	9.51	7.9	8.55	7.64	9.34
MELO.jh001825.1	0.1	0.18	0	0	0	0	0	0	0	0.19	0	0	0	0	0	0	0	0.26	0.24	0.36	0.12	0.33	0	0	0	0	0	0	0	0	0	0	0	0	0	0.08	0	0	0	0	0	0.1	0	0.08	0	0.14	0	0.17	0.23
MELO.jh001826.1	0	0	0.26	0	0	0	0	0	0	0	0	0	0	0	0	0	0	0	0	0	0	0	0	0	0	0	0	0	0	0	0	0	0	0	0	0	0	0	0	0	0	0	0	0	0	0	0	0	0
MELO.jh001827.1	0	0	0	0	0	0	0	0	0	0	0	0	0	0	0	0	0	0	0	0	0	0	0	0	0	0	0	0	0	0	0	0	0	0	0	0	0	0	0	0	0	0	0	0	0	0	0	0	0
MELO.jh001828.1	0	0	0	0	0	0	0	0	0	0	0	0	0	0	0	0	0	0	0	0	0	0	0	0	0	0	0	0	0	0	0	0	0	0	0	0	0	0	0	0	0	0	0	0	0	0	0	0	0
MELO.jh001829.1	0	0	0	0.1	0	0	0.36	0	0	0.18	0	0	0	0	0	0	0	0	0	0	0	0	0	0	0	0	0	0.1	0	0	0	0	0	0	0	0	0	0	0	0	0	0.25	0	0	0.13	0	0	0	0.19
MELO.jh001830.1	0	0	0	0	0	0	0	0	0	0	0	0	0	0	0	0	0	0	0	0	0	0	0	0	0	0	0	0	0	0	0	0	0	0	0	0	0	0	0	0	0	0	0	0	0	0	0	0	0
MELO.jh001831.1	11.78	11.01	10.75	14.04	9.11	9.59	8.78	9.03	8.85	9.18	9.95	9.2	10.03	9.38	11.92	10.92	10.89	11.92	16.1	12.01	13.38	14.77	11.23	10.76	11.07	9.98	10.92	14.49	13.8	9.03	9.07	11.64	11.36	10.12	9.26	10.2	14.52	11.4	13.22	11	10.71	10.96	9.43	8.88	11.52	13.18	13.12	9.18	12.95
MELO.jh001832.1	0	0	0	0	0	0	0	0	0	0	0	0	0	0	0	0	0	0	0	0	0	0	0	0	0	0	0	0	0	0	0	0	0	0	0	0	0	0	0	0	0	0	0	0	0	0	0	0	0
MELO.jh001833.1	0	0	0	0	0	0	0	0	0	0	0	0	0	0	0	0	0	0	0	0	0	0	0	0	0	0	0	0	0	0	0	0	0	0	0	0	0	0	0	0	0	0	0	0	0	0	0	0	0
MELO.jh001835.1	0	0	0	0	0	0	0	0	0	0	0	0	0	0	0	0	0	0	0	0	0	0	0	0	0	0	0	0	0	0	0	0	0	0	0	0	0	0	0	0	0	0	0	0	0	0	0	0	0
MELO.jh001836.1	0	0	0	0	0	0	0	0	0	0	0	0	0	0	0	0	0	0	0	0	0	0	0	0	0	0	0	0	0	0	0	0	0	0	0	0	0	0	0	0	0	0	0	0	0	0	0	0	0
MELO.jh001837.1	0	0	0	0	0	0	0	0	0	0	0	0	0	0	0	0	0	0	0	0	0	0	0	0	0	0	0	0	0	0	0	0	0	0	0	0	0	0	0	0	0	0	0	0	0	0	0	0	0
MELO.jh001838.1	0	0	0	0	0	0	0	0	0	0	0	0	0	0	0	0	0	0	0	0	0	0	0	0	0	0	0	0	0	0	0	0	0	0	0	0	0	0	0	0	0	0	0	0	0	0	0	0	0
MELO.jh001839.1	0	0	0	0	0	0	0	0	0	0	0	0	0	0	0	0	0	0	0	0	0	0	0	0	0	0	0	0	0	0	0	0	0	0	0	0	0	0	0	0	0	0	0	0	0	0	0	0	0
MELO.jh001840.1	0	0	0	0	0	0	0	0	0	0	0	0	0	0	0	0	0	0	0	0	0	0	0	0	0	0	0	0	0	0	0	0	0	0	0	0	0	0	0	0	0	0	0	0	0	0	0	0	0
MELO.jh001842.1	0	0	0	0	0	0	0	0	0	0	0	0	0	0	0	0	0	0	0	0	0	0	0	0	0	0	0	0	0	0	0	0	0	0	0	0	0	0	0	0	0	0	0	0	0	0	0	0	0
MELO.jh001843.1	19.88	7.73	6.01	14.36	16.38	13.62	15.83	12.65	10.26	11.1	10.35	11.04	12.57	11.13	8.81	8.78	5.19	12.07	11.41	3.92	13.73	12	11.26	8.98	12.31	11.61	5.48	9.6	12.82	7.25	13.88	8.38	17.88	16.58	17.95	5.45	9.87	18.71	9.27	17.86	14.35	20.87	15.81	16.47	17.96	6.73	6.38	17.8	8.66
MELO.jh001844.1	4.38	1.76	1.18	1.39	2.06	1.44	7.26	5.75	2.19	1.82	1.43	1.12	1.87	1.46	1.78	1.38	1.76	0.91	3.05	1.16	0.62	1.98	0.81	1.28	1.16	2.06	0.56	1.84	2.25	0.92	2.5	3.05	1.58	1.46	0.98	0.99	2.94	1.79	2.22	1.6	1.22	1.47	4.3	4.29	2.7	1.42	2.18	4.52	3.03
MELO.jh001845.1	0	0	0	0	0	0	0	0.08	0	0	0	0	0	0	0	0	0	0	0	0	0	0	0	0	0	0	0	0	0	0	0	0	0	0	0	0	0	0	0	0	0	0	0	0	0	0	0	0	0
MELO.jh001846.1	7.14	7.77	11.23	11.07	8.62	7.21	4.82	4.47	5.38	6.03	6.32	6.05	8.37	7.62	8.31	7.51	8.32	7.22	8.73	8.08	7.61	7.86	6	9.57	7.27	7.04	6.94	7.91	6.88	7.71	8.27	8.36	8.14	9.51	7.33	9.1	8.5	7.93	8.84	8.17	7.76	7.57	6.93	7.24	6.76	6.4	8.66	7.29	6.84
MELO.jh001847.1	0	0	0	0.06	0.02	0	0	0	0	0	0	0	0	0	0	0	0	0	0	0	0	0	0	0	0	0	0.03	0	0	0	0	0	0	0	0	0	0	0	0	0	0	0	0	0	0.03	0.03	0	0	0
MELO.jh001848.1	0	0	0	0	0	0	0	0	0	0	0	0	0	0	0	0	0	0	0	0	0	0	0	0	0	0	0	0	0	0	0	0	0	0	0	0	0	0	0	0	0	0	0	0	0	0	0	0	0
MELO.jh001849.1	0	0	0	0	0	0.03	0	0	0	0.04	0	0	0	0.1	0	0	0	0	0	0	0	0	0	0.05	0	0	0	0	0	0.19	0	0.06	0	0	0	0	0	0	0.04	0	0	0	0.03	0	0	0	0	0	0
MELO.jh001850.1	0.06	0.07	0.06	0	0	0	0.03	0.13	0	0	0.11	0.04	0.13	0.22	0.1	0.14	0	0	0	0	0	0.12	0	0	0	0	0.06	0.11	0	0	0.05	0	0.05	0	0.04	0.09	0.09	0.11	0	0	0.1	0	0	0.18	0	0	0.21	0	0.04
MELO.jh001851.1	14.82	13.7	12.88	16.13	13	16.58	10.28	11.03	10.31	10.51	10.54	11.39	8.95	10.6	11.41	10.41	12.9	13.9	14.03	12.38	11.64	13.24	9.45	11.47	10.42	12.47	9.01	11.19	10.33	9.3	12.85	10.3	13.76	10.49	11.75	10.82	10.85	11.14	15.4	10.61	13.37	14.29	13.71	14.11	14.44	15.24	13.19	14.72	14.97
MELO.jh001852.1	63.25	55.1	45.91	73.77	61.8	64.37	56.22	48.5	58.04	63.9	63.73	66.78	72.6	69.26	65.8	66.41	49.11	63.96	56.58	42.26	71.5	59.76	61.09	45.23	58.79	52.77	41.39	54.44	55.55	47.88	57.09	45.79	61.36	52.02	70.66	41.55	49.82	57.09	58.06	62.44	58.87	64	55.07	62.34	60.44	36.94	46.2	54.44	45.81
MELO.jh001853.1	20.16	18.69	23.18	21.27	28.73	19.86	14.73	12.77	20.67	19.84	22.84	16.89	32.98	29.55	33.35	30.57	27.9	19.58	20.34	18.45	20.86	21	17.25	22.5	22.5	16.24	15.03	18.44	22.36	15.19	15.18	23.85	18.06	24.99	20.29	22.66	22.81	23.93	17.73	25.67	17.73	21.58	19.64	16.93	17.1	12.54	12.84	15.18	11.04
MELO.jh001854.1	1.02	0.66	0.19	0.21	0.38	0.66	0.18	0.19	1.03	0.57	0.56	0.9	0.64	0.63	0.55	1.03	0.32	0.21	0.43	0.27	0.53	0.56	0.4	0	0.63	0.34	0.16	0.3	0.38	0.32	0.97	0.69	0.33	0.48	0.86	0.21	0.48	0.5	0.41	0.36	0.83	0.08	0.49	0.98	0.31	0.86	0.72	0.17	0.27
MELO.jh001855.1	0	0.35	0	0	0	0	0	0	0	0	0	0	0	0	0	0	0.04	0	0	0	0	0	0	0	0	0	0	0	0	0	0	0	0	0	0	0	0	0	0.03	0	0	0	0	0	0	0	0	0	0
MELO.jh001856.1	5.74	4.98	9.08	5.35	6.53	6.26	4.68	4.55	4.34	6.21	6.99	6.99	7.3	7.45	6.29	8.94	10.45	6.72	8.67	11.19	6.32	6.23	5.03	14.06	5.24	7.57	11.48	5.94	8.37	11.99	6.14	5.94	6.81	8.01	6.08	12.17	9.75	7.6	7.36	7.7	6.16	6.54	4.61	5.28	6.92	6.23	4.56	6.35	5.25
MELO.jh001857.1	0	0	0	0.07	0.14	0.36	0	0	0.23	0	0	0	0.15	0	0.17	0	0.27	0	0.28	0.42	0.62	0.28	0	0.13	0.13	0	0.15	0.24	0.6	0.22	0	0	0	0.31	0	0	0.13	0.21	0	0	0	0	0	0.37	0.21	0.1	0	0.19	0.06
MELO.jh001858.1	2.84	3.99	9.02	4.68	4.4	5.38	2.81	2.46	3.44	4.46	4.45	5.31	6.49	4.82	5.51	7.21	7.89	4.57	3.75	5.45	4.06	4.65	3.56	6.59	3.51	5.74	6.37	4.48	4.87	9.1	4.43	3.59	3.98	4.32	4	8.88	4.96	4.38	3.46	5.15	4.17	4.98	3.73	3.02	3.63	3.96	4.97	3.06	5.15
MELO.jh001859.1	0.08	0.12	0.76	0	0.27	0.17	0.06	0.06	0	0.12	0.08	0.04	0.11	0.33	0.03	0	2.12	0.16	0	1.37	0.02	0	0.18	1.13	0.25	0	0.86	0.11	0.16	0.39	0.1	0	0.11	0.32	0.11	1.16	0	0.42	0	0.27	0.37	0	0.04	0	0.19	0.22	0.19	0	0.23
MELO.jh001860.1	27.11	24.9	14.58	26.09	24.68	24.01	20.27	20.21	21.55	22.2	21.93	21.83	21.93	29.45	23.43	22.55	10.07	26.09	18.47	10.57	24.58	19.22	16.25	12.48	20.79	21.21	12.93	21.29	22.01	13.72	24.84	22.79	24.02	25.15	26.19	14.22	23.24	28.2	23.28	24.36	23.74	30.39	25.93	23.02	25.86	28.38	25.08	28.13	27.17
MELO.jh001861.1	0.35	0.7	0.45	0.29	0.52	0.42	0.61	1.43	2.78	0.88	0	0.74	0.22	1.26	0.71	0.47	0.25	0.66	0.05	0.79	0.57	0.07	0.61	0.15	0.43	0.63	0.22	0.33	0.09	0.63	1.39	0.08	1.13	1.44	2.03	1.2	0.21	0.21	0.73	0.41	3.1	0.46	0.29	1.6	1.33	2.58	1.58	0.53	1.09
MELO.jh001862.1	6.17	3.42	4.14	4.69	5.45	3.98	5.4	5.21	3.42	4.02	3.26	3.67	3.91	4.09	3.48	4.1	5.04	3.82	5.42	3.85	2.99	5.9	2.24	4.24	3.17	5.33	3.87	3.48	5.27	3.92	6.6	4.61	5.43	4.08	4.78	3.66	5.8	3.73	6.01	4.55	4.65	4.79	6.01	5.89	5.29	5.32	5.22	5.58	6.23
MELO.jh001863.1	18	14.17	12.19	20.38	15.65	16.35	13.81	14.5	13.9	15.35	17.2	16.93	15.61	12.96	14.63	14.28	10.46	18.43	16.53	10.38	16.9	17.17	14.31	10	15.38	16.45	9.21	16.18	16.2	11.36	13.32	12.24	16.11	13.31	15.8	10	14.5	13.91	19.53	14.37	12.75	18.6	15.72	14.59	20.09	14.73	12.89	16.45	16.35
MELO.jh001864.1	0.42	0.95	0.11	0.22	0.37	0.34	0.63	2.07	0.69	0.2	0.36	0.41	0.55	0.47	0.23	0.8	0.18	0.14	0.2	0.17	0.29	0.22	0.06	0.12	0.12	0.14	0.4	0.16	0.08	0.27	0.32	0.17	0.4	0.2	0.17	0.33	0.25	0.28	0.43	0.05	0.47	0.61	0.39	0.43	0.31	0.39	0.2	0.56	0.44
MELO.jh001865.1	77.09	81.79	72.99	77.75	75.77	73.68	102.09	117.7	78.35	96.65	97.12	93.77	86.2	79.73	97.98	88.72	80.03	89.88	83.02	94.28	84.1	87.17	94.26	81.72	81.34	80.19	67.02	80.88	74.47	85.09	70.51	75.61	71.75	74.15	77.74	81.55	79.06	76.03	83.3	70.34	76.96	78.09	75.19	83.5	77.17	84.09	66.68	80.16	76.71
MELO.jh001866.1	48.87	52.32	48.3	52.83	43.08	47	40.19	42.47	39.58	40.8	37.54	31.5	40.89	37.07	42.01	33.98	37.41	45.46	46.79	36.78	38.59	46.28	31.94	36.5	38.44	37.58	30.15	41.3	36.22	33.49	38.99	37.92	37.98	37.43	36.93	39.06	44.46	36.43	47.44	34.27	36.26	36.22	43.84	38.41	45.21	65.33	50.98	43.88	57.14
MELO.jh001867.1	0.47	0.6	0.26	0.11	0.3	0.33	0.29	0.58	0.14	0.3	0	0.27	0.39	0.57	0.68	0.46	0.6	0.28	0.19	0	0.26	0	0.19	0.56	0.24	0.3	0.33	0.28	0.38	0.28	0.22	0.19	0	0.2	0.44	0.19	0	0.2	1.03	0	0.36	0.16	0.06	0.18	0.56	0.18	0	0.2	0.74
MELO.jh001868.1	2.73	3.05	26.08	3.22	3.24	4.01	2.67	3.51	2.47	2.74	5.77	7.19	6.56	6.17	4.89	4.76	28.17	6.82	4.27	22.59	4.13	3.71	5.05	22.74	3.56	3.26	13.41	3.84	2.73	22.71	3.84	5.52	3.85	3.31	2.57	26.75	5.25	2.67	3.37	3.35	3.04	3.08	2.98	2.34	3.24	4.76	2.06	2.81	4.77
MELO.jh001869.1	16.58	13.69	10.26	14.17	14.44	14.31	12.81	13.08	13.53	16.64	13.68	14.88	13.54	12.86	12.64	13.37	10.04	14.32	12.37	8.33	13.89	11.72	11.59	10.37	12.47	11.84	10.09	11.18	13.37	11.83	16.72	12.5	14.92	12.98	15.67	10.75	13	14.59	14.77	13.62	15.64	17.96	13.34	16.66	15.11	15.49	15.95	17.01	14.58
MELO.jh001870.1	0	0	0	0.02	0	0	0	0.05	0	0	0	0.03	0	0	0.03	0	0.02	0	0	0	0	0	0.02	0	0	0	0	0	0	0	0	0	0.04	0	0	0	0	0	0	0	0.04	0	0	0	0.03	0	0	0.02	0
MELO.jh001871.1	7.35	10.54	18.59	8.83	13.47	8.78	4.87	3.6	8.83	11	11.19	10.18	18.26	15.06	15.94	14.15	17.04	9.53	12.15	21.84	12.42	11.15	15.7	17.37	12.53	8.3	14.17	9.83	9.17	15.26	9.33	13.42	8.06	14.73	12.74	20.32	14.93	15.23	13.26	13.1	9.44	8.14	10.59	10.96	9.5	7.91	12.1	10.4	8.94
MELO.jh001872.1	0	0	0	0	0	0	0	0	0	0	0	0	0	0	0	0	0	0	0	0	0	0	0	0	0	0	0	0	0	0	0	0	0	0	0	0	0	0	0	0	0	0	0	0	0	0	0	0	0
MELO.jh001873.1	34.75	42.09	35.6	24.88	33.47	30.28	40.68	45.56	22.72	32.1	36.72	55.4	54.52	73.51	55.07	68.34	20.12	29.15	14.18	22.02	23.89	15.11	25.27	19.96	20.34	19.82	37.26	23.8	22.86	47.5	46.76	33.05	28.94	35.33	40	34.45	34.25	35.89	42.01	28.22	39.86	31.7	33.04	58.82	30.23	39.69	46.33	40.86	41.24
MELO.jh001874.1	56.06	47.84	65.35	58.27	64.4	46.94	30.64	33.42	38.09	43.85	51.59	52.08	66.88	60.85	64.54	61.21	76.92	50.27	44	59.16	49.04	45.74	39.78	61.89	43.34	43.33	52.57	38.72	48.47	48.9	40.93	44.14	47.64	59.11	46.53	59.53	53.41	62.95	49.76	60.83	41.82	45	43.47	40.13	47.2	36.98	39.68	47.42	39.58
MELO.jh001875.1	0	0	0	0	0	0	0	0	0	0	0	0	0	0	0	0	0	0	0	0	0	0	0	0	0	0	0	0	0	0	0	0	0	0	0	0	0	0	0	0	0	0	0	0	0	0	0	0	0
MELO.jh001876.1	0	0	0	0	0	0	0	0	0	0	0	0	0	0	0	0	0	0	0	0	0	0	0	0	0	0	0	0	0	0	0	0	0	0	0	0	0	0	0	0	0	0	0	0	0	0	0	0	0
MELO.jh001877.1	10.84	10.28	10.62	11.48	13.86	10.39	6.64	4.98	8.74	9.34	9.14	7.28	8.01	9.85	9.18	10.02	10.93	10.44	12.63	7.26	10.32	12.36	6.07	10.89	8.98	9.9	9.18	8.18	10.05	9.24	9.78	8.49	10.22	10.47	10.09	10.27	10.61	11.95	11.48	11.05	10.66	9.04	9.87	8.45	10.86	9.47	9.18	10.35	9.87
MELO.jh001878.1	0	0.14	0.08	0	0	0	0.19	0.4	0.1	0.37	0.09	0	0.18	0	0.17	0	0.1	0.16	0.17	0.13	0.07	0	0.21	0	0.09	0.19	0	0	0	0.08	0.11	0.13	0.2	0.16	0.26	0.08	0.11	0.25	0	0.16	0	0.52	0.24	0.44	0	0.6	0	0	0.35
MELO.jh001879.1	0.08	0.05	0.06	0.08	0.11	0.1	0.05	0.18	0.1	0.1	0.06	0	0.02	0.13	0.09	0.08	0.19	0.07	0	0.29	0	0	0.06	0.22	0.03	0	0	0	0.01	0.19	0.17	0.1	0.09	0.09	0.14	0.1	0.21	0.09	0.13	0.03	0.12	0.02	0.16	0.08	0.07	0.13	0.13	0.06	0.15
MELO.jh001880.1	0	0	0	0	0	0	0	0	0	0	0	0	0	0	0	0	0	0	0	0	0	0	0	0	0	0	0	0	0	0	0	0	0	0	0	0	0	0	0	0	0	0	0	0	0	0.23	0	0	0
MELO.jh001881.1	6.51	6.29	8.02	6.02	6.9	5.61	5.46	6.43	5.58	8.74	6.33	6.92	6.93	9.35	5.42	8.11	5.59	5.1	5.4	6.17	5.46	4.4	7.67	5.59	5.34	5.68	5.89	5.7	5.89	8.12	8.05	5.88	6.12	6.89	7.9	7.15	6.49	6.14	5.86	5.53	7.25	6.96	6.59	8.66	6.87	6.46	11.15	6.85	9.27
MELO.jh001882.1	28.1	33.4	27.78	31.76	24.79	31.69	28.62	28.64	27.14	31.08	29.24	32.85	27.83	29.94	30.4	32.14	21.55	34.08	27.69	24.75	28.76	26.78	29.59	20.05	25.58	24.57	20.61	26.07	28.06	25.13	34.96	22.09	32.21	25.6	34.35	28	26.1	24.23	30.64	27.66	28.42	36.98	26.72	33.5	29.08	29.09	29.23	29.87	29.4
MELO.jh001883.1	14.41	12.22	13.95	13.28	10.69	12.26	10.05	8.28	9.61	10.84	10.27	10.21	13.62	12.72	11.02	12.29	10.47	13.5	12.7	11.46	10.99	12.27	8.53	11.89	10.83	13.11	12.02	11.84	13.34	14.39	15	11.6	15.2	12.54	11.32	16.83	13.61	13.73	14.65	10.08	12.19	14.6	12.52	13.59	12.57	13.97	15.39	14.26	15.67
MELO.jh001884.1	10.7	9.31	9.78	12.76	10.48	10.34	10.51	10.73	9.13	8.99	7.33	9.13	7.91	9.34	9.47	8.45	7.64	10.61	10.7	6.19	8.33	9.89	5.93	7.9	7.62	8.39	5.89	7.65	8.81	8.55	10.35	6.58	11.14	10.1	11.31	7.73	7.76	10	8.92	10.63	10.57	11.45	9.35	10.29	10.26	9.94	8.97	9.36	9.03
MELO.jh001885.1	15.19	10.52	19.58	13.04	12.3	10.45	9.25	9.18	9.76	10.22	10.07	10.15	11.38	12.47	10.79	11.65	18.2	9.15	16.72	14.79	8.65	13.95	7.43	15.8	9.8	12.55	15.56	12.27	10.88	13.76	13.67	12.92	12.06	10.72	9.91	15.64	15.22	10.81	13.28	13.24	10.06	10.94	13.3	11.23	16.12	17.96	14.83	13.83	18.36
MELO.jh001886.1	14.95	17.48	16.47	18.96	24.67	16.54	8.54	9.17	12.17	12.96	11.57	14.63	13.01	18.82	14.25	17.89	12.4	12.67	12.44	10.52	14.55	12	9.38	11.23	11.19	10.84	13.47	11.48	9.95	13.83	14.59	11.93	14.92	21.16	16.36	14.63	11.77	20.56	14.49	19.5	16.16	16.81	14.05	12.61	12.22	10.82	13.29	11.83	9.69
MELO.jh001887.1	6.07	2.4	2.56	4.61	2.66	3.11	6.49	6.69	3.96	4.93	5.04	4.01	2.01	3.92	1.76	4.5	2.95	2	4.24	2.32	3.27	4.41	1.61	4.35	2.65	5.35	2.23	3	8.16	4.33	6.55	2.25	4.66	4.52	4.81	7.1	2	6.28	5.15	8.19	7.43	5.64	5.32	6.07	5.48	6.37	3.38	4.99	4.56
MELO.jh001888.1	2.6	1.81	2.29	2.38	4.35	2.02	1.43	1.62	1.96	1.91	1.81	2.05	3.53	3.63	3.34	2.73	1.38	2.76	1.89	1.61	3.19	1.55	2.42	1.64	2.37	1.77	1.44	1.79	1.49	1.9	2.11	1.46	2.14	4	2.6	2.2	1.89	4.15	1.79	3.2	2.4	2.01	1.52	2.3	1.93	1.47	1.45	1.72	1.35
MELO.jh001889.1	0	0	0	0	0	0	0	0	0	0	0	0	0	0	0	0	0	0	0	0	0	0	0	0	0	0	0	0	0	0	0	0	0	0	0	0	0	0	0	0	0	0	0	0	0	0	0	0	0
MELO.jh001890.1	0	0	0	0	0	0	0	0	0	0	0	0	0	0	0	0	0	0	0	0	0	0	0	0	0	0	0	0	0	0	0	0	0	0	0	0	0	0	0	0	0	0	0	0	0	0	0	0	0
MELO.jh001891.1	1.66	0	0	0.58	1.12	0	0	0	0	0	0	0	0	0	0	0	0	0	0	0	0	1.63	0	0	0	1.59	0	0	0	0	1.26	0.62	1.4	0	1.14	0	1.45	0	0.85	0	0.77	0.5	0.73	0	2.18	1.91	1.27	0.61	1.45
MELO.jh001892.1	2.93	3.71	3.12	4.09	2.99	3.49	2.38	3.18	2.38	2.57	2.54	3.5	3.87	2.93	3.92	3.64	3.29	3.16	3.17	2.25	2.44	3.13	2.12	2.44	2.24	2.25	2.24	2.71	2.49	3.1	3.16	3	2.9	2.57	2.43	3.13	4.03	2.17	3.56	2.8	3.52	2.64	2.56	2.91	3.09	3.5	3.74	2.36	3.46
MELO.jh001893.1	0	0.26	0.07	0.2	0.21	0	0.25	0.23	0.15	0.3	0.07	0.2	0.6	0.17	0	0	0.2	0.25	0.44	0.11	0.48	0.24	0	0.29	0.08	0.13	0.12	0.15	0.22	0.31	0.19	0.27	0	0.22	0	0	0.17	0.1	0.15	0	0.15	0.18	0.14	0.17	0.16	0.29	0.19	0.22	0.21
MELO.jh001894.1	5.12	3.02	3.06	4.46	6.21	3.45	4.22	1.81	5.3	4.47	4.38	3.21	4.63	6.19	4.72	5.72	4.2	3.64	3.85	2.22	3.62	3.18	3.71	4.69	3.25	2.78	4.36	3.58	3.03	4.06	4.3	4.64	3.35	4.43	4.11	3.74	5.22	5.68	3.77	6.63	3.25	3.36	4.49	3.93	5.66	3.12	6.28	4.37	3.21
MELO.jh001895.1	5.51	3.14	4.4	5.63	5.75	5.4	4.68	5.15	4.75	5.21	3.91	4.32	5.3	4.86	4.76	5.81	4.46	4.51	5.45	3.36	4.42	4.13	3.94	4.23	4.45	6.19	4.26	4.49	5	3.71	6.16	4.99	6.04	5.16	6.06	4.84	4.55	6.72	4.43	4.69	5.29	7.31	6.78	5.59	5.94	4.45	4.66	5.99	5.78
MELO.jh001896.1	0	0	0	0	0	0	0	0	0	0	0	0	0	0	0	0	0	0	0	0	0	0	0	0	0	0	0	0	0	0	0	0	0	0	0	0	0	0	0	0	0	0	0	0	0	0	0	0	0
MELO.jh001897.1	14.35	13.16	12.87	14.92	11.61	12.06	12.73	12.86	13.82	11.53	12.28	9.71	11.13	10.99	12.52	14.63	12.42	16.71	15.92	11.66	15.65	15.3	14.58	11.54	14.36	17.32	10.7	14.29	16.79	8.81	11.8	12.34	12.37	12.38	13.09	13.43	11.67	15.33	13.84	15.61	12.17	14.39	16.58	13.3	15.54	14.92	16.19	12.82	17.32
MELO.jh001898.1	9.61	13.18	12.44	11.18	10.99	10.45	12.95	12.63	11.51	10.3	8.66	7.45	9.02	11.66	11.45	9.49	12.07	9.34	12.38	10.42	8.16	12.78	9.29	11.42	10.03	11.46	8.97	10.31	8.05	9.04	11.8	11.39	10.13	10.69	11.06	11.93	13.94	10.35	11.71	10.47	10.59	7.96	10.6	10	8.4	11.59	18.71	9.22	12.41
MELO.jh001899.1	0	0	0	0	0	0	0	0	0	0	0	0	0	0	0	0	0	0	0	0	0	0	0	0	0	0	0	0	0	0	0	0	0	0	0	0	0	0	0	0	0	0	0	0	0	0	0	0	0
MELO.jh001900.1	2.74	2.62	2.32	3.11	3.75	2.25	0.93	0.63	1.8	2.54	1.56	2.18	1.65	2.56	2.34	2.16	2.39	3.06	4.01	2.38	3.17	3.61	3.08	3.34	2.72	3.05	2.09	2.7	3.25	3.1	3.07	2.18	2.66	3.54	2.72	2.78	3.59	3.61	4.03	3.94	2.65	3.28	2.44	2.8	2.52	2.47	2.37	2.5	2.46
MELO.jh001901.1	0	0	0	0	0	0	0	0	0	0	0	0	0	0	0	0	0	0	0	0	0	0	0	0	0	0	0	0	0	0	0	0	0	0	0	0	0	0	0	0	0	0	0	0	0	0	0	0	0
MELO.jh001902.1	0	0	0	0	0	0	0	0	0	0	0	0	0	0	0	0	0	0	0	0	0	0	0	0	0	0	0	0	0	0	0	0	0	0	0	0	0	0	0	0	0	0	0.03	0	0	0	0	0	0
MELO.jh001903.1	0	0	0	0	0	0	0	0	0	0	0	0	0.04	0	0	0	0	0	0	0	0	0	0	0	0	0	0	0	0	0	0	0	0	0	0	0	0	0	0	0	0	0	0	0	0	0	0	0	0
MELO.jh001904.1	0	0	0	0	0	0	0	0	0	0	0	0	0	0	0	0	0	0	0	0	0	0	0	0	0	0	0	0	0	0	0	0	0	0	0	0	0	0	0	0	0	0	0	0	0	0	0	0	0
MELO.jh001905.1	0.44	0.28	0.17	0.43	0.51	0.38	0.45	0.54	0.4	0.17	0.25	0.25	0.05	0.37	0.29	0.54	0.1	0.06	0.09	0.07	0.34	0.19	0.16	0.21	0.24	0.32	0.13	0.33	0.53	0.02	0.42	0.18	0.5	0.17	0.23	0.16	0.26	0.23	0	0.12	0.84	0.31	0.25	0.17	0.26	0.1	0.39	0.15	0.3
MELO.jh001906.1	3.55	2.52	4.3	2.22	3.74	3.6	3.51	4.67	3.16	3.07	3.68	3.86	4.95	5.18	4.9	5.55	4.61	2.94	2.53	2.3	3.33	1.65	1.8	1.73	2.25	2.79	2.97	2.38	1.88	2.88	2.57	3.53	2.33	3.3	1.78	2.67	2.11	3.74	2.85	3.4	3.99	2.81	3.04	2.38	1.42	1.53	3.3	2.57	2.6
MELO.jh001907.1	0.18	0.17	0.11	0.43	0.45	0.2	0.22	0.07	0	0.14	0.16	0.28	0.18	0.8	0.51	0.59	0	0.83	0.08	0.18	0.43	0	0.28	0.43	0.44	0	0	0.22	0	0.1	0.26	0	0	0.31	0	0.51	0.43	0.22	0	0	0.24	0	0.54	0.34	0	0.47	0.39	0.38	0
[truncated: 33,400 more rows]
[truncated: 26 more columns]
